# Supplementary material for: Landscape of transcriptomic interactions between breast cancer and its microenvironment
Source: Nat Commun. 2019 Jul 15;10:3116. doi: 10.1038/s41467-019-10929-z (PMC6629667; doi:10.1038/s41467-019-10929-z)
Supplement: Supplementary file 3 — Supplementary Data 1 [file 41467_2019_10929_MOESM3_ESM.xls]

## Sheet: purity estimates
patient_id	ISOpure_purity_estimate
MB.0002	0.55855
MB.0005	0.59075
MB.0006	0.6569
MB.0008	0.71584
MB.0010	0.6118
MB.0014	0.53519
MB.0022	0.38547
MB.0025	0.74097
MB.0028	0.76415
MB.0035	0.37956
MB.0036	0.64367
MB.0039	0.58712
MB.0045	0.59101
MB.0046	0.69245
MB.0048	0.24179
MB.0053	0.67204
MB.0054	0.43742
MB.0056	0.65645
MB.0059	0.73758
MB.0060	0.53358
MB.0062	0.69911
MB.0064	0.56167
MB.0066	0.6208
MB.0068	0.4467
MB.0071	0.49182
MB.0079	0.40752
MB.0081	0.40096
MB.0083	0.53181
MB.0093	0.55764
MB.0095	0.54753
MB.0097	0.66832
MB.0099	0.43688
MB.0100	0.50545
MB.0102	0.62286
MB.0106	0.47517
MB.0107	0.72188
MB.0108	0.47745
MB.0109	0.5741
MB.0111	0.54457
MB.0112	0.5214
MB.0113	0.51307
MB.0114	0.63218
MB.0115	0.75117
MB.0117	0.57548
MB.0119	0.8321
MB.0120	0.59882
MB.0121	0.78425
MB.0122	0.62661
MB.0123	0.6878
MB.0124	0.54709
MB.0125	0.52805
MB.0126	0.70694
MB.0129	0.5808
MB.0130	0.56828
MB.0131	0.71855
MB.0133	0.49264
MB.0134	0.6904
MB.0135	0.69728
MB.0136	0.65015
MB.0138	0.57298
MB.0139	0.37917
MB.0140	0.64808
MB.0142	0.63665
MB.0143	0.70127
MB.0144	0.56609
MB.0145	0.49412
MB.0146	0.68642
MB.0147	0.5164
MB.0148	0.68765
MB.0149	0.55182
MB.0150	0.73584
MB.0151	0.6891
MB.0152	0.6493
MB.0153	0.3018
MB.0154	0.55277
MB.0157	0.60819
MB.0158	0.61133
MB.0159	0.44106
MB.0162	0.55948
MB.0163	0.63737
MB.0164	0.70619
MB.0165	0.54926
MB.0166	0.58444
MB.0167	0.71266
MB.0170	0.53262
MB.0172	0.5189
MB.0173	0.69638
MB.0174	0.28184
MB.0175	0.5448
MB.0176	0.54337
MB.0177	0.59303
MB.0178	0.75541
MB.0179	0.36263
MB.0180	0.65044
MB.0181	0.50024
MB.0184	0.69733
MB.0185	0.72898
MB.0188	0.57171
MB.0191	0.69715
MB.0193	0.57624
MB.0194	0.59958
MB.0195	0.85924
MB.0196	0.22462
MB.0197	0.67609
MB.0198	0.53366
MB.0199	0.59088
MB.0200	0.81196
MB.0201	0.55414
MB.0202	0.72871
MB.0203	0.6448
MB.0204	0.57979
MB.0206	0.76839
MB.0207	0.67751
MB.0210	0.4769
MB.0211	0.40541
MB.0214	0.7772
MB.0215	0.66368
MB.0218	0.75875
MB.0221	0.60252
MB.0223	0.64494
MB.0224	0.59047
MB.0225	0.72851
MB.0226	0.5352
MB.0227	0.65828
MB.0229	0.66643
MB.0230	0.69489
MB.0231	0.58742
MB.0232	0.60518
MB.0233	0.5936
MB.0234	0.68906
MB.0235	0.56687
MB.0236	0.63755
MB.0238	0.76792
MB.0239	0.64782
MB.0241	0.51584
MB.0242	0.62216
MB.0243	0.52743
MB.0245	0.52351
MB.0247	0.45179
MB.0248	0.59837
MB.0249	0.65738
MB.0256	0.59483
MB.0257	0.72772
MB.0258	0.5835
MB.0259	0.87071
MB.0260	0.61835
MB.0261	0.65726
MB.0262	0.64075
MB.0263	0.5915
MB.0264	0.51317
MB.0265	0.34461
MB.0266	0.55135
MB.0268	0.67835
MB.0269	0.37892
MB.0270	0.73579
MB.0272	0.68787
MB.0273	0.77895
MB.0278	0.6633
MB.0283	0.75551
MB.0286	0.40567
MB.0287	0.69219
MB.0289	0.33697
MB.0290	0.63991
MB.0291	0.61281
MB.0292	0.62375
MB.0295	0.57456
MB.0299	0.75499
MB.0301	0.6261
MB.0302	0.54025
MB.0303	0.71413
MB.0304	0.59347
MB.0306	0.67966
MB.0307	0.55048
MB.0308	0.41644
MB.0309	0.55098
MB.0310	0.56599
MB.0311	0.58011
MB.0312	0.64011
MB.0313	0.68207
MB.0314	0.69433
MB.0315	0.62021
MB.0316	0.82088
MB.0317	0.72575
MB.0319	0.69041
MB.0320	0.4589
MB.0321	0.66211
MB.0322	0.69674
MB.0324	0.6695
MB.0325	0.69491
MB.0327	0.66489
MB.0328	0.70241
MB.0329	0.74585
MB.0330	0.4903
MB.0333	0.56046
MB.0335	0.78976
MB.0336	0.65008
MB.0339	0.71558
MB.0340	0.8339
MB.0341	0.58155
MB.0345	0.55813
MB.0346	0.74246
MB.0347	0.52958
MB.0348	0.64604
MB.0349	0.75678
MB.0350	0.60122
MB.0351	0.60187
MB.0352	0.64242
MB.0353	0.72316
MB.0354	0.6015
MB.0355	0.59819
MB.0356	0.62304
MB.0358	0.6037
MB.0359	0.51742
MB.0360	0.7024
MB.0361	0.72284
MB.0362	0.7344
MB.0363	0.64474
MB.0364	0.49836
MB.0365	0.57527
MB.0366	0.44568
MB.0368	0.80575
MB.0369	0.68336
MB.0370	0.71874
MB.0371	0.49104
MB.0372	0.73215
MB.0373	0.74302
MB.0374	0.69217
MB.0377	0.34646
MB.0378	0.7207
MB.0379	0.57295
MB.0380	0.8371
MB.0381	0.62607
MB.0382	0.59087
MB.0383	0.49695
MB.0384	0.61685
MB.0385	0.7361
MB.0386	0.62475
MB.0389	0.65094
MB.0390	0.48483
MB.0391	0.64172
MB.0393	0.47489
MB.0394	0.56695
MB.0395	0.7181
MB.0396	0.86323
MB.0397	0.36809
MB.0398	0.57177
MB.0399	0.58159
MB.0400	0.73131
MB.0401	0.71062
MB.0403	0.35478
MB.0404	0.76101
MB.0405	0.38886
MB.0406	0.66922
MB.0408	0.65207
MB.0410	0.57111
MB.0411	0.57521
MB.0412	0.57786
MB.0413	0.5981
MB.0414	0.76181
MB.0417	0.3555
MB.0418	0.52211
MB.0419	0.5974
MB.0420	0.58366
MB.0421	0.57589
MB.0422	0.63953
MB.0423	0.52332
MB.0425	0.61826
MB.0427	0.59271
MB.0428	0.59609
MB.0429	0.74697
MB.0431	0.60382
MB.0434	0.68845
MB.0435	0.50077
MB.0436	0.57013
MB.0437	0.57439
MB.0438	0.67318
MB.0439	0.73814
MB.0440	0.67829
MB.0443	0.57932
MB.0444	0.50445
MB.0445	0.68593
MB.0446	0.58403
MB.0448	0.69183
MB.0449	0.54332
MB.0451	0.515
MB.0452	0.6263
MB.0453	0.56598
MB.0454	0.67522
MB.0455	0.67074
MB.0459	0.69685
MB.0460	0.397
MB.0462	0.72744
MB.0463	0.68091
MB.0464	0.67057
MB.0465	0.59609
MB.0466	0.56166
MB.0467	0.6015
MB.0468	0.46153
MB.0469	0.69002
MB.0470	0.22483
MB.0471	0.62274
MB.0472	0.54227
MB.0474	0.78699
MB.0475	0.69388
MB.0478	0.43734
MB.0479	0.69433
MB.0480	0.67282
MB.0481	0.7166
MB.0483	0.7358
MB.0484	0.50604
MB.0485	0.62264
MB.0486	0.66201
MB.0488	0.19371
MB.0490	0.63785
MB.0491	0.71508
MB.0492	0.70872
MB.0494	0.60712
MB.0495	0.32505
MB.0497	0.55077
MB.0499	0.35769
MB.0500	0.73412
MB.0501	0.59474
MB.0502	0.47327
MB.0503	0.63705
MB.0504	0.63515
MB.0505	0.45948
MB.0506	0.7617
MB.0507	0.5573
MB.0509	0.3806
MB.0511	0.61176
MB.0512	0.60303
MB.0513	0.7643
MB.0514	0.60353
MB.0516	0.73727
MB.0517	0.60629
MB.0521	0.59111
MB.0522	0.60656
MB.0525	0.58865
MB.0526	0.66323
MB.0527	0.52447
MB.0528	0.71106
MB.0529	0.70421
MB.0532	0.74984
MB.0535	0.72548
MB.0536	0.76666
MB.0538	0.62011
MB.0539	0.57506
MB.0541	0.75997
MB.0543	0.57273
MB.0544	0.67287
MB.0547	0.73342
MB.0549	0.75115
MB.0550	0.61519
MB.0552	0.54619
MB.0553	0.8044
MB.0554	0.69406
MB.0558	0.68861
MB.0559	0.73266
MB.0568	0.63659
MB.0569	0.64191
MB.0570	0.74856
MB.0571	0.67817
MB.0573	0.46877
MB.0574	0.70857
MB.0575	0.50474
MB.0576	0.5219
MB.0577	0.62326
MB.0579	0.50029
MB.0580	0.62595
MB.0581	0.55754
MB.0582	0.56356
MB.0583	0.66542
MB.0584	0.68908
MB.0585	0.47909
MB.0586	0.54382
MB.0587	0.74234
MB.0589	0.71581
MB.0590	0.78051
MB.0591	0.56485
MB.0592	0.57929
MB.0593	0.52626
MB.0594	0.7855
MB.0596	0.56332
MB.0598	0.67995
MB.0599	0.54696
MB.0600	0.63809
MB.0601	0.55729
MB.0603	0.63338
MB.0605	0.55247
MB.0606	0.5889
MB.0607	0.54711
MB.0608	0.79749
MB.0609	0.64015
MB.0610	0.55468
MB.0611	0.65389
MB.0613	0.48304
MB.0614	0.61028
MB.0616	0.73822
MB.0618	0.61866
MB.0621	0.47162
MB.0624	0.41044
MB.0626	0.77644
MB.0627	0.52237
MB.0630	0.76721
MB.0631	0.60209
MB.0632	0.49976
MB.0635	0.38111
MB.0636	0.66664
MB.0637	0.76361
MB.0639	0.71773
MB.0642	0.56016
MB.0643	0.79038
MB.0644	0.46962
MB.0646	0.60207
MB.0649	0.51972
MB.0650	0.66506
MB.0652	0.68384
MB.0653	0.633
MB.0654	0.61616
MB.0656	0.59982
MB.0658	0.72756
MB.0660	0.69794
MB.0661	0.6181
MB.0663	0.6175
MB.0664	0.786
MB.0666	0.6226
MB.0667	0.70986
MB.0869	0.78112
MB.0874	0.73543
MB.0876	0.32499
MB.0877	0.80038
MB.0880	0.62244
MB.0882	0.4566
MB.0884	0.715
MB.0891	0.55394
MB.0893	0.387
MB.0895	0.72369
MB.0899	0.62247
MB.0901	0.79808
MB.0904	0.61973
MB.2513	0.48367
MB.2517	0.61224
MB.2536	0.49526
MB.2564	0.52798
MB.2610	0.52489
MB.2613	0.71732
MB.2614	0.65002
MB.2617	0.69364
MB.2618	0.5847
MB.2624	0.5457
MB.2626	0.65539
MB.2629	0.57999
MB.2632	0.68296
MB.2634	0.80475
MB.2642	0.76503
MB.2643	0.38473
MB.2645	0.40436
MB.2669	0.61777
MB.2686	0.68769
MB.2705	0.63828
MB.2708	0.63749
MB.2711	0.76455
MB.2712	0.65873
MB.2718	0.84142
MB.2720	0.73701
MB.2721	0.54588
MB.2724	0.54986
MB.2725	0.33901
MB.2728	0.7617
MB.2730	0.82227
MB.2735	0.56927
MB.2742	0.75066
MB.2745	0.52864
MB.2747	0.76839
MB.2749	0.58311
MB.2750	0.66288
MB.2752	0.59435
MB.2753	0.74128
MB.2758	0.46739
MB.2760	0.60715
MB.2763	0.6372
MB.2765	0.58437
MB.2767	0.67646
MB.2769	0.57639
MB.2770	0.51072
MB.2771	0.65103
MB.2772	0.63256
MB.2774	0.59517
MB.2779	0.65114
MB.2781	0.66771
MB.2786	0.77061
MB.2790	0.68181
MB.2791	0.62922
MB.2792	0.47672
MB.2793	0.70255
MB.2795	0.71351
MB.2796	0.50835
MB.2797	0.62135
MB.2801	0.59901
MB.2803	0.59113
MB.2814	0.62236
MB.2819	0.64932
MB.2820	0.50011
MB.2821	0.34333
MB.2827	0.75015
MB.2833	0.60278
MB.2834	0.6223
MB.2835	0.49972
MB.2838	0.46516
MB.2840	0.45269
MB.2842	0.75691
MB.2843	0.46347
MB.2844	0.79213
MB.2845	0.36896
MB.2846	0.41022
MB.2847	0.61238
MB.2848	0.49942
MB.2849	0.5616
MB.2850	0.6314
MB.2851	0.57787
MB.2853	0.56027
MB.2854	0.44067
MB.2857	0.66835
MB.2858	0.70536
MB.2863	0.60045
MB.2867	0.40101
MB.2895	0.47742
MB.2901	0.5145
MB.2904	0.73811
MB.2912	0.73784
MB.2916	0.6097
MB.2917	0.77815
MB.2919	0.70062
MB.2922	0.66671
MB.2923	0.69378
MB.2927	0.64918
MB.2929	0.58558
MB.2931	0.66276
MB.2932	0.73367
MB.2933	0.61579
MB.2939	0.67552
MB.2944	0.69245
MB.2947	0.42148
MB.2951	0.50116
MB.2952	0.58258
MB.2953	0.63118
MB.2954	0.63883
MB.2957	0.74847
MB.2960	0.61973
MB.2963	0.392
MB.2964	0.56695
MB.2966	0.62992
MB.2969	0.51233
MB.2970	0.44811
MB.2971	0.66013
MB.2977	0.57769
MB.2983	0.66637
MB.2984	0.73343
MB.2990	0.58445
MB.2993	0.58154
MB.2994	0.50454
MB.2996	0.67175
MB.2999	0.43972
MB.3001	0.78846
MB.3002	0.71867
MB.3005	0.66508
MB.3007	0.62057
MB.3008	0.57446
MB.3013	0.5252
MB.3014	0.84057
MB.3016	0.62896
MB.3021	0.58317
MB.3025	0.60252
MB.3026	0.67487
MB.3028	0.61937
MB.3031	0.74701
MB.3032	0.60093
MB.3033	0.60789
MB.3035	0.45719
MB.3037	0.56076
MB.3046	0.4994
MB.3049	0.47752
MB.3050	0.52677
MB.3057	0.83756
MB.3058	0.54989
MB.3060	0.70858
MB.3062	0.58671
MB.3063	0.75969
MB.3064	0.45444
MB.3067	0.82721
MB.3079	0.68168
MB.3083	0.64493
MB.3088	0.53633
MB.3092	0.42619
MB.3102	0.73979
MB.3103	0.68632
MB.3104	0.45996
MB.3105	0.61028
MB.3110	0.59804
MB.3121	0.54075
MB.3122	0.63653
MB.3123	0.74355
MB.3153	0.53101
MB.3165	0.62275
MB.3167	0.45302
MB.3171	0.53277
MB.3181	0.58502
MB.3211	0.76976
MB.3218	0.73512
MB.3222	0.60858
MB.3228	0.51957
MB.3235	0.64044
MB.3252	0.36135
MB.3253	0.75277
MB.3254	0.60167
MB.3266	0.62322
MB.3271	0.8397
MB.3272	0.70288
MB.3275	0.62085
MB.3277	0.80077
MB.3292	0.72758
MB.3297	0.73363
MB.3298	0.52467
MB.3300	0.68953
MB.3301	0.56712
MB.3303	0.61924
MB.3328	0.66956
MB.3329	0.5219
MB.3341	0.59092
MB.3344	0.53744
MB.3350	0.50525
MB.3351	0.615
MB.3355	0.62546
MB.3357	0.70327
MB.3360	0.59153
MB.3361	0.65824
MB.3363	0.60271
MB.3365	0.58423
MB.3367	0.77261
MB.3371	0.64058
MB.3378	0.4636
MB.3379	0.63152
MB.3381	0.46316
MB.3382	0.66658
MB.3383	0.57484
MB.3386	0.62425
MB.3388	0.63904
MB.3389	0.6427
MB.3395	0.61444
MB.3396	0.51434
MB.3402	0.68336
MB.3403	0.64334
MB.3412	0.65002
MB.3417	0.50692
MB.3430	0.59641
MB.3435	0.72297
MB.3437	0.61497
MB.3439	0.59559
MB.3450	0.56912
MB.3453	0.59517
MB.3459	0.51232
MB.3462	0.51254
MB.3466	0.6535
MB.3467	0.53338
MB.3470	0.66343
MB.3476	0.65359
MB.3487	0.80647
MB.3488	0.65592
MB.3490	0.60701
MB.3492	0.61017
MB.3497	0.58137
MB.3500	0.878
MB.3502	0.75793
MB.3506	0.64241
MB.3510	0.53127
MB.3525	0.72732
MB.3528	0.71198
MB.3530	0.43756
MB.3545	0.45087
MB.3547	0.60663
MB.3548	0.60393
MB.3567	0.67027
MB.3576	0.40224
MB.3600	0.83966
MB.3606	0.64486
MB.3614	0.52957
MB.3702	0.39122
MB.3706	0.75964
MB.3707	0.45808
MB.3711	0.63482
MB.3748	0.4999
MB.3752	0.67421
MB.3754	0.54518
MB.3781	0.63392
MB.3797	0.69394
MB.3823	0.6914
MB.3824	0.71105
MB.3838	0.72672
MB.3840	0.67065
MB.3842	0.68333
MB.3850	0.56304
MB.3852	0.65156
MB.3854	0.40554
MB.3865	0.46185
MB.3866	0.72352
MB.3871	0.5966
MB.3874	0.56548
MB.3978	0.58719
MB.4000	0.67406
MB.4001	0.40902
MB.4003	0.54222
MB.4004	0.66527
MB.4005	0.41862
MB.4008	0.63726
MB.4010	0.26825
MB.4011	0.51271
MB.4012	0.37695
MB.4015	0.66843
MB.4017	0.57843
MB.4018	0.30763
MB.4024	0.6071
MB.4033	0.50445
MB.4046	0.22844
MB.4079	0.24195
MB.4091	0.38537
MB.4098	0.1755
MB.4119	0.14362
MB.4120	0.45578
MB.4126	0.34525
MB.4127	0.58783
MB.4139	0.54067
MB.4140	0.43757
MB.4141	0.11221
MB.4145	0.43774
MB.4146	0.46908
MB.4148	0.49953
MB.4154	0.58195
MB.4171	0.37849
MB.4173	0.60248
MB.4189	0.36648
MB.4212	0.46915
MB.4213	0.65668
MB.4222	0.2156
MB.4230	0.35386
MB.4233	0.78271
MB.4234	0.39676
MB.4235	0.47929
MB.4236	0.32571
MB.4250	0.54906
MB.4254	0.74871
MB.4264	0.43059
MB.4266	0.53771
MB.4270	0.51004
MB.4274	0.51127
MB.4276	0.58786
MB.4278	0.44098
MB.4281	0.53628
MB.4282	0.56676
MB.4283	0.38565
MB.4289	0.20618
MB.4292	0.21911
MB.4293	0.42309
MB.4298	0.25693
MB.4300	0.31808
MB.4303	0.36015
MB.4306	0.1563
MB.4310	0.07448
MB.4313	0.05957
MB.4317	0.34054
MB.4318	0.55773
MB.4322	0.44365
MB.4323	0.42546
MB.4324	0.25904
MB.4328	0.36313
MB.4329	0.56574
MB.4331	0.34169
MB.4332	0.51713
MB.4333	0.23748
MB.4339	0.28816
MB.4341	0.66052
MB.4342	0.4258
MB.4343	0.33264
MB.4348	0.56667
MB.4350	0.37108
MB.4351	0.47633
MB.4353	0.44418
MB.4354	0.44785
MB.4357	0.26257
MB.4360	0.44105
MB.4368	0.40527
MB.4374	0.37221
MB.4390	0.3981
MB.4395	0.251
MB.4407	0.47378
MB.4408	0.50479
MB.4416	0.45294
MB.4417	0.56761
MB.4418	0.33791
MB.4421	0.2467
MB.4426	0.17949
MB.4434	0.33637
MB.4442	0.33873
MB.4529	0.40418
MB.4548	0.3817
MB.4557	0.26742
MB.4564	0.43664
MB.4578	0.38859
MB.4591	0.57059
MB.4593	0.26254
MB.4598	0.47933
MB.4599	0.43061
MB.4601	0.3755
MB.4602	0.51399
MB.4607	0.43029
MB.4616	0.42904
MB.4618	0.64456
MB.4621	0.60003
MB.4622	0.64392
MB.4623	0.44559
MB.4626	0.37833
MB.4627	0.60533
MB.4630	0.26353
MB.4633	0.63408
MB.4634	0.58259
MB.4639	0.61547
MB.4640	0.64954
MB.4641	0.53357
MB.4642	0.73047
MB.4643	0.51682
MB.4644	0.45196
MB.4648	0.57102
MB.4649	0.37182
MB.4651	0.50068
MB.4654	0.48508
MB.4655	0.3162
MB.4660	0.38912
MB.4661	0.38073
MB.4663	0.4091
MB.4665	0.45366
MB.4666	0.53938
MB.4667	0.54406
MB.4669	0.42212
MB.4670	0.37232
MB.4671	0.48764
MB.4672	0.57723
MB.4673	0.65403
MB.4674	0.53743
MB.4675	0.59579
MB.4679	0.6679
MB.4681	0.43808
MB.4682	0.47819
MB.4685	0.56004
MB.4686	0.47227
MB.4687	0.47964
MB.4688	0.61809
MB.4691	0.49193
MB.4692	0.20974
MB.4694	0.69009
MB.4696	0.51354
MB.4698	0.4435
MB.4701	0.5886
MB.4702	0.52276
MB.4704	0.40217
MB.4705	0.41284
MB.4706	0.45888
MB.4707	0.76193
MB.4708	0.43214
MB.4709	0.59266
MB.4710	0.3674
MB.4711	0.46878
MB.4714	0.66409
MB.4715	0.6505
MB.4716	0.51461
MB.4717	0.74483
MB.4719	0.59215
MB.4721	0.43979
MB.4722	0.58453
MB.4723	0.65891
MB.4724	0.67948
MB.4725	0.55182
MB.4729	0.42139
MB.4730	0.62592
MB.4731	0.72233
MB.4732	0.75413
MB.4733	0.64445
MB.4735	0.57258
MB.4737	0.79278
MB.4739	0.71568
MB.4741	0.52476
MB.4742	0.62611
MB.4744	0.59827
MB.4745	0.72409
MB.4749	0.57166
MB.4750	0.47925
MB.4752	0.60646
MB.4757	0.76502
MB.4758	0.62289
MB.4760	0.61532
MB.4762	0.58846
MB.4763	0.72928
MB.4764	0.53498
MB.4767	0.58636
MB.4769	0.7562
MB.4770	0.7584
MB.4771	0.68644
MB.4778	0.5907
MB.4779	0.59948
MB.4785	0.49752
MB.4787	0.58241
MB.4790	0.61161
MB.4791	0.54447
MB.4792	0.65442
MB.4793	0.71781
MB.4794	0.6575
MB.4796	0.77697
MB.4797	0.52868
MB.4800	0.594
MB.4801	0.48714
MB.4802	0.53477
MB.4805	0.67557
MB.4806	0.51232
MB.4809	0.76936
MB.4818	0.59905
MB.4820	0.41771
MB.4822	0.48803
MB.4823	0.47169
MB.4825	0.57318
MB.4827	0.61252
MB.4828	0.68497
MB.4829	0.55822
MB.4832	0.56041
MB.4834	0.71736
MB.4836	0.26443
MB.4838	0.63655
MB.4839	0.53601
MB.4843	0.59978
MB.4845	0.57994
MB.4846	0.54131
MB.4849	0.54792
MB.4851	0.61048
MB.4853	0.41766
MB.4855	0.70533
MB.4858	0.64411
MB.4860	0.57918
MB.4862	0.67494
MB.4865	0.7499
MB.4866	0.45044
MB.4867	0.67575
MB.4869	0.65358
MB.4870	0.4438
MB.4872	0.47311
MB.4873	0.52961
MB.4876	0.58719
MB.4878	0.51287
MB.4879	0.65672
MB.4880	0.61467
MB.4881	0.79977
MB.4882	0.46675
MB.4883	0.62491
MB.4886	0.65621
MB.4888	0.6114
MB.4893	0.6586
MB.4894	0.52535
MB.4896	0.45871
MB.4898	0.67862
MB.4899	0.59094
MB.4900	0.52466
MB.4904	0.68469
MB.4906	0.56404
MB.4908	0.60037
MB.4911	0.76459
MB.4912	0.56356
MB.4925	0.57686
MB.4928	0.57456
MB.4929	0.41676
MB.4930	0.62762
MB.4931	0.78358
MB.4933	0.591
MB.4934	0.66712
MB.4935	0.59389
MB.4937	0.61698
MB.4938	0.67802
MB.4941	0.37967
MB.4942	0.72873
MB.4944	0.58047
MB.4945	0.47663
MB.4949	0.59401
MB.4950	0.6786
MB.4952	0.73167
MB.4956	0.68726
MB.4957	0.38112
MB.4959	0.48357
MB.4961	0.61447
MB.4962	0.60788
MB.4965	0.5867
MB.4966	0.39695
MB.4967	0.50098
MB.4968	0.58856
MB.4969	0.606
MB.4970	0.66429
MB.4974	0.73424
MB.4976	0.53834
MB.4977	0.72633
MB.4981	0.41802
MB.4982	0.54617
MB.4986	0.62142
MB.4987	0.40101
MB.4991	0.68818
MB.4992	0.5132
MB.4993	0.63358
MB.4994	0.62087
MB.4996	0.26147
MB.4998	0.68399
MB.4999	0.52712
MB.5001	0.56133
MB.5004	0.37006
MB.5008	0.65627
MB.5011	0.50162
MB.5013	0.45402
MB.5014	0.56415
MB.5015	0.71047
MB.5017	0.56369
MB.5018	0.49661
MB.5020	0.68684
MB.5022	0.57617
MB.5027	0.54425
MB.5033	0.67092
MB.5035	0.63794
MB.5039	0.68943
MB.5040	0.57422
MB.5041	0.63956
MB.5043	0.56898
MB.5044	0.63742
MB.5045	0.44247
MB.5048	0.66894
MB.5049	0.69065
MB.5050	0.58172
MB.5052	0.6893
MB.5053	0.63174
MB.5054	0.59893
MB.5057	0.76003
MB.5059	0.70574
MB.5060	0.59792
MB.5061	0.56012
MB.5062	0.83653
MB.5063	0.68043
MB.5064	0.61811
MB.5065	0.66531
MB.5066	0.555
MB.5068	0.48245
MB.5070	0.7391
MB.5072	0.55005
MB.5073	0.64744
MB.5074	0.5572
MB.5076	0.74125
MB.5078	0.59727
MB.5079	0.58355
MB.5084	0.49462
MB.5086	0.51952
MB.5088	0.48111
MB.5092	0.35141
MB.5093	0.5537
MB.5097	0.5595
MB.5098	0.6077
MB.5100	0.70627
MB.5101	0.73872
MB.5102	0.69894
MB.5104	0.45089
MB.5105	0.59178
MB.5106	0.71529
MB.5107	0.6853
MB.5109	0.46682
MB.5114	0.66722
MB.5115	0.70893
MB.5116	0.68962
MB.5117	0.69174
MB.5118	0.5495
MB.5119	0.60201
MB.5120	0.77848
MB.5121	0.61732
MB.5122	0.61818
MB.5123	0.65292
MB.5124	0.67545
MB.5126	0.72614
MB.5127	0.48226
MB.5130	0.44478
MB.5131	0.51231
MB.5134	0.64755
MB.5135	0.52442
MB.5136	0.52448
MB.5137	0.79826
MB.5138	0.72485
MB.5139	0.59977
MB.5140	0.35208
MB.5143	0.52973
MB.5144	0.70135
MB.5147	0.62011
MB.5148	0.4359
MB.5152	0.59042
MB.5158	0.67394
MB.5160	0.59018
MB.5162	0.22194
MB.5163	0.5652
MB.5166	0.74658
MB.5167	0.47704
MB.5169	0.61803
MB.5172	0.6446
MB.5173	0.739
MB.5174	0.52468
MB.5175	0.40323
MB.5176	0.6956
MB.5177	0.59245
MB.5179	0.52238
MB.5182	0.56782
MB.5183	0.40046
MB.5184	0.36844
MB.5185	0.35261
MB.5186	0.51421
MB.5188	0.72455
MB.5189	0.46871
MB.5190	0.3256
MB.5191	0.42907
MB.5193	0.55159
MB.5195	0.62159
MB.5196	0.72158
MB.5197	0.64121
MB.5199	0.46237
MB.5200	0.75136
MB.5201	0.56767
MB.5204	0.6414
MB.5205	0.80203
MB.5206	0.60739
MB.5208	0.72556
MB.5209	0.68052
MB.5211	0.69758
MB.5212	0.75973
MB.5213	0.73659
MB.5215	0.72701
MB.5218	0.80713
MB.5219	0.52576
MB.5221	0.71606
MB.5222	0.72008
MB.5223	0.56268
MB.5224	0.48447
MB.5225	0.75711
MB.5226	0.46446
MB.5227	0.58746
MB.5228	0.68914
MB.5229	0.4763
MB.5230	0.51334
MB.5231	0.58975
MB.5232	0.55671
MB.5233	0.55394
MB.5235	0.52302
MB.5236	0.82243
MB.5239	0.6467
MB.5240	0.61
MB.5243	0.3896
MB.5244	0.65623
MB.5251	0.48403
MB.5253	0.37819
MB.5256	0.58835
MB.5258	0.68201
MB.5259	0.70113
MB.5260	0.63836
MB.5261	0.58592
MB.5264	0.58187
MB.5266	0.70586
MB.5267	0.49055
MB.5268	0.58771
MB.5270	0.74814
MB.5271	0.75526
MB.5272	0.57831
MB.5273	0.60808
MB.5275	0.39598
MB.5279	0.69738
MB.5281	0.46208
MB.5284	0.58285
MB.5287	0.46332
MB.5288	0.63722
MB.5289	0.44096
MB.5290	0.53509
MB.5291	0.62311
MB.5292	0.54432
MB.5293	0.62141
MB.5294	0.54345
MB.5295	0.64923
MB.5296	0.3591
MB.5298	0.78702
MB.5299	0.6704
MB.5300	0.62903
MB.5301	0.52572
MB.5305	0.57221
MB.5306	0.65091
MB.5310	0.68407
MB.5311	0.44025
MB.5312	0.71029
MB.5313	0.56736
MB.5315	0.64645
MB.5317	0.5877
MB.5318	0.56517
MB.5322	0.73415
MB.5323	0.59135
MB.5324	0.55311
MB.5325	0.66249
MB.5327	0.65913
MB.5328	0.59366
MB.5329	0.59236
MB.5330	0.67856
MB.5331	0.58917
MB.5332	0.73011
MB.5334	0.53839
MB.5335	0.71765
MB.5338	0.56335
MB.5341	0.64783
MB.5346	0.78323
MB.5347	0.64827
MB.5348	0.76702
MB.5349	0.61352
MB.5350	0.39533
MB.5358	0.53191
MB.5360	0.65753
MB.5361	0.54635
MB.5365	0.51479
MB.5366	0.63529
MB.5369	0.56226
MB.5370	0.63544
MB.5373	0.64211
MB.5377	0.51789
MB.5378	0.68621
MB.5381	0.53465
MB.5382	0.67945
MB.5383	0.49442
MB.5384	0.62047
MB.5385	0.55204
MB.5386	0.51766
MB.5387	0.82297
MB.5388	0.51884
MB.5389	0.66629
MB.5390	0.84443
MB.5392	0.52748
MB.5393	0.34712
MB.5394	0.62948
MB.5395	0.47052
MB.5396	0.58317
MB.5397	0.65726
MB.5398	0.59577
MB.5399	0.4069
MB.5401	0.55097
MB.5402	0.70017
MB.5403	0.64294
MB.5404	0.58128
MB.5405	0.502
MB.5406	0.56384
MB.5407	0.55968
MB.5409	0.70478
MB.5410	0.29654
MB.5411	0.68531
MB.5412	0.5842
MB.5413	0.45265
MB.5414	0.69136
MB.5417	0.59395
MB.5418	0.44846
MB.5420	0.40031
MB.5421	0.65468
MB.5422	0.45281
MB.5424	0.50278
MB.5425	0.72081
MB.5426	0.5571
MB.5427	0.64456
MB.5428	0.45564
MB.5429	0.59601
MB.5431	0.26388
MB.5432	0.48325
MB.5433	0.61767
MB.5434	0.35248
MB.5435	0.60397
MB.5440	0.84397
MB.5441	0.40434
MB.5442	0.74406
MB.5444	0.60817
MB.5446	0.54963
MB.5447	0.50148
MB.5450	0.79286
MB.5451	0.59862
MB.5452	0.42798
MB.5454	0.55848
MB.5455	0.45018
MB.5457	0.5649
MB.5458	0.47038
MB.5459	0.51596
MB.5460	0.38957
MB.5463	0.4774
MB.5464	0.64628
MB.5465	0.55701
MB.5468	0.74241
MB.5470	0.40276
MB.5471	0.50053
MB.5472	0.58058
MB.5473	0.43939
MB.5474	0.49303
MB.5475	0.60118
MB.5477	0.60658
MB.5478	0.37303
MB.5481	0.66183
MB.5482	0.52708
MB.5483	0.66579
MB.5484	0.34671
MB.5485	0.62078
MB.5486	0.62317
MB.5489	0.59574
MB.5490	0.5536
MB.5491	0.60661
MB.5492	0.42503
MB.5493	0.62567
MB.5495	0.4938
MB.5497	0.72571
MB.5498	0.55786
MB.5499	0.41501
MB.5502	0.58345
MB.5505	0.43595
MB.5510	0.53157
MB.5511	0.64245
MB.5513	0.45687
MB.5514	0.61837
MB.5518	0.5602
MB.5519	0.54162
MB.5520	0.61631
MB.5521	0.57417
MB.5525	0.48386
MB.5526	0.65044
MB.5527	0.49605
MB.5529	0.66585
MB.5530	0.28191
MB.5531	0.61067
MB.5532	0.56806
MB.5534	0.48555
MB.5535	0.53838
MB.5540	0.74029
MB.5541	0.56675
MB.5543	0.52675
MB.5547	0.67183
MB.5548	0.67806
MB.5549	0.72836
MB.5550	0.44734
MB.5551	0.62535
MB.5552	0.66526
MB.5553	0.5092
MB.5554	0.58795
MB.5556	0.67875
MB.5558	0.29962
MB.5559	0.37784
MB.5560	0.63253
MB.5562	0.4494
MB.5563	0.43456
MB.5565	0.77641
MB.5566	0.62254
MB.5567	0.60046
MB.5571	0.60767
MB.5572	0.71837
MB.5575	0.58457
MB.5576	0.65224
MB.5577	0.65375
MB.5579	0.4943
MB.5580	0.44075
MB.5582	0.48416
MB.5583	0.59451
MB.5584	0.63745
MB.5585	0.5272
MB.5589	0.62876
MB.5590	0.56667
MB.5591	0.61682
MB.5592	0.41997
MB.5593	0.54849
MB.5596	0.48002
MB.5597	0.60284
MB.5599	0.52245
MB.5601	0.55309
MB.5602	0.71728
MB.5603	0.48511
MB.5604	0.67207
MB.5605	0.46674
MB.5613	0.69446
MB.5614	0.41369
MB.5616	0.76975
MB.5617	0.45638
MB.5620	0.60453
MB.5622	0.59384
MB.5623	0.58779
MB.5624	0.56558
MB.5625	0.70343
MB.5626	0.44101
MB.5628	0.62731
MB.5629	0.554
MB.5632	0.61544
MB.5633	0.5756
MB.5634	0.69111
MB.5635	0.46957
MB.5636	0.52191
MB.5638	0.44132
MB.5641	0.66826
MB.5642	0.56918
MB.5645	0.52021
MB.5646	0.62294
MB.5647	0.55898
MB.5648	0.56617
MB.5651	0.51093
MB.5653	0.54736
MB.5654	0.48139
MB.5655	0.75801
MB.6001	0.42535
MB.6006	0.6145
MB.6007	0.33354
MB.6008	0.34356
MB.6010	0.64379
MB.6011	0.42118
MB.6012	0.10105
MB.6016	0.32044
MB.6017	0.45221
MB.6018	0.57541
MB.6020	0.51966
MB.6021	0.40489
MB.6022	0.53144
MB.6024	0.41056
MB.6026	0.39911
MB.6029	0.4817
MB.6030	0.43792
MB.6036	0.60691
MB.6039	0.60656
MB.6044	0.39254
MB.6047	0.636
MB.6048	0.52112
MB.6049	0.50459
MB.6050	0.50703
MB.6051	0.37574
MB.6052	0.36244
MB.6053	0.44501
MB.6055	0.79468
MB.6058	0.71006
MB.6060	0.65383
MB.6062	0.71796
MB.6065	0.28905
MB.6068	0.45255
MB.6069	0.48627
MB.6071	0.51113
MB.6075	0.32302
MB.6079	0.52548
MB.6080	0.46642
MB.6083	0.26529
MB.6085	0.60317
MB.6097	0.20152
MB.6098	0.72183
MB.6100	0.67241
MB.6105	0.44136
MB.6108	0.47117
MB.6113	0.49505
MB.6114	0.53878
MB.6116	0.55998
MB.6118	0.42943
MB.6122	0.39986
MB.6124	0.6487
MB.6131	0.6117
MB.6133	0.41501
MB.6135	0.65799
MB.6138	0.48921
MB.6141	0.30344
MB.6143	0.53009
MB.6144	0.63162
MB.6145	0.33841
MB.6146	0.63544
MB.6149	0.2562
MB.6150	0.59264
MB.6152	0.66136
MB.6154	0.34421
MB.6156	0.57992
MB.6157	0.54629
MB.6160	0.60905
MB.6163	0.59161
MB.6164	0.55058
MB.6167	0.47728
MB.6168	0.51566
MB.6169	0.49423
MB.6171	0.53302
MB.6178	0.68907
MB.6179	0.59401
MB.6181	0.45896
MB.6182	0.74244
MB.6183	0.53739
MB.6184	0.56413
MB.6185	0.43618
MB.6188	0.81145
MB.6189	0.52429
MB.6190	0.59293
MB.6192	0.54535
MB.6195	0.34393
MB.6200	0.49308
MB.6201	0.57784
MB.6206	0.4328
MB.6207	0.63001
MB.6211	0.53785
MB.6212	0.52311
MB.6213	0.43045
MB.6214	0.50352
MB.6217	0.69734
MB.6218	0.60939
MB.6223	0.62778
MB.6224	0.69946
MB.6225	0.56047
MB.6228	0.48968
MB.6229	0.57904
MB.6230	0.45609
MB.6232	0.59285
MB.6233	0.52684
MB.6237	0.6732
MB.6238	0.56032
MB.6242	0.78228
MB.6245	0.53524
MB.6246	0.65425
MB.6248	0.66363
MB.6251	0.67355
MB.6253	0.59576
MB.6254	0.54705
MB.6256	0.59037
MB.6257	0.53738
MB.6263	0.54572
MB.6271	0.51485
MB.6272	0.66928
MB.6273	0.3304
MB.6280	0.82438
MB.6281	0.55153
MB.6283	0.49103
MB.6284	0.71716
MB.6286	0.50407
MB.6287	0.62363
MB.6288	0.63521
MB.6297	0.71421
MB.6300	0.65228
MB.6302	0.64551
MB.6305	0.67458
MB.6306	0.65003
MB.6308	0.48861
MB.6312	0.60184
MB.6314	0.56929
MB.6317	0.47035
MB.6318	0.70134
MB.6322	0.61762
MB.6327	0.59988
MB.6328	0.5322
MB.6329	0.58987
MB.6330	0.58971
MB.6334	0.49872
MB.6336	0.63249
MB.6337	0.35073
MB.6344	0.68008
MB.6346	0.45122
MB.6358	0.57219
MB.6359	0.42998
MB.6363	0.40539
MB.7000	0.42971
MB.7001	0.71204
MB.7002	0.44684
MB.7004	0.51128
MB.7005	0.64964
MB.7006	0.61156
MB.7007	0.74236
MB.7008	0.35417
MB.7009	0.70351
MB.7010	0.55232
MB.7011	0.80583
MB.7012	0.78468
MB.7013	0.48583
MB.7014	0.49337
MB.7015	0.69969
MB.7017	0.73372
MB.7018	0.46861
MB.7019	0.63263
MB.7020	0.61659
MB.7022	0.64478
MB.7023	0.80506
MB.7024	0.78886
MB.7025	0.50609
MB.7026	0.57278
MB.7027	0.68302
MB.7028	0.77014
MB.7029	0.52586
MB.7030	0.33409
MB.7031	0.84869
MB.7032	0.53487
MB.7034	0.65734
MB.7035	0.61613
MB.7036	0.81687
MB.7037	0.73171
MB.7038	0.62289
MB.7039	0.35818
MB.7040	0.69358
MB.7041	0.58808
MB.7042	0.66008
MB.7043	0.37129
MB.7045	0.57827
MB.7046	0.47733
MB.7048	0.55629
MB.7049	0.48209
MB.7050	0.53657
MB.7051	0.46409
MB.7052	0.73749
MB.7053	0.62002
MB.7054	0.72525
MB.7055	0.53836
MB.7056	0.52761
MB.7059	0.70932
MB.7060	0.38909
MB.7062	0.67251
MB.7063	0.59717
MB.7065	0.73791
MB.7066	0.46709
MB.7067	0.64813
MB.7068	0.68372
MB.7069	0.69146
MB.7070	0.59193
MB.7071	0.6266
MB.7072	0.69252
MB.7073	0.59227
MB.7075	0.60825
MB.7076	0.64889
MB.7077	0.65147
MB.7078	0.73999
MB.7080	0.71911
MB.7081	0.83009
MB.7083	0.6745
MB.7084	0.71328
MB.7086	0.76416
MB.7087	0.74239
MB.7088	0.67692
MB.7089	0.62473
MB.7090	0.56483
MB.7091	0.54788
MB.7092	0.48285
MB.7093	0.51171
MB.7094	0.57272
MB.7095	0.57542
MB.7096	0.56545
MB.7097	0.32072
MB.7099	0.72497
MB.7100	0.48992
MB.7101	0.38823
MB.7102	0.57065
MB.7104	0.63921
MB.7106	0.44094
MB.7107	0.57944
MB.7109	0.65557
MB.7111	0.48311
MB.7112	0.6561
MB.7113	0.68681
MB.7114	0.85111
MB.7115	0.57856
MB.7116	0.49429
MB.7118	0.73839
MB.7119	0.71683
MB.7121	0.71847
MB.7122	0.38381
MB.7123	0.56914
MB.7124	0.59434
MB.7128	0.58698
MB.7130	0.74283
MB.7131	0.47621
MB.7132	0.54976
MB.7133	0.559
MB.7135	0.54814
MB.7137	0.66197
MB.7138	0.56781
MB.7140	0.55528
MB.7141	0.53323
MB.7142	0.45553
MB.7143	0.70353
MB.7144	0.71549
MB.7145	0.74187
MB.7147	0.64539
MB.7148	0.68029
MB.7149	0.81677
MB.7150	0.63531
MB.7151	0.75151
MB.7152	0.50339
MB.7153	0.58224
MB.7154	0.62014
MB.7155	0.80755
MB.7157	0.578
MB.7158	0.57031
MB.7159	0.67556
MB.7160	0.56384
MB.7161	0.63341
MB.7162	0.61734
MB.7163	0.45501
MB.7164	0.57793
MB.7165	0.8391
MB.7167	0.49966
MB.7168	0.53943
MB.7170	0.6116
MB.7171	0.47689
MB.7172	0.59333
MB.7173	0.56871
MB.7174	0.72959
MB.7176	0.7502
MB.7181	0.57896
MB.7182	0.52042
MB.7185	0.6279
MB.7186	0.54518
MB.7188	0.43007
MB.7189	0.67865
MB.7193	0.70679
MB.7194	0.63816
MB.7195	0.62973
MB.7196	0.62337
MB.7197	0.60358
MB.7198	0.48768
MB.7199	0.51205
MB.7200	0.62206
MB.7201	0.4038
MB.7205	0.75436
MB.7207	0.6489
MB.7208	0.65935
MB.7212	0.46249
MB.7215	0.40487
MB.7216	0.59223
MB.7217	0.50107
MB.7218	0.61374
MB.7219	0.56391
MB.7220	0.52099
MB.7225	0.59604
MB.7226	0.73057
MB.7229	0.55444
MB.7230	0.60371
MB.7231	0.61579
MB.7232	0.55348
MB.7233	0.43626
MB.7234	0.56589
MB.7235	0.63053
MB.7236	0.65011
MB.7238	0.60141
MB.7241	0.58525
MB.7243	0.49383
MB.7244	0.67419
MB.7249	0.36093
MB.7250	0.71181
MB.7251	0.62716
MB.7252	0.72174
MB.7253	0.73368
MB.7254	0.61704
MB.7256	0.58281
MB.7258	0.65872
MB.7260	0.59405
MB.7262	0.4732
MB.7263	0.58721
MB.7266	0.54366
MB.7267	0.82295
MB.7268	0.55917
MB.7269	0.71339
MB.7270	0.57238
MB.7273	0.76237
MB.7275	0.519
MB.7276	0.51921
MB.7277	0.57376
MB.7278	0.51325
MB.7279	0.61463
MB.7280	0.57039
MB.7281	0.5993
MB.7283	0.5667
MB.7284	0.69467
MB.7285	0.51718
MB.7286	0.5452
MB.7287	0.81024
MB.7288	0.68585
MB.7291	0.69351
MB.7292	0.77949
MB.7293	0.58627
MB.7294	0.71366
MB.7295	0.68671
MB.7296	0.69025
MB.7297	0.85079
MB.7298	0.7851
MB.7299	0.70735
