# Supplementary material for: Landscape of transcriptomic interactions between breast cancer and its microenvironment
Source: Nat Commun. 2019 Jul 15;10:3116. doi: 10.1038/s41467-019-10929-z (PMC6629667; doi:10.1038/s41467-019-10929-z)
Supplement: Supplementary file 4 — Supplementary Data 2 [file 41467_2019_10929_MOESM4_ESM.xls]

## Sheet: (A) Genes differentiating aggressive TAC subtype
	signf	p-value	T	Q	Q&T	Q&T/Q	Q&T/T	term ID	t type	t group	t name	t depth	Q&T list
1	!	0.0466	316	7442	157	0.021	0.497	GO:0036293	BP	2	response to decreased oxygen levels	1	CD38,NOS2,CYBA,F7,PDK3,SIRT2,ENO1,EDN1,KCNK2,PLOD1,MT3,DNM1L,DNMT3B,SLC9A1,ANGPT2,TGFB2,SIRT1,HMOX1,EP300,BMP7,SUV39H1,PGK1,RGCC,NARFL,EEF2K,SFRP1,PLAT,NDRG1,BNIP3L,PTN,CAV1,TBL2,CA9,PDLIM1,CXCL12,CUL2,SLC6A4,SOD3,PPARGC1A,CRYAB,BIRC2,PPARD,SRF,VEGFA,STC2,CPEB4,EPAS1,NFE2L2,CREB1,MYB,PGF,TGFB3,TEK,PTK2B,CAT,ITPR2,BMP2,BECN1,GNGT1,EGLN3,KCNA5,ACTN4,EPO,RAMP2,RAF1,CCNB1,VHL,ETS1,HILPDA,EGLN1,TLR2,T…
1	!	4.52e-26	17568	7442	6928	0.931	0.394	GO:0008150	BP	2	biological_process	1	TNMD,FGR,FUCA2,NFYA,LAS1L,ENPP4,CFTR,CYP51A1,HS3ST1,MAD1L1,LASP1,SNX11,M6PR,CYP26B1,DBNDD1,TFPI,RBM5,SLC7A2,ARF5,SARM1,AK2,CD38,KDM1A,RECQL,ARHGAP33,SLC22A16,ZMYND10,SLC25A13,HCCS,PRSS22,HOXA11,POLR2J,LIG3,ACSM3,LOC81691,SPPL2B,MSL3,PON1,SOX8,MYCBP2,FBXL3,ITGAL,ITGA3,ZFX,GDE1,CRLF1,YBX2,KRT33A,MAP3K14,ABCC8,CACNG3,TMEM132A,TAC1,CX3CL1,CACNA1G,TNFRSF12A,RALA,BAIAP2L1,ALDH3B1,CCL26,USH1C,GGCT,IFRD1…
1	!	5.52e-24	15950	7442	6367	0.856	0.399	GO:0009987	BP	2	cellular process	2	TNMD,FGR,FUCA2,NFYA,LAS1L,ENPP4,CFTR,MAD1L1,LASP1,SNX11,M6PR,CYP26B1,DBNDD1,TFPI,RBM5,SLC7A2,SARM1,AK2,CD38,KDM1A,RECQL,ARHGAP33,SLC22A16,ZMYND10,SLC25A13,HCCS,HOXA11,POLR2J,LIG3,ACSM3,LOC81691,SPPL2B,MSL3,PON1,SOX8,MYCBP2,FBXL3,ITGAL,ITGA3,ZFX,GDE1,CRLF1,YBX2,KRT33A,MAP3K14,ABCC8,CACNG3,TMEM132A,TAC1,CX3CL1,CACNA1G,TNFRSF12A,RALA,BAIAP2L1,ALDH3B1,CCL26,USH1C,GGCT,IFRD1,GTF2IRD1,VPS41,PNPLA4,ADIP…
1	!	1.99e-07	2064	7442	923	0.124	0.447	GO:0006928	BP	2	movement of cell or subcellular component	3	FGR,SLC22A16,SOX8,MYCBP2,ITGAL,ITGA3,ABCC8,TAC1,CX3CL1,CACNA1G,TNFRSF12A,CCL26,PAFAH1B1,PAX6,SELE,CDKL5,SPAG9,NISCH,FYN,ANLN,DCN,SEMA3B,WAS,ISL1,RUFY3,ATP1A2,SNAI2,ZRANB1,SLC7A9,STRAP,CD44,IFT88,FUT8,GAB2,DEPDC1B,STAP1,CTNNA1,EPHA3,HSPA5,MAP4,KITLG,NEDD4L,PIK3CB,LAMA3,KIF1B,FOXC1,SYNE2,SERPINB3,PKP2,F7,LAMC2,STYK1,CCAR1,HDAC7,NGFR,ANKS1A,PKN2,NTN1,ERBB3,ROPN1,KARS,CTNNA2,TIE1,ASPM,CD84,MYO9A,SP10…
1	!	7.46e-25	2197	7442	1077	0.145	0.49	GO:0008219	BP	2	cell death	3	CYP26B1,RBM5,SARM1,CD38,KDM1A,SOX8,CRLF1,KRT33A,MAP3K14,CX3CL1,TNFRSF12A,GGCT,E2F2,CDK11A,TFAP2B,PAX7,NISCH,BTK,FYN,PLAUR,MAP4K3,BRCA1,LTF,ZMYND11,BID,ISL1,IL20RA,SNAI2,MNAT1,MRE11A,RB1CC1,BIRC3,GLRX2,FAS,CD44,TNFRSF1B,BCLAF1,RABEP1,BAK1,RAI14,CTNNA1,HSPA5,KITLG,CLPTM1L,PTGER3,PIK3CB,HEBP2,KIF1B,FOXC1,CUL1,EIF2AK2,TRAF1,PKP2,ATG5,CCAR1,TM7SF3,WISP2,NGFR,TMEM161A,SNCAIP,PKN2,NTN1,ERBB3,MAP2K4,NGEF…
1	!	3.33e-24	2064	7442	1017	0.137	0.493	GO:0012501	BP	2	programmed cell death	4	CYP26B1,RBM5,SARM1,CD38,KDM1A,SOX8,CRLF1,KRT33A,MAP3K14,CX3CL1,TNFRSF12A,GGCT,E2F2,CDK11A,TFAP2B,PAX7,NISCH,BTK,FYN,PLAUR,MAP4K3,BRCA1,LTF,ZMYND11,BID,ISL1,IL20RA,SNAI2,MNAT1,MRE11A,RB1CC1,BIRC3,GLRX2,FAS,CD44,TNFRSF1B,BCLAF1,RABEP1,BAK1,RAI14,CTNNA1,HSPA5,KITLG,CLPTM1L,PIK3CB,KIF1B,FOXC1,CUL1,EIF2AK2,TRAF1,PKP2,ATG5,CCAR1,TM7SF3,NGFR,TMEM161A,PKN2,NTN1,ERBB3,MAP2K4,NGEF,SPI1,FGFR2,SP100,FGFR3,IP…
1	!	1.85e-20	1934	7442	944	0.127	0.488	GO:0006915	BP	2	apoptotic process	5	RBM5,SARM1,CD38,KDM1A,SOX8,CRLF1,MAP3K14,CX3CL1,TNFRSF12A,GGCT,E2F2,CDK11A,TFAP2B,PAX7,NISCH,BTK,FYN,PLAUR,MAP4K3,BRCA1,LTF,ZMYND11,BID,ISL1,IL20RA,SNAI2,MNAT1,MRE11A,RB1CC1,BIRC3,GLRX2,FAS,CD44,TNFRSF1B,BCLAF1,RABEP1,BAK1,RAI14,CTNNA1,HSPA5,KITLG,CLPTM1L,PIK3CB,KIF1B,FOXC1,CUL1,EIF2AK2,TRAF1,ATG5,CCAR1,NGFR,TMEM161A,PKN2,NTN1,ERBB3,MAP2K4,NGEF,SPI1,FGFR2,SP100,FGFR3,IP6K2,SIRT2,GAL,LRP6,FGF10,AS…
1	!	0.00108	100	7442	63	0.008	0.63	GO:0071887	BP	2	leukocyte apoptotic process	6	BTK,BAK1,KITLG,PIK3CB,MEF2C,BAX,P2RX7,SIRT1,BIRC7,DNAJA3,CLC,KDELR1,GLI3,DOCK8,CXCL12,BCL6,WNT5A,FOXP1,FASLG,SLC46A2,CD274,TCP1,BMP4,CCR7,IRF3,RIPK3,IDO1,IL2RA,ANXA1,IL6,IL10,CCL21,CD27,TP53,AKT1,ITPKB,TNFRSF21,ADAM8,ADAM17,BCL2L11,TSC22D3,DFFA,CD3G,TSC22D4,NFKBID,FADD,IL7R,LGALS9,GIMAP8,PIK3CD,PTEN,CCL19,AURKB,HCLS1,IRF7,IRS2,PDCD1,NOC2L,ADA,FNIP1,MIF,LYN,CCL5
1	!	0.00389	69	7442	46	0.006	0.667	GO:0070227	BP	2	lymphocyte apoptotic process	7	BTK,BAK1,BAX,P2RX7,BIRC7,DNAJA3,CLC,KDELR1,GLI3,DOCK8,BCL6,WNT5A,FOXP1,FASLG,SLC46A2,CD274,BMP4,RIPK3,IDO1,IL2RA,IL10,CD27,TP53,AKT1,TNFRSF21,ADAM8,BCL2L11,TSC22D3,DFFA,CD3G,TSC22D4,NFKBID,FADD,IL7R,LGALS9,GIMAP8,PTEN,AURKB,IRS2,PDCD1,NOC2L,ADA,FNIP1,MIF,LYN,CCL5
1	!	8.93e-06	330	7442	178	0.024	0.539	GO:0070997	BP	2	neuron death	4	SARM1,CRLF1,CX3CL1,TFAP2B,FYN,BID,ISL1,HSPA5,NGFR,ERBB3,MAP2K4,FCGR2B,TP63,FGF20,TP73,MEF2C,GSK3B,BAX,MT3,BIRC5,SLC9A1,AARS,TYRO3,TGFB2,MSH2,SIRT1,JAK2,CDC34,HMOX1,LGMN,CHGA,MYBL2,DNAJC5,CTSZ,CORO1A,TOX3,GPI,MAG,CASP2,AIMP2,MEOX2,GATA3,DKK1,CCL2,WFS1,TRIM2,FBXW7,PPARGC1A,AMBRA1,GAPDH,NCOA7,CPEB4,WNT5A,EIF4G1,DHCR24,KMO,FASLG,KIF14,CREB1,MYB,SET,TGFB3,PTK2B,PIK3CA,CNTFR,LRP1,PIGT,GRM4,WNT1,CITED1,…
1	!	9.55e-05	227	7442	127	0.017	0.559	GO:0051402	BP	2	neuron apoptotic process	5	CRLF1,CX3CL1,TFAP2B,FYN,BID,ISL1,HSPA5,NGFR,ERBB3,MAP2K4,TP63,FGF20,TP73,MEF2C,BAX,MT3,BIRC5,AARS,TYRO3,TGFB2,MSH2,JAK2,CDC34,HMOX1,LGMN,MYBL2,DNAJC5,CTSZ,CORO1A,TOX3,GPI,MAG,CASP2,GATA3,CCL2,WFS1,TRIM2,FBXW7,PPARGC1A,AMBRA1,GAPDH,CPEB4,FASLG,KIF14,MYB,SET,TGFB3,PTK2B,PIK3CA,CNTFR,LRP1,PIGT,GRM4,CITED1,GDF5,ADORA2A,EGLN3,UBE2M,VSTM2L,KRAS,SRPK2,FAIM2,SCN2A,STXBP1,ARRB1,ASCL1,PDPK1,ARRB2,TP53,CACN…
1	!	0.00019	591	7442	288	0.039	0.487	GO:0051301	BP	2	cell division	3	MAD1L1,LIG3,RALA,CCDC124,PAFAH1B1,PAX6,TEAD3,NCAPD2,ANLN,TACC3,WWTR1,NSUN2,SPDL1,CUL7,TPR,MAP4,PIK3CB,CTDP1,PKN2,YBX1,ASPM,FGFR2,EVI5,SIRT2,ZFYVE26,CHFR,TP63,LLGL2,CLASP1,TSG101,TIPIN,SPAG5,FGFR1,EPB41L2,DCT,NDC80,CCNT2,PDS5B,RAB10,MAPRE3,SEH1L,ZW10,KLHL42,AURKA,TPX2,BIRC5,RAB11FIP3,KIF4A,ORC6,ZC3HC1,TGFB2,EFHC1,CDC7,CDC34,CECR2,SUSD2,SEPT3,MCM5,PDGFB,VRK1,CDC25B,FAM83D,RBBP8,STAG2,OPN1LW,FGF9,OI…
1	!	0.00344	186	7442	103	0.014	0.554	GO:0007163	BP	2	establishment or maintenance of cell polarity	3	CYP26B1,PAFAH1B1,PAX6,RUFY3,SPDL1,CTNNA1,MAP4,SYNE2,MYO9A,FGF10,MPP5,LLGL2,CLASP1,FSCN1,SPAG5,CAMSAP3,LRCH4,MAP2,HSP90AA1,NDC80,DLG3,GSK3B,FAT1,RAB10,WNT11,ZW10,SLC9A1,SH3BP1,FERMT1,FOXF1,SIPA1L3,LHX2,DOCK8,KANK1,GATA3,RAB11FIP2,CYTH1,LIN7A,UST,CAP2,PTK7,WNT5A,HES1,CENPA,STK25,ARHGEF2,DOCK7,MAPKAP1,SFRP5,TEK,PDZD11,PTK2B,GPSM2,NCKAP1L,PARD6B,KIF25,TCF15,AMOT,CCR7,FGF13,CAP1,FLOT2,ARHGEF11,DOCK2,S…
1	!	1.01e-12	6554	7442	2761	0.371	0.421	GO:0007154	BP	2	cell communication	3	FGR,CFTR,LASP1,M6PR,CYP26B1,SARM1,CD38,KDM1A,ARHGAP33,POLR2J,SPPL2B,SOX8,ITGAL,ITGA3,CRLF1,MAP3K14,ABCC8,CACNG3,TAC1,CX3CL1,CACNA1G,TNFRSF12A,RALA,BAIAP2L1,CCL26,GGCT,ADIPOR2,PAFAH1B1,NOS2,MATK,CD79B,PAX6,CACNA2D2,TEAD3,SELE,E2F2,SYN1,CAMK1G,TFAP2B,SYPL1,SPAG9,PLEKHG6,IL32,NISCH,STAB1,CD4,BTK,FYN,HIVEP2,APBA3,PLAUR,DCN,MAP4K3,BRCA1,SEMA3B,LTF,CALCOCO1,DDX11,HEBP1,CD6,ZC3H3,ACPP,ZMYND11,WAS,BID,IS…
1	!	5.02e-09	1766	7442	811	0.109	0.459	GO:0007049	BP	2	cell cycle	3	MAD1L1,CYP26B1,LIG3,MAP3K14,RALA,USH1C,CDKL3,CCDC124,PAFAH1B1,GAS7,PAX6,E2F2,CDK11A,NCAPD2,AKAP8L,ANLN,CEP68,MAP4K3,BRCA1,DDX11,TACC3,POLA2,ZMYND11,BID,MNAT1,RUNX3,MRE11A,FHL1,RB1CC1,RRAGD,NCAPH2,BAK1,TIMP2,NSUN2,SPDL1,PARP3,CUL7,YTHDC2,TPR,MAP4,RFC2,RAD51,FOXN3,FOXC1,SPO11,CUL1,MTA3,PPP1R12A,RIOK2,NDC1,CTDP1,CCAR1,BCAT1,LZTS1,POLD1,HMG20B,PKN2,MCM10,MAP2K4,ASPM,FGFR2,EML1,EVI5,TP53BP1,PRR11,SIRT…
1	!	7.28e-06	1249	7442	575	0.077	0.46	GO:0022402	BP	2	cell cycle process	4	MAD1L1,CYP26B1,USH1C,PAFAH1B1,GAS7,PAX6,NCAPD2,AKAP8L,ANLN,CEP68,BRCA1,DDX11,TACC3,POLA2,BID,MNAT1,MRE11A,FHL1,RRAGD,NCAPH2,NSUN2,SPDL1,PARP3,CUL7,YTHDC2,TPR,MAP4,RFC2,RAD51,FOXN3,SPO11,CUL1,MTA3,PPP1R12A,RIOK2,NDC1,CTDP1,BCAT1,LZTS1,POLD1,PKN2,MCM10,ASPM,EML1,PRR11,SIRT2,FGF10,CAMK2A,TRIP13,ZFYVE26,HMMR,CHFR,FBXW11,MCM2,TP63,CLASP1,TSG101,TIPIN,GTSE1,WDR62,MCM6,SPAG5,DYNC1I2,POLD3,FGFR1,SMC1B,FA…
1	!	0.00152	553	7442	267	0.036	0.483	GO:0044770	BP	2	cell cycle phase transition	5	MAD1L1,USH1C,PAFAH1B1,AKAP8L,ANLN,BRCA1,TACC3,POLA2,BID,MNAT1,MRE11A,FHL1,TPR,FOXN3,CUL1,MTA3,RIOK2,CTDP1,BCAT1,LZTS1,MCM10,SIRT2,FGF10,CAMK2A,TRIP13,HMMR,FBXW11,MCM2,TP63,CLASP1,TIPIN,GTSE1,MCM6,DYNC1I2,PCM1,TP73,DNM2,HSP90AA1,NDC80,PTPRC,CDC14B,ABCB1,ZW10,BAX,AURKA,CNOT3,TPX2,ORC6,PSME1,CDC45,CDC7,CDC34,RANBP1,SUSD2,MCM5,EP300,POLE2,CDKN3,APEX1,NINL,CDC25B,FAM83D,RBBP8,POLA1,PIM2,RGCC,GSPT1,CEP…
1	!	5.17e-09	946	7442	464	0.062	0.49	GO:0000278	BP	2	mitotic cell cycle	4	MAD1L1,MAP3K14,USH1C,PAFAH1B1,PAX6,CDK11A,NCAPD2,AKAP8L,ANLN,MAP4K3,BRCA1,TACC3,POLA2,BID,MNAT1,MRE11A,FHL1,NCAPH2,TIMP2,SPDL1,PARP3,CUL7,YTHDC2,TPR,MAP4,RAD51,FOXN3,FOXC1,CUL1,MTA3,PPP1R12A,RIOK2,CTDP1,BCAT1,LZTS1,PKN2,MCM10,MAP2K4,EML1,SIRT2,FGF10,ASNS,CAMK2A,TRIP13,HMMR,CHFR,STK10,FBXW11,MCM2,TP63,CLASP1,PPP2R2C,TIPIN,GTSE1,WDR62,MCM6,SPAG5,DYNC1I2,FGFR1,FAP,EDN1,PCM1,TP73,KIF22,DNM2,HSP90AA1,…
1	!	1.06e-07	776	7442	384	0.052	0.495	GO:1903047	BP	2	mitotic cell cycle process	5	MAD1L1,USH1C,PAFAH1B1,PAX6,NCAPD2,AKAP8L,ANLN,BRCA1,TACC3,POLA2,BID,MNAT1,MRE11A,FHL1,NCAPH2,SPDL1,PARP3,CUL7,TPR,MAP4,RAD51,FOXN3,CUL1,MTA3,RIOK2,CTDP1,BCAT1,LZTS1,MCM10,EML1,SIRT2,FGF10,CAMK2A,TRIP13,HMMR,CHFR,FBXW11,MCM2,TP63,CLASP1,TIPIN,GTSE1,WDR62,MCM6,SPAG5,DYNC1I2,FGFR1,EDN1,PCM1,TP73,KIF22,DNM2,HSP90AA1,NDC80,CDC14B,PDS5B,SEH1L,ABCB1,ZW10,BAX,AURKA,CNOT3,TPX2,BIRC5,KIF4A,ORC6,PSME1,CDC45…
1	!	0.0256	259	7442	133	0.018	0.514	GO:0140014	BP	2	mitotic nuclear division	6	MAD1L1,NCAPD2,AKAP8L,ANLN,TACC3,NCAPH2,SPDL1,CUL7,TPR,RIOK2,CTDP1,SIRT2,TRIP13,CLASP1,SPAG5,EDN1,KIF22,NDC80,CDC14B,PDS5B,SEH1L,ZW10,AURKA,TPX2,BIRC5,KIF4A,RANBP1,PDGFB,MYBL2,BMP7,STAG2,NAA10,RGCC,PPP2R1A,UBE2S,NCAPG,FBXO5,CUL9,TTK,PAPD7,PDGFRB,SMC4,RPL24,IL1A,MAD2L2,CDC20,NEK2,CENPF,STAG1,KIF14,NEK6,TEX14,KIF18A,ZWINT,KIF25,BMP4,IL1B,XRCC3,BECN1,DLGAP5,PKMYT1,INO80,KNSTRN,SGOL1,CEP85,CHMP2A,CHMP…
1	!	0.000134	511	7442	254	0.034	0.497	GO:0044772	BP	2	mitotic cell cycle phase transition	6	MAD1L1,USH1C,PAFAH1B1,ANLN,BRCA1,TACC3,POLA2,BID,MNAT1,MRE11A,FHL1,TPR,FOXN3,CUL1,MTA3,RIOK2,CTDP1,BCAT1,LZTS1,MCM10,SIRT2,FGF10,CAMK2A,TRIP13,HMMR,FBXW11,MCM2,TP63,CLASP1,GTSE1,MCM6,DYNC1I2,PCM1,TP73,DNM2,HSP90AA1,NDC80,CDC14B,ABCB1,ZW10,BAX,AURKA,CNOT3,TPX2,ORC6,PSME1,CDC45,CDC7,CDC34,RANBP1,MCM5,EP300,POLE2,CDKN3,APEX1,NINL,CDC25B,RBBP8,POLA1,PIM2,RGCC,GSPT1,CEP152,MCM4,TUBB4A,CCNE1,PPP2R1A,CD…
1	!	9.28e-13	1384	7442	671	0.09	0.485	GO:0001775	BP	2	cell activation	3	FGR,FUCA2,ENPP4,MAD1L1,CYP26B1,SLC7A2,CD38,ITGAL,TAC1,CX3CL1,ALDH3B1,CD79B,PSMB1,MMP25,CD4,BTK,FYN,PLAUR,LTF,DNASE1L1,CD6,ACPP,WAS,SLC11A1,RUNX3,DERA,NR1H3,NCAPH2,CD44,SLAMF7,BTN3A1,TNFRSF1B,POU2F2,BAK1,GAB2,ATP6V0A1,STAP1,TIMP2,LCP2,C12ORF4,PIK3CB,CYBA,HEBP2,ENTPD2,SERPINB3,GDI2,PRDM1,ATG5,DGKG,STYK1,GNA15,CTSA,DGKA,KARS,CD84,SPI1,KLF6,TP53BP1,ADGRF5,GAL,PLA2G10,RAB27A,FGF10,JMJD6,NCK2,TCF3,TFRC…
1	!	2e-06	714	7442	351	0.047	0.492	GO:0030029	BP	2	actin filament-based process	3	TAC1,CX3CL1,CACNA1G,RALA,BAIAP2L1,CCL26,USH1C,PAFAH1B1,SELE,NISCH,WAS,RUFY3,ATP1A2,STAP1,MYOM2,CAPG,CTNNA1,EPHA3,GPM6B,ELN,NEDD4L,LIMA1,TTC17,SYNE2,PKP2,CTNNA2,ATXN3,FGF10,TESK2,NCK2,ACTN1,CLASP1,SRI,ADD2,FSCN1,ACTN2,CAPZB,EDN1,EPB41L2,MEF2C,EPB41L3,FAT1,CTTN,WNT11,MYBPC2,ADD1,PXN,SLC9A1,PLEKHG2,TF,MYH7,SORBS1,DSP,JAK2,MYO9B,SH3BP1,UNC84B,HCK,TNNC2,MYOM1,FGD1,RGCC,CORO1A,CORO2B,SFRP1,IKBKB,ARHGEF…
1	!	1.32e-10	11679	7442	4705	0.632	0.403	GO:0008152	BP	2	metabolic process	2	FGR,FUCA2,NFYA,LAS1L,ENPP4,CFTR,CYP51A1,HS3ST1,CYP26B1,TFPI,RBM5,SLC7A2,AK2,CD38,KDM1A,RECQL,SLC25A13,HCCS,PRSS22,HOXA11,POLR2J,LIG3,ACSM3,LOC81691,SPPL2B,MSL3,PON1,SOX8,MYCBP2,FBXL3,ITGA3,ZFX,GDE1,CRLF1,YBX2,MAP3K14,TMEM132A,CX3CL1,ALDH3B1,CCL26,GGCT,GTF2IRD1,VPS41,ARSD,PNPLA4,ADIPOR2,CDKL3,PRSS21,PAFAH1B1,NOS2,GAS7,MATK,TKTL1,PAX6,TEAD3,SELE,FMO3,MYLIP,E2F2,PSMB1,JARID2,CDKL5,CAMK1G,CDK11A,NADK…
1	!	1.75e-11	10718	7442	4351	0.585	0.406	GO:0044238	BP	2	primary metabolic process	3	FGR,FUCA2,NFYA,LAS1L,ENPP4,CFTR,CYP51A1,CYP26B1,TFPI,RBM5,SLC7A2,AK2,CD38,KDM1A,RECQL,SLC25A13,HCCS,PRSS22,HOXA11,POLR2J,LIG3,ACSM3,LOC81691,SPPL2B,MSL3,PON1,SOX8,MYCBP2,FBXL3,ITGA3,ZFX,GDE1,CRLF1,YBX2,MAP3K14,TMEM132A,CX3CL1,ALDH3B1,CCL26,GTF2IRD1,PNPLA4,ADIPOR2,CDKL3,PRSS21,PAFAH1B1,NOS2,GAS7,MATK,TKTL1,PAX6,TEAD3,MYLIP,E2F2,PSMB1,JARID2,CDKL5,CAMK1G,CDK11A,NADK,TFAP2B,SPAG9,AASS,SS18L2,NFIX,MM…
1	!	0.00013	1987	7442	869	0.117	0.437	GO:0044281	BP	2	small molecule metabolic process	3	FUCA2,NFYA,ENPP4,CFTR,CYP51A1,CYP26B1,SLC7A2,AK2,CD38,KDM1A,SLC25A13,ACSM3,PON1,GDE1,ALDH3B1,PNPLA4,ADIPOR2,NOS2,TKTL1,NADK,TFAP2B,AASS,IYD,NISCH,IDS,DCN,BRCA1,ELOVL5,ACPP,BID,XYLT2,ATP1A2,CYP24A1,SNAI2,CPS1,DERA,ABCC2,NR1H3,TYMP,CD44,TBPL1,FUT8,ATP6V0A1,INPP4A,DKK3,ENTPD2,SOAT1,ALDH18A1,MPC1,BCAT1,DGAT2,HAGH,ST3GAL6,KARS,ME1,MTHFD2,ELOVL1,PFKP,IDI1,IDH3G,PDK3,ACSL4,IP6K2,PLA2G10,NDST1,ASNS,RDH11…
1	!	2.02e-10	10243	7442	4160	0.559	0.406	GO:0006807	BP	2	nitrogen compound metabolic process	3	FGR,FUCA2,NFYA,LAS1L,ENPP4,CFTR,HS3ST1,TFPI,RBM5,SLC7A2,AK2,CD38,KDM1A,RECQL,SLC25A13,HCCS,PRSS22,HOXA11,POLR2J,LIG3,ACSM3,LOC81691,SPPL2B,MSL3,PON1,SOX8,MYCBP2,FBXL3,ITGA3,ZFX,GDE1,CRLF1,YBX2,MAP3K14,TMEM132A,CX3CL1,ALDH3B1,CCL26,GGCT,GTF2IRD1,CDKL3,PRSS21,PAFAH1B1,NOS2,GAS7,MATK,TKTL1,PAX6,TEAD3,MYLIP,E2F2,PSMB1,JARID2,CDKL5,CAMK1G,CDK11A,NADK,TFAP2B,SPAG9,AASS,SS18L2,NFIX,MMP25,CSDE1,UBE3C,PAX…
1	!	1.04e-09	11181	7442	4508	0.606	0.403	GO:0071704	BP	2	organic substance metabolic process	3	FGR,FUCA2,NFYA,LAS1L,ENPP4,CFTR,CYP51A1,HS3ST1,CYP26B1,TFPI,RBM5,SLC7A2,AK2,CD38,KDM1A,RECQL,SLC25A13,HCCS,PRSS22,HOXA11,POLR2J,LIG3,ACSM3,LOC81691,SPPL2B,MSL3,PON1,SOX8,MYCBP2,FBXL3,ITGA3,ZFX,GDE1,CRLF1,YBX2,MAP3K14,TMEM132A,CX3CL1,ALDH3B1,CCL26,GGCT,GTF2IRD1,PNPLA4,ADIPOR2,CDKL3,PRSS21,PAFAH1B1,NOS2,GAS7,MATK,TKTL1,PAX6,TEAD3,SELE,MYLIP,E2F2,PSMB1,JARID2,CDKL5,CAMK1G,CDK11A,NADK,TFAP2B,SPAG9,AA…
1	!	2.72e-08	6908	7442	2855	0.384	0.413	GO:1901564	BP	2	organonitrogen compound metabolic process	4	FGR,FUCA2,ENPP4,CFTR,HS3ST1,TFPI,SLC7A2,AK2,CD38,KDM1A,SLC25A13,HCCS,PRSS22,ACSM3,SPPL2B,MSL3,PON1,MYCBP2,FBXL3,GDE1,CRLF1,YBX2,MAP3K14,TMEM132A,CX3CL1,ALDH3B1,CCL26,GGCT,CDKL3,PRSS21,PAFAH1B1,NOS2,MATK,TKTL1,PAX6,MYLIP,PSMB1,JARID2,CDKL5,CAMK1G,CDK11A,NADK,TFAP2B,SPAG9,AASS,MMP25,UBE3C,PAX7,IYD,POMT2,BAZ1B,DYRK4,IDS,CD4,BTK,FYN,AKAP8L,PLAUR,DCN,QPCTL,MAP4K3,BRCA1,LTF,ELOVL5,SLC25A39,NUB1,ACPP,ZM…
1	!	4.73e-06	9598	7442	3864	0.519	0.403	GO:0043170	BP	2	macromolecule metabolic process	4	FGR,FUCA2,NFYA,LAS1L,CFTR,HS3ST1,CYP26B1,TFPI,RBM5,CD38,KDM1A,RECQL,HCCS,PRSS22,HOXA11,POLR2J,LIG3,LOC81691,SPPL2B,MSL3,SOX8,MYCBP2,FBXL3,ITGA3,ZFX,CRLF1,YBX2,MAP3K14,TMEM132A,CX3CL1,CCL26,GTF2IRD1,CDKL3,PRSS21,PAFAH1B1,NOS2,GAS7,MATK,PAX6,TEAD3,SELE,MYLIP,E2F2,PSMB1,JARID2,CDKL5,CAMK1G,CDK11A,TFAP2B,SPAG9,SS18L2,NFIX,MMP25,CSDE1,UBE3C,PAX7,POMT2,BAZ1B,ETV7,DYRK4,IDS,CD4,BTK,FYN,HIVEP2,APBA3,AKAP…
1	!	6.9e-07	4292	7442	1814	0.244	0.423	GO:0043412	BP	2	macromolecule modification	5	FGR,FUCA2,CFTR,KDM1A,HCCS,MSL3,MYCBP2,FBXL3,CRLF1,MAP3K14,TMEM132A,CX3CL1,CCL26,CDKL3,PAFAH1B1,NOS2,MATK,PAX6,MYLIP,PSMB1,JARID2,CDKL5,CAMK1G,CDK11A,SPAG9,UBE3C,PAX7,POMT2,BAZ1B,DYRK4,CD4,BTK,FYN,AKAP8L,PLAUR,DCN,QPCTL,MAP4K3,BRCA1,LTF,NUB1,ZMYND11,ISL1,SLC11A1,WWTR1,MARCO,SNAI2,ZRANB1,MNAT1,RUNX3,MRE11A,RNF10,RB1CC1,BIRC3,STRAP,FAS,CD44,B4GALT7,VRK2,TFB1M,BAK1,MUSK,FUT8,UBA6,STAP1,TIMP2,NSUN2,ME…
1	!	8.34e-05	5858	7442	2405	0.323	0.411	GO:0019538	BP	2	protein metabolic process	5	FGR,FUCA2,CFTR,TFPI,KDM1A,HCCS,PRSS22,SPPL2B,MSL3,MYCBP2,FBXL3,CRLF1,YBX2,MAP3K14,TMEM132A,CX3CL1,CCL26,CDKL3,PRSS21,PAFAH1B1,NOS2,MATK,PAX6,MYLIP,PSMB1,JARID2,CDKL5,CAMK1G,CDK11A,TFAP2B,SPAG9,MMP25,UBE3C,PAX7,POMT2,BAZ1B,DYRK4,IDS,CD4,BTK,FYN,AKAP8L,PLAUR,DCN,QPCTL,MAP4K3,BRCA1,LTF,NUB1,ZMYND11,BID,XYLT2,ISL1,SLC11A1,WWTR1,MARCO,SNAI2,ZRANB1,MNAT1,SAMD4A,RUNX3,MRE11A,CPS1,RNF10,RB1CC1,BIRC3,STRA…
1	!	0.00737	108	7442	65	0.009	0.602	GO:0042107	BP	2	cytokine metabolic process	6	CD4,MAST4,TRIB2,IGF2BP2,MAST2,LAG3,CMA1,HMOX1,TLR8,CD276,EBI3,GATA3,CD86,WNT5A,IL1A,CCL20,TIA1,ERRFI1,TNFRSF8,CCR2,NMI,IRF1,IL1B,IRF3,TICAM1,ZFP36,LBP,RNF128,SFTPD,IGF2BP3,IL6,IL10,IRF4,THBS1,ZNF287,IL19,IL18,CEBPG,GHRL,TNFRSF13C,INHBB,TLR3,SYK,CYBB,CX3CR1,INPP5D,PTAFR,CEBPB,AZU1,MYD88,STAT5B,TLR1,TLR6,CD28,IRF7,CARD9,IL1RAP,SPN,ELANE,CARD11,UBE2J1,CD3E,LTB,TNF,TLR9
1	!	6.4e-07	4097	7442	1737	0.233	0.424	GO:0036211	BP	2	protein modification process	6	FGR,FUCA2,CFTR,KDM1A,HCCS,MSL3,MYCBP2,FBXL3,CRLF1,MAP3K14,TMEM132A,CX3CL1,CCL26,CDKL3,PAFAH1B1,NOS2,MATK,PAX6,MYLIP,PSMB1,JARID2,CDKL5,CAMK1G,CDK11A,SPAG9,UBE3C,PAX7,POMT2,BAZ1B,DYRK4,CD4,BTK,FYN,AKAP8L,PLAUR,DCN,QPCTL,MAP4K3,BRCA1,LTF,NUB1,ZMYND11,ISL1,SLC11A1,WWTR1,MARCO,SNAI2,ZRANB1,MNAT1,RUNX3,MRE11A,RNF10,RB1CC1,BIRC3,STRAP,FAS,CD44,B4GALT7,VRK2,BAK1,MUSK,FUT8,UBA6,STAP1,TIMP2,PARP3,LCP2,CUL…
1	!	2.05e-05	1189	7442	547	0.074	0.46	GO:1901135	BP	2	carbohydrate derivative metabolic process	4	FUCA2,ENPP4,HS3ST1,AK2,SLC25A13,ACSM3,NADK,AASS,POMT2,IDS,DCN,ELOVL5,ACPP,BID,XYLT2,ATP1A2,DERA,TYMP,CD44,B4GALT7,TBPL1,FUT8,ATP6V0A1,FOXC1,GALC,SOAT1,PIGV,MPC1,DGAT2,ST3GAL6,CTSA,ABCA7,ELOVL1,PFKP,PDK3,ACSL4,PIGB,ST6GALNAC1,NDST1,HMMR,ENO1,ACAT1,VPS9D1,UNG,ACACB,SIRT6,ITM2A,PGM1,SLC35C2,DLG3,CAD,OVGP1,AKR1B1,ALG9,BAX,MT3,PTHLH,EDEM2,COQ9,P2RX7,SLC9A1,MYH7,XYLB,UPRT,MSH2,ACOT7,PRTFDC1,NDUFB7,MTAP…
1	!	1.36e-06	6338	7442	2614	0.351	0.412	GO:1901360	BP	2	organic cyclic compound metabolic process	4	NFYA,LAS1L,ENPP4,CFTR,CYP51A1,CYP26B1,RBM5,AK2,CD38,KDM1A,RECQL,SLC25A13,HOXA11,POLR2J,LIG3,ACSM3,LOC81691,MSL3,PON1,SOX8,ITGA3,ZFX,YBX2,CX3CL1,GTF2IRD1,NOS2,GAS7,TKTL1,PAX6,TEAD3,E2F2,JARID2,CDK11A,NADK,TFAP2B,AASS,SS18L2,NFIX,CSDE1,PAX7,IYD,BAZ1B,ETV7,CD4,BTK,HIVEP2,AKAP8L,DCN,ZBTB32,BRCA1,LTF,ELOVL5,CALCOCO1,SLC25A39,POLR3B,DNASE1L1,DDX11,MAMLD1,POLA2,ZC3H3,ACPP,ZMYND11,BID,ISL1,SLC11A1,WWTR1,…
1	!	4.71e-08	6365	7442	2641	0.355	0.415	GO:0009058	BP	2	biosynthetic process	3	NFYA,CFTR,CYP51A1,HS3ST1,SLC7A2,AK2,CD38,KDM1A,SLC25A13,HOXA11,POLR2J,LIG3,ACSM3,MSL3,SOX8,ITGA3,ZFX,YBX2,CX3CL1,ALDH3B1,GGCT,GTF2IRD1,ADIPOR2,NOS2,GAS7,PAX6,TEAD3,E2F2,JARID2,CDK11A,NADK,TFAP2B,AASS,SS18L2,NFIX,CSDE1,PAX7,POMT2,BAZ1B,ETV7,CD4,BTK,FYN,HIVEP2,AKAP8L,DCN,ZBTB32,BRCA1,LTF,ELOVL5,CALCOCO1,SLC25A39,POLR3B,DDX11,MAMLD1,POLA2,ZC3H3,ZMYND11,XYLT2,ISL1,GLT8D1,SLC11A1,WWTR1,SNAI2,ZFP64,MNA…
1	!	9.11e-08	6291	7442	2609	0.351	0.415	GO:1901576	BP	2	organic substance biosynthetic process	4	NFYA,CFTR,CYP51A1,HS3ST1,AK2,CD38,KDM1A,SLC25A13,HOXA11,POLR2J,LIG3,ACSM3,MSL3,SOX8,ITGA3,ZFX,YBX2,CX3CL1,ALDH3B1,GGCT,GTF2IRD1,ADIPOR2,NOS2,GAS7,PAX6,TEAD3,E2F2,JARID2,CDK11A,NADK,TFAP2B,AASS,SS18L2,NFIX,CSDE1,PAX7,POMT2,BAZ1B,ETV7,CD4,BTK,HIVEP2,AKAP8L,DCN,ZBTB32,BRCA1,LTF,ELOVL5,CALCOCO1,SLC25A39,POLR3B,DDX11,MAMLD1,POLA2,ZC3H3,ZMYND11,XYLT2,ISL1,GLT8D1,SLC11A1,WWTR1,SNAI2,ZFP64,MNAT1,SAMD4A,R…
1	!	0.000229	5204	7442	2144	0.288	0.412	GO:0009059	BP	2	macromolecule biosynthetic process	5	NFYA,HS3ST1,CD38,KDM1A,HOXA11,POLR2J,LIG3,MSL3,SOX8,ITGA3,ZFX,YBX2,CX3CL1,GTF2IRD1,GAS7,PAX6,TEAD3,E2F2,JARID2,CDK11A,TFAP2B,SS18L2,NFIX,CSDE1,PAX7,POMT2,BAZ1B,ETV7,CD4,BTK,HIVEP2,AKAP8L,DCN,ZBTB32,BRCA1,LTF,CALCOCO1,POLR3B,DDX11,MAMLD1,POLA2,ZC3H3,ZMYND11,XYLT2,ISL1,GLT8D1,SLC11A1,WWTR1,SNAI2,ZFP64,MNAT1,SAMD4A,RUNX3,MRE11A,RNF10,RB1CC1,GLRX2,SNAPC1,STRAP,DEPDC1,NR1H3,B4GALT7,POU2F2,TBPL1,BCLAF1…
1	!	0.000184	4627	7442	1919	0.258	0.415	GO:1901362	BP	2	organic cyclic compound biosynthetic process	5	NFYA,CFTR,CYP51A1,AK2,CD38,KDM1A,SLC25A13,HOXA11,POLR2J,LIG3,MSL3,SOX8,ITGA3,ZFX,YBX2,CX3CL1,GTF2IRD1,NOS2,GAS7,PAX6,TEAD3,E2F2,JARID2,CDK11A,NADK,TFAP2B,SS18L2,NFIX,CSDE1,PAX7,BAZ1B,ETV7,CD4,BTK,HIVEP2,AKAP8L,DCN,ZBTB32,BRCA1,LTF,ELOVL5,CALCOCO1,SLC25A39,POLR3B,DDX11,MAMLD1,POLA2,ZC3H3,ZMYND11,ISL1,SLC11A1,WWTR1,SNAI2,ZFP64,MNAT1,RUNX3,MRE11A,CPS1,RNF10,RB1CC1,GLRX2,SNAPC1,DERA,STRAP,DEPDC1,NR1H…
1	!	1.19e-05	709	7442	345	0.046	0.487	GO:1901137	BP	2	carbohydrate derivative biosynthetic process	5	HS3ST1,AK2,SLC25A13,POMT2,DCN,ELOVL5,XYLT2,TYMP,B4GALT7,TBPL1,FUT8,ATP6V0A1,SOAT1,PIGV,MPC1,ST3GAL6,ABCA7,ELOVL1,PFKP,PDK3,ACSL4,PIGB,ST6GALNAC1,NDST1,ENO1,ACAT1,VPS9D1,ACACB,SIRT6,ITM2A,PGM1,SLC35C2,CAD,ALG9,MT3,P2RX7,XYLB,UPRT,ACOT7,PRTFDC1,MTAP,DERL3,MFNG,SLC25A1,PDGFB,GNPNAT1,PIGH,GSTZ1,GALNT16,POFUT1,PIGU,RENBP,TAZ,PGK1,MAGT1,NME3,HAS3,ACSBG1,TSTA3,TUSC3,GPI,GCDH,ATP6V0A4,OGDH,IMPDH1,C1GALT1…
1	!	6.4e-05	2435	7442	1053	0.141	0.432	GO:0009056	BP	2	catabolic process	3	FUCA2,ENPP4,CYP26B1,PON1,FBXL3,GDE1,ALDH3B1,VPS41,PNPLA4,PAFAH1B1,NOS2,TKTL1,MYLIP,PSMB1,AASS,CSDE1,POMT2,IDS,FYN,DCN,NUB1,DNASE1L1,SLC11A1,WWTR1,CYP24A1,ZRANB1,SAMD4A,CPS1,RNH1,RB1CC1,DERA,RRAGD,TYMP,CD44,TNFRSF1B,SNX1,PNPLA6,IFT88,FUT8,UBA6,ATP6V0A1,GABARAPL2,TIMP2,EDC4,AP2S1,CUL7,HSPA5,MAGEC2,NEDD4L,PIK3CB,ENTPD2,SPO11,GALC,CUL1,USP36,ATG5,BCAT1,LZTS1,HAGH,CTSA,YBX1,ELAVL1,ATXN3,PFKP,TBC1D25,P…
1	!	0.00711	415	7442	204	0.027	0.492	GO:0044282	BP	2	small molecule catabolic process	4	ENPP4,CYP26B1,PON1,ALDH3B1,NOS2,TKTL1,AASS,CYP24A1,DERA,TYMP,CD44,FUT8,ENTPD2,BCAT1,HAGH,PFKP,HMMR,ENO1,ACAT1,ACACB,PGM1,BCKDHB,HADHA,ACOX3,MTMR2,MT3,SLC9A1,XYLB,CRAT,CYP26A1,GCAT,APOBEC3H,SLC25A17,GSTZ1,HAO1,ABCD1,RENBP,PGK1,LONP2,PLA2G15,HAGHL,CRYM,DECR1,DHDH,ECH1,GPI,BCAT2,GCDH,PON3,NUDT1,PHYH,ASPA,GALK1,SULT1E1,AADAT,CYP27B1,GAPDH,TPI1,ENO2,PPARD,ALDH5A1,HGD,HYAL1,GPD2,ACADL,GLS,SCP2,HAO2,NT5…
1	!	0.001	2029	7442	878	0.118	0.433	GO:1901575	BP	2	organic substance catabolic process	4	FUCA2,ENPP4,CYP26B1,PON1,FBXL3,GDE1,ALDH3B1,PNPLA4,PAFAH1B1,NOS2,TKTL1,MYLIP,PSMB1,AASS,CSDE1,POMT2,IDS,FYN,DCN,NUB1,DNASE1L1,SLC11A1,WWTR1,CYP24A1,ZRANB1,SAMD4A,CPS1,RNH1,RB1CC1,DERA,TYMP,CD44,TNFRSF1B,SNX1,PNPLA6,FUT8,UBA6,GABARAPL2,TIMP2,EDC4,AP2S1,CUL7,HSPA5,MAGEC2,NEDD4L,ENTPD2,SPO11,GALC,CUL1,USP36,BCAT1,HAGH,CTSA,YBX1,ELAVL1,ATXN3,PFKP,PSME4,SIRT2,MAOB,PLA2G10,NEDD4,UFD1L,SLC44A1,PABPC1,TR…
1	!	1.23e-16	10713	7442	4396	0.591	0.41	GO:0044237	BP	2	cellular metabolic process	3	FGR,FUCA2,NFYA,LAS1L,ENPP4,CFTR,CYP26B1,TFPI,RBM5,SLC7A2,AK2,CD38,KDM1A,RECQL,SLC25A13,HCCS,HOXA11,POLR2J,LIG3,ACSM3,LOC81691,MSL3,PON1,SOX8,MYCBP2,FBXL3,ITGA3,ZFX,GDE1,CRLF1,YBX2,MAP3K14,TMEM132A,CX3CL1,ALDH3B1,CCL26,GGCT,GTF2IRD1,VPS41,PNPLA4,ADIPOR2,CDKL3,PAFAH1B1,NOS2,GAS7,MATK,TKTL1,PAX6,TEAD3,SELE,FMO3,MYLIP,E2F2,PSMB1,JARID2,CDKL5,CAMK1G,CDK11A,NADK,TFAP2B,CYB561,SPAG9,AASS,SS18L2,NFIX,CSD…
1	!	5.63e-13	3255	7442	1450	0.195	0.445	GO:0006793	BP	2	phosphorus metabolic process	4	FGR,AK2,CD38,SLC25A13,ACSM3,PON1,GDE1,CRLF1,MAP3K14,CX3CL1,CCL26,CDKL3,PAFAH1B1,NOS2,MATK,PAX6,CDKL5,CAMK1G,CDK11A,NADK,SPAG9,AASS,BAZ1B,DYRK4,CD4,BTK,FYN,AKAP8L,PLAUR,DCN,MAP4K3,LTF,ELOVL5,ACPP,ZMYND11,BID,ISL1,SLC11A1,WWTR1,ATP1A2,MARCO,MNAT1,RUNX3,MRE11A,CPS1,RB1CC1,DERA,STRAP,FAS,CD44,VRK2,TBPL1,BAK1,MUSK,PNPLA6,FUT8,ATP6V0A1,STAP1,TIMP2,INPP4A,LCP2,PHKA2,EPHA3,ROS1,KITLG,PIK3CB,ENTPD2,PTPRN,…
1	!	1.7e-12	3234	7442	1438	0.193	0.445	GO:0006796	BP	2	phosphate-containing compound metabolic process	5	FGR,AK2,CD38,SLC25A13,ACSM3,PON1,GDE1,CRLF1,MAP3K14,CX3CL1,CCL26,CDKL3,PAFAH1B1,NOS2,MATK,PAX6,CDKL5,CAMK1G,CDK11A,NADK,SPAG9,AASS,BAZ1B,DYRK4,CD4,BTK,FYN,AKAP8L,PLAUR,DCN,MAP4K3,LTF,ELOVL5,ACPP,ZMYND11,BID,ISL1,SLC11A1,WWTR1,ATP1A2,MARCO,MNAT1,RUNX3,MRE11A,CPS1,RB1CC1,DERA,STRAP,FAS,CD44,VRK2,TBPL1,BAK1,MUSK,PNPLA6,ATP6V0A1,STAP1,TIMP2,INPP4A,LCP2,PHKA2,EPHA3,ROS1,KITLG,PIK3CB,ENTPD2,PTPRN,CUL1,…
1	!	1.06e-09	2326	7442	1047	0.141	0.45	GO:0016310	BP	2	phosphorylation	6	FGR,AK2,CRLF1,MAP3K14,CX3CL1,CCL26,CDKL3,PAFAH1B1,MATK,PAX6,CDKL5,CAMK1G,CDK11A,NADK,SPAG9,BAZ1B,DYRK4,CD4,BTK,FYN,AKAP8L,PLAUR,DCN,MAP4K3,LTF,ZMYND11,BID,ISL1,SLC11A1,WWTR1,MARCO,MNAT1,RUNX3,MRE11A,RB1CC1,STRAP,FAS,CD44,VRK2,BAK1,MUSK,STAP1,TIMP2,LCP2,PHKA2,EPHA3,ROS1,KITLG,PIK3CB,CUL1,EIF2AK2,NPFFR2,SERPINB3,RASGRF1,CAMK2B,RIOK2,DGKG,ALDH18A1,STYK1,WNK1,ABCA7,PKN2,DGKA,ERBB3,ROPN1,KARS,MAP2K4,P…
1	!	0.0491	1148	7442	505	0.068	0.44	GO:0019637	BP	2	organophosphate metabolic process	5	FGR,AK2,CD38,SLC25A13,ACSM3,PON1,GDE1,PAFAH1B1,NOS2,NADK,AASS,FYN,ELOVL5,ACPP,BID,ATP1A2,CPS1,DERA,TBPL1,PNPLA6,ATP6V0A1,INPP4A,KITLG,PIK3CB,ENTPD2,PIGV,MPC1,DGAT2,DGKA,ERBB3,KARS,ME1,ELOVL1,FGFR2,PFKP,IDI1,PDK3,FGFR3,ACSL4,IP6K2,ADGRF5,PLA2G10,PIGB,FGF10,SLC44A1,EPHA8,ENO1,ACAT1,VPS9D1,PLD1,REXO2,UNG,ACACB,SIRT6,FGFR1,FGF20,PGM1,ME2,DLG3,CAD,MTMR2,ACHE,CETP,LPCAT2,PTHLH,COQ9,P2RX7,SPTLC1,PITPNM2…
1	!	4.5e-10	8350	7442	3432	0.461	0.411	GO:0044260	BP	2	cellular macromolecule metabolic process	4	FGR,FUCA2,NFYA,CFTR,TFPI,CD38,KDM1A,RECQL,HCCS,HOXA11,POLR2J,LIG3,MSL3,SOX8,MYCBP2,FBXL3,ITGA3,ZFX,CRLF1,YBX2,MAP3K14,TMEM132A,CX3CL1,CCL26,GTF2IRD1,CDKL3,PAFAH1B1,NOS2,GAS7,MATK,PAX6,TEAD3,SELE,MYLIP,E2F2,PSMB1,JARID2,CDKL5,CAMK1G,CDK11A,TFAP2B,SPAG9,NFIX,CSDE1,UBE3C,PAX7,POMT2,BAZ1B,ETV7,DYRK4,IDS,CD4,BTK,FYN,HIVEP2,AKAP8L,PLAUR,DCN,QPCTL,MAP4K3,ZBTB32,BRCA1,LTF,CALCOCO1,NUB1,POLR3B,DNASE1L1,DD…
1	!	2.86e-07	5161	7442	2161	0.29	0.419	GO:0044267	BP	2	cellular protein metabolic process	5	FGR,FUCA2,CFTR,TFPI,KDM1A,HCCS,MSL3,MYCBP2,FBXL3,CRLF1,YBX2,MAP3K14,TMEM132A,CX3CL1,CCL26,CDKL3,PAFAH1B1,NOS2,MATK,PAX6,MYLIP,PSMB1,JARID2,CDKL5,CAMK1G,CDK11A,TFAP2B,SPAG9,UBE3C,PAX7,POMT2,BAZ1B,DYRK4,CD4,BTK,FYN,AKAP8L,PLAUR,DCN,QPCTL,MAP4K3,BRCA1,LTF,NUB1,ZMYND11,BID,ISL1,SLC11A1,WWTR1,MARCO,SNAI2,ZRANB1,MNAT1,SAMD4A,RUNX3,MRE11A,RNF10,RB1CC1,BIRC3,STRAP,NR1H3,FAS,CD44,B4GALT7,VRK2,TNFRSF1B,BAK…
1	!	6.4e-07	4097	7442	1737	0.233	0.424	GO:0006464	BP	2	cellular protein modification process	6	FGR,FUCA2,CFTR,KDM1A,HCCS,MSL3,MYCBP2,FBXL3,CRLF1,MAP3K14,TMEM132A,CX3CL1,CCL26,CDKL3,PAFAH1B1,NOS2,MATK,PAX6,MYLIP,PSMB1,JARID2,CDKL5,CAMK1G,CDK11A,SPAG9,UBE3C,PAX7,POMT2,BAZ1B,DYRK4,CD4,BTK,FYN,AKAP8L,PLAUR,DCN,QPCTL,MAP4K3,BRCA1,LTF,NUB1,ZMYND11,ISL1,SLC11A1,WWTR1,MARCO,SNAI2,ZRANB1,MNAT1,RUNX3,MRE11A,RNF10,RB1CC1,BIRC3,STRAP,FAS,CD44,B4GALT7,VRK2,BAK1,MUSK,FUT8,UBA6,STAP1,TIMP2,PARP3,LCP2,CUL…
1	!	8.62e-09	1924	7442	875	0.118	0.455	GO:0006468	BP	2	protein phosphorylation	7	FGR,CRLF1,MAP3K14,CX3CL1,CCL26,CDKL3,PAFAH1B1,MATK,PAX6,CDKL5,CAMK1G,CDK11A,SPAG9,BAZ1B,DYRK4,CD4,BTK,FYN,AKAP8L,PLAUR,DCN,MAP4K3,LTF,ZMYND11,ISL1,SLC11A1,WWTR1,MARCO,MNAT1,RUNX3,MRE11A,RB1CC1,STRAP,FAS,CD44,VRK2,BAK1,MUSK,STAP1,TIMP2,LCP2,PHKA2,EPHA3,ROS1,KITLG,PIK3CB,CUL1,EIF2AK2,NPFFR2,SERPINB3,RASGRF1,CAMK2B,RIOK2,STYK1,WNK1,ABCA7,PKN2,ERBB3,ROPN1,KARS,MAP2K4,TIE1,FGFR2,PHKA1,PDK3,FGFR3,SIRT2…
1	!	0.000315	237	7442	130	0.017	0.549	GO:0046777	BP	2	protein autophosphorylation	8	FGR,MATK,CDKL5,BTK,FYN,MRE11A,VRK2,MUSK,ROS1,EIF2AK2,CAMK2B,RIOK2,STYK1,WNK1,FGFR2,FGFR3,CAMK2A,EPHA8,STK10,MAP3K13,TXK,FGFR1,MKNK1,PTPRC,STK17B,GSK3B,CAD,EIF2AK1,AURKA,IRAK3,TYRO3,MYO3A,JAK2,PDGFB,VRK1,SLA2,STK4,PTK6,RASSF2,HCK,PIM2,STK24,EEF2K,CSK,MAP4K1,TYK2,CAV1,FRK,MAK,VEGFA,TTK,CLK4,ITK,RAD50,PDGFRB,ZAP70,PASK,STK25,AAK1,EPHA4,ERRFI1,NEK2,NEK6,TEK,PTK2B,FLT3,TRIM24,RAP2A,MAP2K2,EIF2AK4,RIPK…
1	!	0.00117	2162	7442	931	0.125	0.431	GO:0044248	BP	2	cellular catabolic process	4	ENPP4,CYP26B1,PON1,FBXL3,GDE1,ALDH3B1,VPS41,PNPLA4,NOS2,MYLIP,PSMB1,AASS,CSDE1,POMT2,IDS,DCN,NUB1,DNASE1L1,SLC11A1,WWTR1,CYP24A1,ZRANB1,SAMD4A,CPS1,RNH1,RB1CC1,DERA,RRAGD,TYMP,CD44,TNFRSF1B,PNPLA6,IFT88,UBA6,ATP6V0A1,GABARAPL2,TIMP2,EDC4,AP2S1,CUL7,HSPA5,MAGEC2,NEDD4L,PIK3CB,ENTPD2,SPO11,GALC,CUL1,USP36,ATG5,BCAT1,LZTS1,HAGH,CTSA,YBX1,ELAVL1,ATXN3,PFKP,TBC1D25,PSME4,SIRT2,MAOB,NEDD4,UFD1L,SLC44A1…
1	!	1.88e-06	6137	7442	2534	0.34	0.413	GO:0006725	BP	2	cellular aromatic compound metabolic process	4	NFYA,LAS1L,ENPP4,RBM5,AK2,CD38,KDM1A,RECQL,SLC25A13,HOXA11,POLR2J,LIG3,ACSM3,LOC81691,MSL3,PON1,SOX8,ITGA3,ZFX,YBX2,CX3CL1,GTF2IRD1,NOS2,GAS7,TKTL1,PAX6,TEAD3,E2F2,JARID2,CDK11A,NADK,TFAP2B,AASS,SS18L2,NFIX,CSDE1,PAX7,IYD,BAZ1B,ETV7,CD4,BTK,HIVEP2,AKAP8L,DCN,ZBTB32,BRCA1,LTF,ELOVL5,CALCOCO1,SLC25A39,POLR3B,DNASE1L1,DDX11,MAMLD1,POLA2,ZC3H3,ACPP,ZMYND11,BID,ISL1,SLC11A1,WWTR1,ATP1A2,SNAI2,ZFP64,MN…
1	!	8.8e-06	6096	7442	2510	0.337	0.412	GO:0046483	BP	2	heterocycle metabolic process	4	NFYA,LAS1L,ENPP4,RBM5,AK2,CD38,KDM1A,RECQL,SLC25A13,HOXA11,POLR2J,LIG3,ACSM3,LOC81691,MSL3,SOX8,ITGA3,ZFX,YBX2,CX3CL1,GTF2IRD1,NOS2,GAS7,TKTL1,PAX6,TEAD3,E2F2,JARID2,CDK11A,NADK,TFAP2B,AASS,SS18L2,NFIX,CSDE1,PAX7,BAZ1B,ETV7,CD4,BTK,HIVEP2,AKAP8L,DCN,ZBTB32,BRCA1,LTF,ELOVL5,CALCOCO1,SLC25A39,POLR3B,DNASE1L1,DDX11,MAMLD1,POLA2,ZC3H3,ACPP,ZMYND11,BID,ISL1,SLC11A1,WWTR1,ATP1A2,SNAI2,ZFP64,MNAT1,SAMD4…
1	!	0.00888	757	7442	349	0.047	0.461	GO:0017144	BP	2	drug metabolic process	4	SLC7A2,AK2,SLC25A13,ALDH3B1,PAFAH1B1,NOS2,TKTL1,NADK,AASS,FYN,DCN,ELOVL5,ACPP,BID,ATP1A2,CPS1,ABCC2,ATP6V0A1,DKK3,CYBA,ALDH18A1,SNCAIP,MTHFD2,ELOVL1,PFKP,IDH3G,MAOB,ASNS,DHRS9,ENO1,ACAT1,VPS9D1,FMO4,SLC46A1,SIRT6,EDN1,PGM1,DNM2,HSP90AA1,AFP,AACS,ME2,CAD,OVGP1,AKR1B1,ACHE,MT3,LPCAT2,COQ9,SMOX,P2RX7,FH,MYH7,PHGDH,TGFB2,HDAC6,FMO2,MSH2,JAK2,NDUFB7,MTAP,GCAT,GGTLC2,TSPO,GSTZ1,MTHFD1,HAO1,ABCD1,RENBP,…
1	!	3.31e-05	6634	7442	2712	0.364	0.409	GO:0034641	BP	2	cellular nitrogen compound metabolic process	4	NFYA,LAS1L,ENPP4,RBM5,SLC7A2,AK2,CD38,KDM1A,RECQL,SLC25A13,HOXA11,POLR2J,LIG3,ACSM3,LOC81691,MSL3,SOX8,ITGA3,ZFX,GDE1,YBX2,CX3CL1,GGCT,GTF2IRD1,NOS2,GAS7,TKTL1,PAX6,TEAD3,E2F2,JARID2,CDK11A,NADK,TFAP2B,AASS,SS18L2,NFIX,CSDE1,PAX7,BAZ1B,ETV7,CD4,BTK,HIVEP2,AKAP8L,DCN,ZBTB32,BRCA1,LTF,ELOVL5,CALCOCO1,SLC25A39,POLR3B,DNASE1L1,DDX11,MAMLD1,POLA2,ZC3H3,ACPP,ZMYND11,BID,ISL1,SLC11A1,WWTR1,ATP1A2,SNAI2,…
1	!	4.96e-06	5937	7442	2451	0.329	0.413	GO:0006139	BP	2	nucleobase-containing compound metabolic process	5	NFYA,LAS1L,ENPP4,RBM5,AK2,CD38,KDM1A,RECQL,SLC25A13,HOXA11,POLR2J,LIG3,ACSM3,LOC81691,MSL3,SOX8,ITGA3,ZFX,YBX2,CX3CL1,GTF2IRD1,NOS2,GAS7,PAX6,TEAD3,E2F2,JARID2,CDK11A,NADK,TFAP2B,AASS,SS18L2,NFIX,CSDE1,PAX7,BAZ1B,ETV7,CD4,BTK,HIVEP2,AKAP8L,DCN,ZBTB32,BRCA1,LTF,ELOVL5,CALCOCO1,POLR3B,DNASE1L1,DDX11,MAMLD1,POLA2,ZC3H3,ACPP,ZMYND11,BID,ISL1,SLC11A1,WWTR1,ATP1A2,SNAI2,ZFP64,MNAT1,SAMD4A,RUNX3,MRE11A,…
1	!	0.000334	5299	7442	2179	0.293	0.411	GO:0090304	BP	2	nucleic acid metabolic process	6	NFYA,LAS1L,RBM5,CD38,KDM1A,RECQL,HOXA11,POLR2J,LIG3,LOC81691,MSL3,SOX8,ITGA3,ZFX,YBX2,CX3CL1,GTF2IRD1,GAS7,PAX6,TEAD3,E2F2,JARID2,CDK11A,TFAP2B,SS18L2,NFIX,CSDE1,PAX7,BAZ1B,ETV7,CD4,BTK,HIVEP2,AKAP8L,DCN,ZBTB32,BRCA1,LTF,CALCOCO1,POLR3B,DNASE1L1,DDX11,MAMLD1,POLA2,ZC3H3,ZMYND11,ISL1,SLC11A1,WWTR1,SNAI2,ZFP64,MNAT1,SAMD4A,RUNX3,MRE11A,RNF10,RNH1,RB1CC1,GLRX2,SNAPC1,STRAP,DEPDC1,NR1H3,TNFRSF1B,POU2…
1	!	0.0496	4789	7442	1949	0.262	0.407	GO:0016070	BP	2	RNA metabolic process	7	NFYA,LAS1L,RBM5,CD38,KDM1A,HOXA11,POLR2J,MSL3,SOX8,ITGA3,ZFX,YBX2,CX3CL1,GTF2IRD1,GAS7,PAX6,TEAD3,E2F2,JARID2,CDK11A,TFAP2B,SS18L2,NFIX,CSDE1,PAX7,BAZ1B,ETV7,CD4,BTK,HIVEP2,AKAP8L,DCN,ZBTB32,BRCA1,LTF,CALCOCO1,POLR3B,DDX11,MAMLD1,ZC3H3,ZMYND11,ISL1,SLC11A1,WWTR1,SNAI2,ZFP64,MNAT1,SAMD4A,RUNX3,RNF10,RNH1,RB1CC1,GLRX2,SNAPC1,STRAP,DEPDC1,NR1H3,TNFRSF1B,POU2F2,TBPL1,BCLAF1,TFB1M,IKZF2,NSUN2,METTL1,E…
1	!	0.000587	975	7442	448	0.06	0.459	GO:0006259	BP	2	DNA metabolic process	7	KDM1A,RECQL,POLR2J,LIG3,NFIX,BRCA1,DNASE1L1,DDX11,POLA2,MNAT1,MRE11A,GLRX2,PARP3,RFC2,RAD51,POLQ,SPO11,POLD1,TMEM161A,MCM10,MAP2K4,SPI1,ATXN3,SP100,TP53BP1,PSME4,NUCKS1,UFD1L,FGF10,RAD18,TRIP13,TCF3,MBD3,ZFYVE26,TFRC,MCM2,TIPIN,MCM6,UNG,XAB2,UBE2T,EXOSC5,SIRT6,POLD3,FGFR1,TP73,KIF22,DDX1,RIF1,HSP90AA1,EXD2,PTPRC,CDC14B,KCNK2,GRHL2,PDS5B,RAD54L,HUWE1,ACHE,BAX,GNAS,DNMT3B,ORC6,CDC45,MSH2,TDRD1,SIRT…
1	!	0.00885	25	7442	21	0.003	0.84	GO:0022616	BP	2	DNA strand elongation	8	MRE11A,PARP3,NUCKS1,POLA1,RNASEH2A,LIG1,POLD2,RAD50,DCLRE1B,PARP2,GINS2,PCNA,RFC3,DNA2,PARP1,GINS4,RFC4,FEN1,RNASEH1,POLE,GINS3
1	!	2.32e-07	6200	7442	2569	0.345	0.414	GO:0044249	BP	2	cellular biosynthetic process	4	NFYA,SLC7A2,AK2,CD38,KDM1A,SLC25A13,HOXA11,POLR2J,LIG3,ACSM3,MSL3,SOX8,ITGA3,ZFX,YBX2,CX3CL1,ALDH3B1,GGCT,GTF2IRD1,ADIPOR2,NOS2,GAS7,PAX6,TEAD3,E2F2,JARID2,CDK11A,NADK,TFAP2B,AASS,SS18L2,NFIX,CSDE1,PAX7,POMT2,BAZ1B,ETV7,CD4,BTK,FYN,HIVEP2,AKAP8L,DCN,ZBTB32,BRCA1,LTF,ELOVL5,CALCOCO1,SLC25A39,POLR3B,DDX11,MAMLD1,POLA2,ZC3H3,ZMYND11,XYLT2,ISL1,SLC11A1,WWTR1,SNAI2,ZFP64,MNAT1,SAMD4A,RUNX3,MRE11A,CPS1…
1	!	0.0306	5109	7442	2077	0.279	0.407	GO:0044271	BP	2	cellular nitrogen compound biosynthetic process	5	NFYA,SLC7A2,AK2,CD38,KDM1A,SLC25A13,HOXA11,POLR2J,LIG3,MSL3,SOX8,ITGA3,ZFX,YBX2,CX3CL1,GGCT,GTF2IRD1,NOS2,GAS7,PAX6,TEAD3,E2F2,JARID2,CDK11A,NADK,TFAP2B,SS18L2,NFIX,CSDE1,PAX7,BAZ1B,ETV7,CD4,BTK,HIVEP2,AKAP8L,DCN,ZBTB32,BRCA1,LTF,ELOVL5,CALCOCO1,SLC25A39,POLR3B,DDX11,MAMLD1,POLA2,ZC3H3,ZMYND11,ISL1,SLC11A1,WWTR1,SNAI2,ZFP64,MNAT1,SAMD4A,RUNX3,MRE11A,CPS1,RNF10,RB1CC1,GLRX2,SNAPC1,DERA,STRAP,DEPDC…
1	!	0.000502	4483	7442	1857	0.25	0.414	GO:0018130	BP	2	heterocycle biosynthetic process	5	NFYA,AK2,CD38,KDM1A,SLC25A13,HOXA11,POLR2J,LIG3,MSL3,SOX8,ITGA3,ZFX,YBX2,CX3CL1,GTF2IRD1,NOS2,GAS7,PAX6,TEAD3,E2F2,JARID2,CDK11A,NADK,TFAP2B,SS18L2,NFIX,CSDE1,PAX7,BAZ1B,ETV7,CD4,BTK,HIVEP2,AKAP8L,DCN,ZBTB32,BRCA1,LTF,ELOVL5,CALCOCO1,SLC25A39,POLR3B,DDX11,MAMLD1,POLA2,ZC3H3,ZMYND11,ISL1,SLC11A1,WWTR1,SNAI2,ZFP64,MNAT1,RUNX3,MRE11A,CPS1,RNF10,RB1CC1,GLRX2,SNAPC1,DERA,STRAP,DEPDC1,NR1H3,TYMP,POU2F2…
1	!	0.000446	4489	7442	1860	0.25	0.414	GO:0019438	BP	2	aromatic compound biosynthetic process	5	NFYA,AK2,CD38,KDM1A,SLC25A13,HOXA11,POLR2J,LIG3,MSL3,SOX8,ITGA3,ZFX,YBX2,CX3CL1,GTF2IRD1,NOS2,GAS7,PAX6,TEAD3,E2F2,JARID2,CDK11A,NADK,TFAP2B,SS18L2,NFIX,CSDE1,PAX7,BAZ1B,ETV7,CD4,BTK,HIVEP2,AKAP8L,DCN,ZBTB32,BRCA1,LTF,ELOVL5,CALCOCO1,SLC25A39,POLR3B,DDX11,MAMLD1,POLA2,ZC3H3,ZMYND11,ISL1,SLC11A1,WWTR1,SNAI2,ZFP64,MNAT1,RUNX3,MRE11A,RNF10,RB1CC1,GLRX2,SNAPC1,DERA,STRAP,DEPDC1,NR1H3,TYMP,POU2F2,TBPL…
1	!	0.00101	4419	7442	1828	0.246	0.414	GO:0034654	BP	2	nucleobase-containing compound biosynthetic process	6	NFYA,AK2,CD38,KDM1A,SLC25A13,HOXA11,POLR2J,LIG3,MSL3,SOX8,ITGA3,ZFX,YBX2,CX3CL1,GTF2IRD1,NOS2,GAS7,PAX6,TEAD3,E2F2,JARID2,CDK11A,NADK,TFAP2B,SS18L2,NFIX,CSDE1,PAX7,BAZ1B,ETV7,CD4,BTK,HIVEP2,AKAP8L,DCN,ZBTB32,BRCA1,LTF,ELOVL5,CALCOCO1,POLR3B,DDX11,MAMLD1,POLA2,ZC3H3,ZMYND11,ISL1,SLC11A1,WWTR1,SNAI2,ZFP64,MNAT1,RUNX3,MRE11A,RNF10,RB1CC1,GLRX2,SNAPC1,DERA,STRAP,DEPDC1,NR1H3,TYMP,POU2F2,TBPL1,BCLAF1,…
1	!	0.00164	5077	7442	2083	0.28	0.41	GO:0034645	BP	2	cellular macromolecule biosynthetic process	5	NFYA,CD38,KDM1A,HOXA11,POLR2J,LIG3,MSL3,SOX8,ITGA3,ZFX,YBX2,CX3CL1,GTF2IRD1,GAS7,PAX6,TEAD3,E2F2,JARID2,CDK11A,TFAP2B,NFIX,CSDE1,PAX7,POMT2,BAZ1B,ETV7,CD4,BTK,HIVEP2,AKAP8L,DCN,ZBTB32,BRCA1,LTF,CALCOCO1,POLR3B,DDX11,MAMLD1,POLA2,ZC3H3,ZMYND11,XYLT2,ISL1,SLC11A1,WWTR1,SNAI2,ZFP64,MNAT1,SAMD4A,RUNX3,MRE11A,RNF10,RB1CC1,GLRX2,SNAPC1,STRAP,DEPDC1,NR1H3,B4GALT7,POU2F2,TBPL1,BCLAF1,TFB1M,MUSK,IKZF2,FUT…
1	!	0.0113	267	7442	138	0.019	0.517	GO:0006260	BP	2	DNA replication	6	LIG3,NFIX,BRCA1,DDX11,POLA2,MRE11A,PARP3,RFC2,RAD51,POLQ,POLD1,MCM10,MAP2K4,NUCKS1,FGF10,MCM2,TIPIN,MCM6,POLD3,FGFR1,ACHE,ORC6,CDC45,CDC7,CDC34,MCM5,POLE2,RBBP8,POLA1,STAG2,DNAJA3,MCM4,RNASEH2A,CCNE1,GRWD1,LIG1,PPP2R1A,POLD2,GTPBP4,RECQL5,FBXW7,RFC5,ING4,MCM3,RAD50,BCL6,CCDC88A,ORC2L,SET,MCM8,CHTF18,INO80,RPAIN,PARP2,GINS2,RPA1,PCNA,NASP,RFC3,FBXO18,USP37,REV1,DSCC1,HMGA1,DNA2,SMARCAL1,BARD1,ACVR…
1	!	0.00614	145	7442	83	0.011	0.572	GO:0006261	BP	2	DNA-dependent DNA replication	7	LIG3,DDX11,POLA2,MRE11A,PARP3,RFC2,RAD51,POLQ,POLD1,MCM10,NUCKS1,MCM2,TIPIN,MCM6,POLD3,FGFR1,ORC6,CDC45,CDC7,CDC34,MCM5,POLE2,POLA1,STAG2,DNAJA3,MCM4,RNASEH2A,CCNE1,LIG1,POLD2,FBXW7,RFC5,MCM3,BCL6,ORC2L,MCM8,CHTF18,INO80,RPAIN,PARP2,GINS2,RPA1,PCNA,RFC3,FBXO18,DSCC1,HMGA1,DNA2,SMARCAL1,POLG,TICRR,PARP1,PRIM2A,GINS4,TERF1,CIZ1,EME1,DONSON,TONSL,LRWD1,TOPBP1,RFC4,STOML2,WRN,E2F7,MCM7,CDT1,RFWD3,FEN…
1	!	0.00232	18	7442	17	0.002	0.944	GO:0006271	BP	2	DNA strand elongation involved in DNA replication	8	PARP3,POLA1,RNASEH2A,LIG1,POLD2,PARP2,GINS2,PCNA,RFC3,DNA2,PARP1,GINS4,RFC4,FEN1,RNASEH1,POLE,GINS3
1	!	0.0231	1073	7442	477	0.064	0.445	GO:0006082	BP	2	organic acid metabolic process	4	CYP26B1,SLC7A2,ACSM3,PON1,ADIPOR2,NOS2,AASS,IYD,IDS,DCN,BRCA1,ELOVL5,XYLT2,CPS1,ABCC2,NR1H3,CD44,ALDH18A1,MPC1,BCAT1,DGAT2,HAGH,ST3GAL6,KARS,ME1,MTHFD2,ELOVL1,PFKP,IDH3G,PDK3,ACSL4,PLA2G10,NDST1,ASNS,SREBF1,HMMR,DHRS9,ENO1,ACAT1,SLC46A1,ACACB,SIRT6,EDN1,SLC1A3,CEACAM1,PGM1,DCT,AACS,ME2,BCKDHB,PLOD1,GSTP1,HADHA,CAD,SEPHS1,ERO1B,ACOX3,L2HGDH,P2RX7,SLC9A1,AARS,FH,SLC7A8,PHGDH,VNN3,XYLB,FMO2,CRAT,CYP…
1	!	0.00907	1058	7442	474	0.064	0.448	GO:0043436	BP	2	oxoacid metabolic process	5	CYP26B1,SLC7A2,ACSM3,PON1,ADIPOR2,NOS2,AASS,IYD,IDS,DCN,BRCA1,ELOVL5,XYLT2,CPS1,ABCC2,NR1H3,CD44,ALDH18A1,MPC1,BCAT1,DGAT2,HAGH,ST3GAL6,KARS,ME1,MTHFD2,ELOVL1,PFKP,IDH3G,PDK3,ACSL4,PLA2G10,NDST1,ASNS,SREBF1,HMMR,DHRS9,ENO1,ACAT1,SLC46A1,ACACB,SIRT6,EDN1,SLC1A3,CEACAM1,PGM1,DCT,AACS,ME2,BCKDHB,PLOD1,GSTP1,HADHA,CAD,SEPHS1,ERO1B,ACOX3,L2HGDH,P2RX7,SLC9A1,AARS,FH,SLC7A8,PHGDH,VNN3,XYLB,CRAT,CYP26A1,…
1	!	4.76e-20	6212	7442	2686	0.361	0.432	GO:0032502	BP	2	developmental process	2	TNMD,FGR,CFTR,MAD1L1,CYP26B1,DBNDD1,SARM1,CD38,KDM1A,ARHGAP33,SLC22A16,HCCS,HOXA11,SOX8,MYCBP2,ITGA3,ZFX,CRLF1,YBX2,KRT33A,ABCC8,CX3CL1,TNFRSF12A,RALA,USH1C,IFRD1,GTF2IRD1,ADIPOR2,CDKL3,PAFAH1B1,GAS7,MATK,CD79B,PAX6,CACNA2D2,TEAD3,MYLIP,E2F2,SYN1,JARID2,CDKL5,TFAP2B,SPAG9,MMP25,CSDE1,PAX7,ETV7,STAB1,CD4,BTK,FYN,HIVEP2,APBA3,ANLN,DCN,BRCA1,SEMA3B,PRICKLE3,LTF,DDX11,MAMLD1,TACC3,WAS,ISL1,RUFY3,WWTR…
1	!	0.00113	263	7442	140	0.019	0.532	GO:0021700	BP	2	developmental maturation	3	CFTR,KDM1A,SOX8,CX3CL1,BTK,LTF,POU2F2,NSUN2,PTPRN,CAMK2B,CDH3,SEZ6,ANKS1A,ROPN1,FGFR3,SIRT2,GAL,EPHA8,TRIP13,NTN4,FGFR1,PGR,ZCCHC6,AURKA,NRCAM,SLC26A3,TGFB2,DMC1,XBP1,REC8,NFATC4,TRPC4AP,CDC25B,FERMT1,SYP,LYL1,ANKRD27,PPP2R1A,HOXA5,GATA3,ACRBP,FBXO5,VEGFA,WNT5A,HES1,ROPN1B,TFCP2L1,EPAS1,IGSF21,CDC20,KIF14,PTBP3,BCL11A,PTK2B,RECK,PLP1,RAB38,TCP11,CDKN1A,WNT1,BMP2,EPO,UNC13A,HBZ,SYT4,SPINK5,CATSPER…
1	!	5.11e-20	4270	7442	1910	0.257	0.447	GO:0048869	BP	2	cellular developmental process	3	TNMD,FGR,CFTR,CYP26B1,DBNDD1,SARM1,CD38,KDM1A,ARHGAP33,SLC22A16,HOXA11,SOX8,MYCBP2,ITGA3,YBX2,KRT33A,ABCC8,CX3CL1,TNFRSF12A,USH1C,IFRD1,CDKL3,PAFAH1B1,GAS7,MATK,CD79B,PAX6,CACNA2D2,TEAD3,MYLIP,SYN1,JARID2,CDKL5,TFAP2B,SPAG9,PAX7,ETV7,CD4,BTK,FYN,ANLN,SEMA3B,LTF,ISL1,RUFY3,WWTR1,PHLDB1,CYP24A1,SNAI2,ZRANB1,RUNX3,CPS1,FHL1,RNF10,GLRX2,STRAP,NR1H3,TYMP,NCAPH2,CD44,SH2D2A,VRK2,POU2F2,SNX1,TBPL1,IBSP,…
1	!	2.29e-19	4088	7442	1832	0.246	0.448	GO:0030154	BP	2	cell differentiation	4	TNMD,FGR,CFTR,CYP26B1,DBNDD1,SARM1,CD38,KDM1A,ARHGAP33,SLC22A16,HOXA11,SOX8,MYCBP2,ITGA3,YBX2,KRT33A,ABCC8,CX3CL1,TNFRSF12A,USH1C,IFRD1,CDKL3,PAFAH1B1,GAS7,MATK,CD79B,PAX6,CACNA2D2,TEAD3,MYLIP,SYN1,JARID2,CDKL5,TFAP2B,SPAG9,PAX7,ETV7,CD4,BTK,FYN,ANLN,SEMA3B,LTF,ISL1,RUFY3,WWTR1,PHLDB1,CYP24A1,SNAI2,RUNX3,CPS1,FHL1,RNF10,GLRX2,STRAP,NR1H3,TYMP,NCAPH2,SH2D2A,POU2F2,TBPL1,IBSP,BAK1,MUSK,UBA6,GAB2,SL…
1	!	3.41e-19	5793	7442	2514	0.338	0.434	GO:0048856	BP	2	anatomical structure development	3	TNMD,FGR,CFTR,MAD1L1,CYP26B1,DBNDD1,SARM1,CD38,KDM1A,ARHGAP33,SLC22A16,HCCS,HOXA11,SOX8,MYCBP2,ITGA3,ZFX,CRLF1,YBX2,KRT33A,ABCC8,CX3CL1,TNFRSF12A,RALA,USH1C,IFRD1,GTF2IRD1,ADIPOR2,CDKL3,PAFAH1B1,GAS7,MATK,CD79B,PAX6,CACNA2D2,TEAD3,MYLIP,E2F2,SYN1,JARID2,CDKL5,TFAP2B,SPAG9,MMP25,CSDE1,PAX7,ETV7,STAB1,CD4,BTK,FYN,HIVEP2,APBA3,ANLN,DCN,BRCA1,SEMA3B,PRICKLE3,LTF,DDX11,MAMLD1,TACC3,WAS,ISL1,RUFY3,WWTR…
1	!	1.05e-06	1926	7442	861	0.116	0.447	GO:0009888	BP	2	tissue development	4	TNMD,CYP26B1,HOXA11,SOX8,ITGA3,CRLF1,KRT33A,RALA,USH1C,IFRD1,PAFAH1B1,MATK,PAX6,JARID2,TFAP2B,PAX7,BTK,DCN,LTF,WAS,ISL1,WWTR1,PHLDB1,SNAI2,RUNX3,CPS1,STRAP,CD44,IBSP,SLC4A7,MYOM2,NSUN2,AP2S1,CUL7,EPHA3,GPM6B,XK,ROS1,CC2D2A,KITLG,ELN,LAMA3,ARID4B,FOXC1,CHRDL2,MCOLN3,SERPINB3,PKP2,PRDM1,ATG5,LAMC2,CTDP1,CDH3,DGAT2,DLX3,HMG20B,NTN1,ERBB3,MAP2K4,TIE1,FGFR2,ZFAT,MYO9A,FGFR3,SIRT2,GAL,LRP6,FGF10,MBD3,M…
1	!	0.000796	1218	7442	548	0.074	0.45	GO:0060429	BP	2	epithelium development	5	TNMD,CYP26B1,HOXA11,SOX8,CRLF1,KRT33A,RALA,USH1C,PAFAH1B1,PAX6,TFAP2B,PAX7,WWTR1,SNAI2,CPS1,CD44,SLC4A7,NSUN2,AP2S1,ROS1,CC2D2A,ARID4B,FOXC1,MCOLN3,PKP2,PRDM1,CDH3,DLX3,NTN1,FGFR2,MYO9A,GAL,LRP6,FGF10,MPP5,TP63,PPP2R3A,DHRS9,CLASP1,TSG101,NTN4,SEMA3C,ACAT1,CAMSAP3,SIRT6,FGFR1,TULP3,EDN1,TOLLIP,CEACAM1,KEAP1,MEF2C,PKP1,LRP2,PGR,DLG3,GSK3B,GRHL2,FAT1,RAB10,WNT11,BAX,ADD1,GNAS,CHRD,DLL3,ESR1,TGM1,PH…
1	!	0.00395	754	7442	350	0.047	0.464	GO:0060322	BP	2	head development	4	KDM1A,PAFAH1B1,PAX6,FYN,TACC3,ISL1,MNAT1,BAK1,UBA6,CDH1,ZIC2,HSPA5,NNAT,FOXC1,SYNE2,SEZ6,CTNNA2,ASPM,FGFR2,EML1,SYT1,SIRT2,MAOB,LRP6,FGF10,NDST1,MBD3,FCGR2B,NOTCH3,ACAT1,WDR62,XAB2,CTTNBP2,DCX,FGFR1,TULP3,PCM1,DCT,LRP2,GSK3B,GRHL2,BAX,MT3,GNAO1,LHX5,CHRD,AARS,CMA1,TYRO3,PHGDH,EFHC1,RAB18,EFNA2,UNC84B,BMP7,SNPH,CDK5RAP1,SLC32A1,SMARCA1,FGF9,NDRG4,CRISPLD2,CSK,HERC1,FZD3,SFRP1,NUMBL,PTPRS,CDK6,DLX5…
1	!	7.08e-13	2040	7442	949	0.128	0.465	GO:0048468	BP	2	cell development	4	TNMD,CFTR,DBNDD1,SARM1,CD38,KDM1A,ARHGAP33,HOXA11,SOX8,MYCBP2,ITGA3,YBX2,ABCC8,CX3CL1,TNFRSF12A,USH1C,IFRD1,CDKL3,PAFAH1B1,PAX6,CACNA2D2,MYLIP,SYN1,CDKL5,SPAG9,BTK,FYN,SEMA3B,LTF,ISL1,RUFY3,SNAI2,RUNX3,RNF10,POU2F2,TBPL1,UBA6,GAB2,SLC4A7,STAP1,TIMP2,MYOM2,NSUN2,CDH1,CUL7,CTNNA1,EPHA3,HSPA5,YTHDC2,XK,MAP4,ROS1,KITLG,NEDD4L,LAMC3,PIK3CB,FSTL4,ARID4B,FOXC1,SPO11,PRDM1,ATG5,RASGRF1,CAMK2B,DGKG,CTDP1,…
1	!	0.0229	168	7442	92	0.012	0.548	GO:0048469	BP	2	cell maturation	5	CFTR,KDM1A,SOX8,CX3CL1,BTK,POU2F2,ANKS1A,ROPN1,SIRT2,GAL,EPHA8,TRIP13,NTN4,FGFR1,PGR,ZCCHC6,AURKA,NRCAM,SLC26A3,DMC1,XBP1,REC8,CDC25B,PPP2R1A,HOXA5,GATA3,ACRBP,FBXO5,VEGFA,HES1,ROPN1B,TFCP2L1,EPAS1,KIF14,PTBP3,BCL11A,PTK2B,PLP1,TCP11,CDKN1A,EPO,HBZ,CATSPERB,CCNB1,GDF11,EDNRB,CCL21,SIX3,ASCL1,ABHD2,ROPN1L,SCLT1,GJA1,NR4A2,CABYR,GNAQ,NPR2,G6PD,SPTBN4,PTH1R,FLVCR1,TDRD5,FZD5,NPPC,TMEM79,FEV,NFASC,IL…
1	!	1.66e-15	2598	7442	1197	0.161	0.461	GO:0009653	BP	2	anatomical structure morphogenesis	3	TNMD,FGR,CYP26B1,SARM1,ARHGAP33,HCCS,HOXA11,SOX8,MYCBP2,ITGA3,ABCC8,CX3CL1,TNFRSF12A,RALA,USH1C,IFRD1,ADIPOR2,CDKL3,PAFAH1B1,PAX6,E2F2,CDKL5,TFAP2B,PAX7,ETV7,STAB1,FYN,DCN,BRCA1,SEMA3B,LTF,ISL1,RUFY3,WWTR1,PHLDB1,SNAI2,ZRANB1,FHL1,RNH1,TYMP,CD44,SH2D2A,VRK2,TNFRSF1B,SNX1,TBPL1,BAK1,GAB2,MYOM2,C6,AP2S1,CUL7,CTNNA1,HSPA5,XK,SCML1,CC2D2A,ELN,NEDD4L,DKK3,LAMC3,PIK3CB,FSTL4,FOXN3,LAMA3,FOXC1,CUL1,PKP2…
1	!	1.61e-05	602	7442	298	0.04	0.495	GO:0048729	BP	2	tissue morphogenesis	4	HOXA11,SOX8,ITGA3,RALA,PAFAH1B1,PAX7,ISL1,SNAI2,CD44,AP2S1,CC2D2A,FOXC1,PKP2,NTN1,FGFR2,MYO9A,LRP6,FGF10,MPP5,TP63,CLASP1,NTN4,SEMA3C,CAMSAP3,SIRT6,FGFR1,TULP3,EDN1,CEACAM1,MEF2C,LRP2,PGR,DLG3,GRHL2,RAB10,WNT11,CHRD,ESR1,MYH7,TGFB2,DSP,CECR2,SH3BP1,MTHFD1,NFATC4,STK4,SALL4,BMP7,CTSZ,JAG1,NDRG4,FOXF1,CTSH,CA2,FZD3,EYA1,SFRP1,STK3,GPI,RASIP1,MET,HOXA5,PLOD3,GLI3,LHX2,CA9,GATA3,DKK1,WNT3,PFN1,KAT2A,…
1	!	2.86e-06	490	7442	252	0.034	0.514	GO:0002009	BP	2	morphogenesis of an epithelium	5	HOXA11,SOX8,RALA,PAFAH1B1,SNAI2,CD44,AP2S1,CC2D2A,NTN1,FGFR2,MYO9A,LRP6,FGF10,MPP5,TP63,CLASP1,NTN4,SEMA3C,CAMSAP3,SIRT6,FGFR1,TULP3,EDN1,CEACAM1,MEF2C,LRP2,PGR,DLG3,GRHL2,RAB10,WNT11,ESR1,TGFB2,CECR2,SH3BP1,MTHFD1,NFATC4,STK4,SALL4,BMP7,CTSZ,JAG1,NDRG4,FOXF1,CTSH,CA2,FZD3,EYA1,SFRP1,STK3,RASIP1,MET,HOXA5,PLOD3,GLI3,LHX2,CA9,GATA3,DKK1,PFN1,KAT2A,IFT20,FOLR1,VDR,TIMELESS,BMP5,PTK7,SRF,VEGFA,HBEGF…
1	!	0.000342	1144	7442	520	0.07	0.455	GO:0048646	BP	2	anatomical structure formation involved in morphogenesis	3	TNMD,HOXA11,SOX8,ITGA3,ABCC8,CX3CL1,TNFRSF12A,RALA,ADIPOR2,PAFAH1B1,PAX6,E2F2,TFAP2B,STAB1,DCN,BRCA1,ISL1,PHLDB1,SNAI2,RNH1,TYMP,SH2D2A,TBPL1,MYOM2,C6,CC2D2A,PIK3CB,LAMA3,FOXC1,HDAC7,EPN1,NGFR,CALCRL,TIE1,FGFR2,SP100,SDK2,LRP6,FGF10,JMJD6,ACTN1,EPN2,MPP5,TP63,CLASP1,NOTCH3,SEMA3C,NFKB2,IL4R,DCX,SIRT6,ACTN2,FGFR1,FAP,TULP3,EDN1,CEACAM1,MEF2C,LRP2,EPB41L3,GRHL2,WNT11,MYBPC2,MTMR2,GNAS,RFX2,CNOT3,LH…
1	!	1.23e-21	6297	7442	2731	0.367	0.434	GO:0071840	BP	2	cellular component organization or biogenesis	2	TNMD,FGR,LAS1L,CFTR,MAD1L1,SNX11,M6PR,CYP26B1,DBNDD1,RBM5,SARM1,CD38,KDM1A,RECQL,ARHGAP33,ZMYND10,HCCS,LIG3,MSL3,MYCBP2,ITGAL,ITGA3,ABCC8,TAC1,CX3CL1,TNFRSF12A,RALA,BAIAP2L1,CCL26,USH1C,GGCT,IFRD1,VPS41,ADIPOR2,CDKL3,PAFAH1B1,NOS2,CD79B,ST7L,PAX6,CACNA2D2,SELE,DNAJC11,MYLIP,SYN1,JARID2,CDKL5,CDK11A,SPAG9,AASS,PAX7,BAZ1B,NCAPD2,NISCH,CD4,FYN,AKAP8L,PLAUR,ANLN,DCN,CEP68,BRCA1,SEMA3B,PRICKLE3,DDX11,…
1	!	0.000226	3105	7442	1316	0.177	0.424	GO:0044085	BP	2	cellular component biogenesis	3	LAS1L,RBM5,ZMYND10,HCCS,TAC1,CX3CL1,RALA,BAIAP2L1,CCL26,USH1C,VPS41,PAFAH1B1,CD79B,CDKL5,SPAG9,AASS,ANLN,BRCA1,ACPP,WAS,BID,WWTR1,PHLDB1,SNAI2,MNAT1,SLC7A9,RB1CC1,BIRC3,STRAP,FAS,KCNG1,TBPL1,BCLAF1,TFB1M,MUSK,IFT88,ATP6V0A1,GABARAPL2,STAP1,MYOM2,TUBG2,CDH1,CAPG,AP2S1,CTNNA1,EPHA3,GEMIN8,GPM6B,WDR37,TPR,MAP4,NOP16,CC2D2A,ELN,LIMA1,RAD51,POLQ,CYBA,TTC17,LAMA3,TRAPPC3,SYNE2,SPO11,NOP58,CUL1,EIF2AK2,…
1	!	4.64e-22	6120	7442	2664	0.358	0.435	GO:0016043	BP	2	cellular component organization	3	TNMD,FGR,LAS1L,CFTR,MAD1L1,SNX11,M6PR,CYP26B1,DBNDD1,RBM5,SARM1,CD38,KDM1A,RECQL,ARHGAP33,ZMYND10,HCCS,LIG3,MSL3,MYCBP2,ITGAL,ITGA3,ABCC8,TAC1,CX3CL1,TNFRSF12A,RALA,BAIAP2L1,CCL26,USH1C,GGCT,IFRD1,VPS41,ADIPOR2,CDKL3,PAFAH1B1,NOS2,CD79B,ST7L,PAX6,CACNA2D2,SELE,DNAJC11,MYLIP,SYN1,JARID2,CDKL5,CDK11A,SPAG9,AASS,PAX7,BAZ1B,NCAPD2,NISCH,CD4,FYN,AKAP8L,PLAUR,ANLN,DCN,CEP68,BRCA1,SEMA3B,PRICKLE3,DDX11,…
1	!	0.0139	2137	7442	910	0.122	0.426	GO:0043933	BP	2	protein-containing complex subunit organization	4	RBM5,ZMYND10,HCCS,CX3CL1,BAIAP2L1,CCL26,USH1C,VPS41,CD79B,SPAG9,AASS,ANLN,ACPP,WAS,BID,MNAT1,SLC7A9,BIRC3,STRAP,FAS,KCNG1,BCLAF1,ATP6V0A1,GABARAPL2,MYOM2,TUBG2,CAPG,AP2S1,CTNNA1,GEMIN8,TPR,ELN,LIMA1,RAD51,POLQ,CYBA,TTC17,TRAPPC3,FOXC1,CUL1,EIF2AK2,MRPL43,TRAF1,SOAT1,NDC1,EIF4B,ABCA7,SNAP91,ME1,ELAVL1,TP53BP1,SYT1,NAV3,TBC1D25,PSME4,SIRT2,LRP6,NCK2,LNX1,MCM2,TP63,FERMT2,CLASP1,CLNS1A,TSG101,ACAT1,…
1	!	7.2e-07	1061	7442	502	0.067	0.473	GO:0032989	BP	2	cellular component morphogenesis	4	TNMD,FGR,SARM1,ARHGAP33,MYCBP2,TNFRSF12A,IFRD1,CDKL3,PAFAH1B1,PAX6,CDKL5,FYN,SEMA3B,ISL1,RUFY3,PHLDB1,ZRANB1,CD44,VRK2,SNX1,TBPL1,GAB2,MYOM2,CUL7,XK,NEDD4L,LAMC3,PIK3CB,FSTL4,CAMK2B,NGFR,NTN1,CTNNA2,NGEF,FGFR2,SYT1,PLA2G10,NEDD4,CAMK2A,EPHA8,ACTN1,MPP5,FERMT2,CLASP1,NTN4,SEMA3C,SART3,ARHGAP15,RAP1GAP,DCX,ACTN2,CAPZB,FBLN1,MAP2,EDN1,SLC1A3,DNM2,RAB21,HSP90AA1,MEF2C,LRP2,STRADB,EPB41L3,GSK3B,GRHL2,…
1	!	0.0002	647	7442	312	0.042	0.482	GO:0032990	BP	2	cell part morphogenesis	5	SARM1,ARHGAP33,MYCBP2,TNFRSF12A,IFRD1,CDKL3,PAFAH1B1,PAX6,CDKL5,FYN,SEMA3B,ISL1,RUFY3,CD44,SNX1,GAB2,CUL7,XK,NEDD4L,PIK3CB,FSTL4,CAMK2B,NGFR,NTN1,CTNNA2,NGEF,FGFR2,SYT1,PLA2G10,NEDD4,CAMK2A,EPHA8,NTN4,SEMA3C,RAP1GAP,DCX,MAP2,DNM2,RAB21,HSP90AA1,LRP2,EPB41L3,GSK3B,RAB10,CTTN,BAX,MT3,DNM1L,AURKA,LZTS3,ARHGAP4,EFNB1,NRCAM,HDAC6,EFNA2,NEFH,DICER1,NFATC4,DOK5,BMP7,MCF2,STK24,ARHGEF7,METRN,EEF2K,SYT17,…
1	!	4.31e-06	963	7442	456	0.061	0.474	GO:0000902	BP	2	cell morphogenesis	5	TNMD,FGR,SARM1,ARHGAP33,MYCBP2,TNFRSF12A,IFRD1,CDKL3,PAFAH1B1,PAX6,CDKL5,FYN,SEMA3B,ISL1,RUFY3,ZRANB1,CD44,VRK2,SNX1,GAB2,CUL7,XK,NEDD4L,LAMC3,PIK3CB,FSTL4,CAMK2B,NGFR,NTN1,CTNNA2,NGEF,FGFR2,SYT1,PLA2G10,NEDD4,CAMK2A,EPHA8,ACTN1,FERMT2,NTN4,SEMA3C,SART3,ARHGAP15,RAP1GAP,DCX,CAPZB,FBLN1,MAP2,SLC1A3,DNM2,RAB21,HSP90AA1,MEF2C,LRP2,STRADB,EPB41L3,GSK3B,GRHL2,FAT1,RAB10,CTTN,MT3,ADD1,DNM1L,AURKA,LZTS3…
1	!	3.96e-05	685	7442	332	0.045	0.485	GO:0000904	BP	2	cell morphogenesis involved in differentiation	6	TNMD,SARM1,ARHGAP33,MYCBP2,TNFRSF12A,IFRD1,CDKL3,PAFAH1B1,PAX6,CDKL5,FYN,SEMA3B,ISL1,RUFY3,GAB2,CUL7,XK,LAMC3,PIK3CB,FSTL4,CAMK2B,NGFR,NTN1,CTNNA2,NGEF,FGFR2,PLA2G10,NEDD4,CAMK2A,EPHA8,ACTN1,FERMT2,NTN4,SEMA3C,RAP1GAP,DCX,FBLN1,MAP2,SLC1A3,DNM2,RAB21,HSP90AA1,MEF2C,GSK3B,GRHL2,FAT1,RAB10,CTTN,MT3,DNM1L,LZTS3,ARHGAP4,EFNB1,NRCAM,TYRO3,UNC13D,HDAC6,EFNA2,NEFH,EP300,NFATC4,DOK5,BMP7,MCF2,ARHGEF7,OLF…
1	!	0.000112	1462	7442	655	0.088	0.448	GO:0030030	BP	2	cell projection organization	4	DBNDD1,SARM1,CD38,KDM1A,ARHGAP33,ZMYND10,MYCBP2,ITGA3,CX3CL1,TNFRSF12A,RALA,USH1C,IFRD1,CDKL3,PAFAH1B1,PAX6,MYLIP,CDKL5,FYN,ANLN,SEMA3B,PRICKLE3,WAS,ISL1,RUFY3,WWTR1,CD44,SNX1,IFT88,UBA6,GAB2,STAP1,CDH1,CUL7,CTNNA1,EPHA3,HSPA5,XK,MAP4,CC2D2A,NEDD4L,LIMA1,PIK3CB,TTC17,FSTL4,SYNE2,ATG5,RASGRF1,CAMK2B,SEZ6,NGFR,PKN2,NTN1,ROPN1,CTNNA2,NGEF,FGFR2,SYT1,NAV3,ACSL4,PLA2G10,NEDD4,CAMK2A,EPHA8,NCK2,FCGR2B,…
1	!	4.71e-05	1431	7442	645	0.087	0.451	GO:0120036	BP	2	plasma membrane bounded cell projection organization	5	DBNDD1,SARM1,CD38,KDM1A,ARHGAP33,ZMYND10,MYCBP2,ITGA3,CX3CL1,TNFRSF12A,RALA,USH1C,IFRD1,CDKL3,PAFAH1B1,PAX6,MYLIP,CDKL5,FYN,ANLN,SEMA3B,WAS,ISL1,RUFY3,WWTR1,CD44,SNX1,IFT88,UBA6,GAB2,STAP1,CDH1,CUL7,CTNNA1,EPHA3,HSPA5,XK,MAP4,CC2D2A,NEDD4L,LIMA1,PIK3CB,TTC17,FSTL4,SYNE2,ATG5,RASGRF1,CAMK2B,SEZ6,NGFR,NTN1,ROPN1,CTNNA2,NGEF,FGFR2,SYT1,NAV3,ACSL4,PLA2G10,NEDD4,CAMK2A,EPHA8,NCK2,FCGR2B,CLASP1,NTN4,SE…
1	!	0.000186	628	7442	304	0.041	0.484	GO:0048858	BP	2	cell projection morphogenesis	5	SARM1,ARHGAP33,MYCBP2,TNFRSF12A,IFRD1,CDKL3,PAFAH1B1,PAX6,CDKL5,FYN,SEMA3B,ISL1,RUFY3,CD44,SNX1,GAB2,CUL7,XK,NEDD4L,PIK3CB,FSTL4,CAMK2B,NGFR,NTN1,CTNNA2,NGEF,FGFR2,SYT1,PLA2G10,NEDD4,CAMK2A,EPHA8,NTN4,SEMA3C,RAP1GAP,DCX,MAP2,DNM2,RAB21,HSP90AA1,LRP2,EPB41L3,GSK3B,RAB10,CTTN,MT3,DNM1L,AURKA,LZTS3,ARHGAP4,EFNB1,NRCAM,HDAC6,EFNA2,NEFH,DICER1,NFATC4,DOK5,BMP7,MCF2,STK24,ARHGEF7,METRN,EEF2K,SYT17,SPG1…
1	!	0.000164	625	7442	303	0.041	0.485	GO:0120039	BP	2	plasma membrane bounded cell projection morphogenesis	6	SARM1,ARHGAP33,MYCBP2,TNFRSF12A,IFRD1,CDKL3,PAFAH1B1,PAX6,CDKL5,FYN,SEMA3B,ISL1,RUFY3,CD44,SNX1,GAB2,CUL7,XK,NEDD4L,PIK3CB,FSTL4,CAMK2B,NGFR,NTN1,CTNNA2,NGEF,FGFR2,SYT1,PLA2G10,NEDD4,CAMK2A,EPHA8,NTN4,SEMA3C,RAP1GAP,DCX,MAP2,DNM2,RAB21,HSP90AA1,LRP2,EPB41L3,GSK3B,RAB10,CTTN,MT3,DNM1L,AURKA,LZTS3,ARHGAP4,EFNB1,NRCAM,HDAC6,EFNA2,NEFH,DICER1,NFATC4,DOK5,BMP7,MCF2,STK24,ARHGEF7,METRN,EEF2K,SYT17,SPG1…
1	!	5.2e-06	3710	7442	1574	0.212	0.424	GO:0006996	BP	2	organelle organization	4	LAS1L,MAD1L1,SNX11,CYP26B1,KDM1A,RECQL,ZMYND10,LIG3,MSL3,TAC1,CX3CL1,RALA,BAIAP2L1,CCL26,USH1C,GGCT,VPS41,PAFAH1B1,NOS2,PAX6,DNAJC11,JARID2,CDKL5,PAX7,BAZ1B,NCAPD2,NISCH,AKAP8L,PLAUR,ANLN,DCN,CEP68,BRCA1,DDX11,TACC3,POLA2,ZMYND11,WAS,BID,ISL1,RUFY3,WWTR1,PHLDB1,SNAI2,ZRANB1,MRE11A,RB1CC1,TYMP,NCAPH2,TOMM34,SNX1,TBPL1,TFB1M,BAK1,IFT88,GABARAPL2,STAP1,MYOM2,TUBG2,ZFYVE16,SPDL1,PARP3,CAPG,CUL7,CTNNA…
1	!	3.1e-05	1235	7442	565	0.076	0.457	GO:0007010	BP	2	cytoskeleton organization	5	ZMYND10,TAC1,CX3CL1,RALA,BAIAP2L1,CCL26,USH1C,PAFAH1B1,PAX6,NISCH,ANLN,CEP68,BRCA1,TACC3,WAS,RUFY3,PHLDB1,ZRANB1,STAP1,MYOM2,TUBG2,SPDL1,PARP3,CAPG,CUL7,CTNNA1,EPHA3,GPM6B,TPR,MAP4,CC2D2A,ELN,LIMA1,TTC17,SYNE2,PKP2,PPP1R12A,SPAG4,CTNNA2,ASPM,ATXN3,EML1,NAV3,FGF10,TESK2,NCK2,ARHGAP10,ACTN1,CLASP1,ADD2,FSCN1,WDR62,TUBA3D,KLHL20,SPAG5,CAMSAP3,ACTL6B,ACTN2,CAPZB,MAP2,EDN1,PCM1,EPB41L2,NDC80,MEF2C,PKP…
1	!	0.00011	616	7442	300	0.04	0.487	GO:0030036	BP	2	actin cytoskeleton organization	6	TAC1,CX3CL1,RALA,BAIAP2L1,CCL26,USH1C,PAFAH1B1,NISCH,WAS,RUFY3,STAP1,MYOM2,CAPG,CTNNA1,EPHA3,GPM6B,ELN,LIMA1,TTC17,CTNNA2,ATXN3,FGF10,TESK2,NCK2,ACTN1,CLASP1,ADD2,FSCN1,ACTN2,CAPZB,EDN1,EPB41L2,MEF2C,EPB41L3,FAT1,CTTN,WNT11,MYBPC2,ADD1,PXN,SLC9A1,PLEKHG2,TF,SORBS1,JAK2,SH3BP1,HCK,MYOM1,FGD1,RGCC,CORO1A,CORO2B,SFRP1,IKBKB,ARHGEF18,MYH14,MET,DNAJB6,LIMK1,KANK1,CXCL12,PFN1,CORO1C,TRPV4,MYL2,NEDD9,PH…
1	!	0.0069	385	7442	191	0.026	0.496	GO:0043062	BP	2	extracellular structure organization	4	ITGAL,ITGA3,DCN,PHLDB1,CD44,TNFRSF1B,IBSP,TIMP2,CDH1,GPM6B,ELN,LAMC3,LAMA3,FOXC1,SOAT1,LAMC2,ABCA7,CLASP1,TSG101,FSCN1,ICAM3,NFKB2,FBLN1,FAP,COL19A1,ERO1B,CETP,ITGA6,CCDC80,CMA1,COL9A3,TGFB2,ZDHHC8,PDGFB,BMP7,FERMT1,LIPG,LAMA1,RGCC,MMP15,HAS3,CRISPLD2,FOXF1,ITGB8,DNAJB6,PLOD3,ECM2,SPOCK2,KAZALD1,SH3PXD2A,ICAM2,VTN,COL9A1,NR2E1,SMOC2,LAMA4,LOX,SPARC,HYAL1,ITGB6,ITGA4,MMP8,TTR,TGFBI,TEX14,FMOD,RECK…
1	!	0.0102	332	7442	167	0.022	0.503	GO:0030198	BP	2	extracellular matrix organization	5	ITGAL,ITGA3,DCN,PHLDB1,CD44,TNFRSF1B,IBSP,TIMP2,CDH1,GPM6B,ELN,LAMC3,LAMA3,FOXC1,LAMC2,CLASP1,FSCN1,ICAM3,NFKB2,FBLN1,FAP,COL19A1,ERO1B,ITGA6,CCDC80,CMA1,COL9A3,TGFB2,PDGFB,FERMT1,LAMA1,RGCC,MMP15,HAS3,CRISPLD2,FOXF1,ITGB8,DNAJB6,PLOD3,ECM2,SPOCK2,KAZALD1,SH3PXD2A,ICAM2,VTN,COL9A1,NR2E1,SMOC2,LAMA4,LOX,SPARC,ITGB6,ITGA4,MMP8,TTR,TGFBI,FMOD,RECK,P4HA1,PRDX4,LRP1,SOX9,TCF15,NCAN,COLGALT1,RAMP2,MATN…
1	!	0.000736	2878	7442	1220	0.164	0.424	GO:0022607	BP	2	cellular component assembly	4	RBM5,ZMYND10,HCCS,TAC1,CX3CL1,RALA,BAIAP2L1,CCL26,USH1C,VPS41,PAFAH1B1,CD79B,CDKL5,SPAG9,AASS,ANLN,BRCA1,ACPP,WAS,BID,WWTR1,PHLDB1,SNAI2,MNAT1,SLC7A9,RB1CC1,BIRC3,STRAP,FAS,KCNG1,TBPL1,BCLAF1,MUSK,IFT88,ATP6V0A1,GABARAPL2,STAP1,MYOM2,TUBG2,CDH1,CAPG,AP2S1,CTNNA1,EPHA3,GEMIN8,GPM6B,TPR,MAP4,CC2D2A,ELN,LIMA1,RAD51,POLQ,CYBA,TTC17,LAMA3,TRAPPC3,SYNE2,SPO11,CUL1,EIF2AK2,TRAF1,SOAT1,PKP2,ATG5,LAMC2,ND…
1	!	6.28e-24	12170	7442	4998	0.672	0.411	GO:0065007	BP	2	biological regulation	2	TNMD,FGR,FUCA2,NFYA,ENPP4,CFTR,CYP51A1,MAD1L1,LASP1,M6PR,CYP26B1,TFPI,RBM5,SLC7A2,SARM1,CD38,KDM1A,ARHGAP33,ZMYND10,HOXA11,POLR2J,LIG3,ACSM3,SPPL2B,MSL3,PON1,SOX8,MYCBP2,FBXL3,ITGAL,ITGA3,ZFX,CRLF1,YBX2,MAP3K14,ABCC8,CACNG3,TAC1,CX3CL1,CACNA1G,TNFRSF12A,RALA,BAIAP2L1,CCL26,USH1C,GGCT,IFRD1,GTF2IRD1,VPS41,PNPLA4,ADIPOR2,CDKL3,PAFAH1B1,NOS2,GAS7,MATK,CD79B,ST7L,PAX6,CACNA2D2,TEAD3,SELE,MYLIP,E2F2,S…
1	!	3.84e-21	3141	7442	1455	0.196	0.463	GO:0065009	BP	2	regulation of molecular function	3	FGR,CFTR,TFPI,KDM1A,ARHGAP33,PON1,CRLF1,MAP3K14,ABCC8,CACNG3,CX3CL1,CCL26,PAFAH1B1,NOS2,SELE,CDKL5,TFAP2B,SPAG9,PLEKHG6,IL32,PAX7,CD4,BTK,FYN,APBA3,PLAUR,DCN,MAP4K3,LTF,DDX11,WAS,BID,ISL1,SLC11A1,WWTR1,ATP1A2,MNAT1,MRE11A,FHL1,RNH1,BIRC3,DEPDC1,NR1H3,TYMP,FAS,CD44,KCNG1,TNFRSF1B,RABEP1,BAK1,FAM13B,ARHGAP31,GABARAPL2,DEPDC1B,STAP1,TIMP2,PARP3,ZIC2,LCP2,ADRB1,EPHA3,HSPA5,MAGEC2,ARAP2,KITLG,UTS2,RFC…
1	!	5.42e-16	1718	7442	830	0.112	0.483	GO:0044093	BP	2	positive regulation of molecular function	4	FGR,CFTR,KDM1A,ARHGAP33,PON1,MAP3K14,ABCC8,CACNG3,CX3CL1,CCL26,NOS2,SELE,CDKL5,SPAG9,PLEKHG6,CD4,BTK,FYN,PLAUR,MAP4K3,LTF,DDX11,BID,ISL1,SLC11A1,MNAT1,MRE11A,DEPDC1,NR1H3,FAS,CD44,RABEP1,BAK1,FAM13B,ARHGAP31,GABARAPL2,DEPDC1B,STAP1,TIMP2,ZIC2,LCP2,ADRB1,MAGEC2,ARAP2,KITLG,RFC2,PIK3CB,CYBA,FOXC1,EIF2AK2,TRAF1,SERPINB3,GDI2,PPP1R12A,RASGRF1,WNK1,GNA15,CDH3,NGFR,LPAR2,CTSA,ERBB3,KARS,TBC1D22B,MAP2K4…
1	!	0.0015	1131	7442	510	0.069	0.451	GO:0044092	BP	2	negative regulation of molecular function	4	TFPI,KDM1A,TFAP2B,SPAG9,APBA3,PLAUR,DCN,LTF,DDX11,ISL1,WWTR1,ATP1A2,RNH1,BIRC3,CD44,TNFRSF1B,TIMP2,PARP3,HSPA5,NEDD4L,SERPINB3,PPP1R12A,WNK1,NGFR,PPP2R5A,SP100,PLA2G10,NEDD4,GNB5,LRP6,TRIB2,MCM2,KDM5A,TSG101,SRI,ACACB,CAMSAP3,RAP1GAP,ACTN2,CST7,MAP2,TP73,CEACAM1,KEAP1,PTPRC,DLG3,GSK3B,GSTP1,DNAJA1,PPP1R15A,BAX,MT3,PHACTR3,AURKA,REM1,IGBP1,GMIP,BIRC5,IRAK3,NLRC4,TF,ESR1,RFFL,TGFB2,GPATCH2,HDAC6,SI…
1	!	1.89e-13	2262	7442	1045	0.14	0.462	GO:0050790	BP	2	regulation of catalytic activity	4	FGR,TFPI,ARHGAP33,MAP3K14,CX3CL1,CCL26,PAFAH1B1,NOS2,SELE,CDKL5,TFAP2B,SPAG9,PLEKHG6,CD4,FYN,APBA3,PLAUR,DCN,MAP4K3,LTF,DDX11,WAS,BID,SLC11A1,WWTR1,MNAT1,MRE11A,RNH1,BIRC3,DEPDC1,NR1H3,FAS,CD44,TNFRSF1B,RABEP1,BAK1,FAM13B,ARHGAP31,GABARAPL2,DEPDC1B,STAP1,TIMP2,PARP3,LCP2,ADRB1,EPHA3,MAGEC2,ARAP2,KITLG,RFC2,PIK3CB,CYBA,EIF2AK2,NPFFR2,SERPINB3,GDI2,PPP1R12A,RASGRF1,WNK1,GNA15,CDH3,NGFR,LPAR2,CTSA,E…
1	!	3.8e-12	1256	7442	613	0.082	0.488	GO:0051336	BP	2	regulation of hydrolase activity	5	TFPI,ARHGAP33,CX3CL1,CCL26,PAFAH1B1,SELE,CDKL5,TFAP2B,PLEKHG6,FYN,PLAUR,LTF,DDX11,BID,BIRC3,DEPDC1,NR1H3,FAS,CD44,TNFRSF1B,RABEP1,BAK1,FAM13B,ARHGAP31,GABARAPL2,DEPDC1B,TIMP2,ADRB1,EPHA3,ARAP2,EIF2AK2,SERPINB3,GDI2,PPP1R12A,RASGRF1,WNK1,GNA15,NGFR,LPAR2,KARS,TBC1D22B,PPP2R5A,NGEF,FGFR2,MYO9A,EVI5,FGFR3,TBC1D25,RASGRP2,PSME4,DNAJA2,ATP1B3,GNB5,FGF10,SNX13,ARHGAP10,ACAP1,MCM2,TP63,LLGL2,KDM5A,PPP2R…
1	!	6.42e-06	482	7442	247	0.033	0.512	GO:0043087	BP	2	regulation of GTPase activity	6	ARHGAP33,CX3CL1,CCL26,PAFAH1B1,CDKL5,PLEKHG6,DEPDC1,RABEP1,FAM13B,ARHGAP31,DEPDC1B,ADRB1,EPHA3,ARAP2,GDI2,RASGRF1,TBC1D22B,NGEF,MYO9A,EVI5,TBC1D25,RASGRP2,GNB5,SNX13,ARHGAP10,ACAP1,LLGL2,RASAL2,VPS9D1,ARHGAP15,RGS11,RAP1GAP,ARHGEF1,GSK3B,SMAP2,WNT11,GNAO1,GNAS,DNM1L,GMIP,ARHGAP4,ITGA6,TBC1D2,MYO9B,RANBP1,SH3BP1,DEPDC5,SBF1,RANGAP1,RIN3,EIF5,CD40,FGD1,ARHGEF7,CCL22,CCL17,SFRP1,RASAL3,SYDE1,ANKRD27…
1	!	0.0223	961	7442	431	0.058	0.448	GO:0051338	BP	2	regulation of transferase activity	5	FGR,MAP3K14,SPAG9,CD4,FYN,DCN,MAP4K3,LTF,SLC11A1,WWTR1,MNAT1,MRE11A,CD44,STAP1,PARP3,LCP2,MAGEC2,KITLG,RFC2,PIK3CB,EIF2AK2,NPFFR2,SERPINB3,WNK1,ERBB3,KARS,MAP2K4,PPP2R5A,FGFR3,LRP6,FGF10,EPHA8,NCK2,TRIB2,STK10,MAP3K13,TSG101,TRAF4,FGFR1,ARAF,EDN1,TP73,CEACAM1,HSP90AA1,RBL1,MEF2C,PTPRC,CDC14B,STRADB,CCNT2,DLG3,GSK3B,GRHL2,GSTP1,MAPRE3,WNT11,DNAJA1,MT3,TPX2,DOCK3,P2RX7,IRAK3,TF,TGFB2,MAP3K1,SIRT1,J…
1	!	3.42e-12	1379	7442	666	0.089	0.483	GO:0043085	BP	2	positive regulation of catalytic activity	5	FGR,ARHGAP33,MAP3K14,CX3CL1,CCL26,NOS2,SELE,CDKL5,SPAG9,PLEKHG6,CD4,FYN,MAP4K3,LTF,DDX11,BID,SLC11A1,MNAT1,MRE11A,DEPDC1,NR1H3,FAS,CD44,RABEP1,BAK1,FAM13B,ARHGAP31,GABARAPL2,DEPDC1B,STAP1,TIMP2,LCP2,ADRB1,MAGEC2,ARAP2,KITLG,RFC2,PIK3CB,CYBA,EIF2AK2,SERPINB3,GDI2,PPP1R12A,RASGRF1,WNK1,GNA15,CDH3,NGFR,LPAR2,CTSA,ERBB3,KARS,TBC1D22B,MAP2K4,FGFR2,MYO9A,EVI5,FGFR3,TBC1D25,RASGRP2,PSME4,DNAJA2,ATP1B3,G…
1	!	0.0409	629	7442	291	0.039	0.463	GO:0051347	BP	2	positive regulation of transferase activity	6	FGR,MAP3K14,SPAG9,CD4,FYN,MAP4K3,LTF,SLC11A1,MNAT1,MRE11A,CD44,STAP1,LCP2,MAGEC2,KITLG,RFC2,PIK3CB,EIF2AK2,WNK1,ERBB3,KARS,MAP2K4,FGFR3,FGF10,EPHA8,STK10,MAP3K13,TRAF4,FGFR1,ARAF,EDN1,TP73,HSP90AA1,MEF2C,PTPRC,CDC14B,STRADB,CCNT2,DLG3,GRHL2,MAPRE3,WNT11,MT3,TPX2,DOCK3,P2RX7,TF,TGFB2,MAP3K1,SIRT1,JAK2,CARD10,PDGFB,TCL1A,PABPN1,CD40,STK4,BIRC7,EEF1A2,CDC25B,TRIB3,RASSF2,CD40LG,STK24,RGCC,CSK,RIPK2,…
1	!	2.15e-09	745	7442	378	0.051	0.507	GO:0051345	BP	2	positive regulation of hydrolase activity	6	ARHGAP33,CX3CL1,CCL26,SELE,CDKL5,PLEKHG6,FYN,DDX11,BID,DEPDC1,NR1H3,FAS,RABEP1,BAK1,FAM13B,ARHGAP31,GABARAPL2,DEPDC1B,ADRB1,ARAP2,SERPINB3,GDI2,PPP1R12A,RASGRF1,GNA15,NGFR,LPAR2,KARS,TBC1D22B,FGFR2,MYO9A,EVI5,FGFR3,TBC1D25,RASGRP2,PSME4,DNAJA2,ATP1B3,GNB5,FGF10,SNX13,ARHGAP10,ACAP1,LLGL2,TXK,RASAL2,VPS9D1,ARHGAP15,RGS11,RAP1GAP,ARHGEF1,DYNC1I2,FGFR1,FBLN1,DNM2,MEF2C,GSK3B,SMAP2,WNT11,DNAJA1,PPP1R…
1	!	0.000104	410	7442	210	0.028	0.512	GO:0043547	BP	2	positive regulation of GTPase activity	7	ARHGAP33,CX3CL1,CCL26,CDKL5,PLEKHG6,DEPDC1,RABEP1,FAM13B,ARHGAP31,DEPDC1B,ADRB1,ARAP2,GDI2,RASGRF1,TBC1D22B,MYO9A,EVI5,TBC1D25,RASGRP2,GNB5,SNX13,ARHGAP10,ACAP1,LLGL2,RASAL2,VPS9D1,ARHGAP15,RGS11,RAP1GAP,ARHGEF1,GSK3B,SMAP2,WNT11,GNAO1,GNAS,DNM1L,GMIP,ARHGAP4,ITGA6,TBC1D2,MYO9B,RANBP1,SH3BP1,DEPDC5,RANGAP1,RIN3,EIF5,CD40,ARHGEF7,CCL22,CCL17,SFRP1,RASAL3,SYDE1,ANKRD27,SIPA1L3,ADAP1,CHN2,EZH2,DOCK8…
1	!	5.5e-14	3656	7442	1620	0.218	0.443	GO:0065008	BP	2	regulation of biological quality	3	FGR,ENPP4,CFTR,CYP26B1,TFPI,SLC7A2,CD38,KDM1A,ARHGAP33,ACSM3,SOX8,FBXL3,ABCC8,TAC1,CX3CL1,CACNA1G,TNFRSF12A,BAIAP2L1,CCL26,USH1C,IFRD1,PNPLA4,ADIPOR2,CDKL3,PAFAH1B1,NOS2,PAX6,CACNA2D2,MYLIP,SYN1,CDKL5,TFAP2B,IYD,NISCH,CD4,BTK,FYN,PLAUR,DCN,LTF,POLA2,WAS,BID,ISL1,IL20RA,RUFY3,SLC11A1,WWTR1,ATP1A2,SAMD4A,MRE11A,CPS1,FHL1,GABRA1,RB1CC1,GLRX2,STRAP,ABCC2,NR1H3,VRK2,TNFRSF1B,BAK1,MUSK,ATP6V0A1,SLC4A7,…
1	!	0.00188	510	7442	248	0.033	0.486	GO:0010817	BP	2	regulation of hormone levels	4	CFTR,CYP26B1,CD38,SOX8,ABCC8,TAC1,PNPLA4,NOS2,CACNA2D2,TFAP2B,IYD,BTK,ISL1,ABCC2,DKK3,NNAT,PTPRN,DGAT2,TM7SF3,GAL,RDH11,SREBF1,DHRS9,SRI,FGFR1,EDN1,AFP,AACS,C1QTNF3,AKR1B1,ERO1B,HSD17B2,HSD17B14,ACHE,GNAS,BIRC5,LTBP4,RAB11FIP3,RAPGEF4,ESR1,CMA1,SNAP23,CYP26A1,IL11,ITPR3,JAK2,TSPO,DHRS2,CTSZ,SLCO4A1,CDK16,SYTL4,ARHGEF7,SMPD3,CRYM,STX4,SFRP1,BCAT2,PON3,STX1A,GATA3,RAB11FIP2,PLEKHA1,SULT1E1,NMU,CPE,…
1	!	2.83e-08	1708	7442	782	0.105	0.458	GO:0042592	BP	2	homeostatic process	4	CFTR,CYP26B1,CD38,ACSM3,ABCC8,TAC1,CX3CL1,CACNA1G,USH1C,PNPLA4,ADIPOR2,NOS2,PAX6,MYLIP,TFAP2B,CD4,FYN,DCN,LTF,POLA2,IL20RA,SLC11A1,WWTR1,ATP1A2,MRE11A,CPS1,FHL1,GLRX2,STRAP,ABCC2,NR1H3,BAK1,ATP6V0A1,SLC4A7,PARP3,SPATA7,ADRB1,CP,XK,TNFRSF17,KITLG,RFC2,NEDD4L,MCUR1,SLC4A8,PTGER3,RAD51,PIK3CB,CYBA,PTPRN,FOXC1,CUL1,SOAT1,ATG5,GNA15,CDH3,DGAT2,POLD1,NGFR,LPAR2,SLC12A2,PDIA5,SLC9A7,SPI1,SP100,PDK3,ADGR…
1	!	7.55e-05	1083	7442	499	0.067	0.461	GO:0048878	BP	2	chemical homeostasis	5	CFTR,CYP26B1,CD38,ACSM3,ABCC8,TAC1,CX3CL1,CACNA1G,PNPLA4,ADIPOR2,PAX6,MYLIP,TFAP2B,CD4,FYN,DCN,LTF,SLC11A1,ATP1A2,CPS1,FHL1,ABCC2,NR1H3,BAK1,ATP6V0A1,SLC4A7,CP,XK,NEDD4L,MCUR1,SLC4A8,PIK3CB,CYBA,PTPRN,CUL1,SOAT1,ATG5,GNA15,DGAT2,POLD1,NGFR,LPAR2,SLC9A7,PDK3,ADGRF5,NUCKS1,PLA2G10,ATP1B3,LRP6,CYBRD1,TFRC,TP63,CA12,SLC24A1,SRI,SLC46A1,SIRT6,EDN1,P2RY10,SCGN,SLC4A4,PTPRC,AACS,C1QTNF3,GSTP1,AKR1B1,CHE…
1	!	1.32e-05	749	7442	362	0.049	0.483	GO:0050801	BP	2	ion homeostasis	6	CFTR,CD38,TAC1,CX3CL1,CACNA1G,TFAP2B,CD4,FYN,DCN,LTF,SLC11A1,ATP1A2,CPS1,FHL1,ABCC2,BAK1,ATP6V0A1,SLC4A7,CP,XK,NEDD4L,MCUR1,SLC4A8,PIK3CB,CYBA,CUL1,ATG5,GNA15,DGAT2,POLD1,LPAR2,SLC9A7,ATP1B3,LRP6,CYBRD1,TFRC,CA12,SLC24A1,SRI,SLC46A1,EDN1,P2RY10,SCGN,SLC4A4,PTPRC,CHERP,EIF2AK1,SNX10,BAX,CETP,MT3,SLC4A11,SNX5,P2RX7,HEPH,SLC9A1,SLC26A4,SLC26A3,TF,ESR1,SLC7A8,SLC22A17,ITPR3,SIRT1,JAK2,XBP1,HMOX1,TSPO…
1	!	1.5e-05	687	7442	335	0.045	0.488	GO:0098771	BP	2	inorganic ion homeostasis	7	CFTR,CD38,TAC1,CX3CL1,TFAP2B,CD4,FYN,LTF,SLC11A1,ATP1A2,ABCC2,BAK1,ATP6V0A1,SLC4A7,CP,XK,NEDD4L,MCUR1,SLC4A8,PIK3CB,CYBA,CUL1,ATG5,GNA15,LPAR2,SLC9A7,ATP1B3,LRP6,CYBRD1,TFRC,CA12,SLC24A1,SRI,SLC46A1,EDN1,P2RY10,SCGN,SLC4A4,PTPRC,CHERP,EIF2AK1,SNX10,BAX,MT3,SLC4A11,SNX5,P2RX7,HEPH,SLC9A1,SLC26A4,SLC26A3,TF,ESR1,SLC7A8,SLC22A17,ITPR3,JAK2,HMOX1,UPK3A,CD40,AVP,CCDC22,CORO1A,DMXL2,CA2,TRPA1,SLC39A14,…
1	!	1.2e-05	672	7442	329	0.044	0.49	GO:0055080	BP	2	cation homeostasis	7	CFTR,CD38,TAC1,CX3CL1,TFAP2B,CD4,FYN,LTF,SLC11A1,ATP1A2,BAK1,ATP6V0A1,SLC4A7,CP,XK,NEDD4L,MCUR1,SLC4A8,PIK3CB,CYBA,CUL1,ATG5,GNA15,LPAR2,SLC9A7,ATP1B3,LRP6,CYBRD1,TFRC,SLC24A1,SRI,SLC46A1,EDN1,P2RY10,SCGN,SLC4A4,PTPRC,CHERP,EIF2AK1,SNX10,BAX,MT3,SLC4A11,SNX5,P2RX7,HEPH,SLC9A1,SLC26A4,SLC26A3,TF,ESR1,SLC7A8,SLC22A17,ITPR3,JAK2,HMOX1,UPK3A,CD40,AVP,CCDC22,CORO1A,DMXL2,CA2,TRPA1,SLC39A14,HAMP,ATP13A…
1	!	0.00105	461	7442	228	0.031	0.495	GO:0072507	BP	2	divalent inorganic cation homeostasis	8	CD38,TAC1,CX3CL1,TFAP2B,CD4,FYN,SLC11A1,ATP1A2,BAK1,XK,MCUR1,PIK3CB,CYBA,ATG5,GNA15,LPAR2,LRP6,SLC24A1,SRI,EDN1,P2RY10,SCGN,PTPRC,CHERP,SNX10,BAX,MT3,P2RX7,ESR1,ITPR3,JAK2,CD40,AVP,CORO1A,TRPA1,SLC39A14,ATP13A1,PIK3CG,CAV1,HOXA3,CXCL12,CDH23,CCL7,CCL8,CCL1,FAM20A,NMU,WFS1,STIM2,CCKBR,CALCA,CYP27B1,TRPV4,VDR,PTPN6,SLC39A7,STC2,SLC30A3,ATP6V1B1,FASLG,SLC8A2,CASQ2,PKD2,GOT1,PTK2B,EPHX2,CCR2,RAMP3,TR…
1	!	0.000122	598	7442	292	0.039	0.488	GO:0055065	BP	2	metal ion homeostasis	8	CD38,TAC1,CX3CL1,TFAP2B,CD4,FYN,LTF,SLC11A1,ATP1A2,BAK1,CP,XK,NEDD4L,MCUR1,PIK3CB,CYBA,CUL1,ATG5,GNA15,LPAR2,ATP1B3,LRP6,CYBRD1,TFRC,SLC24A1,SRI,SLC46A1,EDN1,P2RY10,SCGN,PTPRC,CHERP,EIF2AK1,SNX10,BAX,MT3,SNX5,P2RX7,HEPH,SLC9A1,TF,ESR1,SLC7A8,SLC22A17,ITPR3,JAK2,HMOX1,UPK3A,CD40,AVP,CCDC22,CORO1A,TRPA1,SLC39A14,HAMP,ATP13A1,PIK3CG,CAV1,HOXA3,CXCL12,CDH23,CCL7,CCL8,CCL1,FAM20A,NMU,WFS1,STIM2,CCKBR,…
1	!	0.00957	428	7442	209	0.028	0.488	GO:0055074	BP	2	calcium ion homeostasis	9	CD38,TAC1,CX3CL1,TFAP2B,CD4,FYN,ATP1A2,BAK1,XK,MCUR1,PIK3CB,CYBA,ATG5,GNA15,LPAR2,LRP6,SLC24A1,SRI,EDN1,P2RY10,SCGN,PTPRC,CHERP,SNX10,BAX,P2RX7,ESR1,ITPR3,JAK2,CD40,AVP,CORO1A,TRPA1,ATP13A1,PIK3CG,CAV1,HOXA3,CXCL12,CDH23,CCL7,CCL8,CCL1,FAM20A,NMU,WFS1,STIM2,CCKBR,CALCA,CYP27B1,TRPV4,VDR,PTPN6,STC2,ATP6V1B1,FASLG,SLC8A2,CASQ2,PKD2,GOT1,PTK2B,EPHX2,CCR2,RAMP3,TRIM24,ITPR2,ATP7B,VAPB,PLCG1,GPR18,OPR…
1	!	4.09e-05	889	7442	419	0.056	0.471	GO:0019725	BP	2	cellular homeostasis	5	CFTR,CD38,ABCC8,TAC1,CX3CL1,NOS2,TFAP2B,CD4,FYN,LTF,POLA2,SLC11A1,ATP1A2,GLRX2,ABCC2,BAK1,ATP6V0A1,SLC4A7,CP,XK,RFC2,NEDD4L,MCUR1,SLC4A8,PIK3CB,CYBA,PTPRN,CUL1,ATG5,GNA15,DGAT2,POLD1,LPAR2,SLC12A2,PDIA5,SLC9A7,PDK3,NUCKS1,ATP1B3,LRP6,CYBRD1,TFRC,CLNS1A,SLC24A1,SRI,SLC46A1,POLD3,EDN1,P2RY10,SCGN,SLC4A4,PTPRC,AACS,C1QTNF3,CHERP,ERO1B,BAX,MT3,ADD1,TXNDC16,SLC4A11,P2RX7,HEPH,BIRC5,SLC9A1,SLC26A4,SLC2…
1	!	0.00043	745	7442	352	0.047	0.472	GO:0055082	BP	2	cellular chemical homeostasis	6	CFTR,CD38,ABCC8,TAC1,CX3CL1,TFAP2B,CD4,FYN,LTF,SLC11A1,ATP1A2,ABCC2,BAK1,ATP6V0A1,SLC4A7,CP,XK,NEDD4L,MCUR1,SLC4A8,PIK3CB,CYBA,PTPRN,CUL1,ATG5,GNA15,DGAT2,LPAR2,SLC9A7,PDK3,NUCKS1,ATP1B3,LRP6,CYBRD1,TFRC,SLC24A1,SRI,SLC46A1,EDN1,P2RY10,SCGN,SLC4A4,PTPRC,AACS,C1QTNF3,CHERP,BAX,MT3,SLC4A11,P2RX7,HEPH,BIRC5,SLC9A1,SLC26A4,SLC26A3,TF,ESR1,CMA1,SLC22A17,ITPR3,SIRT1,JAK2,XBP1,HMOX1,CD40,AVP,CCDC22,CDK1…
1	!	6.04e-05	613	7442	300	0.04	0.489	GO:0006873	BP	2	cellular ion homeostasis	7	CFTR,CD38,TAC1,CX3CL1,CD4,FYN,LTF,SLC11A1,ATP1A2,ABCC2,BAK1,ATP6V0A1,SLC4A7,CP,XK,NEDD4L,MCUR1,SLC4A8,PIK3CB,CYBA,CUL1,ATG5,GNA15,LPAR2,SLC9A7,ATP1B3,LRP6,CYBRD1,TFRC,SLC24A1,SRI,SLC46A1,EDN1,P2RY10,SCGN,SLC4A4,PTPRC,CHERP,BAX,MT3,SLC4A11,P2RX7,HEPH,SLC9A1,SLC26A4,SLC26A3,TF,ESR1,SLC22A17,ITPR3,JAK2,HMOX1,CD40,AVP,CCDC22,CORO1A,DMXL2,CA2,TRPA1,SLC39A14,HAMP,ATP13A1,PIK3CG,ATP6V0A4,CAV1,CXCL12,CDH…
1	!	4.77e-05	598	7442	294	0.04	0.492	GO:0030003	BP	2	cellular cation homeostasis	8	CFTR,CD38,TAC1,CX3CL1,CD4,FYN,LTF,SLC11A1,ATP1A2,BAK1,ATP6V0A1,SLC4A7,CP,XK,NEDD4L,MCUR1,SLC4A8,PIK3CB,CYBA,CUL1,ATG5,GNA15,LPAR2,SLC9A7,ATP1B3,LRP6,CYBRD1,TFRC,SLC24A1,SRI,SLC46A1,EDN1,P2RY10,SCGN,SLC4A4,PTPRC,CHERP,BAX,MT3,SLC4A11,P2RX7,HEPH,SLC9A1,SLC26A4,SLC26A3,TF,ESR1,SLC22A17,ITPR3,JAK2,HMOX1,CD40,AVP,CCDC22,CORO1A,DMXL2,CA2,TRPA1,SLC39A14,HAMP,ATP13A1,PIK3CG,ATP6V0A4,CAV1,CXCL12,CDH23,CCL…
1	!	0.00805	441	7442	215	0.029	0.488	GO:0072503	BP	2	cellular divalent inorganic cation homeostasis	9	CD38,TAC1,CX3CL1,CD4,FYN,SLC11A1,ATP1A2,BAK1,XK,MCUR1,PIK3CB,CYBA,ATG5,GNA15,LPAR2,LRP6,SLC24A1,SRI,EDN1,P2RY10,SCGN,PTPRC,CHERP,BAX,MT3,P2RX7,ESR1,ITPR3,JAK2,CD40,AVP,CORO1A,TRPA1,SLC39A14,ATP13A1,PIK3CG,CAV1,CXCL12,CDH23,CCL7,CCL8,CCL1,NMU,WFS1,STIM2,CCKBR,CALCA,TRPV4,VDR,PTPN6,SLC39A7,STC2,SLC30A3,FASLG,SLC8A2,CASQ2,PKD2,GOT1,PTK2B,EPHX2,CCR2,RAMP3,ITPR2,ATP7B,VAPB,PLCG1,GPR18,OPRL1,S1PR4,CCR7…
1	!	0.000556	527	7442	258	0.035	0.49	GO:0006875	BP	2	cellular metal ion homeostasis	9	CD38,TAC1,CX3CL1,CD4,FYN,LTF,SLC11A1,ATP1A2,BAK1,CP,XK,NEDD4L,MCUR1,PIK3CB,CYBA,CUL1,ATG5,GNA15,LPAR2,ATP1B3,LRP6,CYBRD1,TFRC,SLC24A1,SRI,SLC46A1,EDN1,P2RY10,SCGN,PTPRC,CHERP,BAX,MT3,P2RX7,HEPH,SLC9A1,TF,ESR1,SLC22A17,ITPR3,JAK2,HMOX1,CD40,AVP,CCDC22,CORO1A,TRPA1,SLC39A14,HAMP,ATP13A1,PIK3CG,CAV1,CXCL12,CDH23,CCL7,CCL8,CCL1,NMU,WFS1,STIM2,CCKBR,HPX,CALCA,SLC11A2,TRPV4,VDR,PTPN6,SLC39A7,SKP1,STC2,…
1	!	4.33e-05	1842	7442	814	0.109	0.442	GO:0040011	BP	2	locomotion	2	FGR,SLC22A16,SOX8,MYCBP2,ITGAL,ITGA3,ABCC8,TAC1,CX3CL1,TNFRSF12A,RALA,CCL26,PAFAH1B1,PAX6,SELE,CDKL5,SPAG9,NISCH,FYN,PLAUR,ANLN,DCN,SEMA3B,WAS,ISL1,RUFY3,ATP1A2,SNAI2,ZRANB1,SLC7A9,STRAP,TYMP,CD44,FUT8,GAB2,DEPDC1B,STAP1,CTNNA1,EPHA3,HSPA5,KITLG,PIK3CB,LAMA3,FOXC1,SYNE2,SERPINB3,F7,LAMC2,STYK1,CCAR1,HDAC7,NGFR,ANKS1A,PKN2,NTN1,ERBB3,ROPN1,KARS,CTNNA2,TIE1,ASPM,CD84,SP100,NAV3,PLA2G10,ATP1B3,NEDD4…
1	!	5.45e-08	1351	7442	631	0.085	0.467	GO:0022610	BP	2	biological adhesion	2	MAD1L1,ITGAL,ITGA3,CX3CL1,TNFRSF12A,BAIAP2L1,SELE,IL32,STAB1,CD4,FYN,CD22,LTF,CD6,SNAI2,RUNX3,CD44,SLAMF7,VEZT,IBSP,CDH1,CDH10,CTNNA1,EPHA3,GPM6B,KITLG,LAMC3,PIK3CB,LAMA3,PKP2,LAMC2,PPP1R12A,STYK1,CDH3,WISP2,PKN2,NTN1,ERBB3,CTNNA2,CD84,ATXN3,TFE3,SDK2,LRP6,FSTL3,TESK2,EPHA8,NCK2,CDH19,ACTN1,TFRC,FCGR2B,STK10,PVR,FERMT2,CLASP1,NUAK1,ADD2,ICAM3,CAMSAP3,IL4R,ACTN2,FBLN1,FAP,CEACAM1,DNM2,CDH7,PTPRC,P…
1	!	4.74e-08	1343	7442	628	0.084	0.468	GO:0007155	BP	2	cell adhesion	3	MAD1L1,ITGAL,ITGA3,CX3CL1,TNFRSF12A,BAIAP2L1,SELE,IL32,STAB1,CD4,FYN,CD22,CD6,SNAI2,RUNX3,CD44,SLAMF7,VEZT,IBSP,CDH1,CDH10,CTNNA1,EPHA3,GPM6B,KITLG,LAMC3,PIK3CB,LAMA3,PKP2,LAMC2,PPP1R12A,STYK1,CDH3,WISP2,PKN2,NTN1,ERBB3,CTNNA2,CD84,ATXN3,TFE3,SDK2,LRP6,FSTL3,TESK2,EPHA8,NCK2,CDH19,ACTN1,TFRC,FCGR2B,STK10,PVR,FERMT2,CLASP1,NUAK1,ADD2,ICAM3,CAMSAP3,IL4R,ACTN2,FBLN1,FAP,CEACAM1,DNM2,CDH7,PTPRC,PKP1,…
1	!	9.17e-05	776	7442	369	0.05	0.476	GO:0098609	BP	2	cell-cell adhesion	4	MAD1L1,ITGAL,CX3CL1,BAIAP2L1,SELE,CD4,FYN,CD6,SNAI2,RUNX3,CD44,VEZT,CDH1,CDH10,CTNNA1,PIK3CB,PKP2,CDH3,NTN1,CTNNA2,CD84,SDK2,LRP6,FSTL3,NCK2,CDH19,TFRC,FCGR2B,STK10,PVR,ADD2,ICAM3,CAMSAP3,IL4R,CEACAM1,CDH7,PTPRC,PKP1,COL19A1,FAT1,RAB10,IGSF9,CEACAM6,FAT2,GNAS,SIRPG,FXYD5,LAG3,EFNB1,NRCAM,ITGA6,TYRO3,TGFB2,DSP,JAK2,IL12RB1,XBP1,BMP7,JAG1,CD99L2,CD40LG,TNFSF13B,RGCC,CORO1A,FOXF1,PIEZO1,DNAJA3,CSK,C…
1	!	3.59e-08	322	7442	182	0.024	0.565	GO:0007159	BP	2	leukocyte cell-cell adhesion	5	MAD1L1,ITGAL,SELE,CD4,FYN,CD6,RUNX3,CD44,NCK2,TFRC,FCGR2B,STK10,ADD2,IL4R,CEACAM1,PTPRC,SIRPG,LAG3,EFNB1,IL12RB1,XBP1,BMP7,CD40LG,TNFSF13B,CORO1A,DNAJA3,CSK,CD276,RIPK2,IL7,TSTA3,RASAL3,EBI3,CAV1,EPHB6,GLI3,DOCK8,GATA3,CXCL12,CCL2,EFNB3,ZBTB16,CD5,CALCA,SELPLG,IFNG,PTPN6,CD83,VNN1,DUSP22,BCL6,CD86,HES1,ZAP70,ITGA4,IGFBP2,ZP4,PLA2G2D,CD46,MYB,CD274,CCR2,PIK3CA,SASH3,NCKAP1L,SDC4,BTN2A2,IRF1,BMP4,I…
1	!	8.03e-06	7414	7442	3022	0.406	0.408	GO:0032501	BP	2	multicellular organismal process	2	TNMD,FGR,ENPP4,CFTR,MAD1L1,CYP26B1,DBNDD1,TFPI,SLC7A2,SARM1,CD38,KDM1A,ARHGAP33,SLC22A16,HCCS,HOXA11,ACSM3,SOX8,MYCBP2,ITGA3,ZFX,CRLF1,YBX2,KRT33A,ABCC8,CACNG3,TAC1,CX3CL1,CACNA1G,TNFRSF12A,RALA,USH1C,IFRD1,GTF2IRD1,ADIPOR2,CDKL3,PRSS21,PAFAH1B1,NOS2,GAS7,CD79B,PAX6,CACNA2D2,TEAD3,MYLIP,E2F2,SYN1,JARID2,CDKL5,TFAP2B,SPAG9,CSDE1,PAX7,ETV7,NISCH,STAB1,CD4,BTK,FYN,HIVEP2,APBA3,PLAUR,ANLN,DCN,BRCA1,S…
1	!	3.75e-09	693	7442	354	0.048	0.511	GO:0001816	BP	2	cytokine production	3	FGR,ABCC8,CX3CL1,NOS2,CD4,BTK,BRCA1,LTF,POLR3B,CD6,ISL1,SLC11A1,SNAI2,MRE11A,BIRC3,BTN3A1,LCP2,HOMER3,CYBA,EIF2AK2,IL17RB,ATG5,HDAC7,CDH3,KARS,CD84,NAV3,OTUD5,MAST4,UFD1L,TRIB2,FCGR2B,IGF2BP2,TXK,NFKB2,IL4R,FGFR1,CEACAM1,IL12RB2,C1QTNF3,GSTP1,FCN1,SEH1L,WNT11,MAST2,MAVS,P2RX7,LAG3,IRAK3,NLRC4,IL5RA,CMA1,TGFB2,SIRT1,JAK2,IL12RB1,XBP1,HMOX1,TSPO,EP300,CHGA,NFATC4,CD40,FERMT1,BPI,RIOK3,TLR8,CD40LG,A…
1	!	0.00596	124	7442	73	0.01	0.589	GO:0071706	BP	2	tumor necrosis factor superfamily cytokine production	4	ABCC8,CX3CL1,LTF,ISL1,CYBA,GSTP1,MAVS,IRAK3,JAK2,TSPO,NFATC4,BPI,ACP5,RIPK2,CACTIN,DDX58,IFNG,CLEC4A,CD86,WNT5A,FOXP1,POMC,IFIH1,ERRFI1,ARHGEF2,SLAMF1,TNFAIP3,CD274,TNFRSF8,CCR2,SASH3,GPR18,TICAM1,LBP,RARA,SYT11,HAVCR2,CD36,GPNMB,IL10,TLR2,THBS1,ARRB2,PIK3R1,ADAM8,ANGPT1,GHRL,SPON2,FZD5,AZI2,TLR3,CYBB,FADD,CX3CR1,LGALS9,PTAFR,AZU1,CCL19,MYD88,CD34,TLR1,ADIPOQ,CARD9,HDAC2,SPN,UBE2J1,NFKBIL1,TRIM27…
1	!	0.0155	118	7442	69	0.009	0.585	GO:0032640	BP	2	tumor necrosis factor production	5	ABCC8,CX3CL1,LTF,ISL1,CYBA,GSTP1,MAVS,IRAK3,JAK2,TSPO,NFATC4,BPI,ACP5,RIPK2,CACTIN,DDX58,CLEC4A,WNT5A,FOXP1,POMC,IFIH1,ERRFI1,ARHGEF2,SLAMF1,TNFAIP3,TNFRSF8,CCR2,SASH3,GPR18,TICAM1,LBP,RARA,SYT11,HAVCR2,CD36,GPNMB,IL10,TLR2,THBS1,ARRB2,PIK3R1,ANGPT1,GHRL,SPON2,FZD5,AZI2,TLR3,CYBB,FADD,CX3CR1,LGALS9,PTAFR,AZU1,CCL19,MYD88,CD34,TLR1,ADIPOQ,CARD9,HDAC2,SPN,UBE2J1,NFKBIL1,TRIM27,ORM1,TLR9,MIF,MC1R,CC…
1	!	0.0354	63	7442	41	0.006	0.651	GO:0032623	BP	2	interleukin-2 production	4	CD4,SLC11A1,HOMER3,HDAC7,NAV3,LAG3,RIPK2,GATA3,CD83,CD86,IL1A,GBP1,TNFAIP3,CCR2,SASH3,IL1B,TRAF2,ZFP36,SFTPD,VTCN1,ANXA1,HAVCR2,MAP3K7,IRF4,RPS3,IL18,STOML2,OSCAR,MALT1,STAT5B,CD34,IL20RB,CD28,CARD9,IL1RAP,CARD11,PNP,CD247,CD3E,BTNL2,TRIM27
1	!	0.00467	107	7442	65	0.009	0.607	GO:0042089	BP	2	cytokine biosynthetic process	4	CD4,MAST4,TRIB2,IGF2BP2,MAST2,LAG3,CMA1,HMOX1,TLR8,CD276,EBI3,GATA3,CD86,WNT5A,IL1A,CCL20,TIA1,ERRFI1,TNFRSF8,CCR2,NMI,IRF1,IL1B,IRF3,TICAM1,ZFP36,LBP,RNF128,SFTPD,IGF2BP3,IL6,IL10,IRF4,THBS1,ZNF287,IL19,IL18,CEBPG,GHRL,TNFRSF13C,INHBB,TLR3,SYK,CYBB,CX3CR1,INPP5D,PTAFR,CEBPB,AZU1,MYD88,STAT5B,TLR1,TLR6,CD28,IRF7,CARD9,IL1RAP,SPN,ELANE,CARD11,UBE2J1,CD3E,LTB,TNF,TLR9
1	!	8.64e-16	5321	7442	2301	0.309	0.432	GO:0007275	BP	2	multicellular organism development	3	TNMD,MAD1L1,CYP26B1,DBNDD1,SARM1,CD38,KDM1A,ARHGAP33,SLC22A16,HCCS,HOXA11,SOX8,MYCBP2,ITGA3,ZFX,CRLF1,KRT33A,ABCC8,CX3CL1,TNFRSF12A,RALA,USH1C,IFRD1,GTF2IRD1,ADIPOR2,CDKL3,PAFAH1B1,GAS7,CD79B,PAX6,TEAD3,MYLIP,E2F2,SYN1,JARID2,CDKL5,TFAP2B,SPAG9,CSDE1,PAX7,ETV7,STAB1,CD4,BTK,FYN,HIVEP2,APBA3,ANLN,DCN,BRCA1,SEMA3B,PRICKLE3,LTF,DDX11,MAMLD1,TACC3,ISL1,RUFY3,WWTR1,PHLDB1,SNAI2,MNAT1,RUNX3,CPS1,FHL1,R…
1	!	1.76e-05	969	7442	455	0.061	0.47	GO:0009790	BP	2	embryo development	4	CYP26B1,HOXA11,SOX8,ITGA3,RALA,USH1C,PAFAH1B1,PAX6,TEAD3,PAX7,APBA3,BRCA1,ISL1,PHLDB1,FUT8,C6,CC2D2A,KITLG,RCN1,PIK3CB,LAMA3,FOXC1,PRDM1,EPN1,NTN1,YBX1,TIE1,FGFR2,ZFAT,ACSL4,ADGRF5,LRP6,FGF10,NDST1,MBD3,TP63,PPP2R3A,CLASP1,SEMA3C,WNT8B,CAMSAP3,XAB2,FGFR1,TULP3,EDN1,KEAP1,MEF2C,LRP2,GRHL2,NCOA1,RRN3,WNT11,HSD17B2,BAX,ADD1,GNAS,CNOT3,KIF16B,CHRD,FLT3LG,EFNB1,DLL3,TBX15,PHGDH,TGFB2,MSH2,MYO3A,CECR2,…
1	!	0.000441	593	7442	287	0.039	0.484	GO:0009792	BP	2	embryo development ending in birth or egg hatching	5	HOXA11,SOX8,RALA,PAX6,PAX7,APBA3,BRCA1,ISL1,FUT8,C6,CC2D2A,RCN1,FOXC1,PRDM1,EPN1,YBX1,TIE1,FGFR2,ZFAT,ACSL4,ADGRF5,LRP6,NDST1,MBD3,SEMA3C,CAMSAP3,XAB2,FGFR1,TULP3,EDN1,KEAP1,MEF2C,LRP2,GRHL2,NCOA1,RRN3,WNT11,HSD17B2,ADD1,GNAS,CNOT3,CHRD,DLL3,TBX15,PHGDH,TGFB2,MSH2,CECR2,RTCB,PDGFB,EP300,MTHFD1,CCNB1IP1,STK4,SALL4,BMP7,POFUT1,RBBP8,FGF9,FOXF1,FZD3,EYA1,SFRP1,STK3,GPI,FKBP8,DNAJB6,HOXA3,HOXA5,HOXA6…
1	!	0.000635	574	7442	278	0.037	0.484	GO:0043009	BP	2	chordate embryonic development	6	HOXA11,SOX8,RALA,PAX6,PAX7,APBA3,BRCA1,ISL1,FUT8,C6,CC2D2A,RCN1,FOXC1,PRDM1,EPN1,YBX1,TIE1,FGFR2,ZFAT,ADGRF5,LRP6,NDST1,MBD3,SEMA3C,XAB2,FGFR1,TULP3,EDN1,KEAP1,MEF2C,LRP2,GRHL2,NCOA1,RRN3,WNT11,HSD17B2,ADD1,GNAS,CNOT3,CHRD,DLL3,TBX15,PHGDH,TGFB2,MSH2,CECR2,RTCB,PDGFB,EP300,MTHFD1,CCNB1IP1,STK4,SALL4,BMP7,POFUT1,RBBP8,FGF9,FOXF1,FZD3,EYA1,SFRP1,STK3,GPI,FKBP8,DNAJB6,HOXA3,HOXA5,HOXA6,PLOD3,MEOX2,G…
1	!	0.00332	590	7442	281	0.038	0.476	GO:0048598	BP	2	embryonic morphogenesis	5	CYP26B1,HOXA11,SOX8,ITGA3,RALA,USH1C,PAX6,PHLDB1,CC2D2A,LAMA3,FOXC1,NTN1,FGFR2,LRP6,FGF10,NDST1,TP63,CLASP1,WNT8B,FGFR1,TULP3,EDN1,MEF2C,LRP2,GRHL2,NCOA1,WNT11,BAX,GNAS,KIF16B,CHRD,TBX15,TGFB2,MYO3A,CECR2,MTHFD1,STK4,SALL4,BMP7,ARFRP1,FGF9,MMP15,NDRG4,FOXF1,FZD3,EYA1,IMPAD1,SFRP1,STK3,GPI,DLX5,DNAJB6,HOXA3,HOXA5,HOXA6,GLI3,LHX2,GATA3,FBXW4,DKK1,WNT3,HOXB6,PFN1,B9D1,KAT2A,VTN,NKX3-2,UGDH,ZBTB16,FO…
1	!	5.39e-16	4760	7442	2079	0.279	0.437	GO:0048731	BP	2	system development	4	TNMD,MAD1L1,CYP26B1,DBNDD1,SARM1,CD38,KDM1A,ARHGAP33,HCCS,HOXA11,SOX8,MYCBP2,ITGA3,CRLF1,KRT33A,ABCC8,CX3CL1,TNFRSF12A,RALA,USH1C,IFRD1,ADIPOR2,CDKL3,PAFAH1B1,GAS7,CD79B,PAX6,TEAD3,MYLIP,E2F2,SYN1,JARID2,CDKL5,TFAP2B,SPAG9,CSDE1,PAX7,ETV7,STAB1,CD4,BTK,FYN,ANLN,DCN,BRCA1,SEMA3B,LTF,MAMLD1,TACC3,ISL1,RUFY3,WWTR1,PHLDB1,SNAI2,MNAT1,RUNX3,CPS1,FHL1,RNF10,RNH1,RB1CC1,STRAP,TYMP,NCAPH2,SEC63,CD44,SH2D…
1	!	4.22e-16	3428	7442	1542	0.207	0.45	GO:0048513	BP	2	animal organ development	5	MAD1L1,CYP26B1,KDM1A,HCCS,HOXA11,SOX8,ITGA3,CRLF1,KRT33A,USH1C,ADIPOR2,PAFAH1B1,CD79B,PAX6,TEAD3,JARID2,TFAP2B,CSDE1,PAX7,ETV7,CD4,BTK,FYN,ANLN,DCN,LTF,MAMLD1,TACC3,ISL1,WWTR1,PHLDB1,SNAI2,MNAT1,RUNX3,CPS1,FHL1,RB1CC1,STRAP,NCAPH2,SEC63,CD44,TNFRSF1B,POU2F2,IBSP,BAK1,UBA6,GAB2,SLC4A7,MYOM2,NSUN2,CDH1,AP2S1,ZIC2,CUL7,CTNNA1,EPHA3,HSPA5,GPM6B,XK,CC2D2A,KITLG,RCN1,ELN,DKK3,LAMC3,FOXN3,NNAT,ARID4B,PT…
1	!	0.000621	438	7442	219	0.029	0.5	GO:0048732	BP	2	gland development	6	MAD1L1,PAX6,JARID2,ISL1,SNAI2,CPS1,RB1CC1,SEC63,CDH1,DKK3,FOXC1,NTN1,FGFR2,FGF10,FSTL3,ASNS,TP63,NTN4,SEMA3C,ACAT1,RAP1GAP,FGFR1,CEACAM1,AACS,PGR,CAD,WNT11,BAX,AURKA,RPLP0,ESR1,TGFB2,UPRT,JAK2,XBP1,RHBDD3,HMOX1,TSPO,GNPNAT1,BMP7,FA2H,FOXF1,SFRP1,DBP,HAMP,LSR,PTN,CAV1,HOXA3,HOXA5,EZH2,GLI3,LHX3,GATA3,RPL19,WNT3,VTN,FBXW7,CCKBR,VDR,SRF,VEGFA,HMGCS1,NPHP3,UBE3A,WNT5A,HES1,PLXNA1,CLCN2,TFCP2L1,IGFBP5…
1	!	0.00264	535	7442	258	0.035	0.482	GO:0007423	BP	2	sensory organ development	6	CYP26B1,SOX8,USH1C,PAFAH1B1,PAX6,TFAP2B,BAK1,SLC4A7,MYOM2,CC2D2A,RCN1,LAMC3,FOXC1,MCOLN3,PRDM1,ATG5,NTN1,FGFR2,SDK2,LRP6,FGF10,JMJD6,MCM2,FGFR1,TULP3,EDN1,FGF20,KCNK2,GRHL2,PDS5B,FAT1,ACHE,BAX,TGFB2,MYO3A,RAB18,CECR2,IFT27,BMP7,JAG1,MYOM1,CHRDL1,FGF9,FZD3,EYA1,PPP1R13L,FKBP8,SIPA1L3,DLX5,PTN,CASP2,GLI3,LHX2,LHX3,GATA3,CDH23,B9D1,IFT20,NKX3-2,CRYAB,LIN7A,WNT5B,C12ORF57,BMP5,SOBP,NR2E1,PTK7,SRF,VEG…
1	!	2.91e-07	969	7442	465	0.062	0.48	GO:0009887	BP	2	animal organ morphogenesis	6	CYP26B1,HCCS,HOXA11,SOX8,USH1C,PAFAH1B1,PAX6,TFAP2B,PAX7,ETV7,DCN,LTF,ISL1,WWTR1,SNAI2,FHL1,BAK1,AP2S1,CTNNA1,ELN,FOXN3,FOXC1,CUL1,PKP2,PRDM1,DLX3,DMRT3,NTN1,CTNNA2,FGFR2,FGFR3,SDK2,LRP6,FGF10,NDST1,TP63,NTN4,SEMA3C,SIRT6,FGFR1,TULP3,EDN1,CEACAM1,MEF2C,LRP2,PGR,GRHL2,FAT1,WNT11,SNX10,BAX,GNAO1,GNAS,P2RX7,ITGA6,ESR1,MYH7,TBX15,TGFB2,MYO3A,DSP,ABLIM1,XBP1,EP300,MTHFD1,BMP7,CTSZ,JAG1,FGD1,ACP5,FGF9,…
1	!	9.15e-05	432	7442	220	0.03	0.509	GO:0048568	BP	2	embryonic organ development	6	HOXA11,USH1C,PAX6,TEAD3,CC2D2A,KITLG,FOXC1,PRDM1,EPN1,NTN1,FGFR2,ZFAT,FGF10,NDST1,MBD3,FGFR1,TULP3,EDN1,MEF2C,GRHL2,NCOA1,WNT11,GNAS,FLT3LG,TBX15,TGFB2,MYO3A,THOC5,PDGFB,MTHFD1,STK4,BMP7,FGF9,NDRG4,FOXF1,FZD3,EYA1,STK3,PPP1R13L,DLX5,DNAJB6,HOXA3,HOXA5,HOXA6,GLI3,GATA3,HOXB6,NKX3-2,FOLR1,BMP5,SOBP,TFEB,PTK7,SRF,VEGFA,HAND1,NPHP3,WNT5A,HES1,HYAL1,IFT57,EFEMP1,OTX1,EPAS1,VAX2,ATP6V1B1,SYF2,ARID1A,KM…
1	!	0.0122	292	7442	149	0.02	0.51	GO:0048562	BP	2	embryonic organ morphogenesis	7	HOXA11,USH1C,PAX6,NTN1,FGFR2,FGF10,NDST1,FGFR1,TULP3,EDN1,MEF2C,GRHL2,WNT11,GNAS,TBX15,MYO3A,MTHFD1,BMP7,FGF9,NDRG4,FOXF1,FZD3,EYA1,DLX5,HOXA3,HOXA5,HOXA6,GLI3,GATA3,HOXB6,NKX3-2,FOLR1,SOBP,PTK7,SRF,HAND1,NPHP3,WNT5A,HES1,HYAL1,IFT57,EFEMP1,OTX1,VAX2,ATP6V1B1,ARID1A,PKD2,SATB2,TGFB3,HOXB8,HOXB3,MTHFD1L,RDH10,TBX2,GJB6,STIL,WNT1,BMP4,SOX9,PAX8,MKKS,SMO,HOXD9,CHRNA10,EPHB2,GSC,MYCN,PDGFRA,TBX3,SPRY…
1	!	2.73e-09	2299	7442	1033	0.139	0.449	GO:0007399	BP	2	nervous system development	5	DBNDD1,SARM1,CD38,KDM1A,ARHGAP33,SOX8,MYCBP2,ITGA3,ABCC8,CX3CL1,TNFRSF12A,RALA,USH1C,IFRD1,CDKL3,PAFAH1B1,GAS7,PAX6,TEAD3,MYLIP,SYN1,JARID2,CDKL5,TFAP2B,SPAG9,PAX7,FYN,SEMA3B,TACC3,ISL1,RUFY3,MNAT1,RUNX3,RNF10,TYMP,BAK1,MUSK,UBA6,GAB2,SLC4A7,STAP1,TIMP2,CDH1,ZIC2,CUL7,CTNNA1,EPHA3,HSPA5,GPM6B,XK,MAP4,CC2D2A,NEDD4L,LAMC3,PIK3CB,FSTL4,NNAT,FOXC1,SYNE2,MCOLN3,PRDM1,RASGRF1,CAMK2B,DGKG,WNK1,SEZ6,DMRT…
1	!	2.93e-10	1545	7442	726	0.098	0.47	GO:0022008	BP	2	neurogenesis	6	DBNDD1,SARM1,CD38,KDM1A,ARHGAP33,SOX8,MYCBP2,ITGA3,ABCC8,CX3CL1,TNFRSF12A,USH1C,IFRD1,CDKL3,PAFAH1B1,PAX6,TEAD3,MYLIP,SYN1,CDKL5,SPAG9,PAX7,FYN,SEMA3B,ISL1,RUFY3,RUNX3,RNF10,UBA6,GAB2,SLC4A7,STAP1,TIMP2,CDH1,CUL7,CTNNA1,EPHA3,HSPA5,XK,MAP4,NEDD4L,LAMC3,PIK3CB,FSTL4,NNAT,SYNE2,MCOLN3,PRDM1,RASGRF1,CAMK2B,DGKG,WNK1,SEZ6,DMRT3,NGFR,HMG20B,ANKS1A,NTN1,ERBB3,CTNNA2,NGEF,ASPM,FGFR2,EML1,SYT1,ACSL4,SIRT…
1	!	9.51e-10	1450	7442	683	0.092	0.471	GO:0048699	BP	2	generation of neurons	7	DBNDD1,SARM1,CD38,KDM1A,ARHGAP33,SOX8,MYCBP2,ITGA3,ABCC8,CX3CL1,TNFRSF12A,USH1C,IFRD1,CDKL3,PAFAH1B1,PAX6,TEAD3,MYLIP,SYN1,CDKL5,SPAG9,PAX7,FYN,SEMA3B,ISL1,RUFY3,RUNX3,RNF10,UBA6,GAB2,SLC4A7,STAP1,TIMP2,CDH1,CUL7,CTNNA1,EPHA3,HSPA5,XK,MAP4,NEDD4L,PIK3CB,FSTL4,NNAT,MCOLN3,PRDM1,RASGRF1,CAMK2B,DGKG,WNK1,SEZ6,DMRT3,NGFR,HMG20B,ANKS1A,NTN1,CTNNA2,NGEF,ASPM,FGFR2,EML1,SYT1,ACSL4,SIRT2,SDK2,PLA2G10,NED…
1	!	3.38e-10	1312	7442	627	0.084	0.478	GO:0030182	BP	2	neuron differentiation	8	DBNDD1,SARM1,CD38,KDM1A,ARHGAP33,SOX8,MYCBP2,ITGA3,CX3CL1,TNFRSF12A,USH1C,IFRD1,CDKL3,PAFAH1B1,PAX6,MYLIP,SYN1,CDKL5,SPAG9,PAX7,FYN,SEMA3B,ISL1,RUFY3,RUNX3,UBA6,GAB2,SLC4A7,TIMP2,CDH1,CUL7,CTNNA1,EPHA3,HSPA5,XK,MAP4,NEDD4L,PIK3CB,FSTL4,NNAT,MCOLN3,PRDM1,RASGRF1,CAMK2B,DGKG,WNK1,SEZ6,DMRT3,NGFR,HMG20B,ANKS1A,NTN1,CTNNA2,NGEF,ASPM,FGFR2,SYT1,ACSL4,SDK2,PLA2G10,NEDD4,LRP6,CAMK2A,EPHA8,NCK2,TCF3,NOTC…
1	!	3.38e-07	1059	7442	503	0.068	0.475	GO:0048666	BP	2	neuron development	9	DBNDD1,SARM1,CD38,KDM1A,ARHGAP33,MYCBP2,ITGA3,CX3CL1,TNFRSF12A,USH1C,IFRD1,CDKL3,PAFAH1B1,PAX6,MYLIP,SYN1,CDKL5,FYN,SEMA3B,ISL1,RUFY3,RUNX3,UBA6,GAB2,SLC4A7,CDH1,CUL7,CTNNA1,EPHA3,HSPA5,XK,MAP4,NEDD4L,PIK3CB,FSTL4,PRDM1,RASGRF1,CAMK2B,DGKG,WNK1,SEZ6,NGFR,ANKS1A,NTN1,CTNNA2,NGEF,FGFR2,SYT1,ACSL4,PLA2G10,NEDD4,CAMK2A,EPHA8,NCK2,NTN4,SEMA3C,CAMSAP3,RAP1GAP,DCX,CAPZB,FGFR1,MAP2,SLC1A3,DNM2,RAB21,HSP9…
1	!	5.41e-06	929	7442	441	0.059	0.475	GO:0031175	BP	2	neuron projection development	10	DBNDD1,SARM1,CD38,KDM1A,ARHGAP33,MYCBP2,ITGA3,CX3CL1,TNFRSF12A,USH1C,IFRD1,CDKL3,PAFAH1B1,PAX6,MYLIP,CDKL5,FYN,SEMA3B,ISL1,RUFY3,UBA6,GAB2,CDH1,CUL7,CTNNA1,EPHA3,HSPA5,XK,MAP4,NEDD4L,PIK3CB,FSTL4,RASGRF1,CAMK2B,SEZ6,NGFR,NTN1,CTNNA2,NGEF,FGFR2,SYT1,ACSL4,PLA2G10,NEDD4,CAMK2A,EPHA8,NCK2,NTN4,SEMA3C,CAMSAP3,RAP1GAP,DCX,CAPZB,FGFR1,MAP2,DNM2,RAB21,HSP90AA1,MEF2C,LRP2,EPB41L3,GSK3B,RAB10,IGSF9,RRN3,C…
1	!	7.96e-05	479	7442	241	0.032	0.503	GO:0061564	BP	2	axon development	11	MYCBP2,TNFRSF12A,IFRD1,CDKL3,PAFAH1B1,PAX6,CDKL5,FYN,SEMA3B,ISL1,RUFY3,GAB2,CTNNA1,EPHA3,XK,PIK3CB,FSTL4,NGFR,NTN1,CTNNA2,FGFR2,PLA2G10,EPHA8,NTN4,SEMA3C,RAP1GAP,DCX,MAP2,DNM2,RAB21,HSP90AA1,GSK3B,RAB10,CTTN,MT3,ARHGAP4,EFNB1,NRCAM,HDAC6,JAK2,EFNA2,NEFH,TSPO,DOK5,BMP7,MCF2,STK24,METRN,SPG11,FZD3,NEFM,NUMBL,PTPRS,MAG,SCN1B,DLX5,GRB10,PTPRZ1,GLI3,LIMK1,LHX2,LHX3,GATA3,CXCL12,WNT3,RND2,EFNB3,FOLR1,C…
1	!	0.000608	611	7442	294	0.04	0.481	GO:0048812	BP	2	neuron projection morphogenesis	11	SARM1,ARHGAP33,MYCBP2,TNFRSF12A,IFRD1,CDKL3,PAFAH1B1,PAX6,CDKL5,FYN,SEMA3B,ISL1,RUFY3,GAB2,CUL7,XK,NEDD4L,PIK3CB,FSTL4,CAMK2B,NGFR,NTN1,CTNNA2,NGEF,FGFR2,SYT1,PLA2G10,NEDD4,CAMK2A,EPHA8,NTN4,SEMA3C,RAP1GAP,DCX,MAP2,DNM2,RAB21,HSP90AA1,LRP2,EPB41L3,GSK3B,RAB10,CTTN,MT3,DNM1L,AURKA,LZTS3,ARHGAP4,EFNB1,NRCAM,HDAC6,EFNA2,NEFH,DICER1,NFATC4,DOK5,BMP7,MCF2,STK24,METRN,EEF2K,SYT17,SPG11,FZD3,ANKRD27,NUM…
1	!	0.00066	551	7442	268	0.036	0.486	GO:0048667	BP	2	cell morphogenesis involved in neuron differentiation	10	SARM1,ARHGAP33,MYCBP2,TNFRSF12A,IFRD1,CDKL3,PAFAH1B1,PAX6,CDKL5,FYN,SEMA3B,ISL1,RUFY3,GAB2,CUL7,XK,PIK3CB,FSTL4,CAMK2B,NGFR,NTN1,CTNNA2,NGEF,FGFR2,PLA2G10,NEDD4,CAMK2A,EPHA8,NTN4,SEMA3C,RAP1GAP,DCX,MAP2,SLC1A3,DNM2,RAB21,HSP90AA1,MEF2C,GSK3B,RAB10,CTTN,MT3,DNM1L,LZTS3,ARHGAP4,EFNB1,NRCAM,HDAC6,EFNA2,NEFH,NFATC4,DOK5,BMP7,MCF2,METRN,EEF2K,SPG11,FZD3,ANKRD27,NUMBL,PTPRS,MAG,SCN1B,DLX5,GRB10,PTPRZ1,…
1	!	7.13e-05	440	7442	224	0.03	0.509	GO:0007409	BP	2	axonogenesis	11	MYCBP2,TNFRSF12A,IFRD1,CDKL3,PAFAH1B1,PAX6,CDKL5,FYN,SEMA3B,ISL1,RUFY3,GAB2,XK,PIK3CB,FSTL4,NGFR,NTN1,CTNNA2,FGFR2,PLA2G10,EPHA8,NTN4,SEMA3C,RAP1GAP,DCX,MAP2,DNM2,RAB21,HSP90AA1,GSK3B,RAB10,CTTN,MT3,ARHGAP4,EFNB1,NRCAM,HDAC6,EFNA2,NEFH,DOK5,BMP7,MCF2,METRN,SPG11,FZD3,NUMBL,PTPRS,MAG,SCN1B,DLX5,GRB10,PTPRZ1,GLI3,LIMK1,LHX2,LHX3,GATA3,CXCL12,WNT3,RND2,EFNB3,C12ORF57,UST,NR2E1,SRF,VEGFA,UNC5A,WNT5A,…
1	!	3.46e-05	317	7442	170	0.023	0.536	GO:0001655	BP	2	urogenital system development	5	HOXA11,SOX8,ITGA3,CRLF1,TFAP2B,DCN,WWTR1,SEC63,FOXC1,FGFR2,FGF10,FSTL3,JMJD6,TP63,NOTCH3,ACAT1,FGFR1,TP73,MEF2C,AKR1B1,WNT11,BAX,ITGA6,ESR1,ANGPT2,TGFB2,PDGFB,UPK3A,BMP7,JAG1,NUP93,FOXF1,CTSH,CA2,EYA1,SFRP1,C1GALT1,GLI3,GATA3,LZTS2,IFT20,WFS1,ZBTB16,TENC1,VEGFA,TBX18,FGF1,SMAD5,PDGFRB,NPHP3,UBE3A,WNT5A,HES1,STAT1,WNT6,ODC1,EPHA4,WDR77,APH1A,CENPF,PKD2,PGF,HELLS,TEK,RDH10,CAT,SDC4,SOX4,WNT1,BMP4,S…
1	!	1.52e-06	434	7442	228	0.031	0.525	GO:0061458	BP	2	reproductive system development	5	HOXA11,SOX8,CSDE1,DCN,MAMLD1,BAK1,CUL7,CTNNA1,KITLG,ARID4B,PTPRN,FOXC1,SPO11,PRDM1,DLX3,ASPM,FGFR2,ZFAT,LRP6,FGF10,FSTL3,DAZAP1,TP63,KDM5A,AFP,LRP2,PGR,GRHL2,NCOA1,HSD17B2,BAX,ESR1,TYRO3,COL9A3,TGFB2,MSH2,SIRT1,DMC1,RTCB,PDGFB,REC8,STK4,BMP7,FGF9,SFRP1,STK3,ITGB8,DNAJB6,CASP2,NUDT1,GLI3,LHX3,GATA3,PLEKHA1,BIRC2,CYP27B1,VDR,PPARD,BMP5,TFEB,VEGFA,HMGCS1,HAND1,PDGFRB,STC2,UBE3A,WNT5A,HES1,EIF2B4,EPA…
1	!	2.95e-06	942	7442	448	0.06	0.476	GO:0007417	BP	2	central nervous system development	5	KDM1A,SOX8,MYCBP2,PAFAH1B1,PAX6,JARID2,PAX7,FYN,TACC3,ISL1,MNAT1,BAK1,UBA6,TIMP2,CDH1,ZIC2,HSPA5,LAMC3,NNAT,FOXC1,SYNE2,SEZ6,DMRT3,CTNNA2,ASPM,FGFR2,EML1,SYT1,SIRT2,MAOB,LRP6,FGF10,NDST1,MBD3,FCGR2B,NOTCH3,ACAT1,WDR62,XAB2,CTTNBP2,ACTL6B,DCX,FGFR1,MAP2,TULP3,PCM1,TP73,DCT,HSP90AA1,LRP2,GSK3B,GRHL2,GSTP1,BAX,MT3,GNAO1,LHX5,CHRD,AARS,NRCAM,CMA1,TYRO3,PHGDH,EFHC1,RAB18,EFNA2,SOX10,UNC84B,HDAC10,STK4…
1	!	0.00304	712	7442	333	0.045	0.468	GO:0007420	BP	2	brain development	6	KDM1A,PAFAH1B1,PAX6,FYN,TACC3,ISL1,MNAT1,BAK1,UBA6,CDH1,ZIC2,HSPA5,NNAT,FOXC1,SYNE2,SEZ6,CTNNA2,ASPM,FGFR2,EML1,SYT1,SIRT2,MAOB,LRP6,FGF10,NDST1,MBD3,FCGR2B,NOTCH3,ACAT1,WDR62,XAB2,CTTNBP2,DCX,FGFR1,TULP3,PCM1,DCT,LRP2,GSK3B,GRHL2,BAX,MT3,GNAO1,LHX5,CHRD,AARS,CMA1,TYRO3,PHGDH,EFHC1,RAB18,EFNA2,UNC84B,BMP7,SNPH,CDK5RAP1,SLC32A1,SMARCA1,FGF9,NDRG4,CSK,HERC1,FZD3,SFRP1,NUMBL,PTPRS,CDK6,DLX5,PTN,OGDH…
1	!	0.00107	379	7442	192	0.026	0.507	GO:0030900	BP	2	forebrain development	7	KDM1A,PAFAH1B1,PAX6,FYN,TACC3,ISL1,UBA6,CDH1,SYNE2,ASPM,FGFR2,LRP6,FGF10,NDST1,NOTCH3,WDR62,XAB2,DCX,FGFR1,PCM1,DCT,LRP2,GSK3B,BAX,GNAO1,LHX5,CHRD,TYRO3,EFHC1,EFNA2,UNC84B,SLC32A1,NUMBL,PTPRS,CDK6,DLX5,PTN,OGDH,EZH2,GLI3,LHX2,LHX3,CXCL12,DKK1,KAT2A,PPARGC1A,SLC1A2,C12ORF57,RFX4,NR2E1,SRF,WNT5A,HES1,FOXP1,OTX1,VAX2,DOCK7,UCHL5,SLC2A1,ARID1A,KIF14,CREB1,SATB2,NPY,LRP1,STIL,WNT1,BBS2,BMP4,BMP2,MKKS,…
1	!	0.0165	180	7442	98	0.013	0.544	GO:0021953	BP	2	central nervous system neuron differentiation	6	MYCBP2,PAFAH1B1,PAX6,PAX7,ISL1,DMRT3,FGFR2,LRP6,DCX,MAP2,TULP3,HSP90AA1,LHX5,HERC1,SFRP1,SCN1B,DLX5,OGDH,GLI3,LHX3,DKK1,WNT3,C12ORF57,NR2E1,WNT5A,HES1,EPHA4,SATB2,NPY,SOX4,WNT1,ZC4H2,BCL11B,SMO,DCLK1,EPHB2,AGTPBP1,FAIM2,EMX1,IFT172,LBX1,LEF1,PEX5,ASCL1,FOXN4,SMARCC2,MDGA2,CDH11,CSNK1D,CACNA1A,DLX1,SLIT2,SFRP2,NFIB,DRD2,POU4F1,NR4A2,FEZF2,WNT3A,C21ORF91,EPHB1,GNAQ,UNC5D,GDPD5,BTG2,ISL2,SPTBN4,DRAX…
1	!	0.0382	73	7442	46	0.006	0.63	GO:0021954	BP	2	central nervous system neuron development	7	MYCBP2,PAFAH1B1,FGFR2,DCX,MAP2,HSP90AA1,SCN1B,OGDH,C12ORF57,NR2E1,WNT5A,EPHA4,NPY,DCLK1,EPHB2,ASCL1,CDH11,SLIT2,NFIB,DRD2,NR4A2,FEZF2,EPHB1,GNAQ,BTG2,SPTBN4,LHX8,GABRB1,UQCRQ,HPRT1,NDEL1,ATF5,PTK2,RAC3,ROBO1,DCLK2,PTEN,GATA2,EPHB3,TSKU,CNTN2,DRD1,ROBO2,MAPT,NANOS1,ADARB1
1	!	0.000354	281	7442	150	0.02	0.534	GO:0072001	BP	2	renal system development	5	HOXA11,SOX8,ITGA3,CRLF1,TFAP2B,DCN,WWTR1,SEC63,FOXC1,FGFR2,FGF10,FSTL3,JMJD6,TP63,NOTCH3,ACAT1,FGFR1,TP73,MEF2C,AKR1B1,WNT11,BAX,ITGA6,ANGPT2,TGFB2,PDGFB,UPK3A,BMP7,JAG1,NUP93,FOXF1,CTSH,CA2,EYA1,SFRP1,C1GALT1,GLI3,GATA3,LZTS2,IFT20,WFS1,ZBTB16,TENC1,VEGFA,TBX18,FGF1,SMAD5,PDGFRB,NPHP3,WNT5A,HES1,STAT1,WNT6,ODC1,EPHA4,APH1A,CENPF,PKD2,PGF,TEK,RDH10,CAT,SDC4,SOX4,WNT1,BMP4,SOX9,PAX8,BMP2,CITED1,WN…
1	!	0.00714	263	7442	137	0.018	0.521	GO:0001822	BP	2	kidney development	6	HOXA11,SOX8,ITGA3,CRLF1,TFAP2B,DCN,WWTR1,FOXC1,FGFR2,FGF10,FSTL3,JMJD6,NOTCH3,ACAT1,FGFR1,TP73,MEF2C,AKR1B1,WNT11,BAX,ANGPT2,TGFB2,PDGFB,UPK3A,BMP7,JAG1,NUP93,CTSH,CA2,EYA1,SFRP1,C1GALT1,GLI3,GATA3,LZTS2,IFT20,WFS1,ZBTB16,TENC1,VEGFA,FGF1,SMAD5,PDGFRB,NPHP3,HES1,STAT1,WNT6,ODC1,EPHA4,APH1A,CENPF,PKD2,PGF,TEK,RDH10,CAT,SDC4,SOX4,WNT1,BMP4,SOX9,PAX8,BMP2,CITED1,WNK4,PPAT,MPST,SMO,RARA,WNT2B,LRP4,PD…
1	!	0.00127	1079	7442	489	0.066	0.453	GO:0035295	BP	2	tube development	4	TNMD,HOXA11,SOX8,ITGA3,CRLF1,ABCC8,CX3CL1,TNFRSF12A,RALA,ADIPOR2,PAX6,E2F2,TFAP2B,PAX7,STAB1,DCN,BRCA1,ISL1,WWTR1,CPS1,RNH1,TYMP,SH2D2A,BAK1,C6,CUL7,CC2D2A,PIK3CB,FOXC1,PRDM1,HDAC7,EPN1,NGFR,CALCRL,NTN1,TIE1,SPI1,FGFR2,SP100,ADGRF5,LRP6,FGF10,FSTL3,JMJD6,EPN2,SREBF1,TP63,NOTCH3,SEMA3C,ACAT1,TRAF4,SIRT6,FGFR1,FAP,TULP3,EDN1,CEACAM1,MEF2C,LRP2,PGR,GRHL2,AKR1B1,WNT11,BAX,CHRD,NRCAM,ITGA6,ESR1,ANGPT2…
1	!	0.00963	899	7442	408	0.055	0.454	GO:0035239	BP	2	tube morphogenesis	5	TNMD,HOXA11,SOX8,ABCC8,CX3CL1,TNFRSF12A,RALA,ADIPOR2,E2F2,TFAP2B,STAB1,DCN,BRCA1,ISL1,RNH1,TYMP,SH2D2A,BAK1,C6,CUL7,CC2D2A,PIK3CB,FOXC1,PRDM1,HDAC7,EPN1,NGFR,CALCRL,NTN1,TIE1,SPI1,FGFR2,SP100,ADGRF5,LRP6,FGF10,JMJD6,EPN2,TP63,NOTCH3,SIRT6,FGFR1,FAP,TULP3,EDN1,CEACAM1,MEF2C,LRP2,PGR,GRHL2,WNT11,BAX,NRCAM,ESR1,ANGPT2,CMA1,TGFB2,SIRT1,CECR2,CARD10,XBP1,HMOX1,MTHFD1,NFATC4,CD40,STK4,SALL4,BMP7,CTSZ,P…
1	!	0.0065	321	7442	163	0.022	0.508	GO:0060562	BP	2	epithelial tube morphogenesis	6	HOXA11,SOX8,RALA,CC2D2A,NTN1,FGFR2,LRP6,FGF10,SIRT6,TULP3,EDN1,MEF2C,LRP2,PGR,GRHL2,WNT11,ESR1,TGFB2,CECR2,MTHFD1,NFATC4,STK4,SALL4,BMP7,CTSZ,NDRG4,FOXF1,CTSH,FZD3,EYA1,SFRP1,STK3,RASIP1,MET,HOXA5,GLI3,LHX2,GATA3,PFN1,KAT2A,FOLR1,VDR,TIMELESS,BMP5,PTK7,SRF,VEGFA,HAND1,FGF1,NPHP3,WNT5A,HES1,IFT57,FOXP1,WNT6,EPHA4,ARID1A,PKD2,PGF,MTHFD1L,RDH10,TBX2,STIL,SDC4,SOX4,WNT1,BMP4,SOX9,PAX8,VASP,BMP2,MKKS,…
1	!	1.7e-05	423	7442	219	0.029	0.518	GO:0007389	BP	2	pattern specification process	3	CYP26B1,HOXA11,PAX6,PAX7,ISL1,CC2D2A,FOXC1,DMRT3,FGFR2,LRP6,FGF10,TP63,SEMA3C,WNT8B,FGFR1,TULP3,EDN1,MEF2C,LRP2,AURKA,CHRD,EFNB1,DLL3,MFNG,EP300,BMP7,POFUT1,MID1,NDRG4,FOXF1,EYA1,SFRP1,FKBP8,DNAH11,HOXA3,HOXA5,HOXA6,MEOX2,GLI3,LHX2,LHX3,DKK1,WNT3,HOXB6,KAT2A,NKX3-2,ZBTB16,FOLR1,MYF6,RFX4,BMP5,SRF,TBX18,HAND1,IRX4,FGF1,SMAD5,CDX1,NPHP3,WNT5A,HES1,IFT57,EPB41L5,OTX1,WNT6,VAX2,KMT2A,PKD2,SATB2,HOXB8…
1	!	0.00352	332	7442	169	0.023	0.509	GO:0003002	BP	2	regionalization	4	CYP26B1,HOXA11,PAX6,PAX7,ISL1,FOXC1,DMRT3,FGFR2,LRP6,FGF10,TP63,SEMA3C,WNT8B,FGFR1,TULP3,EDN1,MEF2C,LRP2,AURKA,CHRD,DLL3,EP300,POFUT1,FOXF1,SFRP1,FKBP8,HOXA3,HOXA5,HOXA6,MEOX2,GLI3,LHX2,LHX3,DKK1,WNT3,HOXB6,KAT2A,ZBTB16,MYF6,RFX4,SRF,TBX18,FGF1,CDX1,WNT5A,HES1,IFT57,EPB41L5,OTX1,VAX2,KMT2A,HOXB8,HOXB3,RNF2,ACVR2A,EGR2,WNT1,BMP4,PAX8,FOXA2,BMP2,TCF15,SMO,HOXD9,HOXD13,GATA5,BARX1,GRSF1,GSC,WNT2B,LR…
1	!	0.0435	203	7442	107	0.014	0.527	GO:0009952	BP	2	anterior/posterior pattern specification	5	HOXA11,PAX6,FOXC1,LRP6,SEMA3C,TULP3,AURKA,DLL3,EP300,POFUT1,FOXF1,SFRP1,HOXA3,HOXA5,HOXA6,MEOX2,GLI3,DKK1,WNT3,HOXB6,KAT2A,ZBTB16,MYF6,SRF,TBX18,CDX1,WNT5A,HES1,EPB41L5,OTX1,KMT2A,HOXB8,HOXB3,RNF2,ACVR2A,WNT1,BMP4,FOXA2,BMP2,TCF15,SMO,HOXD9,HOXD13,BARX1,GRSF1,WNT2B,TBX3,GDF11,HEY2,ABI1,SIX3,LEF1,NKD1,CELSR2,OSR1,SFRP2,KDM6A,NOTCH1,HHEX,FEZF2,WNT3A,ZIC3,SSBP3,SKI,BTG2,LRP5,VANGL2,TDRD5,NEUROD1,EN1…
1	!	0.000855	351	7442	180	0.024	0.513	GO:0048871	BP	2	multicellular organismal homeostasis	3	CFTR,CYP26B1,CD38,USH1C,TFAP2B,LTF,IL20RA,SLC11A1,WWTR1,STRAP,SPATA7,ADRB1,PTGER3,FOXC1,CDH3,ADGRF5,TFRC,TP63,ACACB,TP53INP2,AKR1B1,SNX10,BAX,ADD1,GNAS,P2RX7,FLT3LG,FH,TF,AVP,ACP5,CORO1A,CSK,CTSH,CA2,IL7,PPP1R13L,HAMP,MET,RAB11FIP2,CDH23,LIPA,NMU,WFS1,PPARGC1A,CALCA,SLC11A2,TENC1,TRPV4,PRR4,MAK,GCNT2,RHAG,SRF,VEGFA,ARRDC3,NPHP3,EIF4G1,IL1A,ACADL,PASK,EPAS1,AKT3,STMN1,KMT2A,CNR1,TNFAIP3,PTK2B,ADCY…
1	!	7.73e-13	6513	7442	2746	0.369	0.422	GO:0023052	BP	2	signaling	2	FGR,CFTR,LASP1,M6PR,CYP26B1,SARM1,CD38,KDM1A,ARHGAP33,POLR2J,SPPL2B,SOX8,ITGAL,ITGA3,CRLF1,MAP3K14,ABCC8,CACNG3,TAC1,CX3CL1,CACNA1G,TNFRSF12A,RALA,BAIAP2L1,CCL26,GGCT,ADIPOR2,PAFAH1B1,NOS2,MATK,CD79B,PAX6,CACNA2D2,TEAD3,SELE,E2F2,SYN1,CAMK1G,TFAP2B,SYPL1,SPAG9,PLEKHG6,IL32,NISCH,STAB1,CD4,BTK,FYN,HIVEP2,APBA3,PLAUR,DCN,MAP4K3,BRCA1,SEMA3B,LTF,CALCOCO1,DDX11,HEBP1,CD6,ZC3H3,ACPP,ZMYND11,WAS,BID,IS…
1	!	2.36e-05	1559	7442	700	0.094	0.449	GO:0007267	BP	2	cell-cell signaling	3	CFTR,CD38,ITGA3,ABCC8,TAC1,CX3CL1,CACNA1G,CCL26,PAFAH1B1,NOS2,CACNA2D2,SYN1,TFAP2B,SYPL1,NISCH,STAB1,BTK,APBA3,SEMA3B,CALCOCO1,ISL1,WWTR1,ATP1A2,SNAI2,ZRANB1,GABRA1,DEPDC1B,AP2S1,ADRB1,UTS2,DKK3,NNAT,PTPRN,KIF1B,CUL1,SERPINB3,PKP2,RASGRF1,CAMK2B,WNK1,CDH3,SEZ6,TM7SF3,WISP2,SNCAIP,ASPM,ATXN3,FGFR2,SYT1,FGFR3,GAL,LRP6,FGF10,CAMK2A,SREBF1,FBXW11,TP63,FERMT2,SLC24A1,KCNQ2,SRI,WNT8B,FGFR1,EDN1,FGF20,V…
1	!	6.84e-20	2121	7442	1021	0.137	0.481	GO:0008283	BP	2	cell proliferation	2	TNMD,FGR,MAD1L1,RBM5,CD38,KDM1A,SOX8,CRLF1,ABCC8,TAC1,CX3CL1,CCL26,PAFAH1B1,NOS2,MATK,PAX6,TEAD3,JARID2,TFAP2B,PAX7,CD4,BTK,FYN,BRCA1,LTF,CD6,TACC3,ZMYND11,BID,ISL1,SLC11A1,WWTR1,SNAI2,MNAT1,RUNX3,MRE11A,RNF10,STRAP,FAS,BTN3A1,B4GALT7,SH2D2A,TNFRSF1B,BAK1,GAB2,TIMP2,CTNNA1,ROS1,TNFRSF17,KITLG,ELN,PIK3CB,CYBA,PTPRN,FOXC1,CUL1,EIF2AK2,SERPINB3,PRDM1,MTA3,LAMC2,RASGRF1,STYK1,CCAR1,BCAT1,CDH3,NGFR,CA…
1	!	0.00687	114	7442	68	0.009	0.596	GO:0072089	BP	2	stem cell proliferation	3	KDM1A,PAFAH1B1,PAX6,TEAD3,SNAI2,CTNNA1,KITLG,EIF2AK2,ASPM,FGFR2,EML1,SART3,SIRT6,FGFR1,FBLN1,DCT,PTPRC,RAB10,MECOM,ABCB1,THPO,FERMT1,FZD3,NUMBL,GLI3,WNT3,NR2E1,VEGFA,WNT5A,ARHGEF2,DOCK7,WNT1,AGO3,SMO,FGF13,NES,WNT2B,DAGLA,TBX3,SIX3,FGF2,LEF1,ETV6,ASCL1,TAF4B,DMRTA2,SFRP2,NOTCH1,DRD2,WNT3A,RACGAP1,DISC1,HMGB2,SCRG1,DAGLB,FRS2,LTBP3,CX3CR1,SIX2,OTP,ID4,CD34,SOX11,ARIH2,ZNRF3,FZD9,SOX18,TRIM71
1	!	0.0129	147	7442	83	0.011	0.565	GO:0061351	BP	2	neural precursor cell proliferation	3	KDM1A,PAFAH1B1,PAX6,TEAD3,CTNNA1,ASPM,FGFR2,EML1,SIRT2,FGFR1,PCM1,DCT,LRP2,RAB10,LHX5,CTSZ,SMARCA1,FZD3,NUMBL,PTPRZ1,GLI3,LHX2,SLC6A4,IFT20,NR2E1,VEGFA,DBN1,WNT5A,ARHGEF2,DOCK7,KIF14,WNT1,SMO,ELL3,FGF13,NES,DAGLA,EMX1,SIX3,LEF1,EGF,ASCL1,SLC39A5,TARBP2,ADCYAP1,RERE,DMRTA2,NOTCH1,DRD2,DIXDC1,FOXO1,HHEX,WNT3A,EPHB1,BTG2,RACGAP1,DISC1,RYK,FABP7,DAGLB,MELK,FRS2,RRM1,SPINT2,HOOK3,CX3CR1,ATF5,EMX2,SHCB…
1	!	1.23e-07	283	7442	162	0.022	0.572	GO:0070661	BP	2	leukocyte proliferation	3	MAD1L1,CD38,TAC1,CX3CL1,CD4,BTK,FYN,CD6,SLC11A1,BTN3A1,KITLG,PRDM1,GAL,FGF10,NCK2,TFRC,FCGR2B,MEF2C,PTPRC,GSTP1,BAX,P2RX7,FLT3LG,EFNB1,IL12RB1,CD40,ELF4,CD40LG,TNFSF13B,CORO1A,DNAJA3,CD276,RIPK2,IL7,RASAL3,CLC,EBI3,CD79A,PIK3CG,EPHB6,IMPDH1,AHR,DOCK8,CCL8,PTPN6,NPR3,BCL6,HES1,ZAP70,IGFBP2,ZP4,PLA2G2D,CD46,TNFAIP3,HELLS,CD274,MAPK8IP1,CCR2,FLT3,SASH3,NCKAP1L,SDC4,BTN2A2,CDKN1A,IRF1,BMP4,IL1B,TNFSF…
1	!	1.27e-06	266	7442	151	0.02	0.568	GO:0032943	BP	2	mononuclear cell proliferation	4	MAD1L1,CD38,TAC1,CD4,BTK,FYN,CD6,SLC11A1,BTN3A1,PRDM1,GAL,FGF10,NCK2,TFRC,FCGR2B,MEF2C,PTPRC,BAX,P2RX7,FLT3LG,EFNB1,IL12RB1,CD40,ELF4,CD40LG,TNFSF13B,CORO1A,DNAJA3,CD276,RIPK2,IL7,RASAL3,CLC,EBI3,CD79A,PIK3CG,EPHB6,IMPDH1,AHR,DOCK8,PTPN6,BCL6,HES1,ZAP70,IGFBP2,ZP4,PLA2G2D,CD46,HELLS,CD274,MAPK8IP1,CCR2,FLT3,SASH3,NCKAP1L,SDC4,BTN2A2,CDKN1A,IRF1,BMP4,IL1B,TNFSF9,TNFSF14,TICAM1,RAC2,RIPK3,EPO,IDO1,…
1	!	4.75e-15	3044	7442	1378	0.185	0.453	GO:0002376	BP	2	immune system process	2	FGR,FUCA2,ENPP4,MAD1L1,CYP26B1,SLC7A2,SARM1,CD38,SPPL2B,ITGAL,ITGA3,MAP3K14,TAC1,CX3CL1,ALDH3B1,CCL26,PAFAH1B1,NOS2,MATK,CD79B,SELE,PSMB1,JARID2,MMP25,IL32,CD4,BTK,FYN,PLAUR,ANLN,LTF,NUB1,POLR3B,DNASE1L1,CD6,ACPP,ZMYND11,WAS,SLC11A1,MARCO,RUNX3,SLC7A9,BIRC3,DERA,NR1H3,NCAPH2,FAS,CD44,SLAMF7,BTN3A1,IFNGR1,TNFRSF1B,POU2F2,BAK1,GAB2,ATP6V0A1,STAP1,TIMP2,C6,AP2S1,LCP2,C12ORF4,TNFRSF17,KITLG,TNIP3,POL…
1	!	2.69e-05	1222	7442	560	0.075	0.458	GO:0002252	BP	2	immune effector process	3	FGR,FUCA2,ENPP4,ITGAL,MAP3K14,ALDH3B1,PSMB1,MMP25,BTK,FYN,PLAUR,LTF,POLR3B,DNASE1L1,ACPP,ZMYND11,WAS,SLC11A1,BIRC3,DERA,CD44,SLAMF7,TNFRSF1B,POU2F2,GAB2,ATP6V0A1,TIMP2,C6,C12ORF4,PIK3CB,CYBA,HEBP2,EIF2AK2,SERPINB3,GDI2,ATG5,STYK1,CTSA,KARS,CD84,TP53BP1,RAB27A,UFD1L,TFRC,FCGR2B,STK10,PVR,PLD1,UNG,IL4R,EXOSC5,ITM2A,TOLLIP,CEACAM1,PGM1,STX7,RIF1,HSP90AA1,PTPRC,PKP1,GSTP1,AGBL5,RAB10,FCN1,CEACAM6,LAT…
1	!	9.09e-14	1229	7442	609	0.082	0.496	GO:0045321	BP	2	leukocyte activation	3	FGR,FUCA2,ENPP4,MAD1L1,CYP26B1,SLC7A2,CD38,ITGAL,TAC1,CX3CL1,ALDH3B1,CD79B,PSMB1,MMP25,CD4,BTK,FYN,PLAUR,LTF,DNASE1L1,CD6,ACPP,WAS,SLC11A1,RUNX3,DERA,NR1H3,NCAPH2,CD44,SLAMF7,BTN3A1,TNFRSF1B,POU2F2,BAK1,GAB2,ATP6V0A1,STAP1,TIMP2,LCP2,C12ORF4,CYBA,HEBP2,SERPINB3,GDI2,PRDM1,ATG5,STYK1,CTSA,KARS,CD84,SPI1,KLF6,TP53BP1,ADGRF5,GAL,PLA2G10,RAB27A,FGF10,JMJD6,NCK2,TCF3,TFRC,FCGR2B,STK10,PLD1,UNG,IL4R,ED…
1	!	6.26e-08	630	7442	321	0.043	0.51	GO:0002274	BP	2	myeloid leukocyte activation	4	FGR,FUCA2,ENPP4,SLC7A2,ITGAL,CX3CL1,ALDH3B1,PSMB1,MMP25,BTK,PLAUR,LTF,DNASE1L1,ACPP,SLC11A1,DERA,NR1H3,CD44,TNFRSF1B,GAB2,ATP6V0A1,STAP1,TIMP2,LCP2,C12ORF4,CYBA,HEBP2,SERPINB3,GDI2,STYK1,CTSA,KARS,CD84,SPI1,ADGRF5,PLA2G10,RAB27A,JMJD6,FCGR2B,STK10,PLD1,IL4R,TOLLIP,CEACAM1,PGM1,HSP90AA1,PTPRC,PKP1,GSTP1,RAB10,FCN1,CEACAM6,LAT2,HUWE1,FLT3LG,CMTM6,SNAP23,UNC13D,CRISP3,DSP,RAB18,SNAP29,PLA2G3,TOM1,HM…
1	!	0.00143	504	7442	246	0.033	0.488	GO:0036230	BP	2	granulocyte activation	5	FGR,FUCA2,ENPP4,ITGAL,ALDH3B1,PSMB1,MMP25,PLAUR,LTF,DNASE1L1,ACPP,SLC11A1,DERA,CD44,TNFRSF1B,ATP6V0A1,TIMP2,CYBA,HEBP2,SERPINB3,GDI2,CTSA,KARS,RAB27A,FCGR2B,STK10,PLD1,TOLLIP,CEACAM1,PGM1,HSP90AA1,PTPRC,PKP1,GSTP1,RAB10,FCN1,CEACAM6,HUWE1,CMTM6,SNAP23,UNC13D,CRISP3,DSP,RAB18,SNAP29,TOM1,SYNGR1,PYGB,DNAJC5,CTSZ,BPI,MAGT1,GLA,DNAJC3,OLFM4,CRISPLD2,STX4,C16ORF62,CTSH,ATP8B4,GSDMD,ASAH1,MAN2B1,GPI,IM…
1	!	0.00847	497	7442	239	0.032	0.481	GO:0042119	BP	2	neutrophil activation	6	FGR,FUCA2,ENPP4,ITGAL,ALDH3B1,PSMB1,MMP25,PLAUR,LTF,DNASE1L1,ACPP,SLC11A1,DERA,CD44,TNFRSF1B,ATP6V0A1,TIMP2,CYBA,HEBP2,SERPINB3,GDI2,CTSA,RAB27A,FCGR2B,STK10,PLD1,TOLLIP,CEACAM1,PGM1,HSP90AA1,PTPRC,PKP1,GSTP1,RAB10,FCN1,CEACAM6,HUWE1,CMTM6,SNAP23,UNC13D,CRISP3,DSP,RAB18,SNAP29,TOM1,SYNGR1,PYGB,DNAJC5,CTSZ,BPI,MAGT1,GLA,DNAJC3,OLFM4,CRISPLD2,C16ORF62,CTSH,ATP8B4,GSDMD,ASAH1,MAN2B1,GPI,IMPDH1,TSPAN…
1	!	7.26e-06	688	7442	337	0.045	0.49	GO:0046649	BP	2	lymphocyte activation	4	MAD1L1,CYP26B1,CD38,ITGAL,TAC1,CD79B,CD4,BTK,FYN,CD6,WAS,SLC11A1,RUNX3,NCAPH2,SLAMF7,BTN3A1,POU2F2,BAK1,PRDM1,ATG5,SPI1,KLF6,TP53BP1,GAL,RAB27A,FGF10,JMJD6,NCK2,TCF3,TFRC,FCGR2B,UNG,IL4R,ITM2A,CEACAM1,RIF1,MEF2C,PTPRC,LAT2,BAX,SIRPG,P2RX7,IGBP1,LAG3,FLT3LG,EFNB1,TYRO3,UNC13D,MSH2,IL11,IL12RB1,MFNG,XBP1,RHBDD3,EP300,CD40,SLA2,ATP11C,ELF4,CD40LG,TNFSF13B,CORO1A,DNAJA3,IL21R,CSK,CD276,RIPK2,SFRP1,IL…
1	!	8.25e-08	448	7442	239	0.032	0.533	GO:0042110	BP	2	T cell activation	5	MAD1L1,CYP26B1,ITGAL,CD4,FYN,CD6,WAS,SLC11A1,RUNX3,NCAPH2,BTN3A1,PRDM1,ATG5,RAB27A,JMJD6,NCK2,TFRC,FCGR2B,IL4R,CEACAM1,PTPRC,BAX,SIRPG,P2RX7,LAG3,EFNB1,IL12RB1,XBP1,SLA2,ELF4,CD40LG,TNFSF13B,CORO1A,DNAJA3,CSK,CD276,RIPK2,IL7,CLPTM1,RELB,RASAL3,CLC,EBI3,KDELR1,PIK3CG,CAV1,EPHB6,GLI3,DOCK8,GATA3,CCL2,KAT2A,EFNB3,ZBTB16,CD5,IFNG,PTPN6,CLEC4A,CD83,TREML2,VNN1,SRF,DUSP22,ITK,BCL6,CD86,HES1,FOXP1,ZAP70…
1	!	6.03e-07	264	7442	151	0.02	0.572	GO:0046651	BP	2	lymphocyte proliferation	5	MAD1L1,CD38,TAC1,CD4,BTK,FYN,CD6,SLC11A1,BTN3A1,PRDM1,GAL,FGF10,NCK2,TFRC,FCGR2B,MEF2C,PTPRC,BAX,P2RX7,FLT3LG,EFNB1,IL12RB1,CD40,ELF4,CD40LG,TNFSF13B,CORO1A,DNAJA3,CD276,RIPK2,IL7,RASAL3,CLC,EBI3,CD79A,PIK3CG,EPHB6,IMPDH1,AHR,DOCK8,PTPN6,BCL6,HES1,ZAP70,IGFBP2,ZP4,PLA2G2D,CD46,HELLS,CD274,MAPK8IP1,CCR2,FLT3,SASH3,NCKAP1L,SDC4,BTN2A2,CDKN1A,IRF1,BMP4,IL1B,TNFSF9,TNFSF14,TICAM1,RAC2,RIPK3,EPO,IDO1,…
1	!	9.24e-06	177	7442	106	0.014	0.599	GO:0042098	BP	2	T cell proliferation	6	MAD1L1,CD4,FYN,CD6,SLC11A1,BTN3A1,NCK2,TFRC,PTPRC,BAX,P2RX7,EFNB1,IL12RB1,ELF4,CD40LG,TNFSF13B,CORO1A,DNAJA3,CD276,RIPK2,RASAL3,CLC,EBI3,PIK3CG,EPHB6,DOCK8,PTPN6,HES1,ZAP70,IGFBP2,ZP4,PLA2G2D,CD46,CD274,MAPK8IP1,CCR2,SASH3,NCKAP1L,SDC4,BTN2A2,IRF1,BMP4,IL1B,TNFSF9,TNFSF14,RAC2,RIPK3,EPO,IDO1,NDFIP1,SFTPD,VTCN1,IL6ST,IL2RA,DOCK2,ANXA1,HAVCR2,GPNMB,IL6,MARCH7,IL10,PDE5A,TNFRSF21,MSN,GNRH1,SCGB1A1,R…
1	!	2.46e-08	912	7442	446	0.06	0.489	GO:0002520	BP	2	immune system development	3	MAD1L1,CYP26B1,PAFAH1B1,CD79B,JARID2,CD4,BTK,ANLN,LTF,RUNX3,NCAPH2,POU2F2,BAK1,GAB2,KITLG,POLQ,FOXC1,EIF2AK2,KMT2C,PRDM1,ATG5,SPI1,FGFR2,EML1,ZFAT,KLF6,TP53BP1,TFE3,ADGRF5,FGF10,FSTL3,JMJD6,TCF3,ACTN1,TFRC,FCGR2B,ADD2,SART3,UNG,NFKB2,IL4R,ITM2A,TNRC6C,TP73,CEACAM1,RIF1,MEF2C,PTPRC,PHLPP1,KAT6A,MECOM,EIF2AK1,SNX10,BAX,ADD1,GNAS,PIR,IRAK3,THPO,FLT3LG,PUS7,TF,TYRO3,TGFB2,MSH2,IL11,SIRT1,JAK2,IL12RB1…
1	!	4.21e-07	866	7442	420	0.056	0.485	GO:0048534	BP	2	hematopoietic or lymphoid organ development	4	MAD1L1,CYP26B1,PAFAH1B1,CD79B,JARID2,CD4,BTK,ANLN,LTF,RUNX3,NCAPH2,POU2F2,BAK1,GAB2,KITLG,FOXC1,EIF2AK2,KMT2C,PRDM1,ATG5,SPI1,FGFR2,EML1,ZFAT,KLF6,TFE3,ADGRF5,FGF10,FSTL3,JMJD6,TCF3,ACTN1,TFRC,FCGR2B,ADD2,SART3,NFKB2,IL4R,ITM2A,TNRC6C,TP73,CEACAM1,MEF2C,PTPRC,KAT6A,MECOM,EIF2AK1,SNX10,BAX,ADD1,GNAS,PIR,THPO,FLT3LG,PUS7,TF,TYRO3,TGFB2,MSH2,IL11,SIRT1,JAK2,IL12RB1,EFNA2,MFNG,ANKRD54,XBP1,THOC5,EP30…
1	!	1.79e-06	827	7442	400	0.054	0.484	GO:0030097	BP	2	hemopoiesis	5	CYP26B1,PAFAH1B1,CD79B,CD4,BTK,ANLN,LTF,RUNX3,NCAPH2,POU2F2,BAK1,GAB2,KITLG,FOXC1,EIF2AK2,KMT2C,PRDM1,ATG5,SPI1,FGFR2,EML1,ZFAT,KLF6,TFE3,ADGRF5,FSTL3,JMJD6,TCF3,ACTN1,TFRC,FCGR2B,ADD2,SART3,IL4R,ITM2A,TNRC6C,TP73,CEACAM1,MEF2C,PTPRC,KAT6A,MECOM,EIF2AK1,SNX10,BAX,ADD1,GNAS,PIR,THPO,FLT3LG,PUS7,TF,TYRO3,TGFB2,MSH2,IL11,SIRT1,JAK2,IL12RB1,EFNA2,MFNG,ANKRD54,XBP1,THOC5,EP300,DHRS2,STK4,RASSF2,JAG1,A…
1	!	1.53e-06	501	7442	258	0.035	0.515	GO:0002521	BP	2	leukocyte differentiation	6	CYP26B1,PAFAH1B1,CD79B,CD4,BTK,LTF,RUNX3,NCAPH2,POU2F2,BAK1,GAB2,KITLG,PRDM1,ATG5,SPI1,KLF6,TFE3,FSTL3,JMJD6,TCF3,TFRC,FCGR2B,IL4R,ITM2A,CEACAM1,MEF2C,PTPRC,EIF2AK1,SNX10,BAX,GNAS,PIR,FLT3LG,TF,TYRO3,MSH2,IL11,SIRT1,IL12RB1,EFNA2,MFNG,XBP1,THOC5,EP300,DHRS2,RASSF2,ATP11C,CD40LG,DNAJA3,CA2,RIPK2,SFRP1,IL7,CLPTM1,RELB,LYL1,CD79A,KDELR1,CDK6,GLI3,GATA3,SH3PXD2A,KAT2A,HDAC5,FBXW7,ZBTB16,CALCA,LTBR,IF…
1	!	0.000906	340	7442	175	0.024	0.515	GO:0030098	BP	2	lymphocyte differentiation	7	CYP26B1,CD79B,CD4,BTK,RUNX3,NCAPH2,POU2F2,BAK1,PRDM1,ATG5,SPI1,KLF6,JMJD6,TCF3,FCGR2B,IL4R,ITM2A,PTPRC,BAX,FLT3LG,TYRO3,MSH2,IL11,IL12RB1,MFNG,XBP1,EP300,ATP11C,CD40LG,DNAJA3,RIPK2,SFRP1,IL7,CLPTM1,RELB,LYL1,CD79A,KDELR1,GLI3,GATA3,KAT2A,HDAC5,ZBTB16,IFNG,PTPN6,CD83,VNN1,SRF,ITK,BCL6,CD86,FOXP1,ZAP70,ITGA4,IL18R1,RPL22,PLA2G2D,CD46,MYB,SLC46A2,NKX2-3,PTK2B,FLT3,SASH3,LY9,NCKAP1L,PREX1,SOX4,WNT1,G…
1	!	0.0443	232	7442	120	0.016	0.517	GO:0030217	BP	2	T cell differentiation	8	CYP26B1,CD4,RUNX3,NCAPH2,PRDM1,ATG5,JMJD6,IL4R,PTPRC,IL12RB1,XBP1,DNAJA3,RIPK2,IL7,CLPTM1,RELB,KDELR1,GLI3,GATA3,KAT2A,ZBTB16,IFNG,CD83,VNN1,SRF,ITK,BCL6,CD86,FOXP1,ZAP70,IL18R1,RPL22,PLA2G2D,CD46,MYB,SLC46A2,NKX2-3,SASH3,LY9,NCKAP1L,PREX1,SOX4,WNT1,GPR18,IRF1,BMP4,TNFSF9,CCR7,BCL11B,RIPK3,PRR7,RARA,SPINK5,IL2RA,DOCK2,ANXA1,TESPA1,IL6,HLX,IRF4,LEF1,CD27,VAV1,SOD1,ITPKB,FANCD2,NFKBIZ,IL18,ADAM8,AD…
1	!	6.81e-25	6415	7442	2800	0.376	0.436	GO:0051179	BP	2	localization	2	FGR,FUCA2,ENPP4,CFTR,MAD1L1,LASP1,SNX11,M6PR,SLC7A2,ARF5,CD38,KDM1A,ARHGAP33,SLC22A16,SLC25A13,PON1,SOX8,MYCBP2,ITGAL,ITGA3,ABCC8,CACNG3,TAC1,CX3CL1,CACNA1G,TNFRSF12A,RALA,ALDH3B1,CCL26,USH1C,VPS41,ADIPOR2,PAFAH1B1,NOS2,PAX6,CACNA2D2,SELE,PSMB1,SYN1,CDKL5,TFAP2B,SPAG9,MMP25,NISCH,STAB1,SLC6A13,CD4,BTK,FYN,APBA3,AKAP8L,PLAUR,ANLN,DCN,CEP68,LTF,SLC25A39,DNASE1L1,CD6,POLA2,ZC3H3,ACPP,WAS,BID,ISL1,SL…
1	!	0.00934	1609	7442	699	0.094	0.434	GO:0051674	BP	2	localization of cell	3	FGR,SLC22A16,SOX8,ITGAL,ITGA3,ABCC8,TAC1,CX3CL1,TNFRSF12A,CCL26,PAFAH1B1,PAX6,SELE,CDKL5,SPAG9,NISCH,FYN,ANLN,DCN,WAS,ISL1,RUFY3,SNAI2,ZRANB1,SLC7A9,STRAP,CD44,FUT8,DEPDC1B,STAP1,CTNNA1,EPHA3,HSPA5,KITLG,PIK3CB,LAMA3,FOXC1,SYNE2,SERPINB3,F7,LAMC2,STYK1,CCAR1,HDAC7,ANKS1A,PKN2,NTN1,ERBB3,ROPN1,KARS,CTNNA2,TIE1,ASPM,CD84,SP100,NAV3,ATP1B3,FGF10,EPHA8,NCK2,STK10,CLASP1,GTSE1,SEMA3C,ADD2,FSCN1,PLD1,C…
1	!	0.00934	1609	7442	699	0.094	0.434	GO:0048870	BP	2	cell motility	4	FGR,SLC22A16,SOX8,ITGAL,ITGA3,ABCC8,TAC1,CX3CL1,TNFRSF12A,CCL26,PAFAH1B1,PAX6,SELE,CDKL5,SPAG9,NISCH,FYN,ANLN,DCN,WAS,ISL1,RUFY3,SNAI2,ZRANB1,SLC7A9,STRAP,CD44,FUT8,DEPDC1B,STAP1,CTNNA1,EPHA3,HSPA5,KITLG,PIK3CB,LAMA3,FOXC1,SYNE2,SERPINB3,F7,LAMC2,STYK1,CCAR1,HDAC7,ANKS1A,PKN2,NTN1,ERBB3,ROPN1,KARS,CTNNA2,TIE1,ASPM,CD84,SP100,NAV3,ATP1B3,FGF10,EPHA8,NCK2,STK10,CLASP1,GTSE1,SEMA3C,ADD2,FSCN1,PLD1,C…
1	!	0.00417	1466	7442	644	0.087	0.439	GO:0016477	BP	2	cell migration	5	FGR,SOX8,ITGAL,ITGA3,ABCC8,TAC1,CX3CL1,TNFRSF12A,CCL26,PAFAH1B1,PAX6,SELE,CDKL5,SPAG9,NISCH,FYN,ANLN,DCN,ISL1,RUFY3,SNAI2,ZRANB1,SLC7A9,STRAP,CD44,FUT8,DEPDC1B,STAP1,EPHA3,HSPA5,KITLG,PIK3CB,LAMA3,FOXC1,SYNE2,SERPINB3,F7,LAMC2,STYK1,CCAR1,HDAC7,ANKS1A,PKN2,NTN1,KARS,CTNNA2,TIE1,ASPM,CD84,SP100,NAV3,ATP1B3,FGF10,EPHA8,NCK2,STK10,CLASP1,GTSE1,SEMA3C,ADD2,FSCN1,CAMSAP3,DCX,FGFR1,FAP,EDN1,PCM1,CEACAM…
1	!	0.0436	464	7442	221	0.03	0.476	GO:0050900	BP	2	leukocyte migration	6	ITGAL,ITGA3,CX3CL1,CCL26,SELE,FYN,SLC7A9,CD44,STAP1,KITLG,PIK3CB,F7,KARS,CD84,ATP1B3,STK10,ADD2,EDN1,CEACAM1,CXCL2,CEACAM6,SIRPG,ITGA6,ANGPT2,SLC7A8,TGFB2,SLC16A8,HMOX1,PDGFB,LGMN,CHGA,HCK,CD99L2,CORO1A,CCL22,CCL17,SLC7A6,SLC7A5,TNFRSF10A,CEACAM5,MAG,PIK3CG,CAV1,DOCK8,CREB3,GATA3,CXCL12,CCL7,CCL2,CCL8,CCL1,CALCA,SELPLG,TRPV4,PTPN6,BMP5,VEGFA,THBS4,WNT5A,IL1A,CCL20,ZAP70,ITGA4,GRB14,CD48,PGF,NKX2-…
1	!	0.00182	182	7442	102	0.014	0.56	GO:0097529	BP	2	myeloid leukocyte migration	7	CX3CL1,CCL26,STAP1,KARS,EDN1,CXCL2,TGFB2,PDGFB,LGMN,CHGA,CD99L2,CCL22,CCL17,PIK3CG,CREB3,CXCL12,CCL7,CCL2,CCL8,CCL1,CALCA,TRPV4,VEGFA,THBS4,IL1A,CCL20,PGF,PTK2B,CCR2,NCKAP1L,PREX1,CXCL6,NUP85,IL1B,CCR7,EDN2,ADGRE2,RAC2,LBP,MOSPD2,MPP1,CCL25,SFTPD,ANXA1,EDNRB,IL6,NOV,CCL21,SLC37A4,THBS1,EMILIN1,VAV1,S100A8,ITGA9,SLIT2,PLA2G7,PTPRO,ADAM8,CXADR,KIT,ITGB2,IL6R,S100A9,S100A12,IL17RC,CXCL5,CXCL1,CCR1,S…
1	!	0.0481	123	7442	70	0.009	0.569	GO:0097530	BP	2	granulocyte migration	8	CX3CL1,CCL26,KARS,EDN1,CXCL2,TGFB2,CD99L2,CCL22,CCL17,PIK3CG,CCL7,CCL2,CCL8,CCL1,TRPV4,THBS4,IL1A,CCL20,NCKAP1L,PREX1,CXCL6,IL1B,CCR7,EDN2,ADGRE2,RAC2,LBP,MOSPD2,MPP1,CCL25,ANXA1,CCL21,SLC37A4,THBS1,VAV1,S100A8,ITGA9,SLIT2,ADAM8,CXADR,ITGB2,S100A9,S100A12,IL17RC,CXCL5,CXCL1,SYK,JAM3,CD300A,UMOD,IL8,PIK3CD,C3AR1,SCG2,CCL19,MYD88,SAA1,CMKLR1,CCL13,CAMK1D,S100A14,CXCL17,C5AR1,IRAK4,CCL5,CCL23,CCL18,…
1	!	3.35e-17	5083	7442	2217	0.298	0.436	GO:0051234	BP	2	establishment of localization	3	FGR,FUCA2,ENPP4,CFTR,MAD1L1,LASP1,SNX11,M6PR,SLC7A2,ARF5,CD38,ARHGAP33,SLC22A16,SLC25A13,PON1,ITGAL,ABCC8,CACNG3,TAC1,CX3CL1,CACNA1G,RALA,ALDH3B1,VPS41,ADIPOR2,PAFAH1B1,NOS2,PAX6,CACNA2D2,SELE,PSMB1,SYN1,TFAP2B,SPAG9,MMP25,NISCH,STAB1,SLC6A13,CD4,BTK,FYN,APBA3,AKAP8L,PLAUR,LTF,SLC25A39,DNASE1L1,CD6,POLA2,ZC3H3,ACPP,WAS,BID,ISL1,SLC38A5,RUFY3,SLC11A1,ATP1A2,MARCO,SLC7A9,FHL1,GABRA1,SLC45A4,DERA,AB…
1	!	1.73e-15	4965	7442	2157	0.29	0.434	GO:0006810	BP	2	transport	4	FGR,FUCA2,ENPP4,CFTR,LASP1,SNX11,M6PR,SLC7A2,ARF5,CD38,ARHGAP33,SLC22A16,SLC25A13,PON1,ITGAL,ABCC8,CACNG3,TAC1,CX3CL1,CACNA1G,RALA,ALDH3B1,VPS41,ADIPOR2,PAFAH1B1,NOS2,CACNA2D2,SELE,PSMB1,SYN1,TFAP2B,SPAG9,MMP25,NISCH,STAB1,SLC6A13,CD4,BTK,FYN,APBA3,AKAP8L,PLAUR,LTF,SLC25A39,DNASE1L1,CD6,POLA2,ZC3H3,ACPP,WAS,BID,ISL1,SLC38A5,RUFY3,SLC11A1,ATP1A2,MARCO,SLC7A9,FHL1,GABRA1,SLC45A4,DERA,ABCC2,NR1H3,TO…
1	!	5.33e-09	2231	7442	1003	0.135	0.45	GO:0071705	BP	2	nitrogen compound transport	5	FGR,CFTR,SNX11,M6PR,SLC7A2,ARF5,CD38,ARHGAP33,SLC22A16,SLC25A13,ABCC8,CACNG3,CX3CL1,VPS41,PAFAH1B1,NOS2,CACNA2D2,TFAP2B,NISCH,SLC6A13,BTK,FYN,APBA3,AKAP8L,POLA2,ZC3H3,BID,ISL1,SLC38A5,RUFY3,SLC11A1,ATP1A2,SLC7A9,ABCC2,NR1H3,TOMM34,SEC63,BTN3A1,POU2F2,SNX1,RABEP1,ATP6V0A1,GABARAPL2,SLC18A1,MSR1,CDH1,ZFYVE16,AP2S1,LCP2,GPM6B,TPR,XK,FAM160A2,HOMER3,CYBA,NNAT,PTPRN,CBLN4,USP36,IL17RB,GDI2,ATG5,RIOK2,…
1	!	5.52e-07	1938	7442	868	0.117	0.448	GO:0042886	BP	2	amide transport	6	FGR,CFTR,SNX11,M6PR,ARF5,CD38,ARHGAP33,ABCC8,CACNG3,CX3CL1,VPS41,PAFAH1B1,NOS2,CACNA2D2,TFAP2B,FYN,APBA3,AKAP8L,POLA2,ZC3H3,BID,ISL1,RUFY3,NR1H3,TOMM34,SEC63,BTN3A1,POU2F2,SNX1,RABEP1,ATP6V0A1,GABARAPL2,MSR1,CDH1,ZFYVE16,AP2S1,LCP2,GPM6B,TPR,FAM160A2,HOMER3,NNAT,PTPRN,CBLN4,USP36,IL17RB,GDI2,ATG5,RIOK2,NDC1,APPBP2,U2AF2,TM7SF3,NGFR,TNPO3,CTSA,SNX24,CALCRL,KARS,TBC1D22B,SNAP91,SEC61A2,SP100,EVI5,T…
1	!	0.00934	1609	7442	699	0.094	0.434	GO:0006811	BP	2	ion transport	5	CFTR,LASP1,SLC7A2,SLC22A16,SLC25A13,ABCC8,CACNG3,CX3CL1,CACNA1G,NOS2,CACNA2D2,SLC6A13,CD4,BTK,FYN,LTF,SLC38A5,SLC11A1,ATP1A2,SLC7A9,FHL1,GABRA1,ABCC2,KCNG1,BAK1,ATP6V0A1,SLC4A7,SLC18A1,GPM6B,CP,XK,ROS1,NEDD4L,MCUR1,SLC4A8,CYBA,MCOLN3,PKP2,ATG5,RASGRF1,CAMK2B,WNK1,MPC1,SLC6A16,SLC12A2,ABCA7,CALCRL,SLC9A7,CD84,SYT1,ACSL4,IP6K2,GAL,MAOB,PLA2G10,ATP1B3,NEDD4,GNB5,SLC44A1,CAMK2A,SLC12A3,SLC6A15,TFRC,T…
1	!	0.0351	590	7442	275	0.037	0.466	GO:0006820	BP	2	anion transport	6	CFTR,SLC7A2,SLC22A16,SLC25A13,NOS2,SLC6A13,SLC38A5,SLC11A1,ATP1A2,SLC7A9,GABRA1,ABCC2,SLC4A7,XK,ROS1,SLC4A8,MPC1,SLC6A16,SLC12A2,ABCA7,SYT1,ACSL4,IP6K2,PLA2G10,SLC12A3,SLC6A15,CLCN4,CLNS1A,CA12,SLC46A1,ACACB,FGFR1,EDN1,VDAC3,SLC1A3,CEACAM1,SLC35C2,SLC4A4,LRP2,SLCO1A2,NCOA1,ABCB1,CETP,SLC4A11,P2RX7,PITPNM2,SLC26A4,SLC26A3,SLC17A6,SLC7A8,SLC22A17,GABRP,SLC7A4,SLC25A1,PLA2G3,SLC16A8,TSPO,SLC25A17,SL…
1	!	0.000591	1999	7442	868	0.117	0.434	GO:0016192	BP	2	vesicle-mediated transport	5	FGR,FUCA2,ENPP4,CFTR,SNX11,M6PR,ARF5,ITGAL,CACNA1G,RALA,ALDH3B1,VPS41,SELE,PSMB1,SYN1,SPAG9,MMP25,STAB1,BTK,FYN,PLAUR,LTF,DNASE1L1,CD6,ACPP,WAS,SLC11A1,MARCO,DERA,NR1H3,CD44,TNFRSF1B,SNX1,RABEP1,GAB2,ATP6V0A1,GABARAPL2,STAP1,TIMP2,MSR1,ZFYVE16,RAB27B,AP2S1,EPHA3,C12ORF4,NEDD4L,FAM160A2,PIK3CB,CYBA,HEBP2,TRAPPC3,SERPINB3,F7,GDI2,ATG5,STYK1,EPN1,CTSA,ABCA7,CALCRL,TBC1D22B,SNAP91,CD84,GOLGA5,EVI5,SY…
1	!	2.62e-09	1575	7442	733	0.098	0.465	GO:0046903	BP	2	secretion	5	FGR,FUCA2,ENPP4,CFTR,M6PR,CD38,SLC22A16,ITGAL,ABCC8,TAC1,CX3CL1,CACNA1G,RALA,ALDH3B1,VPS41,PAFAH1B1,NOS2,CACNA2D2,PSMB1,SYN1,TFAP2B,MMP25,NISCH,BTK,PLAUR,LTF,DNASE1L1,ACPP,ISL1,SLC11A1,DERA,ABCC2,NR1H3,CD44,BTN3A1,TNFRSF1B,POU2F2,GAB2,ATP6V0A1,TIMP2,RAB27B,LCP2,C12ORF4,PTGER3,CYBA,HEBP2,NNAT,PTPRN,CBLN4,IL17RB,SERPINB3,GDI2,ATG5,STYK1,WNK1,TM7SF3,CTSA,SNCAIP,ERBB3,KARS,CD84,SYT1,GAL,MAOB,PLA2G10,…
1	!	7.95e-09	1439	7442	673	0.09	0.468	GO:0032940	BP	2	secretion by cell	6	FGR,FUCA2,ENPP4,CFTR,M6PR,CD38,ITGAL,ABCC8,TAC1,CX3CL1,CACNA1G,RALA,ALDH3B1,VPS41,PAFAH1B1,NOS2,CACNA2D2,PSMB1,SYN1,TFAP2B,MMP25,NISCH,BTK,PLAUR,LTF,DNASE1L1,ACPP,ISL1,SLC11A1,DERA,NR1H3,CD44,BTN3A1,TNFRSF1B,POU2F2,GAB2,ATP6V0A1,TIMP2,RAB27B,LCP2,C12ORF4,CYBA,HEBP2,NNAT,PTPRN,CBLN4,IL17RB,SERPINB3,GDI2,ATG5,STYK1,TM7SF3,CTSA,SNCAIP,KARS,CD84,SYT1,GAL,MAOB,RAB27A,FGF10,CAMK2A,ACTN1,SREBF1,FCGR2B,S…
1	!	2.62e-06	857	7442	412	0.055	0.481	GO:0006887	BP	2	exocytosis	7	FGR,FUCA2,ENPP4,CFTR,ITGAL,CACNA1G,RALA,ALDH3B1,VPS41,PSMB1,SYN1,MMP25,BTK,PLAUR,LTF,DNASE1L1,ACPP,SLC11A1,DERA,CD44,TNFRSF1B,GAB2,ATP6V0A1,TIMP2,RAB27B,C12ORF4,CYBA,HEBP2,SERPINB3,GDI2,STYK1,CTSA,CD84,SYT1,RAB27A,ACTN1,FCGR2B,STK10,LLGL2,CLASP1,TSG101,PLD1,IL4R,ACTN2,TOLLIP,CEACAM1,PGM1,RAB21,HSP90AA1,PTPRC,PKP1,GSTP1,RAB10,FCN1,CEACAM6,LAT2,HUWE1,DNM1L,P2RX7,CMTM6,RAPGEF4,TF,SNAP23,UNC13D,TGFB2…
1	!	2.31e-05	745	7442	359	0.048	0.482	GO:0045055	BP	2	regulated exocytosis	8	FGR,FUCA2,ENPP4,ITGAL,CACNA1G,ALDH3B1,VPS41,PSMB1,SYN1,MMP25,BTK,PLAUR,LTF,DNASE1L1,ACPP,SLC11A1,DERA,CD44,TNFRSF1B,GAB2,ATP6V0A1,TIMP2,RAB27B,C12ORF4,CYBA,HEBP2,SERPINB3,GDI2,STYK1,CTSA,CD84,SYT1,RAB27A,ACTN1,FCGR2B,STK10,PLD1,IL4R,ACTN2,TOLLIP,CEACAM1,PGM1,HSP90AA1,PTPRC,PKP1,GSTP1,RAB10,FCN1,CEACAM6,LAT2,HUWE1,DNM1L,P2RX7,CMTM6,RAPGEF4,TF,SNAP23,UNC13D,TGFB2,CRISP3,DSP,RAB18,SNAP29,PLA2G3,TIMP…
1	!	0.000234	532	7442	262	0.035	0.492	GO:0043299	BP	2	leukocyte degranulation	9	FGR,FUCA2,ENPP4,ITGAL,ALDH3B1,PSMB1,MMP25,BTK,PLAUR,LTF,DNASE1L1,ACPP,SLC11A1,DERA,CD44,TNFRSF1B,GAB2,ATP6V0A1,TIMP2,C12ORF4,CYBA,HEBP2,SERPINB3,GDI2,STYK1,CTSA,CD84,RAB27A,FCGR2B,STK10,PLD1,IL4R,TOLLIP,CEACAM1,PGM1,HSP90AA1,PTPRC,PKP1,GSTP1,RAB10,FCN1,CEACAM6,LAT2,HUWE1,CMTM6,SNAP23,UNC13D,CRISP3,DSP,RAB18,SNAP29,PLA2G3,TOM1,HMOX1,SYNGR1,CHGA,PYGB,DNAJC5,CTSZ,HCK,BPI,MAGT1,GLA,DNAJC3,OLFM4,CORO1…
1	!	3.53e-09	2636	7442	1170	0.157	0.444	GO:0071702	BP	2	organic substance transport	5	FGR,CFTR,SNX11,M6PR,SLC7A2,ARF5,CD38,ARHGAP33,SLC22A16,SLC25A13,PON1,ABCC8,CACNG3,TAC1,CX3CL1,VPS41,ADIPOR2,PAFAH1B1,NOS2,CACNA2D2,TFAP2B,NISCH,SLC6A13,BTK,FYN,APBA3,AKAP8L,POLA2,ZC3H3,BID,ISL1,SLC38A5,RUFY3,SLC11A1,ATP1A2,SLC7A9,SLC45A4,ABCC2,NR1H3,TOMM34,SEC63,BTN3A1,POU2F2,SNX1,RABEP1,ATP6V0A1,SLC4A7,GABARAPL2,SLC18A1,MSR1,CDH1,ZFYVE16,AP2S1,LCP2,GPM6B,TPR,XK,SLC4A8,FAM160A2,HOMER3,CYBA,NNAT,P…
1	!	1.21e-06	1915	7442	856	0.115	0.447	GO:0015833	BP	2	peptide transport	6	FGR,CFTR,SNX11,M6PR,ARF5,CD38,ARHGAP33,ABCC8,CACNG3,CX3CL1,VPS41,PAFAH1B1,NOS2,CACNA2D2,TFAP2B,FYN,APBA3,AKAP8L,POLA2,ZC3H3,BID,ISL1,RUFY3,NR1H3,TOMM34,SEC63,BTN3A1,POU2F2,SNX1,RABEP1,ATP6V0A1,GABARAPL2,MSR1,CDH1,ZFYVE16,AP2S1,LCP2,GPM6B,TPR,FAM160A2,HOMER3,NNAT,PTPRN,CBLN4,USP36,IL17RB,GDI2,ATG5,RIOK2,NDC1,APPBP2,U2AF2,TM7SF3,NGFR,TNPO3,CTSA,SNX24,CALCRL,KARS,TBC1D22B,SNAP91,SEC61A2,SP100,EVI5,T…
1	!	0.00282	561	7442	269	0.036	0.48	GO:0002790	BP	2	peptide secretion	7	FGR,CFTR,M6PR,CD38,ABCC8,CX3CL1,PAFAH1B1,NOS2,CACNA2D2,TFAP2B,ISL1,NR1H3,BTN3A1,POU2F2,LCP2,NNAT,PTPRN,CBLN4,IL17RB,ATG5,TM7SF3,KARS,GAL,SREBF1,FCGR2B,LLGL2,SRI,IL4R,EDN1,AACS,C1QTNF3,RAB10,FCN1,ACHE,GNAS,DNM1L,MAVS,P2RX7,BIRC5,LTBP4,RAB11FIP3,NLRC4,RAPGEF4,TGFB2,ITPR3,JAK2,XBP1,RHBDD3,CD40,FERMT1,MYOM1,TLR8,CDK16,CD40LG,SYTL4,TNFSF13B,ARHGEF7,RGCC,SMPD3,STX4,RIPK2,SFRP1,GSDMD,KCNN4,OLFM2,GPI,CAR…
1	!	0.0492	460	7442	219	0.029	0.476	GO:0015711	BP	2	organic anion transport	6	CFTR,SLC7A2,SLC22A16,SLC25A13,NOS2,SLC6A13,SLC38A5,SLC11A1,ATP1A2,SLC7A9,ABCC2,SLC4A7,XK,SLC4A8,MPC1,SLC6A16,ABCA7,SYT1,ACSL4,PLA2G10,SLC6A15,CA12,SLC46A1,ACACB,EDN1,SLC1A3,CEACAM1,SLC35C2,SLC4A4,LRP2,SLCO1A2,NCOA1,ABCB1,CETP,SLC4A11,P2RX7,PITPNM2,SLC26A4,SLC26A3,SLC17A6,SLC7A8,SLC22A17,SLC7A4,SLC25A1,PLA2G3,SLC16A8,SLC25A17,SLCO4A1,AVP,SLC32A1,ATP11C,ABCD1,SLC35A2,SLC38A7,SLC7A6,ABCC1,SLC7A5,AQP…
1	!	0.0158	318	7442	160	0.021	0.503	GO:0009914	BP	2	hormone transport	5	CFTR,CD38,ABCC8,TAC1,NOS2,CACNA2D2,TFAP2B,BTK,ISL1,ABCC2,NNAT,PTPRN,TM7SF3,GAL,SREBF1,SRI,FGFR1,EDN1,AACS,C1QTNF3,GNAS,BIRC5,LTBP4,RAB11FIP3,RAPGEF4,SNAP23,IL11,ITPR3,JAK2,SLCO4A1,CDK16,SYTL4,ARHGEF7,SMPD3,CRYM,STX4,SFRP1,STX1A,GATA3,RAB11FIP2,NMU,TRPV4,IFNG,PPARD,SLC16A10,HMGCR,POMC,PASK,STXBP3,RAP1A,SLC2A1,CREB1,TTR,CNR1,MYB,VAMP8,CRY2,ITPR2,VAMP7,SOX4,IL1B,PAX8,FOXA2,FFAR2,ADORA2A,VGF,KCNA5,TR…
1	!	1.18e-10	2673	7442	1196	0.161	0.447	GO:0051641	BP	2	cellular localization	3	FGR,CFTR,MAD1L1,SNX11,M6PR,KDM1A,ITGAL,ITGA3,CACNG3,CX3CL1,RALA,VPS41,PAFAH1B1,NOS2,PAX6,SYN1,SPAG9,CD4,BTK,FYN,AKAP8L,CEP68,POLA2,ZC3H3,WAS,BID,RUFY3,ATP1A2,RRAGD,TOMM34,SEC63,SNX1,BAK1,MUSK,IFT88,GAB2,SLC18A1,CDH1,ZFYVE16,SPDL1,RAB27B,PARP3,SPATA7,AP2S1,CTNNA1,EPHA3,HSPA5,GEMIN8,GPM6B,TPR,C12ORF4,MAP4,CC2D2A,NEDD4L,FAM160A2,HOMER3,CYBA,TRAPPC3,PTPRN,KIF1B,SYNE2,SPO11,USP36,PKP2,F7,ATG5,PPP1R12A…
1	!	0.0062	636	7442	299	0.04	0.47	GO:0051640	BP	2	organelle localization	4	FGR,CFTR,MAD1L1,PAFAH1B1,PAX6,SYN1,BTK,GAB2,SPDL1,RAB27B,C12ORF4,MAP4,CC2D2A,TRAPPC3,KIF1B,SYNE2,SPO11,RIOK2,STYK1,CDH3,NTN1,ASPM,CD84,SYT1,RAB27A,FGF10,CLASP1,SPAG5,IL4R,DYNC1I2,MAP2,PCM1,KIF22,DNM2,STX7,HSP90AA1,NDC80,KIF3C,RAB10,SEH1L,LAT2,ZW10,DNM1L,AURKA,P2RX7,SNAP23,UNC13D,HDAC6,SNAP29,PLA2G3,UNC84B,NEFH,HMOX1,TRIM9,CHGA,NINL,RIMS4,DNAJC5,CTSZ,SNPH,ASIP,FAM83D,GPR143,SYTL4,NDRG4,FOXF1,STX4,…
1	!	0.00241	442	7442	218	0.029	0.493	GO:0051656	BP	2	establishment of organelle localization	5	FGR,MAD1L1,PAFAH1B1,PAX6,SYN1,BTK,GAB2,SPDL1,RAB27B,C12ORF4,MAP4,TRAPPC3,KIF1B,SYNE2,SPO11,RIOK2,STYK1,CDH3,NTN1,CD84,SYT1,RAB27A,FGF10,CLASP1,SPAG5,IL4R,MAP2,PCM1,KIF22,DNM2,NDC80,KIF3C,SEH1L,LAT2,ZW10,DNM1L,P2RX7,SNAP23,UNC13D,SNAP29,PLA2G3,UNC84B,NEFH,HMOX1,TRIM9,CHGA,RIMS4,DNAJC5,CTSZ,SNPH,ASIP,FAM83D,GPR143,SYTL4,FOXF1,STX4,SYT17,AP3B2,SPG11,PIK3CG,STX1A,SEC23IP,ARHGAP21,GOSR2,CTSC,FOLR1,LIN…
1	!	1.19e-07	2021	7442	907	0.122	0.449	GO:0051649	BP	2	establishment of localization in cell	4	FGR,CFTR,MAD1L1,SNX11,M6PR,CACNG3,CX3CL1,VPS41,PAFAH1B1,NOS2,PAX6,SYN1,SPAG9,CD4,BTK,FYN,AKAP8L,POLA2,ZC3H3,WAS,BID,RUFY3,ATP1A2,TOMM34,SEC63,SNX1,BAK1,IFT88,GAB2,SLC18A1,CDH1,ZFYVE16,SPDL1,RAB27B,AP2S1,GEMIN8,GPM6B,TPR,C12ORF4,MAP4,FAM160A2,HOMER3,CYBA,TRAPPC3,PTPRN,KIF1B,SYNE2,SPO11,USP36,F7,ATG5,PPP1R12A,RIOK2,NDC1,STYK1,CDH3,APPBP2,U2AF2,NGFR,TNPO3,CTSA,SNCAIP,NTN1,TBC1D22B,CD84,SP100,EVI5,SY…
1	!	0.000115	1662	7442	737	0.099	0.443	GO:0046907	BP	2	intracellular transport	4	FGR,SNX11,M6PR,CACNG3,VPS41,PAFAH1B1,NOS2,SYN1,SPAG9,BTK,FYN,AKAP8L,POLA2,ZC3H3,WAS,BID,RUFY3,TOMM34,SEC63,SNX1,IFT88,GAB2,CDH1,ZFYVE16,RAB27B,AP2S1,GEMIN8,TPR,C12ORF4,FAM160A2,HOMER3,TRAPPC3,KIF1B,SYNE2,USP36,F7,PPP1R12A,RIOK2,NDC1,STYK1,CDH3,APPBP2,U2AF2,NGFR,TNPO3,CTSA,NTN1,TBC1D22B,CD84,SP100,EVI5,SYT1,TBC1D25,REEP1,NEDD4,RAB27A,UFD1L,LRP6,SNX13,SREBF1,TSG101,GTSE1,KLHL20,SPAG5,ACACB,CAMSAP3,…
1	!	1.01e-11	2926	7442	1307	0.176	0.447	GO:0033036	BP	2	macromolecule localization	3	FGR,CFTR,SNX11,M6PR,ARF5,CD38,KDM1A,ARHGAP33,PON1,ITGAL,ITGA3,ABCC8,CACNG3,TAC1,CX3CL1,USH1C,VPS41,PAFAH1B1,NOS2,PAX6,CACNA2D2,TFAP2B,CD4,FYN,APBA3,AKAP8L,CEP68,POLA2,ZC3H3,BID,ISL1,RUFY3,ABCC2,RRAGD,NR1H3,TOMM34,SEC63,BTN3A1,POU2F2,SNX1,RABEP1,MUSK,ATP6V0A1,GABARAPL2,MSR1,CDH1,ZFYVE16,SPDL1,PARP3,SPATA7,AP2S1,LCP2,CTNNA1,EPHA3,HSPA5,GPM6B,TPR,CC2D2A,NEDD4L,FAM160A2,HOMER3,NNAT,PTPRN,KIF1B,SYNE2,…
1	!	0.000167	1697	7442	750	0.101	0.442	GO:0070727	BP	2	cellular macromolecule localization	4	SNX11,KDM1A,ITGAL,ITGA3,CACNG3,VPS41,NOS2,PAX6,CD4,FYN,AKAP8L,CEP68,POLA2,ZC3H3,BID,RUFY3,RRAGD,TOMM34,SEC63,SNX1,MUSK,CDH1,ZFYVE16,SPDL1,PARP3,SPATA7,AP2S1,CTNNA1,EPHA3,HSPA5,GPM6B,TPR,CC2D2A,NEDD4L,HOMER3,KIF1B,SYNE2,SPO11,USP36,PKP2,RIOK2,NDC1,SPAG4,APPBP2,U2AF2,NGFR,TNPO3,CTSA,ABCA7,ROPN1,TBC1D22B,YBX1,PPP2R5A,SP100,EVI5,TBC1D25,REEP1,ATP1B3,NEDD4,RAB27A,UFD1L,LRP6,FGF10,FRMPD1,SNX13,SREBF1,M…
1	!	2.22e-12	2600	7442	1178	0.158	0.453	GO:0008104	BP	2	protein localization	4	FGR,CFTR,SNX11,M6PR,ARF5,CD38,KDM1A,ARHGAP33,ITGAL,ITGA3,ABCC8,CACNG3,CX3CL1,USH1C,VPS41,PAFAH1B1,NOS2,PAX6,CACNA2D2,TFAP2B,CD4,FYN,APBA3,AKAP8L,CEP68,POLA2,ZC3H3,BID,ISL1,RUFY3,RRAGD,NR1H3,TOMM34,SEC63,BTN3A1,POU2F2,SNX1,RABEP1,MUSK,ATP6V0A1,GABARAPL2,MSR1,CDH1,ZFYVE16,SPDL1,PARP3,SPATA7,AP2S1,LCP2,CTNNA1,EPHA3,HSPA5,GPM6B,TPR,CC2D2A,NEDD4L,FAM160A2,HOMER3,NNAT,PTPRN,KIF1B,SYNE2,SPO11,CBLN4,USP3…
1	!	5.84e-08	1984	7442	894	0.12	0.451	GO:0045184	BP	2	establishment of protein localization	5	FGR,CFTR,SNX11,M6PR,ARF5,CD38,ARHGAP33,ABCC8,CACNG3,CX3CL1,VPS41,PAFAH1B1,NOS2,CACNA2D2,TFAP2B,FYN,APBA3,AKAP8L,POLA2,ZC3H3,BID,ISL1,RUFY3,NR1H3,TOMM34,SEC63,BTN3A1,POU2F2,SNX1,RABEP1,ATP6V0A1,GABARAPL2,MSR1,CDH1,ZFYVE16,AP2S1,LCP2,GPM6B,TPR,FAM160A2,HOMER3,NNAT,PTPRN,CBLN4,USP36,IL17RB,GDI2,ATG5,RIOK2,NDC1,APPBP2,U2AF2,TM7SF3,NGFR,TNPO3,CTSA,SNX24,CALCRL,KARS,TBC1D22B,SNAP91,SEC61A2,SP100,EVI5,T…
1	!	8.4e-07	1878	7442	842	0.113	0.448	GO:0015031	BP	2	protein transport	6	FGR,CFTR,SNX11,M6PR,ARF5,CD38,ARHGAP33,ABCC8,CACNG3,CX3CL1,VPS41,PAFAH1B1,NOS2,CACNA2D2,TFAP2B,FYN,APBA3,AKAP8L,POLA2,ZC3H3,BID,ISL1,RUFY3,NR1H3,TOMM34,SEC63,BTN3A1,POU2F2,SNX1,RABEP1,ATP6V0A1,GABARAPL2,MSR1,CDH1,ZFYVE16,AP2S1,LCP2,GPM6B,TPR,FAM160A2,HOMER3,NNAT,PTPRN,CBLN4,USP36,IL17RB,GDI2,ATG5,RIOK2,NDC1,APPBP2,U2AF2,TM7SF3,NGFR,TNPO3,CTSA,SNX24,CALCRL,KARS,TBC1D22B,SNAP91,SEC61A2,SP100,EVI5,T…
1	!	0.000679	528	7442	258	0.035	0.489	GO:0009306	BP	2	protein secretion	7	FGR,CFTR,M6PR,CD38,ABCC8,CX3CL1,PAFAH1B1,NOS2,CACNA2D2,TFAP2B,ISL1,NR1H3,BTN3A1,POU2F2,LCP2,NNAT,PTPRN,CBLN4,IL17RB,ATG5,TM7SF3,KARS,GAL,SREBF1,FCGR2B,LLGL2,SRI,IL4R,AACS,C1QTNF3,RAB10,FCN1,ACHE,GNAS,DNM1L,MAVS,P2RX7,BIRC5,RAB11FIP3,NLRC4,RAPGEF4,TGFB2,ITPR3,JAK2,XBP1,RHBDD3,CD40,FERMT1,MYOM1,TLR8,CDK16,CD40LG,SYTL4,TNFSF13B,RGCC,STX4,RIPK2,SFRP1,GSDMD,KCNN4,OLFM2,GPI,CARD8,STX1A,EPHB6,DDX58,GATA…
1	!	0.000145	1686	7442	746	0.1	0.442	GO:0034613	BP	2	cellular protein localization	5	SNX11,KDM1A,ITGAL,ITGA3,CACNG3,VPS41,NOS2,PAX6,CD4,FYN,AKAP8L,CEP68,POLA2,ZC3H3,BID,RUFY3,RRAGD,TOMM34,SEC63,SNX1,MUSK,CDH1,ZFYVE16,SPDL1,PARP3,SPATA7,AP2S1,CTNNA1,EPHA3,HSPA5,GPM6B,TPR,CC2D2A,NEDD4L,HOMER3,KIF1B,SYNE2,SPO11,USP36,PKP2,RIOK2,NDC1,SPAG4,APPBP2,U2AF2,NGFR,TNPO3,CTSA,ABCA7,ROPN1,TBC1D22B,YBX1,PPP2R5A,SP100,EVI5,TBC1D25,REEP1,ATP1B3,NEDD4,RAB27A,UFD1L,LRP6,FGF10,FRMPD1,SNX13,SREBF1,M…
1	!	0.000162	964	7442	447	0.06	0.464	GO:0040007	BP	2	growth	2	CD38,HOXA11,TNFRSF12A,IFRD1,ADIPOR2,CDKL3,PAFAH1B1,ST7L,CACNA2D2,JARID2,CDKL5,CDK11A,PAX7,RUFY3,WWTR1,FHL1,MUSK,ADRB1,ROS1,NEDD4L,CYBA,FSTL4,FOXC1,NOP58,IL17RB,DCBLD2,CTDP1,OGFR,WISP2,NTN1,MAP2K4,ASPM,FGFR2,SYT1,FGFR3,IP6K2,RASGRP2,GAL,LRP6,FGF10,TSG101,ENO1,TXK,ACACB,DCX,SIRT6,FGFR1,MAP2,EDN1,FGF20,TP73,CEACAM1,DNM2,RAB21,HSP90AA1,MEF2C,EPB41L3,KCNK2,GSK3B,GRHL2,CTTN,WNT11,MT3,ADD1,GNAS,AURKA,AR…
1	!	0.00697	482	7442	233	0.031	0.483	GO:0016049	BP	2	cell growth	3	CD38,TNFRSF12A,IFRD1,ADIPOR2,CDKL3,PAFAH1B1,ST7L,CDKL5,CDK11A,RUFY3,FHL1,ROS1,NEDD4L,CYBA,FSTL4,NOP58,IL17RB,DCBLD2,CTDP1,OGFR,WISP2,NTN1,MAP2K4,SYT1,IP6K2,RASGRP2,GAL,TSG101,ENO1,DCX,SIRT6,MAP2,EDN1,CEACAM1,DNM2,RAB21,HSP90AA1,EPB41L3,GSK3B,CTTN,WNT11,MT3,AURKA,ARHGAP4,LTBP4,SLC9A1,NRCAM,TGFB2,HDAC6,SIRT1,NDRG3,AVP,NDRG4,WFDC1,SYT17,SPG11,SGK3,SFRP1,URI1,PTPRS,PPP2R1A,MAG,HAMP,LIMK1,LHX2,SH3GL2,…
1	!	0.000195	2424	7442	1044	0.14	0.431	GO:0051704	BP	2	multi-organism process	2	FGR,FUCA2,CFTR,CYP26B1,TFPI,CD38,SLC22A16,HOXA11,SOX8,ITGA3,YBX2,MAP3K14,ABCC8,TAC1,CX3CL1,RALA,BAIAP2L1,ADIPOR2,PRSS21,PAFAH1B1,NOS2,CD79B,TEAD3,SELE,PSMB1,STAB1,CD4,BTK,FYN,DCN,LTF,POLR3B,DDX11,CD6,ZMYND11,SLC11A1,MRE11A,CPS1,BIRC3,ABCC2,NR1H3,NCAPH2,FAS,IFNGR1,VRK2,TNFRSF1B,TBPL1,BAK1,STAP1,NSUN2,CDH1,RAI14,AP2S1,ADAM28,CUL7,YTHDC2,TPR,ROS1,NEDD4L,TNIP3,CYBA,ARID4B,FOXC1,SPO11,CUL1,EIF2AK2,SER…
1	!	0.000896	792	7442	370	0.05	0.467	GO:0044419	BP	2	interspecies interaction between organisms	3	FUCA2,RALA,NOS2,PSMB1,CD4,FYN,LTF,DDX11,ZMYND11,MRE11A,VRK2,CDH1,AP2S1,CUL7,YTHDC2,TPR,NEDD4L,CUL1,EIF2AK2,SERPINB3,ATG5,NDC1,CTDP1,PKN2,KARS,SP100,NUCKS1,NEDD4,PABPC1,TFRC,FCGR2B,PVR,TSG101,UNG,DYNC1I2,FBLN1,ARAF,TP73,MID2,RBL1,CCNT2,FCN1,SEH1L,PILRA,BAX,MAVS,P2RX7,TYRO3,NUP50,CBX5,NUP188,SRPK1,SIRT1,RANBP1,EIF3L,THOC5,APOBEC3H,EP300,CHGA,PSMB5,PABPN1,HCK,POLA1,SUV39H1,KPNA3,NUP93,VAC14,VPS18,GS…
1	!	0.00498	746	7442	346	0.046	0.464	GO:0044403	BP	2	symbiont process	4	FUCA2,RALA,PSMB1,CD4,FYN,LTF,DDX11,ZMYND11,MRE11A,VRK2,CDH1,AP2S1,CUL7,YTHDC2,TPR,NEDD4L,CUL1,EIF2AK2,SERPINB3,ATG5,NDC1,CTDP1,PKN2,KARS,SP100,NUCKS1,NEDD4,PABPC1,TFRC,FCGR2B,PVR,TSG101,UNG,DYNC1I2,FBLN1,ARAF,TP73,MID2,RBL1,CCNT2,FCN1,SEH1L,PILRA,BAX,MAVS,TYRO3,NUP50,CBX5,NUP188,SRPK1,SIRT1,RANBP1,EIF3L,THOC5,APOBEC3H,EP300,PSMB5,PABPN1,HCK,POLA1,SUV39H1,KPNA3,NUP93,VAC14,VPS18,BNIP3L,SGTA,SLC1A5…
1	!	0.0232	680	7442	314	0.042	0.462	GO:0016032	BP	2	viral process	5	RALA,PSMB1,CD4,FYN,LTF,DDX11,ZMYND11,MRE11A,VRK2,AP2S1,CUL7,YTHDC2,TPR,NEDD4L,CUL1,EIF2AK2,SERPINB3,ATG5,NDC1,CTDP1,PKN2,KARS,SP100,NUCKS1,NEDD4,PABPC1,TFRC,FCGR2B,PVR,TSG101,UNG,DYNC1I2,FBLN1,TP73,MID2,RBL1,CCNT2,FCN1,SEH1L,PILRA,BAX,MAVS,TYRO3,NUP50,CBX5,NUP188,SRPK1,SIRT1,RANBP1,EIF3L,APOBEC3H,EP300,PSMB5,PABPN1,HCK,POLA1,SUV39H1,KPNA3,NUP93,VAC14,VPS18,BNIP3L,SGTA,SLC1A5,FKBP8,CAV1,EIF3B,TRIM…
1	!	1.26e-20	9017	7442	3782	0.508	0.419	GO:0050896	BP	2	response to stimulus	2	TNMD,FGR,FUCA2,ENPP4,CFTR,LASP1,M6PR,CYP26B1,TFPI,SLC7A2,SARM1,CD38,KDM1A,RECQL,ARHGAP33,SLC25A13,POLR2J,LIG3,SPPL2B,PON1,SOX8,MYCBP2,FBXL3,ITGAL,ITGA3,CRLF1,MAP3K14,ABCC8,CACNG3,TAC1,CX3CL1,CACNA1G,TNFRSF12A,RALA,BAIAP2L1,ALDH3B1,CCL26,GGCT,IFRD1,GTF2IRD1,ADIPOR2,PAFAH1B1,NOS2,MATK,CD79B,PAX6,TEAD3,SELE,FMO3,E2F2,PSMB1,JARID2,CAMK1G,TFAP2B,SPAG9,PLEKHG6,MMP25,IL32,PAX7,IYD,POMT2,BAZ1B,NISCH,STAB…
1	!	1.61e-08	4559	7442	1936	0.26	0.425	GO:0042221	BP	2	response to chemical	3	TNMD,CFTR,CYP26B1,TFPI,SLC7A2,SARM1,CD38,KDM1A,ARHGAP33,SLC25A13,POLR2J,SPPL2B,PON1,MYCBP2,ITGA3,CRLF1,MAP3K14,ABCC8,TAC1,CX3CL1,CACNA1G,TNFRSF12A,RALA,BAIAP2L1,ALDH3B1,CCL26,ADIPOR2,PAFAH1B1,NOS2,PAX6,SELE,FMO3,JARID2,TFAP2B,IL32,IYD,POMT2,CD4,BTK,FYN,PLAUR,DCN,MAP4K3,BRCA1,SEMA3B,LTF,CALCOCO1,NUB1,DDX11,CD6,WAS,ISL1,IL20RA,SLC38A5,SLC11A1,ATP1A2,CYP24A1,SNAI2,MNAT1,RUNX3,CPS1,GABRA1,BIRC3,GLRX2…
1	!	3.97e-08	1571	7442	724	0.097	0.461	GO:1901700	BP	2	response to oxygen-containing compound	4	CFTR,CYP26B1,TFPI,SARM1,CD38,KDM1A,PON1,ABCC8,TAC1,CX3CL1,BAIAP2L1,NOS2,SELE,CD4,BTK,FYN,DCN,BRCA1,LTF,DDX11,CD6,SLC11A1,ATP1A2,CYP24A1,SNAI2,CPS1,GLRX2,ABCC2,RRAGD,NR1H3,FAS,TNFRSF1B,BAK1,ATP6V0A1,STAP1,CDH1,CTNNA1,EPHA3,HSPA5,TNIP3,RAD51,CYBA,PTPRN,KIF1B,NPFFR2,F7,PRDM1,GNA15,DGAT2,NGFR,TMEM161A,CALCRL,MAP2K4,ME1,TIE1,SPI1,FGFR2,PDK3,OTUD5,SIRT2,NUCKS1,GAL,MAOB,LRP6,FGF10,ASNS,CAMK2A,MBD3,SREBF…
1	!	1.35e-20	3180	7442	1468	0.197	0.462	GO:0010033	BP	2	response to organic substance	4	TNMD,CFTR,CYP26B1,TFPI,SARM1,CD38,KDM1A,POLR2J,SPPL2B,PON1,ITGA3,CRLF1,MAP3K14,ABCC8,TAC1,CX3CL1,TNFRSF12A,RALA,BAIAP2L1,CCL26,ADIPOR2,PAFAH1B1,NOS2,PAX6,SELE,JARID2,TFAP2B,IL32,POMT2,CD4,BTK,FYN,DCN,MAP4K3,BRCA1,LTF,CALCOCO1,NUB1,DDX11,CD6,WAS,ISL1,IL20RA,SLC11A1,ATP1A2,CYP24A1,SNAI2,RUNX3,CPS1,GABRA1,BIRC3,GLRX2,STRAP,ABCC2,RRAGD,NR1H3,FAS,CD44,IFNGR1,VRK2,TNFRSF1B,BCLAF1,IBSP,BAK1,FUT8,GAB2,AT…
1	!	1.14e-19	1137	7442	593	0.08	0.522	GO:0034097	BP	2	response to cytokine	5	TFPI,CD38,SPPL2B,CRLF1,MAP3K14,CX3CL1,TNFRSF12A,RALA,CCL26,ADIPOR2,PAFAH1B1,NOS2,PAX6,SELE,JARID2,IL32,CD4,BTK,FYN,DCN,MAP4K3,BRCA1,NUB1,WAS,IL20RA,SLC11A1,BIRC3,ABCC2,NR1H3,FAS,CD44,IFNGR1,VRK2,TNFRSF1B,BCLAF1,GAB2,STAP1,TIMP2,HSPA5,YTHDC2,TPR,TNFRSF17,PIK3CB,CYBA,PTPRN,FOXC1,CUL1,EIF2AK2,TRAF1,IL17RB,CAMK2B,MPC1,ST3GAL6,NGFR,KARS,PFKP,SP100,ACSL4,IP6K2,PLA2G10,CAMK2A,PTPN18,TFRC,FBXW11,MCM2,TXK…
1	!	0.000416	264	7442	142	0.019	0.538	GO:0034612	BP	2	response to tumor necrosis factor	6	SPPL2B,MAP3K14,CX3CL1,TNFRSF12A,CCL26,SELE,MAP4K3,BRCA1,NUB1,BIRC3,ABCC2,FAS,TNFRSF1B,YTHDC2,TNFRSF17,CYBA,TRAF1,NGFR,KARS,EDN1,GSTP1,ZFAND6,IGBP1,RFFL,SIRT1,JAK2,TCL1A,GSS,CD40,CD40LG,TNFSF13B,TRADD,CCL22,CCL17,SFRP1,IKBKB,TNFRSF10A,PIAS4,CLIP3,CACTIN,CARD8,HAMP,GATA3,CCL7,CCL2,CCL8,CCL1,KAT2A,PPARGC1A,BIRC2,CALCA,LTBR,HYAL1,FOXP1,CCL20,STAT1,NFE2L2,ARHGEF2,GBP1,FASLG,TNFAIP3,WDR35,PTK2B,TNFRSF8…
1	!	0.00233	153	7442	88	0.012	0.575	GO:0070555	BP	2	response to interleukin-1	6	TFPI,CD38,CX3CL1,CCL26,SELE,ABCC2,VRK2,YTHDC2,CYBA,CUL1,FBXW11,EDN1,TOLLIP,IGBP1,IRAK3,CD40,CCL22,CCL17,RIPK2,SFRP1,IKBKB,AES,CACTIN,CCL7,CCL2,CCL8,CCL1,SKP1,HYAL1,IL1A,CCL20,IL1R2,KMO,GBP1,SOX9,IL1B,CITED1,EPO,CCL25,IRAK2,ETS1,ANXA1,MAP3K7,IL6,ADAMTS7,TANK,IL1RN,DAB2IP,CCL21,PELI2,MYLK3,RPS27A,RBMX,UBC,RPS6KA4,GBP2,PRKCI,CAMP,SLC30A8,BTRC,NKX3-1,NLRP7,LGALS9,IL8,UBB,FGG,FGB,CEBPB,CCL19,MYD88,CCL…
1	!	0.0434	713	7442	326	0.044	0.457	GO:0070848	BP	2	response to growth factor	5	TNMD,POLR2J,ITGA3,TAC1,TFAP2B,FYN,DCN,SNAI2,RUNX3,CPS1,STRAP,CD44,TNFRSF1B,IBSP,FUT8,ZFYVE16,HSPA5,TPR,DKK3,KIF1B,FOXC1,NGFR,FGFR2,FGFR3,SIRT2,NEDD4,FGF10,FSTL3,NDST1,EPN2,FERMT2,RAP1GAP,FGFR1,EDN1,FGF20,DNM2,MEF2C,LRP2,GSTP1,CAD,MT3,PXN,KIF16B,LTBP4,CHRD,ANGPT2,TGFB2,HDAC6,SIRT1,CDC34,POLR2F,PDGFB,LGMN,PPM1A,DOK5,BMP7,FERMT1,CSTF2,CHRDL1,EMD,FGF9,CORO1A,ZNF423,EEF2K,SFRP1,STMN2,ARHGEF18,URI1,PDC…
1	!	1.05e-07	910	7442	442	0.059	0.486	GO:0033993	BP	2	response to lipid	5	CFTR,CYP26B1,TFPI,CD38,PON1,ABCC8,TAC1,CX3CL1,NOS2,SELE,CD4,DCN,BRCA1,LTF,CALCOCO1,CD6,ISL1,SLC11A1,ATP1A2,CYP24A1,SNAI2,CPS1,ABCC2,NR1H3,FAS,TNFRSF1B,STAP1,EPHA3,TNIP3,CYBA,F7,PRDM1,DGAT2,NGFR,TMEM161A,TIE1,FGFR2,PDK3,OTUD5,MAOB,NEDD4,LRP6,FGF10,MBD3,SREBF1,TP63,WNT8B,NFKB2,PIAS2,EDN1,CXCL2,MEF2C,AACS,IL12RB2,PGR,GSTP1,NCOA1,CAD,WNT11,HSD17B2,GNAS,DNM1L,DDX18,DNMT3B,P2RX7,RPLP0,IRAK3,ESR1,TGFB2,…
1	!	0.0464	950	7442	424	0.057	0.446	GO:0014070	BP	2	response to organic cyclic compound	5	CFTR,TFPI,CD38,KDM1A,TAC1,CD4,BRCA1,CALCOCO1,ISL1,ATP1A2,CYP24A1,SNAI2,CPS1,GABRA1,ABCC2,NR1H3,BAK1,CDH1,CTNNA1,HSPA5,RAD51,CYBA,PTPRN,KIF1B,F7,SIRT2,MAOB,NEDD4,LRP6,FGF10,ASNS,MBD3,SREBF1,TP63,ACAT1,WNT8B,ACACB,PIAS2,EDN1,DDX1,DNM2,MEF2C,AACS,PGR,ZCCHC6,GSTP1,NCOA1,CAD,GNAO1,GNAS,DNM1L,DDX18,DNMT3B,MAVS,P2RX7,RPLP0,SLC9A1,IRAK3,SLC26A3,ITGA6,ESR1,ANGPT2,TGFB2,HDAC6,SIRT1,JAK2,RANBP1,SOX10,TSPO,P…
1	!	9.92e-06	975	7442	459	0.062	0.471	GO:0042493	BP	2	response to drug	4	CFTR,SLC7A2,CD38,SLC25A13,ITGA3,ABCC8,TAC1,NOS2,TFAP2B,FYN,BRCA1,DDX11,SLC38A5,SLC11A1,ATP1A2,CPS1,GLRX2,ABCC2,NR1H3,BAK1,TIMP2,SLC18A1,CDH1,CTNNA1,HSPA5,RAD51,CYBA,KIF1B,F7,ATG5,PPP1R12A,GNA15,CDH3,SPI1,FGFR2,SYT1,GAL,MAOB,ASNS,TFRC,SREBF1,SEMA3C,SLC46A1,ACACB,EDN1,FGF20,TP73,SLC1A3,DNM2,MEF2C,LRP2,AACS,GSTP1,NCOA1,HADHA,CAD,ABCB1,RAD54L,HBQ1,MT3,GNAO1,GNAS,DNMT3B,SLC4A11,P2RX7,RPLP0,SLC17A6,TGF…
1	!	6.26e-05	1120	7442	515	0.069	0.46	GO:0009628	BP	2	response to abiotic stimulus	3	CD38,KDM1A,FBXL3,MAP3K14,ABCC8,TAC1,NOS2,FYN,DCN,MAP4K3,BRCA1,ATP1A2,SNAI2,GLRX2,ABCC2,FAS,BAK1,ADRB1,HSPA5,TPR,RAD51,CYBA,NPFFR2,F7,POLD1,TMEM161A,SLC12A2,KARS,MAP2K4,ATXN3,TP53BP1,PDK3,SIRT2,NUCKS1,DNAJA2,NEDD4,ASNS,RAD18,RDH11,TP63,SLC24A1,ENO1,TIPIN,EDN1,TP73,SLC1A3,DNM2,HSP90AA1,PTPRC,KCNK2,GSK3B,PLOD1,ABCB1,AKR1B1,WNT11,RAD54L,DNAJA1,BAX,MT3,DNM1L,DNMT3B,P2RX7,SLC9A1,ANGPT2,TGFB2,MSH2,MAP3K…
1	!	0.000332	1588	7442	703	0.094	0.443	GO:0009719	BP	2	response to endogenous stimulus	3	TNMD,CFTR,TFPI,CD38,KDM1A,POLR2J,ITGA3,ABCC8,TAC1,BAIAP2L1,ADIPOR2,TFAP2B,CD4,FYN,BRCA1,CALCOCO1,DDX11,ISL1,ATP1A2,SNAI2,RUNX3,CPS1,GABRA1,STRAP,ABCC2,RRAGD,NR1H3,CD44,FUT8,ATP6V0A1,TIMP2,CDH1,ZFYVE16,CTNNA1,HSPA5,TPR,DKK3,RAD51,CYBA,PTPRN,KIF1B,FOXC1,NPFFR2,F7,GNA15,NGFR,ME1,FGFR2,FGFR3,SIRT2,NUCKS1,GAL,MAOB,NEDD4,LRP6,FGF10,FSTL3,NDST1,ASNS,CAMK2A,EPHA8,MBD3,SREBF1,FCGR2B,TP63,FERMT2,ACAT1,WNT8…
1	!	0.0137	1347	7442	591	0.079	0.439	GO:0071495	BP	2	cellular response to endogenous stimulus	4	TNMD,CFTR,TFPI,KDM1A,POLR2J,ITGA3,TAC1,BAIAP2L1,ADIPOR2,TFAP2B,FYN,BRCA1,CALCOCO1,DDX11,ISL1,ATP1A2,SNAI2,CPS1,GABRA1,STRAP,ABCC2,RRAGD,NR1H3,CD44,FUT8,ATP6V0A1,CDH1,ZFYVE16,CTNNA1,HSPA5,DKK3,RAD51,CYBA,KIF1B,FOXC1,NPFFR2,GNA15,NGFR,FGFR2,FGFR3,SIRT2,NUCKS1,NEDD4,FGF10,FSTL3,NDST1,ASNS,CAMK2A,EPHA8,SREBF1,FCGR2B,TP63,FERMT2,RAP1GAP,ACTN2,FGFR1,PIAS2,EDN1,FGF20,CEACAM1,DNM2,MEF2C,LRP2,AACS,PGR,GSK…
1	!	0.00467	949	7442	431	0.058	0.454	GO:0009725	BP	2	response to hormone	4	TFPI,CD38,ITGA3,ABCC8,TAC1,BAIAP2L1,ADIPOR2,CD4,FYN,BRCA1,CALCOCO1,ISL1,ATP1A2,CPS1,ABCC2,NR1H3,ATP6V0A1,TIMP2,CYBA,PTPRN,NPFFR2,F7,GNA15,NGFR,ME1,NUCKS1,GAL,MAOB,NEDD4,LRP6,FGF10,ASNS,CAMK2A,EPHA8,MBD3,SREBF1,TP63,ACAT1,WNT8B,ACTN2,PIAS2,EDN1,CEACAM1,MEF2C,AACS,PGR,GSTP1,NCOA1,RAB10,HADHA,CAD,AKR1B1,MT3,GNAS,DDX18,DNMT3B,PXN,SLC9A1,ESR1,TGFB2,HDAC6,UPRT,SORBS1,SIRT1,JAK2,SOX10,XBP1,TSPO,EP300,RA…
1	!	4.47e-09	2332	7442	1045	0.14	0.448	GO:0009605	BP	2	response to external stimulus	3	FGR,FUCA2,ENPP4,CYP26B1,TFPI,SLC7A2,PON1,MYCBP2,FBXL3,MAP3K14,ABCC8,TAC1,CX3CL1,RALA,BAIAP2L1,CCL26,ADIPOR2,NOS2,CD79B,PAX6,SELE,STAB1,CD4,BTK,FYN,PLAUR,DCN,SEMA3B,LTF,POLR3B,CD6,ZMYND11,ISL1,SLC11A1,ATP1A2,CYP24A1,SNAI2,CPS1,BIRC3,GLRX2,ABCC2,RRAGD,NR1H3,TYMP,FAS,IFNGR1,TNFRSF1B,BAK1,GAB2,GABARAPL2,STAP1,C6,ADRB1,HSPA5,PTGER3,TNIP3,PIK3CB,CYBA,EIF2AK2,IL17RB,F7,PRDM1,ATG5,STYK1,NGFR,CALCRL,NTN1,…
1	!	2.12e-09	581	7442	305	0.041	0.525	GO:0042330	BP	2	taxis	4	MYCBP2,CX3CL1,RALA,CCL26,PAX6,FYN,PLAUR,SEMA3B,ISL1,TYMP,GAB2,STAP1,PIK3CB,F7,STYK1,NGFR,NTN1,KARS,PLA2G10,FGF10,EPHA8,NTN4,SEMA3C,PLD1,RAP1GAP,FGFR1,EDN1,CXCL2,GSTP1,EFNB1,NRCAM,ANGPT2,TGFB2,EFNA2,PDGFB,LGMN,CHGA,DOK5,BMP7,USP14,PLP2,CORO1A,CCL22,CCL17,ABCC1,STX4,FZD3,SCN1B,PIK3CG,DLX5,MET,GRB10,GLI3,LHX2,CREB3,LHX3,GATA3,CXCL12,WNT3,CCL7,CCL2,CCL8,CCL1,EFNB3,CALCA,TRPV4,SMOC2,VEGFA,HBEGF,THBS4,…
1	!	1.61e-09	580	7442	305	0.041	0.526	GO:0006935	BP	2	chemotaxis	5	MYCBP2,CX3CL1,RALA,CCL26,PAX6,FYN,PLAUR,SEMA3B,ISL1,TYMP,GAB2,STAP1,PIK3CB,F7,STYK1,NGFR,NTN1,KARS,PLA2G10,FGF10,EPHA8,NTN4,SEMA3C,PLD1,RAP1GAP,FGFR1,EDN1,CXCL2,GSTP1,EFNB1,NRCAM,ANGPT2,TGFB2,EFNA2,PDGFB,LGMN,CHGA,DOK5,BMP7,USP14,PLP2,CORO1A,CCL22,CCL17,ABCC1,STX4,FZD3,SCN1B,PIK3CG,DLX5,MET,GRB10,GLI3,LHX2,CREB3,LHX3,GATA3,CXCL12,WNT3,CCL7,CCL2,CCL8,CCL1,EFNB3,CALCA,TRPV4,SMOC2,VEGFA,HBEGF,THBS4,…
1	!	0.0108	229	7442	121	0.016	0.528	GO:0097485	BP	2	neuron projection guidance	6	MYCBP2,PAX6,FYN,SEMA3B,ISL1,GAB2,PIK3CB,NGFR,NTN1,PLA2G10,EPHA8,NTN4,SEMA3C,RAP1GAP,EFNB1,NRCAM,EFNA2,DOK5,BMP7,FZD3,SCN1B,DLX5,GRB10,GLI3,LHX2,LHX3,GATA3,CXCL12,WNT3,EFNB3,VEGFA,UNC5A,WNT5A,RPL24,PLXNA1,FOXP1,EPHA4,TNFRSF8,PIK3CA,EGR2,PLCG1,VASP,FLRT3,GFRA4,BCL11B,CHN1,MATN2,PTPRA,EPHB2,FAM129B,BMPR1B,RNF165,GRB7,SEMA6C,EFNA3,CNTN4,SLIT2,PIK3R1,GFRA3,SH3KBP1,DOK2,VLDLR,NFIB,SHC3,NCAM1,PTPRO,DPYS…
1	!	0.0115	227	7442	120	0.016	0.529	GO:0007411	BP	2	axon guidance	7	MYCBP2,PAX6,FYN,SEMA3B,ISL1,GAB2,PIK3CB,NGFR,NTN1,PLA2G10,EPHA8,NTN4,SEMA3C,RAP1GAP,EFNB1,NRCAM,EFNA2,DOK5,BMP7,FZD3,SCN1B,DLX5,GRB10,GLI3,LHX2,LHX3,GATA3,CXCL12,WNT3,EFNB3,VEGFA,UNC5A,WNT5A,RPL24,PLXNA1,FOXP1,EPHA4,TNFRSF8,PIK3CA,EGR2,PLCG1,VASP,FLRT3,GFRA4,BCL11B,CHN1,MATN2,PTPRA,EPHB2,FAM129B,BMPR1B,RNF165,GRB7,SEMA6C,EFNA3,CNTN4,SLIT2,PIK3R1,GFRA3,SH3KBP1,DOK2,VLDLR,NFIB,SHC3,NCAM1,PTPRO,FEZF…
1	!	0.00351	983	7442	446	0.06	0.454	GO:0009607	BP	2	response to biotic stimulus	3	FGR,FUCA2,TFPI,MAP3K14,ABCC8,TAC1,CX3CL1,BAIAP2L1,NOS2,CD79B,SELE,STAB1,CD4,BTK,DCN,LTF,POLR3B,CD6,ZMYND11,SLC11A1,CPS1,BIRC3,ABCC2,NR1H3,FAS,IFNGR1,TNFRSF1B,BAK1,STAP1,HSPA5,TNIP3,CYBA,EIF2AK2,PRDM1,ATG5,NGFR,FGFR2,OTUD5,SIRT2,MAOB,UFD1L,FGF10,FAM3A,FCGR2B,PVR,ENO1,NFKB2,IL4R,EXOSC5,EDN1,BPIFB2,CEACAM1,DDX1,CXCL2,MEF2C,PTPRC,IL12RB2,GSK3B,GSTP1,AGBL5,SEH1L,MAVS,P2RX7,IRAK3,NLRC4,CCDC80,UNC13D,FK…
1	!	0.00242	937	7442	428	0.058	0.457	GO:0043207	BP	2	response to external biotic stimulus	4	FGR,FUCA2,TFPI,MAP3K14,ABCC8,TAC1,CX3CL1,BAIAP2L1,NOS2,CD79B,SELE,STAB1,CD4,BTK,DCN,LTF,POLR3B,CD6,ZMYND11,SLC11A1,CPS1,BIRC3,ABCC2,NR1H3,FAS,IFNGR1,TNFRSF1B,BAK1,STAP1,TNIP3,CYBA,EIF2AK2,PRDM1,ATG5,NGFR,FGFR2,OTUD5,SIRT2,MAOB,UFD1L,FGF10,FAM3A,FCGR2B,ENO1,NFKB2,IL4R,EXOSC5,EDN1,BPIFB2,DDX1,CXCL2,MEF2C,PTPRC,IL12RB2,GSTP1,AGBL5,SEH1L,MAVS,P2RX7,IRAK3,NLRC4,CCDC80,UNC13D,FKBP5,PGC,JAK2,IL12RB1,XBP…
1	!	0.00357	935	7442	426	0.057	0.456	GO:0051707	BP	2	response to other organism	5	FGR,FUCA2,TFPI,MAP3K14,ABCC8,TAC1,CX3CL1,BAIAP2L1,NOS2,CD79B,SELE,STAB1,CD4,BTK,DCN,LTF,POLR3B,CD6,ZMYND11,SLC11A1,CPS1,BIRC3,ABCC2,NR1H3,FAS,IFNGR1,TNFRSF1B,BAK1,STAP1,TNIP3,CYBA,EIF2AK2,PRDM1,ATG5,NGFR,FGFR2,OTUD5,SIRT2,MAOB,UFD1L,FGF10,FAM3A,FCGR2B,ENO1,NFKB2,IL4R,EXOSC5,EDN1,BPIFB2,DDX1,CXCL2,MEF2C,PTPRC,IL12RB2,GSTP1,AGBL5,SEH1L,MAVS,P2RX7,IRAK3,NLRC4,CCDC80,UNC13D,FKBP5,PGC,JAK2,IL12RB1,XBP…
1	!	0.0161	309	7442	156	0.021	0.505	GO:0009615	BP	2	response to virus	6	FGR,MAP3K14,POLR3B,ZMYND11,BIRC3,IFNGR1,EIF2AK2,UFD1L,ENO1,EXOSC5,DDX1,PTPRC,AGBL5,MAVS,IRAK3,UNC13D,IL12RB1,APOBEC3H,POLR3H,CD40,RIOK3,TLR8,PIM2,DNAJC3,CCL22,IKBKB,BNIP3L,URI1,CDK6,DDX58,GATA3,CXCL12,CCL8,UNC93B1,BIRC2,IFNG,TRIM38,POLR3G,HYAL1,IFIH1,STAT1,ODC1,CD207,GBP1,STMN1,TNFAIP3,IFIT3,IFIT2,TRIM6,BATF3,IRF1,IL1B,IRF3,BECN1,TICAM1,APOBEC3A,APOBEC3F,IRF5,EIF2AK4,SEC14L1,BST2,C19ORF66,TRAF3,T…
1	!	3.5e-07	335	7442	185	0.025	0.552	GO:0002237	BP	2	response to molecule of bacterial origin	5	TFPI,ABCC8,TAC1,CX3CL1,NOS2,SELE,DCN,LTF,CD6,SLC11A1,CPS1,ABCC2,NR1H3,FAS,TNFRSF1B,STAP1,TNIP3,PRDM1,NGFR,FGFR2,OTUD5,SIRT2,MAOB,FGF10,FCGR2B,NFKB2,EDN1,CXCL2,MEF2C,IL12RB2,GSTP1,P2RX7,IRAK3,JAK2,XBP1,TSPO,PABPN1,CD40,HCK,ACP5,RIPK2,TNFRSF10A,NFKBIB,CACTIN,CARD8,HAMP,CCL2,HDAC5,PPARGC1A,IL10RA,CYP27B1,LTBR,PPARD,SPARC,WNT5A,PLSCR4,FOXP1,CCL20,KMO,FASLG,CNR1,TNFAIP3,WDR35,TNFRSF8,TRIM6,GJB6,PTGFR,…
1	!	1.14e-06	317	7442	175	0.024	0.552	GO:0032496	BP	2	response to lipopolysaccharide	6	TFPI,ABCC8,TAC1,CX3CL1,NOS2,SELE,DCN,LTF,CD6,SLC11A1,CPS1,ABCC2,NR1H3,FAS,TNFRSF1B,STAP1,TNIP3,PRDM1,NGFR,FGFR2,OTUD5,MAOB,FGF10,NFKB2,EDN1,CXCL2,MEF2C,IL12RB2,GSTP1,P2RX7,IRAK3,JAK2,XBP1,TSPO,PABPN1,CD40,HCK,ACP5,RIPK2,TNFRSF10A,NFKBIB,CACTIN,CARD8,HAMP,CCL2,HDAC5,PPARGC1A,IL10RA,CYP27B1,LTBR,PPARD,SPARC,WNT5A,PLSCR4,FOXP1,CCL20,KMO,FASLG,CNR1,TNFAIP3,WDR35,TNFRSF8,TRIM6,GJB6,PTGFR,SLPI,CXCL6,PT…
1	!	2.26e-16	7362	7442	3108	0.418	0.422	GO:0051716	BP	2	cellular response to stimulus	3	TNMD,FGR,CFTR,LASP1,M6PR,CYP26B1,TFPI,SARM1,CD38,KDM1A,RECQL,ARHGAP33,POLR2J,LIG3,SPPL2B,SOX8,ITGAL,ITGA3,CRLF1,MAP3K14,ABCC8,CACNG3,TAC1,CX3CL1,TNFRSF12A,RALA,BAIAP2L1,ALDH3B1,CCL26,GGCT,ADIPOR2,PAFAH1B1,NOS2,MATK,CD79B,PAX6,TEAD3,SELE,FMO3,E2F2,JARID2,CAMK1G,TFAP2B,SPAG9,PLEKHG6,IL32,IYD,POMT2,BAZ1B,NISCH,CD4,BTK,FYN,HIVEP2,PLAUR,DCN,MAP4K3,BRCA1,SEMA3B,LTF,CALCOCO1,DDX11,HEBP1,CD6,ZC3H3,ACPP,Z…
1	!	9.74e-22	3116	7442	1448	0.195	0.465	GO:0070887	BP	2	cellular response to chemical stimulus	4	TNMD,CFTR,CYP26B1,TFPI,KDM1A,POLR2J,SPPL2B,ITGA3,CRLF1,MAP3K14,ABCC8,TAC1,CX3CL1,TNFRSF12A,RALA,BAIAP2L1,ALDH3B1,CCL26,ADIPOR2,PAFAH1B1,NOS2,PAX6,FMO3,JARID2,TFAP2B,IL32,IYD,POMT2,CD4,BTK,FYN,DCN,BRCA1,SEMA3B,LTF,CALCOCO1,DDX11,CD6,WAS,ISL1,IL20RA,ATP1A2,CYP24A1,SNAI2,CPS1,GABRA1,BIRC3,GLRX2,STRAP,ABCC2,RRAGD,NR1H3,FAS,CD44,IFNGR1,VRK2,TNFRSF1B,BCLAF1,IBSP,BAK1,FUT8,GAB2,ATP6V0A1,STAP1,CDH1,ZFYVE…
1	!	0.00115	1047	7442	476	0.064	0.455	GO:1901701	BP	2	cellular response to oxygen-containing compound	5	CFTR,CYP26B1,TFPI,KDM1A,CX3CL1,BAIAP2L1,NOS2,BTK,FYN,BRCA1,LTF,DDX11,CD6,CYP24A1,SNAI2,CPS1,GLRX2,ABCC2,RRAGD,NR1H3,TNFRSF1B,ATP6V0A1,STAP1,CDH1,CTNNA1,EPHA3,HSPA5,TNIP3,RAD51,CYBA,PTPRN,PRDM1,GNA15,DGAT2,NGFR,CALCRL,MAP2K4,SPI1,FGFR2,PDK3,SIRT2,NUCKS1,LRP6,CAMK2A,SREBF1,FCGR2B,SRI,WNT8B,ACTN2,EDN1,CEACAM1,DNM2,MEF2C,AACS,GSK3B,GSTP1,RAB10,AKR1B1,WNT11,MT3,GNAS,DNM1L,DDX18,DNMT3B,P2RX7,RPLP0,PXN,…
1	!	2.58e-19	2603	7442	1221	0.164	0.469	GO:0071310	BP	2	cellular response to organic substance	5	TNMD,CFTR,CYP26B1,TFPI,KDM1A,POLR2J,SPPL2B,ITGA3,CRLF1,MAP3K14,ABCC8,TAC1,CX3CL1,TNFRSF12A,RALA,BAIAP2L1,CCL26,ADIPOR2,PAFAH1B1,NOS2,PAX6,JARID2,TFAP2B,IL32,POMT2,CD4,BTK,FYN,DCN,BRCA1,LTF,CALCOCO1,DDX11,CD6,WAS,ISL1,IL20RA,ATP1A2,CYP24A1,SNAI2,CPS1,GABRA1,BIRC3,STRAP,ABCC2,RRAGD,NR1H3,FAS,CD44,IFNGR1,VRK2,TNFRSF1B,BCLAF1,IBSP,BAK1,FUT8,GAB2,ATP6V0A1,STAP1,CDH1,ZFYVE16,CUL7,CTNNA1,EPHA3,HSPA5,TPR…
1	!	0.00195	573	7442	275	0.037	0.48	GO:0071396	BP	2	cellular response to lipid	6	CFTR,CYP26B1,TFPI,CX3CL1,NOS2,BRCA1,LTF,CALCOCO1,CD6,ISL1,ATP1A2,CYP24A1,SNAI2,CPS1,ABCC2,NR1H3,TNFRSF1B,STAP1,EPHA3,TNIP3,PRDM1,DGAT2,FGFR2,PDK3,NEDD4,LRP6,SREBF1,TP63,WNT8B,PIAS2,EDN1,MEF2C,AACS,PGR,GSTP1,NCOA1,WNT11,GNAS,DNM1L,DDX18,DNMT3B,RPLP0,ESR1,HDAC6,SIRT1,JAK2,RANBP1,SOX10,XBP1,TSPO,EP300,PABPN1,NFATC4,CD40,BMP7,PTK6,HCK,RHOXF1,PHEX,RIPK2,SFRP1,GDAP1,MAP4K1,NFKBIB,CCNE1,URI1,CACTIN,CARD…
1	!	4.88e-16	1054	7442	542	0.073	0.514	GO:0071345	BP	2	cellular response to cytokine stimulus	6	TFPI,SPPL2B,CRLF1,MAP3K14,CX3CL1,TNFRSF12A,RALA,CCL26,ADIPOR2,PAFAH1B1,NOS2,PAX6,JARID2,IL32,CD4,BTK,FYN,DCN,BRCA1,WAS,IL20RA,BIRC3,ABCC2,NR1H3,FAS,CD44,IFNGR1,VRK2,TNFRSF1B,BCLAF1,GAB2,STAP1,HSPA5,TPR,TNFRSF17,PIK3CB,CYBA,PTPRN,FOXC1,CUL1,TRAF1,IL17RB,CAMK2B,MPC1,ST3GAL6,NGFR,KARS,PFKP,SP100,IP6K2,PLA2G10,CAMK2A,PTPN18,TFRC,FBXW11,MCM2,TXK,FSCN1,IL4R,EDN1,TOLLIP,CEACAM1,KEAP1,RIF1,HSP90AA1,CXCL2…
1	!	0.00255	246	7442	131	0.018	0.533	GO:0071356	BP	2	cellular response to tumor necrosis factor	7	SPPL2B,MAP3K14,CX3CL1,TNFRSF12A,CCL26,BRCA1,BIRC3,ABCC2,FAS,TNFRSF1B,TNFRSF17,CYBA,TRAF1,NGFR,KARS,EDN1,GSTP1,ZFAND6,RFFL,SIRT1,JAK2,TCL1A,CD40,CD40LG,TNFSF13B,TRADD,CCL22,CCL17,SFRP1,IKBKB,TNFRSF10A,PIAS4,CLIP3,CACTIN,CARD8,HAMP,GATA3,CCL7,CCL2,CCL8,CCL1,KAT2A,PPARGC1A,BIRC2,CALCA,LTBR,HYAL1,FOXP1,CCL20,STAT1,NFE2L2,ARHGEF2,GBP1,FASLG,TNFAIP3,WDR35,PTK2B,TNFRSF8,TNFSF9,CD70,TNFSF14,RBCK1,TRAF2,Z…
1	!	7.85e-06	269	7442	150	0.02	0.558	GO:0060326	BP	2	cell chemotaxis	5	CX3CL1,CCL26,STAP1,PIK3CB,F7,KARS,FGFR1,EDN1,CXCL2,GSTP1,TGFB2,PDGFB,LGMN,CHGA,CORO1A,CCL22,CCL17,ABCC1,PIK3CG,MET,CREB3,CXCL12,CCL7,CCL2,CCL8,CCL1,CALCA,TRPV4,SMOC2,VEGFA,HBEGF,THBS4,FGF1,PDGFRB,WNT5A,CCL20,PGF,PTK2B,CCR2,PIK3CA,NCKAP1L,PREX1,CXCL6,GPR18,NUP85,IL1B,TNFSF14,FFAR2,CCR7,EDN2,ADGRE2,RAC2,LBP,MOSPD2,TRPM4,ARHGEF16,MPP1,CCL25,SFTPD,SAA2,PDGFRA,ANXA1,EDNRB,IL6,IL10,NOV,CCL21,SLC37A4,TH…
1	!	7.26e-07	202	7442	121	0.016	0.599	GO:0030595	BP	2	leukocyte chemotaxis	6	CX3CL1,CCL26,STAP1,F7,KARS,EDN1,CXCL2,TGFB2,PDGFB,LGMN,CHGA,CORO1A,CCL22,CCL17,PIK3CG,CREB3,CXCL12,CCL7,CCL2,CCL8,CCL1,CALCA,TRPV4,VEGFA,THBS4,WNT5A,CCL20,PGF,PTK2B,CCR2,NCKAP1L,PREX1,CXCL6,GPR18,NUP85,IL1B,TNFSF14,FFAR2,CCR7,EDN2,ADGRE2,RAC2,LBP,MOSPD2,TRPM4,MPP1,CCL25,SFTPD,ANXA1,EDNRB,IL6,IL10,NOV,CCL21,SLC37A4,THBS1,CXCL9,VAV1,TRPM2,S100A8,LYST,ITGA9,SLIT2,CXCL14,PLA2G7,PTPRO,ADAM8,ADAM17,CXA…
1	!	0.0286	107	7442	63	0.008	0.589	GO:0071621	BP	2	granulocyte chemotaxis	7	CX3CL1,CCL26,KARS,EDN1,CXCL2,TGFB2,CCL22,CCL17,PIK3CG,CCL7,CCL2,CCL8,CCL1,TRPV4,THBS4,CCL20,NCKAP1L,PREX1,CXCL6,IL1B,CCR7,EDN2,ADGRE2,RAC2,LBP,MOSPD2,MPP1,CCL25,ANXA1,CCL21,SLC37A4,THBS1,VAV1,S100A8,ITGA9,SLIT2,CXADR,ITGB2,S100A9,S100A12,IL17RC,CXCL5,CXCL1,SYK,JAM3,IL8,PIK3CD,C3AR1,SCG2,CCL19,SAA1,CMKLR1,CCL13,CAMK1D,S100A14,CXCL17,C5AR1,CCL5,CCL23,CCL18,CCL4L2,CCL3L3,CCL3
1	!	9.37e-16	3862	7442	1716	0.231	0.444	GO:0006950	BP	2	response to stress	3	FGR,ENPP4,CYP26B1,TFPI,SLC7A2,SARM1,CD38,KDM1A,RECQL,POLR2J,LIG3,ITGAL,MAP3K14,ABCC8,TAC1,CX3CL1,TNFRSF12A,ALDH3B1,CCL26,IFRD1,ADIPOR2,PAFAH1B1,NOS2,MATK,PAX6,SELE,SPAG9,MMP25,IL32,PAX7,POMT2,BAZ1B,STAB1,CD4,BTK,FYN,PLAUR,DCN,MAP4K3,BRCA1,LTF,NUB1,POLR3B,DDX11,CD6,ZMYND11,WAS,BID,ISL1,SLC11A1,MARCO,SNAI2,MNAT1,MRE11A,CPS1,RB1CC1,BIRC3,GLRX2,ABCC2,RRAGD,NR1H3,FAS,CD44,SLAMF7,IFNGR1,VRK2,TNFRSF1B,B…
1	!	1.59e-06	1662	7442	751	0.101	0.452	GO:0006952	BP	2	defense response	4	FGR,CYP26B1,SLC7A2,SARM1,ITGAL,MAP3K14,TAC1,CX3CL1,CCL26,NOS2,MATK,SELE,MMP25,IL32,STAB1,CD4,BTK,FYN,LTF,NUB1,POLR3B,CD6,ZMYND11,WAS,ISL1,SLC11A1,MARCO,BIRC3,NR1H3,FAS,CD44,SLAMF7,IFNGR1,TNFRSF1B,STAP1,C6,PTGER3,TNIP3,PIK3CB,CYBA,EIF2AK2,IL17RB,PRDM1,CAMK2B,STYK1,NGFR,CALCRL,KARS,CD84,SP100,IP6K2,SIRT2,PAGE1,GAL,RAB27A,UFD1L,NDST1,CAMK2A,FAM3A,FCGR2B,NFATC3,PVR,TXK,ICAM3,NFKB2,IL4R,EXOSC5,EDN1,VD…
1	!	0.0147	782	7442	358	0.048	0.458	GO:0006954	BP	2	inflammatory response	5	CYP26B1,SLC7A2,ITGAL,TAC1,CX3CL1,CCL26,NOS2,SELE,MMP25,STAB1,BTK,CD6,ISL1,SLC11A1,BIRC3,NR1H3,FAS,TNFRSF1B,STAP1,C6,PTGER3,TNIP3,PIK3CB,CYBA,IL17RB,NGFR,CALCRL,KARS,GAL,NDST1,FCGR2B,NFATC3,NFKB2,IL4R,TOLLIP,CXCL2,C1QTNF3,GSTP1,SEH1L,EIF2AK1,P2RX7,NLRC4,IL5RA,ESR1,CMA1,TYRO3,SNAP23,UNC13D,JAK2,RHBDD3,HMOX1,NFATC4,CD40,HCK,TLR8,CD40LG,ACP5,CCL22,CCL17,WFDC1,FOXF1,RIPK2,IKBKB,GSDMD,TNFRSF10A,RELB,HA…
1	!	0.000257	667	7442	320	0.043	0.48	GO:0009611	BP	2	response to wounding	4	ENPP4,TFPI,KDM1A,ABCC8,CX3CL1,TNFRSF12A,IFRD1,ADIPOR2,PAX6,PAX7,FYN,PLAUR,DCN,WAS,ISL1,SLC11A1,CD44,LCP2,CTNNA1,PIK3CB,ENTPD2,DCBLD2,F7,DGKG,GNA15,CDH3,HMG20B,DGKA,ERBB3,MAP2K4,FGFR2,RAB27A,FGF10,CLASP1,TXK,CAPZB,FBLN1,FAP,EDN1,SLC1A3,CEACAM1,KCNK2,ACHE,BAX,GNAS,AURKA,P2RX7,TYRO3,TGFB2,CBX5,ITPR3,DSP,JAK2,XBP1,HMOX1,TSPO,PDGFB,RANGAP1,PROCR,CD40,CD40LG,STK24,DGKH,WFDC1,FOXF1,PLAT,PTPRS,TFPI2,PIK3…
1	!	0.0288	558	7442	262	0.035	0.47	GO:0042060	BP	2	wound healing	5	ENPP4,TFPI,KDM1A,ABCC8,CX3CL1,TNFRSF12A,IFRD1,ADIPOR2,PAX7,FYN,PLAUR,DCN,WAS,SLC11A1,CD44,LCP2,PIK3CB,ENTPD2,DCBLD2,F7,DGKG,GNA15,CDH3,HMG20B,DGKA,ERBB3,FGFR2,RAB27A,FGF10,CLASP1,TXK,CAPZB,FBLN1,FAP,EDN1,CEACAM1,GNAS,P2RX7,TYRO3,TGFB2,CBX5,ITPR3,DSP,JAK2,XBP1,HMOX1,PDGFB,PROCR,CD40,CD40LG,DGKH,WFDC1,PLAT,TFPI2,PIK3CG,CAV1,EZH2,GLI3,DOCK8,KANK1,GATA3,P2RX1,AKAP10,VTN,EHD1,HPS5,MYF6,WNT5B,PTPN6,PPA…
1	!	5.6e-07	1870	7442	840	0.113	0.449	GO:0033554	BP	2	cellular response to stress	4	KDM1A,RECQL,POLR2J,LIG3,MAP3K14,ALDH3B1,PAFAH1B1,SPAG9,POMT2,BAZ1B,BTK,FYN,MAP4K3,BRCA1,DDX11,ZMYND11,BID,ISL1,SNAI2,MNAT1,MRE11A,RB1CC1,GLRX2,RRAGD,FAS,CD44,VRK2,TNFRSF1B,BCLAF1,BAK1,FUT8,UBA6,GABARAPL2,PARP3,CUL7,CTNNA1,HSPA5,TPR,RFC2,RAD51,POLQ,CYBA,FOXN3,SPO11,CUL1,EIF2AK2,SERPINB3,ATG5,RASGRF1,POLD1,TM7SF3,TMEM161A,MCM10,KARS,PDIA5,MAP2K4,ATXN3,SP100,TP53BP1,PDK3,PSME4,SIRT2,NUCKS1,NEDD4,UFD…
1	!	0.0136	306	7442	155	0.021	0.507	GO:0001666	BP	2	response to hypoxia	4	CD38,NOS2,CYBA,F7,PDK3,SIRT2,ENO1,EDN1,KCNK2,PLOD1,MT3,DNM1L,DNMT3B,SLC9A1,ANGPT2,TGFB2,SIRT1,HMOX1,EP300,BMP7,SUV39H1,PGK1,RGCC,NARFL,SFRP1,PLAT,NDRG1,BNIP3L,PTN,CAV1,TBL2,CA9,PDLIM1,CXCL12,CUL2,SLC6A4,SOD3,PPARGC1A,CRYAB,BIRC2,PPARD,SRF,VEGFA,STC2,EPAS1,NFE2L2,CREB1,MYB,PGF,TGFB3,TEK,PTK2B,CAT,ITPR2,BMP2,BECN1,GNGT1,EGLN3,KCNA5,ACTN4,EPO,RAMP2,RAF1,CCNB1,VHL,ETS1,HILPDA,EGLN1,TLR2,TRPC6,THBS1,A…
1	!	7.23e-06	2165	7442	952	0.128	0.44	GO:0006955	BP	2	immune response	3	FGR,FUCA2,ENPP4,SARM1,CD38,SPPL2B,ITGAL,MAP3K14,CX3CL1,ALDH3B1,CCL26,NOS2,MATK,CD79B,PSMB1,MMP25,IL32,CD4,BTK,FYN,PLAUR,LTF,NUB1,POLR3B,DNASE1L1,CD6,ACPP,WAS,SLC11A1,MARCO,BIRC3,DERA,NR1H3,FAS,CD44,SLAMF7,BTN3A1,IFNGR1,TNFRSF1B,POU2F2,GAB2,ATP6V0A1,STAP1,TIMP2,C6,LCP2,C12ORF4,TNFRSF17,TNIP3,PIK3CB,CYBA,HEBP2,EIF2AK2,SERPINB3,GDI2,PRDM1,ATG5,CAMK2B,STYK1,NGFR,CTSA,KARS,CD84,SP100,TP53BP1,TFE3,IP6K…
1	!	7.03e-05	897	7442	421	0.057	0.469	GO:0045087	BP	2	innate immune response	4	FGR,SARM1,CX3CL1,CCL26,NOS2,MATK,BTK,FYN,LTF,NUB1,POLR3B,CD6,WAS,SLC11A1,MARCO,BIRC3,NR1H3,CD44,SLAMF7,IFNGR1,C6,TNIP3,PIK3CB,CYBA,EIF2AK2,PRDM1,CAMK2B,STYK1,CD84,SP100,IP6K2,SIRT2,RAB27A,UFD1L,CAMK2A,FAM3A,FCGR2B,PVR,TXK,ICAM3,NFKB2,EDN1,TOLLIP,CEACAM1,MID2,FCN1,WDFY1,MAVS,KIF16B,LAG3,IRAK3,NLRC4,ESR1,TYRO3,UNC13D,MAP3K1,CRISP3,SRPK1,JAK2,IL12RB1,APOBEC3H,EP300,POLR3H,GZMB,COCH,CHGA,CD40,SLA2,PT…
1	!	0.0231	192	7442	103	0.014	0.536	GO:0034341	BP	2	response to interferon-gamma	5	CX3CL1,CCL26,NOS2,NUB1,WAS,SLC11A1,NR1H3,CD44,IFNGR1,CAMK2B,SP100,CAMK2A,TXK,EDN1,KIF16B,JAK2,IL12RB1,CD40,HCK,MID1,CCL22,CCL17,STX4,CDC37,CCL7,CCL2,CCL8,CCL1,HPX,CYP27B1,IFNG,GAPDH,TRIM38,WNT5A,CCL20,STAT1,STXBP3,TRIM62,GBP1,IRF6,NMI,IRF1,CITED1,IRF3,IRF5,BST2,C19ORF66,CCL25,NR1H2,GCH1,TRIM21,TRIM22,OASL,FLNB,EPRS,STXBP1,CCL21,IRF4,TLR2,ACTR2,PARP9,RAB20,NLRC5,RPL13A,GSN,CAMK2G,NCAM1,FCGR1A,CXCL…
1	!	0.0407	172	7442	93	0.012	0.541	GO:0071346	BP	2	cellular response to interferon-gamma	6	CX3CL1,CCL26,NOS2,WAS,NR1H3,CD44,IFNGR1,CAMK2B,SP100,CAMK2A,TXK,EDN1,KIF16B,JAK2,IL12RB1,HCK,MID1,CCL22,CCL17,STX4,CDC37,CCL7,CCL2,CCL8,CCL1,HPX,IFNG,GAPDH,TRIM38,WNT5A,CCL20,STAT1,STXBP3,TRIM62,GBP1,IRF6,NMI,IRF1,IRF3,IRF5,CCL25,NR1H2,TRIM21,TRIM22,OASL,FLNB,EPRS,STXBP1,CCL21,IRF4,TLR2,ACTR2,PARP9,RAB20,NLRC5,RPL13A,GSN,CAMK2G,NCAM1,FCGR1A,GBP2,GBP4,VCAM1,CLDN1,TLR3,DAPK3,LGALS9,PTAFR,STX8,TRIM8…
1	!	2.53e-06	699	7442	344	0.046	0.492	GO:0002263	BP	2	cell activation involved in immune response	4	FGR,FUCA2,ENPP4,ITGAL,ALDH3B1,PSMB1,MMP25,BTK,PLAUR,LTF,DNASE1L1,ACPP,SLC11A1,DERA,CD44,TNFRSF1B,GAB2,ATP6V0A1,TIMP2,C12ORF4,CYBA,HEBP2,SERPINB3,GDI2,STYK1,CTSA,KARS,CD84,TP53BP1,RAB27A,TFRC,FCGR2B,STK10,PLD1,UNG,IL4R,ITM2A,TOLLIP,CEACAM1,PGM1,RIF1,HSP90AA1,PTPRC,PKP1,GSTP1,RAB10,FCN1,CEACAM6,LAT2,HUWE1,CMTM6,SNAP23,UNC13D,MSH2,CRISP3,DSP,IL12RB1,RAB18,SNAP29,MFNG,PLA2G3,XBP1,TOM1,HMOX1,SYNGR1,CH…
1	!	1.77e-06	695	7442	343	0.046	0.494	GO:0002366	BP	2	leukocyte activation involved in immune response	5	FGR,FUCA2,ENPP4,ITGAL,ALDH3B1,PSMB1,MMP25,BTK,PLAUR,LTF,DNASE1L1,ACPP,SLC11A1,DERA,CD44,TNFRSF1B,GAB2,ATP6V0A1,TIMP2,C12ORF4,CYBA,HEBP2,SERPINB3,GDI2,STYK1,CTSA,KARS,CD84,TP53BP1,RAB27A,TFRC,FCGR2B,STK10,PLD1,UNG,IL4R,ITM2A,TOLLIP,CEACAM1,PGM1,RIF1,HSP90AA1,PTPRC,PKP1,GSTP1,RAB10,FCN1,CEACAM6,LAT2,HUWE1,CMTM6,SNAP23,UNC13D,MSH2,CRISP3,DSP,IL12RB1,RAB18,SNAP29,MFNG,PLA2G3,XBP1,TOM1,HMOX1,SYNGR1,CH…
1	!	3.17e-05	541	7442	270	0.036	0.499	GO:0002275	BP	2	myeloid cell activation involved in immune response	6	FGR,FUCA2,ENPP4,ITGAL,ALDH3B1,PSMB1,MMP25,BTK,PLAUR,LTF,DNASE1L1,ACPP,SLC11A1,DERA,CD44,TNFRSF1B,GAB2,ATP6V0A1,TIMP2,C12ORF4,CYBA,HEBP2,SERPINB3,GDI2,STYK1,CTSA,KARS,CD84,RAB27A,STK10,PLD1,IL4R,TOLLIP,CEACAM1,PGM1,HSP90AA1,PTPRC,PKP1,GSTP1,RAB10,FCN1,CEACAM6,LAT2,HUWE1,CMTM6,SNAP23,UNC13D,CRISP3,DSP,RAB18,SNAP29,PLA2G3,TOM1,HMOX1,SYNGR1,CHGA,PYGB,DNAJC5,CTSZ,BPI,MAGT1,GLA,DNAJC3,OLFM4,CRISPLD2,FO…
1	!	0.0403	487	7442	231	0.031	0.474	GO:0002283	BP	2	neutrophil activation involved in immune response	7	FGR,FUCA2,ENPP4,ITGAL,ALDH3B1,PSMB1,MMP25,PLAUR,LTF,DNASE1L1,ACPP,SLC11A1,DERA,CD44,TNFRSF1B,ATP6V0A1,TIMP2,CYBA,HEBP2,SERPINB3,GDI2,CTSA,RAB27A,STK10,PLD1,TOLLIP,CEACAM1,PGM1,HSP90AA1,PTPRC,PKP1,GSTP1,RAB10,FCN1,CEACAM6,HUWE1,CMTM6,SNAP23,UNC13D,CRISP3,DSP,RAB18,SNAP29,TOM1,SYNGR1,PYGB,DNAJC5,CTSZ,BPI,MAGT1,GLA,DNAJC3,OLFM4,CRISPLD2,C16ORF62,CTSH,ATP8B4,GSDMD,ASAH1,MAN2B1,GPI,IMPDH1,TSPAN14,PSMD…
1	!	0.00226	1414	7442	625	0.084	0.442	GO:0000003	BP	2	reproduction	2	CFTR,CYP26B1,CD38,SLC22A16,HOXA11,SOX8,ITGA3,YBX2,ABCC8,TAC1,ADIPOR2,PRSS21,PAFAH1B1,TEAD3,CSDE1,NCAPD2,DCN,MAMLD1,MRE11A,BIRC3,ABCC2,NCAPH2,TBPL1,BAK1,NSUN2,RAI14,ADAM28,CUL7,CTNNA1,YTHDC2,ROS1,KITLG,RAD51,ARID4B,PTPRN,FOXC1,SPO11,PRDM1,NDC1,SPAG4,EPN1,DLX3,DMRT3,ROPN1,ASPM,FGFR2,ZFAT,ACSL4,PSME4,SIRT2,LRP6,FGF10,FSTL3,TESK2,TRIP13,DAZAP1,FAM50A,TP63,KDM5A,IL4R,SPAG6,SMC1B,FBLN1,EDN1,DNM2,AFP,LR…
1	!	9.97e-19	11560	7442	4732	0.636	0.409	GO:0050789	BP	2	regulation of biological process	2	TNMD,FGR,FUCA2,NFYA,ENPP4,CFTR,CYP51A1,MAD1L1,LASP1,M6PR,CYP26B1,TFPI,RBM5,SLC7A2,SARM1,CD38,KDM1A,ARHGAP33,ZMYND10,HOXA11,POLR2J,LIG3,SPPL2B,MSL3,PON1,SOX8,MYCBP2,FBXL3,ITGAL,ITGA3,ZFX,CRLF1,YBX2,MAP3K14,ABCC8,CACNG3,TAC1,CX3CL1,CACNA1G,TNFRSF12A,RALA,BAIAP2L1,CCL26,USH1C,GGCT,IFRD1,GTF2IRD1,VPS41,ADIPOR2,CDKL3,PAFAH1B1,NOS2,GAS7,MATK,CD79B,ST7L,PAX6,CACNA2D2,TEAD3,SELE,MYLIP,E2F2,SYN1,JARID2,CD…
1	!	2.11e-17	2957	7442	1357	0.182	0.459	GO:0051239	BP	2	regulation of multicellular organismal process	3	TNMD,FGR,ENPP4,CYP26B1,TFPI,SARM1,CD38,KDM1A,ARHGAP33,HOXA11,SOX8,MYCBP2,ITGA3,ABCC8,TAC1,CX3CL1,CACNA1G,TNFRSF12A,IFRD1,GTF2IRD1,CDKL3,PAFAH1B1,NOS2,PAX6,CACNA2D2,MYLIP,E2F2,JARID2,CDKL5,SPAG9,STAB1,CD4,BTK,FYN,PLAUR,DCN,BRCA1,LTF,POLR3B,CD6,ACPP,ISL1,IL20RA,RUFY3,SLC11A1,WWTR1,ATP1A2,PHLDB1,SNAI2,RUNX3,MRE11A,RNF10,RNH1,BIRC3,STRAP,NR1H3,TYMP,TNFRSF1B,MUSK,STAP1,TIMP2,C6,AP2S1,ADRB1,CUL7,CTNNA1…
1	!	8.59e-07	623	7442	313	0.042	0.502	GO:0001817	BP	2	regulation of cytokine production	4	FGR,ABCC8,CX3CL1,NOS2,CD4,BTK,BRCA1,LTF,POLR3B,CD6,ISL1,SLC11A1,SNAI2,MRE11A,BIRC3,HOMER3,CYBA,EIF2AK2,IL17RB,ATG5,HDAC7,CDH3,KARS,CD84,NAV3,OTUD5,MAST4,UFD1L,TRIB2,FCGR2B,IGF2BP2,TXK,NFKB2,IL4R,FGFR1,CEACAM1,IL12RB2,C1QTNF3,GSTP1,FCN1,WNT11,MAST2,MAVS,P2RX7,LAG3,IRAK3,IL5RA,TGFB2,JAK2,IL12RB1,XBP1,HMOX1,TSPO,EP300,NFATC4,CD40,FERMT1,BPI,RIOK3,TLR8,CD40LG,ACP5,RGCC,NUTF2,CSK,CD276,RIPK2,IL7,GSDMD…
1	!	0.00165	119	7442	72	0.01	0.605	GO:1903555	BP	2	regulation of tumor necrosis factor superfamily cytokine production	5	ABCC8,CX3CL1,LTF,ISL1,CYBA,GSTP1,MAVS,IRAK3,JAK2,TSPO,NFATC4,BPI,ACP5,RIPK2,CACTIN,DDX58,IFNG,CLEC4A,CD86,WNT5A,FOXP1,POMC,IFIH1,ERRFI1,ARHGEF2,SLAMF1,TNFAIP3,CD274,TNFRSF8,CCR2,SASH3,GPR18,TICAM1,LBP,RARA,SYT11,HAVCR2,CD36,GPNMB,IL10,TLR2,THBS1,ARRB2,PIK3R1,ADAM8,ANGPT1,GHRL,SPON2,FZD5,TLR3,CYBB,FADD,CX3CR1,LGALS9,PTAFR,AZU1,CCL19,MYD88,CD34,TLR1,ADIPOQ,CARD9,HDAC2,SPN,UBE2J1,NFKBIL1,TRIM27,ORM1…
1	!	0.0106	115	7442	68	0.009	0.591	GO:0032680	BP	2	regulation of tumor necrosis factor production	6	ABCC8,CX3CL1,LTF,ISL1,CYBA,GSTP1,MAVS,IRAK3,JAK2,TSPO,NFATC4,BPI,ACP5,RIPK2,CACTIN,DDX58,CLEC4A,WNT5A,FOXP1,POMC,IFIH1,ERRFI1,ARHGEF2,SLAMF1,TNFAIP3,TNFRSF8,CCR2,SASH3,GPR18,TICAM1,LBP,RARA,SYT11,HAVCR2,CD36,GPNMB,IL10,TLR2,THBS1,ARRB2,PIK3R1,ANGPT1,GHRL,SPON2,FZD5,TLR3,CYBB,FADD,CX3CR1,LGALS9,PTAFR,AZU1,CCL19,MYD88,CD34,TLR1,ADIPOQ,CARD9,HDAC2,SPN,UBE2J1,NFKBIL1,TRIM27,ORM1,TLR9,MIF,MC1R,CCL3
1	!	0.00211	191	7442	106	0.014	0.555	GO:0030278	BP	2	regulation of ossification	4	TAC1,LTF,SNAI2,GPM6B,HDAC7,FGFR2,TP63,PIAS2,MEF2C,GNAS,P2RX7,CHRD,TGFB2,SUCO,BMP7,RASSF2,JAG1,SFRP1,CDK6,GLI3,DKK1,ZBTB16,CALCA,CYP27B1,MGP,SMAD5,WNT5A,IGFBP5,TGFB3,TNN,PTK2B,ACVR2A,EGR2,BMP4,SOX9,BMP2,GFRA4,CITED1,ID1,OMD,TPH1,JUND,TRPM4,KREMEN2,KL,IL6ST,LRP4,IL6,SMAD6,BMPR1B,BMP2K,FBN2,CYR61,ECM1,OSR1,SFRP2,HDAC8,NOTCH1,NOCT,GJA1,BMP6,SKI,IL6R,LRP5,MATN1,WNT4,DDR2,NPPC,CCR1,INTU,HAND2,OSR2,NELL…
1	!	4.52e-08	2672	7442	1176	0.158	0.44	GO:0032879	BP	2	regulation of localization	3	FGR,CFTR,MAD1L1,CD38,KDM1A,PON1,MYCBP2,ITGA3,ABCC8,CACNG3,TAC1,CX3CL1,CACNA1G,RALA,CCL26,VPS41,ADIPOR2,NOS2,PAX6,CACNA2D2,SELE,SYN1,TFAP2B,SPAG9,NISCH,CD4,FYN,AKAP8L,DCN,ZC3H3,WAS,BID,ISL1,RUFY3,SLC11A1,ATP1A2,SNAI2,FHL1,STRAP,NR1H3,KCNG1,TNFRSF1B,BAK1,GAB2,STAP1,MSR1,CDH1,ZFYVE16,RAB27B,AP2S1,CTNNA1,EPHA3,HSPA5,GPM6B,TPR,C12ORF4,ROS1,KITLG,NEDD4L,PTGER3,PIK3CB,CYBA,NNAT,LAMA3,SYNE2,USP36,IL17RB,…
1	!	0.0015	1781	7442	776	0.104	0.436	GO:0051049	BP	2	regulation of transport	4	FGR,CFTR,CD38,PON1,ABCC8,CACNG3,TAC1,CX3CL1,CACNA1G,RALA,VPS41,ADIPOR2,NOS2,CACNA2D2,SELE,SYN1,TFAP2B,CD4,FYN,AKAP8L,ZC3H3,BID,ISL1,RUFY3,SLC11A1,ATP1A2,FHL1,NR1H3,KCNG1,TNFRSF1B,BAK1,GAB2,STAP1,CDH1,ZFYVE16,RAB27B,AP2S1,EPHA3,GPM6B,TPR,C12ORF4,ROS1,NEDD4L,PTGER3,PIK3CB,CYBA,NNAT,USP36,IL17RB,PKP2,ATG5,PPP1R12A,RASGRF1,CAMK2B,RIOK2,STYK1,WNK1,CDH3,TM7SF3,NGFR,ABCA7,SNCAIP,ERBB3,KARS,TBC1D22B,SNAP…
1	!	8.4e-05	738	7442	353	0.047	0.478	GO:0051046	BP	2	regulation of secretion	5	FGR,CFTR,CD38,ABCC8,TAC1,CX3CL1,CACNA1G,RALA,NOS2,CACNA2D2,SYN1,TFAP2B,ISL1,NR1H3,TNFRSF1B,GAB2,RAB27B,C12ORF4,PTGER3,CYBA,NNAT,IL17RB,ATG5,STYK1,WNK1,TM7SF3,SNCAIP,ERBB3,KARS,CD84,SYT1,GAL,MAOB,PLA2G10,RAB27A,FGF10,CAMK2A,SREBF1,FCGR2B,LLGL2,CLASP1,TSG101,SRI,IL4R,FGFR1,EDN1,FGF20,CEACAM1,RAB21,MEF2C,AACS,C1QTNF3,RAB10,FCN1,ACHE,GNAS,DNM1L,MAVS,SNX5,P2RX7,BIRC5,RAB11FIP3,RAPGEF4,UNC13D,TGFB2,IL1…
1	!	0.00229	939	7442	429	0.058	0.457	GO:0032880	BP	2	regulation of protein localization	4	FGR,CFTR,CD38,KDM1A,ITGA3,ABCC8,CX3CL1,NOS2,CACNA2D2,TFAP2B,FYN,AKAP8L,ZC3H3,BID,ISL1,RUFY3,NR1H3,CDH1,EPHA3,GPM6B,TPR,NEDD4L,NNAT,USP36,IL17RB,ATG5,RIOK2,TM7SF3,NGFR,KARS,PPP2R5A,SP100,SREBF1,FCGR2B,TP63,LLGL2,TSG101,SRI,GTSE1,IL4R,ACTN2,MAP2,PCM1,TP53INP2,TP73,EPB41L2,STX7,HSP90AA1,NDC80,AACS,C1QTNF3,GSK3B,FCN1,DNAJA1,HUWE1,ACHE,GNAS,DNM1L,EDEM2,MAVS,P2RX7,BIRC5,RAB11FIP3,SLC26A4,RAPGEF4,TGFB2,…
1	!	6.88e-22	4115	7442	1859	0.25	0.452	GO:0048583	BP	2	regulation of response to stimulus	3	FGR,ENPP4,CFTR,LASP1,CYP26B1,TFPI,SLC7A2,SARM1,CD38,KDM1A,ARHGAP33,SPPL2B,MYCBP2,ITGAL,ITGA3,CRLF1,MAP3K14,ABCC8,CACNG3,TAC1,CX3CL1,TNFRSF12A,BAIAP2L1,CCL26,GTF2IRD1,PAFAH1B1,NOS2,CD79B,SELE,JARID2,TFAP2B,SPAG9,PLEKHG6,IL32,CD4,BTK,FYN,PLAUR,DCN,MAP4K3,BRCA1,LTF,POLR3B,DDX11,CD6,ZC3H3,ACPP,ZMYND11,WAS,BID,ISL1,IL20RA,SLC11A1,WWTR1,ATP1A2,MARCO,SNAI2,ZRANB1,RB1CC1,BIRC3,AKAP11,GLRX2,STRAP,RRAGD,NR…
1	!	0.000864	806	7442	376	0.051	0.467	GO:0032101	BP	2	regulation of response to external stimulus	4	ENPP4,TFPI,SLC7A2,MYCBP2,ABCC8,TAC1,CX3CL1,CCL26,NOS2,SELE,BTK,PLAUR,LTF,CD6,ISL1,SNAI2,BIRC3,NR1H3,TNFRSF1B,STAP1,C6,PTGER3,CYBA,IL17RB,F7,PRDM1,CALCRL,KARS,CTNNA2,SIRT2,UFD1L,FGF10,FAM3A,FCGR2B,CLASP1,TXK,FGFR1,FAP,EDN1,CEACAM1,CXCL2,C1QTNF3,GSTP1,MT3,MAVS,ESR1,ANGPT2,CMA1,TYRO3,PGC,JAK2,IL12RB1,RHBDD3,PDGFB,LGMN,HCK,USP14,RIOK3,STK24,ACP5,WFDC1,FOXF1,STX4,RIPK2,PLAT,CACTIN,PTPRS,CARD8,PIK3CG,C…
1	!	7.35e-07	1394	7442	642	0.086	0.461	GO:0080134	BP	2	regulation of response to stress	4	FGR,ENPP4,TFPI,SLC7A2,SARM1,KDM1A,ABCC8,TAC1,CX3CL1,TNFRSF12A,PAFAH1B1,NOS2,SELE,SPAG9,BTK,FYN,PLAUR,BRCA1,LTF,POLR3B,DDX11,CD6,ZMYND11,BID,ISL1,MARCO,SNAI2,RB1CC1,BIRC3,NR1H3,FAS,CD44,IFNGR1,TNFRSF1B,BCLAF1,BAK1,FUT8,STAP1,C6,HSPA5,PTGER3,TNIP3,RAD51,POLQ,CYBA,EIF2AK2,IL17RB,SERPINB3,F7,TMEM161A,CALCRL,KARS,MAP2K4,ATXN3,TP53BP1,SIRT2,UFD1L,FGF10,NCK2,FAM3A,FCGR2B,PVR,CLASP1,NUAK1,ENO1,TXK,TRAF4,…
1	!	0.000959	738	7442	347	0.047	0.47	GO:0031347	BP	2	regulation of defense response	5	FGR,SLC7A2,SARM1,TAC1,CX3CL1,NOS2,SELE,BTK,FYN,LTF,POLR3B,CD6,ISL1,MARCO,BIRC3,NR1H3,IFNGR1,TNFRSF1B,STAP1,C6,PTGER3,TNIP3,CYBA,IL17RB,CALCRL,KARS,SIRT2,UFD1L,FAM3A,FCGR2B,PVR,TXK,ICAM3,CEACAM1,MEF2C,C1QTNF3,GSTP1,FCN1,WDFY1,MAVS,LAG3,IRAK3,NLRC4,ESR1,CMA1,TYRO3,MAP3K1,PGC,JAK2,IL12RB1,RHBDD3,EP300,COCH,HCK,RIOK3,TLR8,ACP5,WFDC1,FOXF1,RIPK2,IKBKB,RELB,CACTIN,CDC37,PTPRS,PIK3CG,CAV1,DDX58,GATA3,IC…
1	!	0.00496	988	7442	447	0.06	0.452	GO:0040012	BP	2	regulation of locomotion	3	FGR,MYCBP2,ITGA3,ABCC8,TAC1,CX3CL1,CCL26,PAX6,SPAG9,NISCH,DCN,WAS,RUFY3,SNAI2,STRAP,STAP1,CTNNA1,HSPA5,KITLG,LAMA3,SYNE2,SERPINB3,F7,LAMC2,CCAR1,HDAC7,PKN2,NTN1,ERBB3,KARS,TIE1,SP100,NAV3,FGF10,STK10,CLASP1,TSG101,GTSE1,SEMA3C,CAMSAP3,FGFR1,FBLN1,EDN1,CEACAM1,MID2,CXCL2,MEF2C,PTPRC,GSTP1,WNT11,CEACAM6,ARHGAP4,CHRD,ITGA6,TF,ANGPT2,RFFL,TGFB2,HDAC6,SIRT1,JAK2,CARD10,SH3BP1,XBP1,UNC84B,HMOX1,PDGFB,L…
1	!	0.00455	189	7442	104	0.014	0.55	GO:0050920	BP	2	regulation of chemotaxis	4	MYCBP2,CCL26,STAP1,F7,KARS,FGF10,FGFR1,EDN1,CXCL2,GSTP1,ANGPT2,PDGFB,LGMN,USP14,STX4,MET,CREB3,CXCL12,WNT3,CCL7,CCL2,CCL1,TRPV4,SMOC2,VEGFA,THBS4,FGF1,PDGFRB,WNT5A,PLXNA1,PGF,PTK2B,CCR2,NCKAP1L,CXCL6,GPR18,TNFSF14,CCR7,EDN2,RAC2,LBP,MOSPD2,MPP1,PDGFRA,IL6,NOV,CCL21,THBS1,FGF2,CXCL9,SLIT2,CXCL14,PLA2G7,NOTCH1,PTPRO,ADAM17,FEZF2,WNT3A,IL6R,CXCL5,CXCL1,RYK,CCR1,ITGA2,F2RL1,JAM3,STX3,GREM1,SMAD3,IL12…
1	!	3.54e-06	6819	7442	2796	0.376	0.41	GO:0019222	BP	2	regulation of metabolic process	3	FGR,NFYA,CYP51A1,CYP26B1,TFPI,RBM5,CD38,KDM1A,HOXA11,POLR2J,LIG3,MSL3,SOX8,ITGA3,ZFX,CRLF1,YBX2,MAP3K14,CX3CL1,CCL26,GTF2IRD1,ADIPOR2,PAFAH1B1,NOS2,GAS7,PAX6,TEAD3,SELE,MYLIP,E2F2,JARID2,CDK11A,TFAP2B,SPAG9,SS18L2,NFIX,CSDE1,PAX7,POMT2,BAZ1B,ETV7,CD4,BTK,FYN,HIVEP2,APBA3,AKAP8L,PLAUR,DCN,MAP4K3,ZBTB32,BRCA1,LTF,ELOVL5,CALCOCO1,NUB1,DDX11,MAMLD1,ZC3H3,ZMYND11,BID,ISL1,SLC11A1,WWTR1,MARCO,SNAI2,ZFP…
1	!	0.00158	4456	7442	1840	0.247	0.413	GO:0009889	BP	2	regulation of biosynthetic process	4	NFYA,CYP51A1,CD38,KDM1A,HOXA11,LIG3,MSL3,SOX8,ITGA3,ZFX,YBX2,CX3CL1,GTF2IRD1,ADIPOR2,NOS2,GAS7,PAX6,TEAD3,E2F2,JARID2,CDK11A,TFAP2B,SS18L2,NFIX,CSDE1,PAX7,POMT2,BAZ1B,ETV7,CD4,BTK,FYN,HIVEP2,AKAP8L,DCN,ZBTB32,BRCA1,LTF,ELOVL5,CALCOCO1,DDX11,MAMLD1,ZC3H3,ZMYND11,ISL1,SLC11A1,WWTR1,SNAI2,ZFP64,MNAT1,SAMD4A,RUNX3,MRE11A,RNF10,RB1CC1,GLRX2,SNAPC1,STRAP,DEPDC1,NR1H3,POU2F2,TBPL1,BCLAF1,TFB1M,MUSK,IKZF…
1	!	0.0184	1559	7442	676	0.091	0.434	GO:0009890	BP	2	negative regulation of biosynthetic process	5	CD38,KDM1A,LIG3,MSL3,SOX8,PAX6,JARID2,TFAP2B,NFIX,ETV7,FYN,ZBTB32,BRCA1,ZMYND11,ISL1,WWTR1,SNAI2,SAMD4A,RUNX3,MRE11A,STRAP,DEPDC1,NR1H3,BCLAF1,IKZF2,PARP3,ZIC2,TPR,NEDD4L,DKK3,NFE2L3,FOXN3,FOXC1,EIF2AK2,PRDM1,MTA3,CCAR1,HDAC7,ABCA7,YBX1,SPI1,FGFR2,SP100,SIRT2,HES2,NEDD4,NCK2,TCF3,TRIB2,MBD3,SREBF1,NFATC3,FBXW11,TP63,KDM5A,IGF2BP2,NOTCH3,TSG101,ENO1,TIPIN,NFKB2,SIRT6,FGFR1,EDN1,ITM2A,TNRC6C,TP73,C…
1	!	2.43e-07	6175	7442	2559	0.344	0.414	GO:0080090	BP	2	regulation of primary metabolic process	4	FGR,NFYA,CYP51A1,TFPI,RBM5,CD38,KDM1A,HOXA11,LIG3,MSL3,SOX8,ITGA3,ZFX,CRLF1,YBX2,MAP3K14,CX3CL1,CCL26,GTF2IRD1,ADIPOR2,PAFAH1B1,NOS2,GAS7,PAX6,TEAD3,MYLIP,E2F2,JARID2,CDK11A,TFAP2B,SPAG9,SS18L2,NFIX,CSDE1,PAX7,POMT2,BAZ1B,ETV7,CD4,BTK,FYN,HIVEP2,AKAP8L,PLAUR,DCN,MAP4K3,ZBTB32,BRCA1,LTF,ELOVL5,CALCOCO1,NUB1,DDX11,MAMLD1,ZC3H3,ZMYND11,BID,ISL1,SLC11A1,WWTR1,MARCO,SNAI2,ZFP64,MNAT1,SAMD4A,RUNX3,MRE1…
1	!	7.4e-06	6371	7442	2618	0.352	0.411	GO:0060255	BP	2	regulation of macromolecule metabolic process	4	FGR,NFYA,CYP26B1,TFPI,RBM5,CD38,KDM1A,HOXA11,POLR2J,LIG3,MSL3,SOX8,ITGA3,ZFX,CRLF1,YBX2,MAP3K14,CX3CL1,CCL26,GTF2IRD1,PAFAH1B1,NOS2,GAS7,PAX6,TEAD3,SELE,MYLIP,E2F2,JARID2,CDK11A,TFAP2B,SPAG9,SS18L2,NFIX,CSDE1,PAX7,POMT2,BAZ1B,ETV7,CD4,BTK,FYN,HIVEP2,APBA3,AKAP8L,PLAUR,DCN,MAP4K3,ZBTB32,BRCA1,LTF,CALCOCO1,NUB1,DDX11,MAMLD1,ZC3H3,ZMYND11,BID,ISL1,SLC11A1,WWTR1,MARCO,SNAI2,ZFP64,MNAT1,SAMD4A,RUNX3,M…
1	!	0.00579	4256	7442	1754	0.236	0.412	GO:0010556	BP	2	regulation of macromolecule biosynthetic process	5	NFYA,CD38,KDM1A,HOXA11,LIG3,MSL3,SOX8,ITGA3,ZFX,YBX2,CX3CL1,GTF2IRD1,GAS7,PAX6,TEAD3,E2F2,JARID2,CDK11A,TFAP2B,SS18L2,NFIX,CSDE1,PAX7,POMT2,BAZ1B,ETV7,CD4,BTK,HIVEP2,AKAP8L,DCN,ZBTB32,BRCA1,LTF,CALCOCO1,DDX11,MAMLD1,ZC3H3,ZMYND11,ISL1,SLC11A1,WWTR1,SNAI2,ZFP64,MNAT1,SAMD4A,RUNX3,MRE11A,RNF10,RB1CC1,GLRX2,SNAPC1,STRAP,DEPDC1,NR1H3,POU2F2,TBPL1,BCLAF1,TFB1M,MUSK,IKZF2,CDH1,ZFYVE16,PARP3,ZIC2,HSPA5,…
1	!	0.0122	1481	7442	646	0.087	0.436	GO:0010558	BP	2	negative regulation of macromolecule biosynthetic process	6	CD38,KDM1A,LIG3,MSL3,SOX8,PAX6,JARID2,TFAP2B,NFIX,ETV7,ZBTB32,BRCA1,ZMYND11,ISL1,WWTR1,SNAI2,SAMD4A,RUNX3,MRE11A,STRAP,DEPDC1,NR1H3,BCLAF1,IKZF2,PARP3,ZIC2,TPR,NEDD4L,DKK3,NFE2L3,FOXN3,FOXC1,EIF2AK2,PRDM1,MTA3,CCAR1,HDAC7,ABCA7,YBX1,SPI1,FGFR2,SP100,SIRT2,HES2,NEDD4,NCK2,TCF3,TRIB2,MBD3,SREBF1,NFATC3,FBXW11,TP63,KDM5A,IGF2BP2,NOTCH3,TSG101,ENO1,TIPIN,NFKB2,SIRT6,FGFR1,EDN1,ITM2A,TNRC6C,TP73,RIF1,…
1	!	3.15e-07	6022	7442	2498	0.336	0.415	GO:0051171	BP	2	regulation of nitrogen compound metabolic process	4	FGR,NFYA,TFPI,RBM5,CD38,KDM1A,HOXA11,LIG3,MSL3,SOX8,ITGA3,ZFX,CRLF1,YBX2,MAP3K14,CX3CL1,CCL26,GTF2IRD1,PAFAH1B1,NOS2,GAS7,PAX6,TEAD3,MYLIP,E2F2,JARID2,CDK11A,TFAP2B,SPAG9,SS18L2,NFIX,CSDE1,PAX7,POMT2,BAZ1B,ETV7,CD4,BTK,FYN,HIVEP2,AKAP8L,PLAUR,DCN,MAP4K3,ZBTB32,BRCA1,LTF,CALCOCO1,NUB1,DDX11,MAMLD1,ZC3H3,ZMYND11,BID,ISL1,SLC11A1,WWTR1,MARCO,SNAI2,ZFP64,MNAT1,SAMD4A,RUNX3,MRE11A,RNF10,RB1CC1,BIRC3,G…
1	!	0.000149	2384	7442	1029	0.138	0.432	GO:0051172	BP	2	negative regulation of nitrogen compound metabolic process	5	TFPI,CD38,KDM1A,LIG3,MSL3,SOX8,PAFAH1B1,NOS2,PAX6,JARID2,TFAP2B,NFIX,ETV7,FYN,PLAUR,DCN,ZBTB32,BRCA1,LTF,ZMYND11,ISL1,SLC11A1,WWTR1,SNAI2,SAMD4A,RUNX3,MRE11A,BIRC3,STRAP,DEPDC1,NR1H3,CD44,TNFRSF1B,BCLAF1,BAK1,IKZF2,GABARAPL2,TIMP2,PARP3,ZIC2,TPR,NEDD4L,DKK3,NFE2L3,POLQ,FOXN3,FOXC1,EIF2AK2,SERPINB3,PRDM1,ATG5,MTA3,WNK1,CCAR1,HDAC7,U2AF2,NGFR,CTSA,ABCA7,HMG20B,YBX1,ELAVL1,SPI1,FGFR2,SP100,TP53BP1,S…
1	!	2.44e-07	2803	7442	1223	0.164	0.436	GO:0051246	BP	2	regulation of protein metabolic process	5	FGR,TFPI,KDM1A,CRLF1,YBX2,MAP3K14,CX3CL1,CCL26,PAFAH1B1,NOS2,PAX6,MYLIP,JARID2,TFAP2B,SPAG9,PAX7,POMT2,CD4,FYN,AKAP8L,PLAUR,DCN,MAP4K3,BRCA1,LTF,NUB1,ZMYND11,BID,ISL1,SLC11A1,WWTR1,MARCO,SNAI2,MNAT1,SAMD4A,MRE11A,RB1CC1,BIRC3,STRAP,NR1H3,FAS,CD44,VRK2,TNFRSF1B,SNX1,BAK1,MUSK,GABARAPL2,STAP1,TIMP2,C6,LCP2,HSPA5,MAGEC2,TPR,ROS1,KITLG,NEDD4L,PIK3CB,EIF2AK2,NPFFR2,SERPINB3,SOAT1,ATG5,PPP1R12A,WNK1,DG…
1	!	9.1e-14	1503	7442	727	0.098	0.484	GO:0002682	BP	2	regulation of immune system process	3	FGR,MAD1L1,CYP26B1,SLC7A2,SARM1,CD38,SPPL2B,ITGAL,TAC1,CX3CL1,CD79B,CD4,BTK,FYN,LTF,POLR3B,CD6,WAS,SLC11A1,MARCO,RUNX3,BIRC3,NR1H3,SLAMF7,BTN3A1,IFNGR1,GAB2,STAP1,C6,LCP2,C12ORF4,KITLG,TNIP3,PIK3CB,CYBA,FOXC1,EIF2AK2,KMT2C,F7,PRDM1,ATG5,STYK1,KARS,CD84,SPI1,TP53BP1,TFE3,ADGRF5,GAL,PLA2G10,UFD1L,FGF10,FSTL3,NCK2,TCF3,FAM3A,TFRC,FCGR2B,NFATC3,STK10,PVR,TXK,UNG,ICAM3,IL4R,EDN1,TNRC6C,TP73,CEACAM1,ST…
1	!	4.64e-05	975	7442	455	0.061	0.467	GO:0050776	BP	2	regulation of immune response	4	FGR,SARM1,CD38,SPPL2B,ITGAL,CD79B,CD4,BTK,FYN,LTF,POLR3B,WAS,SLC11A1,MARCO,BIRC3,NR1H3,SLAMF7,BTN3A1,IFNGR1,GAB2,STAP1,C6,LCP2,C12ORF4,TNIP3,PIK3CB,CYBA,ATG5,STYK1,KARS,CD84,TP53BP1,UFD1L,FAM3A,TFRC,FCGR2B,NFATC3,PVR,TXK,UNG,ICAM3,IL4R,CEACAM1,STX7,RIF1,HSP90AA1,MEF2C,PTPRC,FCN1,WDFY1,PILRA,LAT2,BAX,MAVS,P2RX7,LAG3,IRAK3,NLRC4,ESR1,TYRO3,UNC13D,TGFB2,MSH2,MAP3K1,PGC,SIRT1,JAK2,IL12RB1,XBP1,HMOX1,…
1	!	7.88e-05	353	7442	185	0.025	0.524	GO:0045088	BP	2	regulation of innate immune response	5	FGR,SARM1,BTK,FYN,LTF,POLR3B,MARCO,BIRC3,NR1H3,IFNGR1,TNIP3,CYBA,UFD1L,FAM3A,FCGR2B,PVR,TXK,ICAM3,CEACAM1,FCN1,WDFY1,MAVS,LAG3,IRAK3,NLRC4,ESR1,TYRO3,MAP3K1,JAK2,EP300,COCH,HCK,RIOK3,TLR8,RIPK2,IKBKB,RELB,CACTIN,CDC37,PTPRS,CAV1,DDX58,ICAM2,UNC93B1,HPX,BIRC2,IFNG,PTPN6,CLEC4A,POLR3G,WNT5A,IFIH1,STAT1,IL18RAP,SFPQ,TNFAIP3,TRIM6,NMI,IRF1,FFAR2,IRF3,TICAM1,SEC14L1,LBP,TRAF3,RFTN1,NR1H2,RAF1,CLEC10A,…
1	!	2.15e-18	10868	7442	4469	0.601	0.411	GO:0050794	BP	2	regulation of cellular process	3	TNMD,FGR,NFYA,CFTR,MAD1L1,LASP1,M6PR,CYP26B1,TFPI,RBM5,SLC7A2,SARM1,CD38,KDM1A,ARHGAP33,ZMYND10,HOXA11,POLR2J,LIG3,SPPL2B,MSL3,SOX8,MYCBP2,ITGAL,ITGA3,ZFX,CRLF1,YBX2,MAP3K14,ABCC8,CACNG3,TAC1,CX3CL1,CACNA1G,TNFRSF12A,RALA,BAIAP2L1,CCL26,USH1C,GGCT,IFRD1,GTF2IRD1,VPS41,ADIPOR2,CDKL3,PAFAH1B1,NOS2,GAS7,MATK,CD79B,ST7L,PAX6,CACNA2D2,TEAD3,SELE,MYLIP,E2F2,SYN1,JARID2,CDKL5,CAMK1G,CDK11A,TFAP2B,SPAG9,…
1	!	0.000465	682	7442	325	0.044	0.477	GO:1903530	BP	2	regulation of secretion by cell	4	FGR,CFTR,CD38,ABCC8,TAC1,CX3CL1,CACNA1G,RALA,NOS2,CACNA2D2,SYN1,TFAP2B,ISL1,NR1H3,TNFRSF1B,GAB2,RAB27B,C12ORF4,NNAT,IL17RB,ATG5,STYK1,TM7SF3,SNCAIP,KARS,CD84,SYT1,GAL,MAOB,RAB27A,CAMK2A,SREBF1,FCGR2B,LLGL2,CLASP1,TSG101,SRI,IL4R,FGFR1,EDN1,FGF20,CEACAM1,RAB21,MEF2C,AACS,C1QTNF3,RAB10,FCN1,ACHE,GNAS,DNM1L,MAVS,P2RX7,BIRC5,RAB11FIP3,RAPGEF4,UNC13D,TGFB2,IL11,ITPR3,JAK2,XBP1,RHBDD3,HMOX1,CACNA1I,TRI…
1	!	3.37e-07	1151	7442	542	0.073	0.471	GO:0051726	BP	2	regulation of cell cycle	4	MAD1L1,MAP3K14,CDKL3,PAFAH1B1,GAS7,E2F2,CDK11A,ANLN,MAP4K3,BRCA1,DDX11,TACC3,BID,MNAT1,RUNX3,MRE11A,FHL1,RRAGD,BAK1,TIMP2,NSUN2,SPDL1,PARP3,CUL7,YTHDC2,TPR,RAD51,FOXN3,FOXC1,CUL1,MTA3,RIOK2,PKN2,MAP2K4,ASPM,FGFR2,TP53BP1,PRR11,SIRT2,LRP6,FGF10,ASNS,TRIP13,ZFYVE26,HMMR,CHFR,STK10,TP63,CLASP1,TSG101,TIPIN,GTSE1,SPAG5,DYNC1I2,FGFR1,FAP,EDN1,PCM1,TP73,MOK,HSP90AA1,RBL1,NDC80,PTPRC,CDC14B,STRADB,CCNT2…
1	!	0.00105	628	7442	300	0.04	0.478	GO:0007346	BP	2	regulation of mitotic cell cycle	5	MAD1L1,MAP3K14,PAFAH1B1,CDK11A,ANLN,MAP4K3,BRCA1,TACC3,BID,MRE11A,FHL1,TIMP2,PARP3,CUL7,YTHDC2,TPR,FOXN3,FOXC1,CUL1,MTA3,RIOK2,PKN2,MAP2K4,SIRT2,FGF10,ASNS,TRIP13,HMMR,CHFR,STK10,TP63,CLASP1,TIPIN,GTSE1,DYNC1I2,FGFR1,FAP,EDN1,PCM1,TP73,HSP90AA1,NDC80,CDC14B,STRADB,ZW10,BAX,AURKA,CNOT3,TPX2,BIRC5,PSME1,CDC45,MSH2,MAP3K1,SIRT1,CDC7,RANBP1,PDGFB,EP300,LGMN,APEX1,NINL,STK4,BMP7,CDC25B,STAG2,NAA10,PIM…
1	!	1.15e-14	1708	7442	819	0.11	0.48	GO:0042127	BP	2	regulation of cell proliferation	4	TNMD,FGR,MAD1L1,RBM5,CD38,KDM1A,SOX8,CRLF1,ABCC8,TAC1,CX3CL1,CCL26,NOS2,MATK,PAX6,JARID2,TFAP2B,PAX7,CD4,BTK,FYN,BRCA1,LTF,CD6,BID,ISL1,WWTR1,SNAI2,MNAT1,RUNX3,RNF10,STRAP,FAS,B4GALT7,TNFRSF1B,BAK1,GAB2,TIMP2,CTNNA1,KITLG,CYBA,PTPRN,CUL1,EIF2AK2,SERPINB3,PRDM1,MTA3,LAMC2,STYK1,CCAR1,CDH3,NGFR,CALCRL,NTN1,ERBB3,KARS,ASPM,FGFR2,FGFR3,SIRT2,DNAJA2,GAL,LRP6,FGF10,NCK2,SPEG,TFRC,FCGR2B,TP63,NOTCH3,TSG…
1	!	1.01e-07	216	7442	130	0.017	0.602	GO:0070663	BP	2	regulation of leukocyte proliferation	5	MAD1L1,CD38,TAC1,CD4,BTK,CD6,KITLG,PRDM1,GAL,FGF10,NCK2,TFRC,FCGR2B,MEF2C,PTPRC,GSTP1,FLT3LG,EFNB1,IL12RB1,CD40,CD40LG,TNFSF13B,CORO1A,DNAJA3,CD276,RIPK2,IL7,RASAL3,CLC,EBI3,AHR,CCL8,PTPN6,BCL6,HES1,ZAP70,IGFBP2,ZP4,PLA2G2D,CD46,TNFAIP3,CD274,MAPK8IP1,CCR2,SASH3,NCKAP1L,SDC4,BTN2A2,CDKN1A,IRF1,BMP4,IL1B,TNFSF9,TICAM1,RAC2,RIPK3,EPO,IDO1,NDFIP1,SFTPD,VTCN1,IL6ST,IL2RA,ANXA1,HAVCR2,GPNMB,IL6,MARCH7…
1	!	2.8e-07	206	7442	124	0.017	0.602	GO:0032944	BP	2	regulation of mononuclear cell proliferation	6	MAD1L1,CD38,TAC1,CD4,BTK,CD6,PRDM1,GAL,FGF10,NCK2,TFRC,FCGR2B,MEF2C,PTPRC,FLT3LG,EFNB1,IL12RB1,CD40,CD40LG,TNFSF13B,CORO1A,DNAJA3,CD276,RIPK2,IL7,RASAL3,CLC,EBI3,AHR,PTPN6,BCL6,HES1,ZAP70,IGFBP2,ZP4,PLA2G2D,CD46,CD274,MAPK8IP1,CCR2,SASH3,NCKAP1L,SDC4,BTN2A2,CDKN1A,IRF1,BMP4,IL1B,TNFSF9,TICAM1,RAC2,RIPK3,EPO,IDO1,NDFIP1,SFTPD,VTCN1,IL6ST,IL2RA,ANXA1,HAVCR2,GPNMB,IL6,MARCH7,IL10,PDE5A,TNFRSF21,GNRH…
1	!	2.01e-17	1676	7442	819	0.11	0.489	GO:0010941	BP	2	regulation of cell death	4	RBM5,SARM1,CD38,KDM1A,SOX8,CRLF1,MAP3K14,CX3CL1,TNFRSF12A,TFAP2B,PAX7,BTK,FYN,PLAUR,MAP4K3,BRCA1,LTF,ZMYND11,BID,ISL1,IL20RA,SNAI2,MNAT1,MRE11A,RB1CC1,BIRC3,FAS,CD44,TNFRSF1B,BCLAF1,BAK1,CTNNA1,HSPA5,KITLG,PIK3CB,HEBP2,FOXC1,EIF2AK2,TRAF1,ATG5,TM7SF3,WISP2,NGFR,TMEM161A,ERBB3,MAP2K4,NGEF,FGFR2,SP100,IP6K2,SIRT2,GAL,LRP6,FGF10,ASNS,CAMK2A,RAD18,NCK2,ARHGAP10,ACTN1,FCGR2B,STK10,TP63,ENO1,UNG,KLHL20…
1	!	2.42e-05	294	7442	160	0.021	0.544	GO:1901214	BP	2	regulation of neuron death	5	SARM1,CRLF1,CX3CL1,TFAP2B,FYN,ISL1,ERBB3,MAP2K4,FCGR2B,TP63,FGF20,TP73,MEF2C,GSK3B,BAX,MT3,BIRC5,AARS,TYRO3,TGFB2,MSH2,SIRT1,JAK2,CDC34,HMOX1,LGMN,CHGA,MYBL2,DNAJC5,CTSZ,CORO1A,TOX3,GPI,MAG,CASP2,AIMP2,GATA3,DKK1,CCL2,WFS1,TRIM2,FBXW7,PPARGC1A,AMBRA1,NCOA7,CPEB4,WNT5A,EIF4G1,DHCR24,KMO,FASLG,KIF14,CREB1,MYB,SET,TGFB3,PTK2B,PIK3CA,CNTFR,LRP1,GRM4,WNT1,CITED1,GDF5,ELK1,TRAF2,ADORA2A,PARP2,EGLN3,EPO…
1	!	4.18e-17	1554	7442	765	0.103	0.492	GO:0043067	BP	2	regulation of programmed cell death	5	RBM5,SARM1,CD38,KDM1A,SOX8,CRLF1,MAP3K14,CX3CL1,TNFRSF12A,TFAP2B,PAX7,BTK,FYN,PLAUR,MAP4K3,BRCA1,LTF,ZMYND11,BID,ISL1,IL20RA,SNAI2,MNAT1,MRE11A,RB1CC1,BIRC3,FAS,CD44,TNFRSF1B,BCLAF1,BAK1,CTNNA1,HSPA5,KITLG,PIK3CB,FOXC1,EIF2AK2,TRAF1,ATG5,TM7SF3,NGFR,TMEM161A,ERBB3,MAP2K4,NGEF,FGFR2,SP100,IP6K2,SIRT2,GAL,LRP6,FGF10,ASNS,CAMK2A,NCK2,ARHGAP10,ACTN1,STK10,TP63,ENO1,UNG,KLHL20,TRAF4,ARHGEF1,ACTN2,FGFR…
1	!	1.93e-16	1538	7442	755	0.101	0.491	GO:0042981	BP	2	regulation of apoptotic process	6	RBM5,SARM1,CD38,KDM1A,SOX8,CRLF1,MAP3K14,CX3CL1,TNFRSF12A,TFAP2B,PAX7,BTK,FYN,PLAUR,MAP4K3,BRCA1,LTF,ZMYND11,BID,ISL1,IL20RA,SNAI2,MNAT1,MRE11A,RB1CC1,BIRC3,FAS,CD44,TNFRSF1B,BCLAF1,BAK1,CTNNA1,HSPA5,KITLG,PIK3CB,FOXC1,EIF2AK2,TRAF1,ATG5,NGFR,TMEM161A,ERBB3,MAP2K4,NGEF,FGFR2,SP100,IP6K2,SIRT2,GAL,LRP6,FGF10,ASNS,CAMK2A,NCK2,ARHGAP10,ACTN1,STK10,TP63,ENO1,UNG,KLHL20,TRAF4,ARHGEF1,ACTN2,FGFR1,ARAF,…
1	!	3.54e-05	201	7442	116	0.016	0.577	GO:0043523	BP	2	regulation of neuron apoptotic process	7	CRLF1,CX3CL1,TFAP2B,FYN,ISL1,ERBB3,MAP2K4,TP63,FGF20,TP73,MEF2C,BAX,MT3,BIRC5,AARS,TYRO3,TGFB2,MSH2,JAK2,CDC34,HMOX1,LGMN,MYBL2,DNAJC5,CTSZ,CORO1A,TOX3,GPI,MAG,CASP2,GATA3,CCL2,WFS1,TRIM2,FBXW7,PPARGC1A,AMBRA1,CPEB4,FASLG,KIF14,MYB,SET,TGFB3,PTK2B,PIK3CA,CNTFR,LRP1,GRM4,CITED1,GDF5,ADORA2A,EGLN3,UBE2M,VSTM2L,KRAS,SRPK2,FAIM2,STXBP1,ARRB1,ASCL1,PDPK1,ARRB2,TP53,CACNA1A,SOD1,PARP1,DLX1,RASA1,SIGMAR…
1	!	2.46e-05	565	7442	281	0.038	0.497	GO:0050865	BP	2	regulation of cell activation	4	FGR,MAD1L1,CYP26B1,SLC7A2,CD38,TAC1,CX3CL1,CD4,BTK,FYN,CD6,RUNX3,NR1H3,GAB2,STAP1,C12ORF4,PRDM1,STYK1,KARS,CD84,TP53BP1,ADGRF5,GAL,PLA2G10,FGF10,NCK2,TFRC,FCGR2B,TXK,UNG,IL4R,CEACAM1,RIF1,MEF2C,PTPRC,SIRPG,LAG3,FLT3LG,EFNB1,TYRO3,UNC13D,MSH2,JAK2,IL12RB1,XBP1,RHBDD3,HMOX1,PDGFB,CD40,SLA2,BPI,ATP11C,CD40LG,TNFSF13B,CORO1A,FOXF1,DNAJA3,STX4,CSK,CD276,RIPK2,SFRP1,IL7,CLPTM1,IL27RA,RASAL3,CLC,EBI3,CA…
1	!	1.05e-05	527	7442	266	0.036	0.505	GO:0002694	BP	2	regulation of leukocyte activation	5	FGR,MAD1L1,CYP26B1,SLC7A2,CD38,TAC1,CX3CL1,CD4,BTK,FYN,CD6,RUNX3,NR1H3,GAB2,STAP1,C12ORF4,PRDM1,STYK1,KARS,CD84,TP53BP1,ADGRF5,GAL,PLA2G10,FGF10,NCK2,TFRC,FCGR2B,UNG,IL4R,CEACAM1,RIF1,MEF2C,PTPRC,SIRPG,LAG3,FLT3LG,EFNB1,TYRO3,UNC13D,MSH2,IL12RB1,XBP1,RHBDD3,HMOX1,CD40,SLA2,BPI,ATP11C,CD40LG,TNFSF13B,CORO1A,FOXF1,DNAJA3,STX4,CSK,CD276,RIPK2,SFRP1,IL7,CLPTM1,IL27RA,RASAL3,CLC,EBI3,CAV1,EPHB6,AHR,GL…
1	!	0.00676	454	7442	221	0.03	0.487	GO:0051249	BP	2	regulation of lymphocyte activation	6	MAD1L1,CYP26B1,CD38,TAC1,CD4,BTK,FYN,CD6,RUNX3,PRDM1,TP53BP1,GAL,FGF10,NCK2,TFRC,FCGR2B,UNG,IL4R,CEACAM1,RIF1,MEF2C,PTPRC,SIRPG,LAG3,FLT3LG,EFNB1,TYRO3,MSH2,IL12RB1,XBP1,RHBDD3,CD40,SLA2,ATP11C,CD40LG,TNFSF13B,CORO1A,DNAJA3,CSK,CD276,RIPK2,SFRP1,IL7,CLPTM1,IL27RA,RASAL3,CLC,EBI3,CAV1,EPHB6,AHR,GLI3,DOCK8,GATA3,CCL2,KAT2A,EFNB3,SUPT6H,ZBTB16,CD5,IFNG,PTPN6,CD83,VNN1,DUSP22,BCL6,CD86,HES1,ZAP70,IGF…
1	!	1.78e-07	205	7442	124	0.017	0.605	GO:0050670	BP	2	regulation of lymphocyte proliferation	7	MAD1L1,CD38,TAC1,CD4,BTK,CD6,PRDM1,GAL,FGF10,NCK2,TFRC,FCGR2B,MEF2C,PTPRC,FLT3LG,EFNB1,IL12RB1,CD40,CD40LG,TNFSF13B,CORO1A,DNAJA3,CD276,RIPK2,IL7,RASAL3,CLC,EBI3,AHR,PTPN6,BCL6,HES1,ZAP70,IGFBP2,ZP4,PLA2G2D,CD46,CD274,MAPK8IP1,CCR2,SASH3,NCKAP1L,SDC4,BTN2A2,CDKN1A,IRF1,BMP4,IL1B,TNFSF9,TICAM1,RAC2,RIPK3,EPO,IDO1,NDFIP1,SFTPD,VTCN1,IL6ST,IL2RA,ANXA1,HAVCR2,GPNMB,IL6,MARCH7,IL10,PDE5A,TNFRSF21,GNRH…
1	!	1.54e-06	305	7442	169	0.023	0.554	GO:0050863	BP	2	regulation of T cell activation	7	MAD1L1,CYP26B1,CD4,FYN,CD6,RUNX3,PRDM1,NCK2,TFRC,FCGR2B,IL4R,CEACAM1,PTPRC,SIRPG,LAG3,EFNB1,IL12RB1,XBP1,CD40LG,TNFSF13B,CORO1A,DNAJA3,CSK,CD276,RIPK2,IL7,CLPTM1,RASAL3,CLC,EBI3,CAV1,EPHB6,GLI3,DOCK8,GATA3,CCL2,KAT2A,EFNB3,ZBTB16,CD5,IFNG,PTPN6,CD83,VNN1,DUSP22,BCL6,CD86,HES1,ZAP70,IGFBP2,ZP4,PLA2G2D,CD46,MYB,SLC46A2,CD274,MAPK8IP1,CCR2,PIK3CA,SASH3,NCKAP1L,SDC4,BTN2A2,IRF1,BMP4,IL1B,TNFSF9,TNFSF…
1	!	0.000683	152	7442	89	0.012	0.586	GO:0042129	BP	2	regulation of T cell proliferation	8	MAD1L1,CD4,CD6,NCK2,TFRC,PTPRC,EFNB1,IL12RB1,CD40LG,TNFSF13B,CORO1A,DNAJA3,CD276,RIPK2,RASAL3,CLC,EBI3,PTPN6,HES1,ZAP70,IGFBP2,ZP4,PLA2G2D,CD46,CD274,MAPK8IP1,CCR2,SASH3,NCKAP1L,SDC4,BTN2A2,IRF1,BMP4,IL1B,TNFSF9,RAC2,RIPK3,EPO,IDO1,NDFIP1,SFTPD,VTCN1,IL6ST,IL2RA,ANXA1,HAVCR2,GPNMB,IL6,MARCH7,IL10,PDE5A,TNFRSF21,GNRH1,SCGB1A1,RPS3,IL18,NCK1,CD1D,TNFRSF13C,ICOSLG,VCAM1,TGFBR2,CTLA4,IL15,CASP3,SYK,L…
1	!	1.37e-20	3447	7442	1578	0.212	0.458	GO:0010646	BP	2	regulation of cell communication	4	FGR,CFTR,LASP1,CYP26B1,SARM1,CD38,KDM1A,ARHGAP33,SPPL2B,ITGA3,CRLF1,MAP3K14,ABCC8,CACNG3,TAC1,CX3CL1,TNFRSF12A,BAIAP2L1,CCL26,PAFAH1B1,NOS2,CACNA2D2,SYN1,TFAP2B,SPAG9,PLEKHG6,IL32,NISCH,CD4,FYN,PLAUR,DCN,MAP4K3,BRCA1,LTF,ZC3H3,ACPP,ZMYND11,BID,ISL1,IL20RA,WWTR1,ATP1A2,MARCO,SNAI2,ZRANB1,RB1CC1,BIRC3,AKAP11,GLRX2,STRAP,RRAGD,NR1H3,TYMP,FAS,CD44,IFNGR1,SH2D2A,VRK2,BCLAF1,RABEP1,BAK1,FAM13B,ARHGAP31…
1	!	1.95e-12	2364	7442	1081	0.145	0.457	GO:0051128	BP	2	regulation of cellular component organization	4	FGR,MAD1L1,SARM1,CD38,KDM1A,ARHGAP33,ZMYND10,LIG3,MYCBP2,ITGA3,ABCC8,TAC1,CX3CL1,TNFRSF12A,RALA,BAIAP2L1,CCL26,USH1C,IFRD1,VPS41,ADIPOR2,CDKL3,PAFAH1B1,ST7L,SELE,MYLIP,JARID2,CDKL5,CDK11A,PAX7,FYN,AKAP8L,PLAUR,ANLN,DCN,BRCA1,DDX11,TACC3,WAS,BID,ISL1,RUFY3,SLC11A1,PHLDB1,SNAI2,ZRANB1,MRE11A,FHL1,NR1H3,CD44,VRK2,TNFRSF1B,BCLAF1,BAK1,MUSK,IFT88,STAP1,ZFYVE16,PARP3,CAPG,AP2S1,CUL7,EPHA3,HSPA5,GPM6B,T…
1	!	0.00367	1189	7442	531	0.071	0.447	GO:0033043	BP	2	regulation of organelle organization	5	MAD1L1,KDM1A,ZMYND10,LIG3,TAC1,CX3CL1,BAIAP2L1,CCL26,VPS41,PAFAH1B1,JARID2,CDKL5,PAX7,AKAP8L,PLAUR,ANLN,DCN,BRCA1,DDX11,TACC3,WAS,BID,ISL1,PHLDB1,SNAI2,MRE11A,BAK1,IFT88,STAP1,PARP3,CAPG,CUL7,EPHA3,GPM6B,TPR,MAP4,ELN,LIMA1,SYNE2,USP36,ATG5,RIOK2,TBC1D22B,SPI1,EVI5,SYT1,NAV3,TBC1D25,SIRT2,NCK2,TRIP13,SREBF1,MCM2,TP63,KDM5A,CLASP1,TSG101,ADD2,FSCN1,SART3,SPAG5,CAMSAP3,SIRT6,ACTN2,CAPZB,MAP2,EDN1,VD…
1	!	0.00478	625	7442	295	0.04	0.472	GO:0031344	BP	2	regulation of cell projection organization	5	SARM1,CD38,KDM1A,ARHGAP33,ZMYND10,MYCBP2,ITGA3,CX3CL1,TNFRSF12A,RALA,USH1C,IFRD1,CDKL3,PAFAH1B1,MYLIP,CDKL5,FYN,ANLN,WAS,RUFY3,CD44,IFT88,STAP1,CUL7,EPHA3,HSPA5,XK,MAP4,NEDD4L,FSTL4,SYNE2,ATG5,CAMK2B,SEZ6,NGFR,NTN1,NGEF,SYT1,NAV3,NEDD4,FCGR2B,FSCN1,PLD1,RAP1GAP,CAPZB,FGFR1,MAP2,VDAC3,DNM2,RAB21,MEF2C,GSK3B,RRN3,CTTN,MT3,DNM1L,LZTS3,P2RX7,ARHGAP4,NRCAM,RANBP1,NFATC4,ZMYND8,BMP7,CTSZ,PTK6,PPP1R16B,…
1	!	0.00761	616	7442	290	0.039	0.471	GO:0120035	BP	2	regulation of plasma membrane bounded cell projection organization	6	SARM1,CD38,KDM1A,ARHGAP33,ZMYND10,MYCBP2,ITGA3,CX3CL1,TNFRSF12A,RALA,USH1C,IFRD1,CDKL3,PAFAH1B1,MYLIP,CDKL5,FYN,ANLN,WAS,RUFY3,CD44,IFT88,STAP1,CUL7,EPHA3,HSPA5,XK,MAP4,NEDD4L,FSTL4,SYNE2,ATG5,CAMK2B,SEZ6,NGFR,NTN1,NGEF,SYT1,NAV3,NEDD4,FCGR2B,FSCN1,PLD1,RAP1GAP,CAPZB,FGFR1,MAP2,VDAC3,DNM2,RAB21,MEF2C,GSK3B,RRN3,CTTN,MT3,DNM1L,LZTS3,P2RX7,ARHGAP4,NRCAM,RANBP1,NFATC4,ZMYND8,BMP7,CTSZ,PTK6,PPP1R16B,…
1	!	0.00259	1000	7442	454	0.061	0.454	GO:0051270	BP	2	regulation of cellular component movement	4	FGR,MYCBP2,ITGA3,ABCC8,TAC1,CX3CL1,CCL26,PAX6,SPAG9,NISCH,DCN,WAS,RUFY3,ATP1A2,SNAI2,STRAP,STAP1,CTNNA1,HSPA5,KITLG,LAMA3,SYNE2,SERPINB3,PKP2,F7,LAMC2,CCAR1,HDAC7,PKN2,NTN1,ERBB3,KARS,TIE1,SP100,NAV3,FGF10,ACTN1,STK10,CLASP1,SRI,GTSE1,SEMA3C,CAMSAP3,FGFR1,FBLN1,MAP2,EDN1,CEACAM1,CXCL2,MEF2C,PTPRC,GSTP1,WNT11,CEACAM6,IGBP1,ARHGAP4,CHRD,ITGA6,TF,ANGPT2,RFFL,TGFB2,HDAC6,DSP,SIRT1,JAK2,CARD10,SH3BP1,…
1	!	0.00859	915	7442	415	0.056	0.454	GO:2000145	BP	2	regulation of cell motility	5	FGR,ITGA3,ABCC8,TAC1,CX3CL1,CCL26,PAX6,SPAG9,NISCH,DCN,WAS,RUFY3,SNAI2,STRAP,STAP1,CTNNA1,HSPA5,KITLG,LAMA3,SYNE2,SERPINB3,F7,LAMC2,CCAR1,HDAC7,PKN2,NTN1,ERBB3,KARS,TIE1,SP100,NAV3,FGF10,STK10,CLASP1,GTSE1,SEMA3C,CAMSAP3,FGFR1,FBLN1,EDN1,CEACAM1,CXCL2,MEF2C,PTPRC,GSTP1,WNT11,CEACAM6,ARHGAP4,CHRD,ITGA6,TF,ANGPT2,RFFL,TGFB2,HDAC6,SIRT1,JAK2,CARD10,SH3BP1,XBP1,UNC84B,HMOX1,PDGFB,LGMN,APEX1,CD40,ZMYN…
1	!	0.0271	861	7442	389	0.052	0.452	GO:0030334	BP	2	regulation of cell migration	6	FGR,ITGA3,ABCC8,TAC1,CX3CL1,CCL26,PAX6,SPAG9,NISCH,DCN,RUFY3,SNAI2,STRAP,STAP1,HSPA5,KITLG,LAMA3,SYNE2,SERPINB3,F7,LAMC2,CCAR1,HDAC7,NTN1,KARS,TIE1,SP100,NAV3,FGF10,STK10,CLASP1,GTSE1,SEMA3C,CAMSAP3,FGFR1,EDN1,CEACAM1,CXCL2,MEF2C,PTPRC,GSTP1,WNT11,CEACAM6,ARHGAP4,CHRD,ITGA6,ANGPT2,RFFL,TGFB2,HDAC6,SIRT1,JAK2,CARD10,SH3BP1,XBP1,UNC84B,HMOX1,PDGFB,LGMN,APEX1,CD40,ZMYND8,BMP7,JAG1,LAMA1,CD99L2,STK24…
1	!	0.000613	179	7442	102	0.014	0.57	GO:0002685	BP	2	regulation of leukocyte migration	7	STAP1,KITLG,F7,KARS,STK10,EDN1,CXCL2,HMOX1,LGMN,CD99L2,DOCK8,CREB3,CXCL12,CCL7,CCL2,CCL8,CCL1,TRPV4,BMP5,VEGFA,THBS4,WNT5A,IL1A,CCL20,ITGA4,PGF,PTK2B,CCR2,NCKAP1L,CXCL6,GPR18,TNFSF14,CCR7,EDN2,RAC2,RIPK3,LBP,MOSPD2,PLVAP,MPP1,CCL25,ANXA1,LRCH1,IL6,NOV,IL33,CCL21,THBS1,EMILIN1,CXCL9,ECM1,SLIT2,CXCL14,PLA2G7,MSN,ADAM8,ADAM17,CCL28,AIRE,IL6R,CXCL5,CXCL1,CCR1,ITGA2,F2RL1,JAM3,GREM1,CD300A,FADD,CX3CR1…
1	!	0.00288	108	7442	66	0.009	0.611	GO:0002688	BP	2	regulation of leukocyte chemotaxis	8	STAP1,F7,KARS,EDN1,CXCL2,LGMN,CREB3,CXCL12,CCL7,CCL2,CCL1,TRPV4,VEGFA,THBS4,WNT5A,PGF,PTK2B,CCR2,NCKAP1L,CXCL6,GPR18,TNFSF14,CCR7,EDN2,RAC2,LBP,MOSPD2,MPP1,IL6,NOV,CCL21,THBS1,CXCL9,SLIT2,CXCL14,PLA2G7,ADAM17,IL6R,CXCL5,CXCL1,CCR1,F2RL1,JAM3,GREM1,IL12A,LGALS9,CXCL11,IL8,C3AR1,CCL19,VEGFB,MST1,CMKLR1,ANO6,CALR,TMEM102,CAMK1D,S100A14,CXCL17,C5AR1,GPSM3,MIF,LYN,MMP28,CCL5,CCL3
1	!	1.26e-09	6223	7442	2602	0.35	0.418	GO:0031323	BP	2	regulation of cellular metabolic process	4	FGR,NFYA,TFPI,RBM5,CD38,KDM1A,HOXA11,LIG3,MSL3,SOX8,ITGA3,ZFX,CRLF1,YBX2,MAP3K14,CX3CL1,CCL26,GTF2IRD1,ADIPOR2,PAFAH1B1,NOS2,GAS7,PAX6,TEAD3,SELE,MYLIP,E2F2,JARID2,CDK11A,TFAP2B,SPAG9,SS18L2,NFIX,CSDE1,PAX7,POMT2,BAZ1B,ETV7,CD4,BTK,FYN,HIVEP2,AKAP8L,PLAUR,DCN,MAP4K3,ZBTB32,BRCA1,LTF,ELOVL5,CALCOCO1,NUB1,DDX11,MAMLD1,ZC3H3,ZMYND11,BID,ISL1,SLC11A1,WWTR1,MARCO,SNAI2,ZFP64,MNAT1,SAMD4A,RUNX3,MRE11A,…
1	!	0.00265	4382	7442	1808	0.243	0.413	GO:0031326	BP	2	regulation of cellular biosynthetic process	5	NFYA,CD38,KDM1A,HOXA11,LIG3,MSL3,SOX8,ITGA3,ZFX,YBX2,CX3CL1,GTF2IRD1,ADIPOR2,NOS2,GAS7,PAX6,TEAD3,E2F2,JARID2,CDK11A,TFAP2B,SS18L2,NFIX,CSDE1,PAX7,POMT2,BAZ1B,ETV7,CD4,BTK,FYN,HIVEP2,AKAP8L,DCN,ZBTB32,BRCA1,LTF,ELOVL5,CALCOCO1,DDX11,MAMLD1,ZC3H3,ZMYND11,ISL1,SLC11A1,WWTR1,SNAI2,ZFP64,MNAT1,SAMD4A,RUNX3,MRE11A,RNF10,RB1CC1,GLRX2,SNAPC1,STRAP,DEPDC1,NR1H3,POU2F2,TBPL1,BCLAF1,TFB1M,MUSK,IKZF2,CDH1,Z…
1	!	0.0209	4161	7442	1709	0.23	0.411	GO:2000112	BP	2	regulation of cellular macromolecule biosynthetic process	6	NFYA,CD38,KDM1A,HOXA11,LIG3,MSL3,SOX8,ITGA3,ZFX,YBX2,CX3CL1,GTF2IRD1,GAS7,PAX6,TEAD3,E2F2,JARID2,CDK11A,TFAP2B,NFIX,CSDE1,PAX7,POMT2,BAZ1B,ETV7,CD4,BTK,HIVEP2,AKAP8L,DCN,ZBTB32,BRCA1,LTF,CALCOCO1,DDX11,MAMLD1,ZC3H3,ZMYND11,ISL1,SLC11A1,WWTR1,SNAI2,ZFP64,MNAT1,SAMD4A,RUNX3,MRE11A,RNF10,RB1CC1,GLRX2,SNAPC1,STRAP,DEPDC1,NR1H3,POU2F2,TBPL1,BCLAF1,TFB1M,MUSK,IKZF2,CDH1,ZFYVE16,PARP3,ZIC2,HSPA5,TPR,SCM…
1	!	0.00494	97	7442	60	0.008	0.619	GO:0042035	BP	2	regulation of cytokine biosynthetic process	6	CD4,MAST4,TRIB2,IGF2BP2,MAST2,LAG3,HMOX1,TLR8,CD276,EBI3,GATA3,CD86,WNT5A,IL1A,CCL20,TIA1,ERRFI1,TNFRSF8,CCR2,NMI,IRF1,IL1B,IRF3,TICAM1,ZFP36,LBP,RNF128,SFTPD,IGF2BP3,IL6,IL10,IRF4,THBS1,ZNF287,CEBPG,GHRL,TNFRSF13C,INHBB,TLR3,SYK,CYBB,CX3CR1,INPP5D,PTAFR,CEBPB,AZU1,MYD88,STAT5B,TLR1,TLR6,CD28,CARD9,SPN,ELANE,CARD11,UBE2J1,CD3E,LTB,TNF,TLR9
1	!	0.00118	4210	7442	1745	0.234	0.414	GO:0019219	BP	2	regulation of nucleobase-containing compound metabolic process	5	NFYA,RBM5,CD38,KDM1A,HOXA11,LIG3,MSL3,SOX8,ITGA3,ZFX,YBX2,CX3CL1,GTF2IRD1,NOS2,GAS7,PAX6,TEAD3,E2F2,JARID2,CDK11A,TFAP2B,SS18L2,NFIX,CSDE1,PAX7,BAZ1B,ETV7,CD4,BTK,HIVEP2,AKAP8L,DCN,ZBTB32,BRCA1,LTF,CALCOCO1,DDX11,MAMLD1,ZC3H3,ZMYND11,ISL1,SLC11A1,WWTR1,SNAI2,ZFP64,MNAT1,SAMD4A,RUNX3,MRE11A,RNF10,RB1CC1,GLRX2,SNAPC1,STRAP,DEPDC1,NR1H3,TNFRSF1B,POU2F2,TBPL1,BCLAF1,TFB1M,IKZF2,CDH1,ZFYVE16,PARP3,ZIC…
1	!	0.011	3955	7442	1632	0.219	0.413	GO:0051252	BP	2	regulation of RNA metabolic process	6	NFYA,RBM5,CD38,KDM1A,HOXA11,MSL3,SOX8,ITGA3,ZFX,YBX2,CX3CL1,GTF2IRD1,GAS7,PAX6,TEAD3,E2F2,JARID2,CDK11A,TFAP2B,SS18L2,NFIX,CSDE1,PAX7,BAZ1B,ETV7,CD4,BTK,HIVEP2,AKAP8L,DCN,ZBTB32,BRCA1,LTF,CALCOCO1,DDX11,MAMLD1,ZC3H3,ZMYND11,ISL1,SLC11A1,WWTR1,SNAI2,ZFP64,MNAT1,SAMD4A,RUNX3,RNF10,RB1CC1,GLRX2,SNAPC1,STRAP,DEPDC1,NR1H3,TNFRSF1B,POU2F2,TBPL1,BCLAF1,TFB1M,IKZF2,CDH1,ZFYVE16,ZIC2,HSPA5,TPR,SCML1,NEDD4…
1	!	0.0343	3751	7442	1545	0.208	0.412	GO:2001141	BP	2	regulation of RNA biosynthetic process	7	NFYA,CD38,KDM1A,HOXA11,MSL3,SOX8,ITGA3,ZFX,YBX2,CX3CL1,GTF2IRD1,GAS7,PAX6,TEAD3,E2F2,JARID2,CDK11A,TFAP2B,SS18L2,NFIX,CSDE1,PAX7,BAZ1B,ETV7,CD4,BTK,HIVEP2,AKAP8L,DCN,ZBTB32,BRCA1,LTF,CALCOCO1,DDX11,MAMLD1,ZC3H3,ZMYND11,ISL1,SLC11A1,WWTR1,SNAI2,ZFP64,MNAT1,RUNX3,RNF10,RB1CC1,GLRX2,SNAPC1,STRAP,DEPDC1,NR1H3,POU2F2,TBPL1,BCLAF1,TFB1M,IKZF2,CDH1,ZFYVE16,ZIC2,HSPA5,TPR,SCML1,NEDD4L,DKK3,NFE2L3,TNIP3,F…
1	!	2.39e-06	1716	7442	772	0.104	0.45	GO:0051174	BP	2	regulation of phosphorus metabolic process	5	FGR,CRLF1,MAP3K14,CX3CL1,CCL26,PAFAH1B1,NOS2,PAX6,SPAG9,CD4,FYN,AKAP8L,PLAUR,DCN,MAP4K3,LTF,ZMYND11,ISL1,SLC11A1,WWTR1,MARCO,MNAT1,MRE11A,RB1CC1,STRAP,FAS,CD44,VRK2,BAK1,MUSK,STAP1,TIMP2,LCP2,ROS1,KITLG,PIK3CB,EIF2AK2,NPFFR2,SERPINB3,PPP1R12A,WNK1,ABCA7,ERBB3,ROPN1,KARS,MAP2K4,ME1,PPP2R5A,FGFR2,PDK3,FGFR3,SIRT2,ADGRF5,LRP6,FGF10,NDST1,EPHA8,NCK2,TRIB2,FCGR2B,STK10,PPP2R3A,MAP3K13,PPP2R2C,TSG101,N…
1	!	2.53e-06	1714	7442	771	0.104	0.45	GO:0019220	BP	2	regulation of phosphate metabolic process	6	FGR,CRLF1,MAP3K14,CX3CL1,CCL26,PAFAH1B1,NOS2,PAX6,SPAG9,CD4,FYN,AKAP8L,PLAUR,DCN,MAP4K3,LTF,ZMYND11,ISL1,SLC11A1,WWTR1,MARCO,MNAT1,MRE11A,RB1CC1,STRAP,FAS,CD44,VRK2,BAK1,MUSK,STAP1,TIMP2,LCP2,ROS1,KITLG,PIK3CB,EIF2AK2,NPFFR2,SERPINB3,PPP1R12A,WNK1,ABCA7,ERBB3,ROPN1,KARS,MAP2K4,ME1,PPP2R5A,FGFR2,PDK3,FGFR3,SIRT2,ADGRF5,LRP6,FGF10,NDST1,EPHA8,NCK2,TRIB2,FCGR2B,STK10,PPP2R3A,MAP3K13,PPP2R2C,TSG101,N…
1	!	6.28e-06	1515	7442	686	0.092	0.453	GO:0042325	BP	2	regulation of phosphorylation	7	FGR,CRLF1,MAP3K14,CX3CL1,CCL26,PAFAH1B1,PAX6,SPAG9,CD4,FYN,AKAP8L,PLAUR,DCN,MAP4K3,LTF,ZMYND11,ISL1,SLC11A1,WWTR1,MARCO,MNAT1,MRE11A,RB1CC1,STRAP,FAS,CD44,VRK2,BAK1,MUSK,STAP1,TIMP2,LCP2,ROS1,KITLG,PIK3CB,EIF2AK2,NPFFR2,SERPINB3,WNK1,ABCA7,ERBB3,ROPN1,KARS,MAP2K4,PPP2R5A,FGFR2,FGFR3,SIRT2,LRP6,FGF10,NDST1,EPHA8,NCK2,TRIB2,FCGR2B,STK10,MAP3K13,TSG101,TRAF4,SIRT6,FGFR1,FBLN1,ARAF,EDN1,FGF20,TP73,CE…
1	!	0.0343	858	7442	387	0.052	0.451	GO:0043549	BP	2	regulation of kinase activity	8	FGR,MAP3K14,SPAG9,CD4,FYN,DCN,MAP4K3,LTF,SLC11A1,WWTR1,MNAT1,MRE11A,CD44,STAP1,LCP2,KITLG,PIK3CB,EIF2AK2,NPFFR2,SERPINB3,WNK1,ERBB3,KARS,MAP2K4,PPP2R5A,FGFR3,LRP6,FGF10,EPHA8,NCK2,TRIB2,STK10,MAP3K13,TSG101,TRAF4,FGFR1,ARAF,EDN1,TP73,CEACAM1,HSP90AA1,RBL1,MEF2C,PTPRC,STRADB,CCNT2,DLG3,GSTP1,MAPRE3,WNT11,DNAJA1,MT3,TPX2,DOCK3,P2RX7,IRAK3,TF,TGFB2,MAP3K1,SIRT1,JAK2,CARD10,PIK3IP1,ANKRD54,PDGFB,CDKN…
1	!	9.98e-08	2568	7442	1131	0.152	0.44	GO:0032268	BP	2	regulation of cellular protein metabolic process	5	FGR,TFPI,KDM1A,CRLF1,YBX2,MAP3K14,CX3CL1,CCL26,PAFAH1B1,PAX6,MYLIP,JARID2,TFAP2B,SPAG9,PAX7,POMT2,CD4,FYN,AKAP8L,PLAUR,DCN,MAP4K3,BRCA1,LTF,NUB1,ZMYND11,BID,ISL1,SLC11A1,WWTR1,MARCO,SNAI2,MNAT1,SAMD4A,MRE11A,RB1CC1,BIRC3,STRAP,NR1H3,FAS,CD44,VRK2,TNFRSF1B,BAK1,MUSK,GABARAPL2,STAP1,TIMP2,C6,LCP2,HSPA5,MAGEC2,TPR,ROS1,KITLG,PIK3CB,EIF2AK2,NPFFR2,SERPINB3,ATG5,PPP1R12A,WNK1,EIF4B,U2AF2,NGFR,ABCA7,HM…
1	!	1.95e-05	1801	7442	800	0.107	0.444	GO:0031399	BP	2	regulation of protein modification process	6	FGR,KDM1A,CRLF1,MAP3K14,CX3CL1,CCL26,PAFAH1B1,PAX6,JARID2,SPAG9,PAX7,POMT2,CD4,FYN,AKAP8L,PLAUR,DCN,MAP4K3,BRCA1,LTF,ZMYND11,ISL1,SLC11A1,WWTR1,MARCO,SNAI2,MNAT1,MRE11A,RB1CC1,BIRC3,STRAP,FAS,CD44,VRK2,BAK1,MUSK,STAP1,TIMP2,LCP2,HSPA5,MAGEC2,ROS1,KITLG,PIK3CB,EIF2AK2,NPFFR2,SERPINB3,ATG5,PPP1R12A,WNK1,U2AF2,ABCA7,HMG20B,ERBB3,ROPN1,KARS,MAP2K4,PPP2R5A,SPI1,FGFR2,FGFR3,SIRT2,LRP6,FGF10,NDST1,EPHA8…
1	!	2.33e-05	1416	7442	641	0.086	0.453	GO:0001932	BP	2	regulation of protein phosphorylation	7	FGR,CRLF1,MAP3K14,CX3CL1,CCL26,PAFAH1B1,PAX6,SPAG9,CD4,FYN,AKAP8L,PLAUR,DCN,MAP4K3,LTF,ZMYND11,ISL1,SLC11A1,WWTR1,MARCO,MNAT1,MRE11A,RB1CC1,STRAP,FAS,CD44,VRK2,BAK1,MUSK,STAP1,TIMP2,LCP2,ROS1,KITLG,PIK3CB,EIF2AK2,NPFFR2,SERPINB3,WNK1,ABCA7,ERBB3,ROPN1,KARS,MAP2K4,FGFR2,FGFR3,SIRT2,LRP6,FGF10,NDST1,EPHA8,NCK2,TRIB2,FCGR2B,STK10,MAP3K13,TSG101,TRAF4,FGFR1,FBLN1,ARAF,EDN1,FGF20,TP73,CEACAM1,HSP90AA1…
1	!	0.0206	794	7442	362	0.049	0.456	GO:0045859	BP	2	regulation of protein kinase activity	8	FGR,MAP3K14,SPAG9,CD4,FYN,DCN,MAP4K3,LTF,SLC11A1,WWTR1,MNAT1,STAP1,LCP2,KITLG,PIK3CB,EIF2AK2,NPFFR2,SERPINB3,WNK1,ERBB3,KARS,MAP2K4,LRP6,FGF10,NCK2,TRIB2,STK10,MAP3K13,TSG101,TRAF4,FGFR1,ARAF,EDN1,TP73,CEACAM1,HSP90AA1,MEF2C,PTPRC,STRADB,CCNT2,DLG3,GSTP1,MAPRE3,WNT11,DNAJA1,MT3,TPX2,DOCK3,P2RX7,IRAK3,TF,TGFB2,MAP3K1,SIRT1,JAK2,CARD10,ANKRD54,PDGFB,CDKN3,TCL1A,CD40,STK4,BMP7,BIRC7,PTK6,CDC25B,TRIB…
1	!	0.0317	495	7442	235	0.032	0.475	GO:0071900	BP	2	regulation of protein serine/threonine kinase activity	9	MAP3K14,SPAG9,MAP4K3,LTF,MNAT1,KITLG,PIK3CB,EIF2AK2,NPFFR2,SERPINB3,WNK1,KARS,MAP2K4,LRP6,FGF10,TRIB2,MAP3K13,TSG101,FGFR1,ARAF,EDN1,TP73,MEF2C,PTPRC,CCNT2,GSTP1,MAPRE3,DNAJA1,P2RX7,IRAK3,TF,MAP3K1,SIRT1,JAK2,PDGFB,CDKN3,TCL1A,CD40,STK4,BMP7,BIRC7,TRIB3,CDK5RAP1,CD40LG,STK24,RGCC,CSK,RIPK2,SFRP1,STK3,MAP4K1,CDC37,PPP2R1A,CDK6,PIK3CG,CAV1,EZH2,PRKAG2,GTPBP4,DKK1,FAM20A,HIPK3,DUSP16,IFNG,PTPN6,TPD5…
1	!	1.54e-10	6029	7442	2535	0.341	0.42	GO:0007165	BP	2	signal transduction	4	FGR,LASP1,M6PR,CYP26B1,SARM1,CD38,KDM1A,ARHGAP33,POLR2J,SPPL2B,SOX8,ITGAL,ITGA3,CRLF1,MAP3K14,ABCC8,CACNG3,TAC1,CX3CL1,TNFRSF12A,RALA,BAIAP2L1,CCL26,GGCT,ADIPOR2,PAFAH1B1,NOS2,MATK,CD79B,PAX6,TEAD3,SELE,E2F2,CAMK1G,TFAP2B,SPAG9,PLEKHG6,IL32,NISCH,CD4,BTK,FYN,HIVEP2,PLAUR,DCN,MAP4K3,BRCA1,LTF,CALCOCO1,DDX11,HEBP1,CD6,ZC3H3,ACPP,ZMYND11,WAS,BID,ISL1,IL20RA,WWTR1,ATP1A2,MARCO,CYP24A1,SNAI2,ZRANB1,GA…
1	!	6.98e-13	2955	7442	1327	0.178	0.449	GO:0007166	BP	2	cell surface receptor signaling pathway	5	FGR,CD38,POLR2J,SPPL2B,ITGAL,ITGA3,CRLF1,MAP3K14,CACNG3,CX3CL1,TNFRSF12A,RALA,BAIAP2L1,CCL26,ADIPOR2,PAFAH1B1,NOS2,MATK,CD79B,PAX6,TFAP2B,IL32,CD4,BTK,FYN,PLAUR,DCN,BRCA1,LTF,CALCOCO1,CD6,ZC3H3,ACPP,ZMYND11,WAS,BID,ISL1,IL20RA,WWTR1,MARCO,SNAI2,ZRANB1,RB1CC1,BIRC3,STRAP,NR1H3,FAS,CD44,BTN3A1,IFNGR1,SH2D2A,VRK2,TNFRSF1B,BAK1,MUSK,FUT8,GAB2,ATP6V0A1,DEPDC1B,STAP1,ZFYVE16,AP2S1,LCP2,CTNNA1,EPHA3,HSP…
1	!	1.81e-06	1031	7442	487	0.065	0.472	GO:0007167	BP	2	enzyme linked receptor protein signaling pathway	6	FGR,POLR2J,ITGA3,BAIAP2L1,MATK,TFAP2B,CD4,BTK,FYN,PLAUR,DCN,ZC3H3,WWTR1,STRAP,SH2D2A,MUSK,FUT8,GAB2,ATP6V0A1,STAP1,ZFYVE16,AP2S1,LCP2,EPHA3,HSPA5,ROS1,DKK3,PIK3CB,CYBA,FSTL4,FOXC1,F7,STYK1,CDH3,EPN1,NGFR,ANKS1A,ERBB3,NGEF,FGFR2,FGFR3,SIRT2,NUCKS1,NEDD4,FGF10,FSTL3,NDST1,EPHA8,NCK2,EPN2,PTPN18,SREBF1,FERMT2,TSG101,TXK,FGFR1,FGF20,CEACAM1,DNM2,HSP90AA1,AFP,LRP2,PILRA,MT3,SNX5,PXN,KIF16B,LTBP4,CHRD,…
1	!	0.00013	710	7442	340	0.046	0.479	GO:0007169	BP	2	transmembrane receptor protein tyrosine kinase signaling pathway	7	FGR,POLR2J,BAIAP2L1,MATK,CD4,BTK,FYN,PLAUR,DCN,SH2D2A,MUSK,GAB2,ATP6V0A1,STAP1,AP2S1,LCP2,EPHA3,ROS1,PIK3CB,CYBA,FSTL4,FOXC1,F7,STYK1,CDH3,EPN1,NGFR,ANKS1A,ERBB3,NGEF,FGFR2,FGFR3,SIRT2,NUCKS1,NEDD4,FGF10,NDST1,EPHA8,NCK2,EPN2,PTPN18,SREBF1,TSG101,TXK,FGFR1,FGF20,CEACAM1,HSP90AA1,PILRA,MT3,SNX5,PXN,KIF16B,EFNB1,ANGPT2,SORBS1,SIRT1,JAK2,EFNA2,POLR2F,PDGFB,NCF4,LGMN,SLA2,DOK5,PTK6,RASSF2,HCK,ARHGEF7…
1	!	2.92e-11	757	7442	391	0.053	0.517	GO:0019221	BP	2	cytokine-mediated signaling pathway	6	SPPL2B,CRLF1,MAP3K14,CX3CL1,TNFRSF12A,RALA,CCL26,ADIPOR2,PAFAH1B1,NOS2,IL32,CD4,FYN,DCN,IL20RA,BIRC3,NR1H3,FAS,CD44,IFNGR1,VRK2,TNFRSF1B,GAB2,STAP1,TNFRSF17,PIK3CB,PTPRN,FOXC1,CUL1,TRAF1,IL17RB,CAMK2B,NGFR,KARS,SP100,IP6K2,CAMK2A,FBXW11,TXK,FSCN1,IL4R,EDN1,TOLLIP,CEACAM1,HSP90AA1,CXCL2,PTPRC,IL12RB2,GSTP1,MT3,MAVS,RPLP0,BIRC5,IRAK3,THPO,FLT3LG,IL5RA,RFFL,IL11,SIRT1,JAK2,IL12RB1,MTAP,HMOX1,PDGFB,C…
1	!	2.03e-20	2713	7442	1273	0.171	0.469	GO:0035556	BP	2	intracellular signal transduction	5	FGR,KDM1A,ARHGAP33,ITGA3,CRLF1,MAP3K14,CX3CL1,RALA,CCL26,PAFAH1B1,NOS2,TEAD3,SELE,E2F2,CAMK1G,SPAG9,PLEKHG6,NISCH,CD4,BTK,FYN,PLAUR,DCN,MAP4K3,BRCA1,LTF,ZMYND11,WAS,BID,ISL1,IL20RA,WWTR1,ATP1A2,MARCO,SNAI2,RB1CC1,BIRC3,AKAP11,DEPDC1,RRAGD,FAS,CD44,VRK2,TNFRSF1B,BCLAF1,BAK1,FAM13B,ARHGAP31,GAB2,DEPDC1B,TIMP2,RAI14,LCP2,ADRB1,ARAP2,ROS1,KITLG,TNIP3,HOMER3,PIK3CB,CUL1,EIF2AK2,NPFFR2,SERPINB3,F7,GDI2…
1	!	0.000573	488	7442	241	0.032	0.494	GO:0007264	BP	2	small GTPase mediated signal transduction	6	ARHGAP33,ITGA3,RALA,PLEKHG6,NISCH,WAS,FAM13B,ARHGAP31,DEPDC1B,TIMP2,ARAP2,KITLG,GDI2,RASGRF1,NGFR,RFXANK,NTN1,NGEF,MYO9A,RASGRP2,FGF10,ARHGAP10,RASAL2,PLD1,ARHGAP15,RAP1GAP,ARHGEF1,P2RY10,DNM2,DOCK3,GMIP,ARHGAP4,PLEKHG2,RAPGEF4,TGFB2,SH2D3C,RAB18,MYO9B,CYTH4,SH3BP1,RASL10A,HMOX1,SOS2,MCF2,FGD1,ARHGEF7,DNAJA3,PPP2CB,ARHGEF18,RASAL3,SYDE1,SIPA1L3,MET,CHN2,LIMK1,DOCK8,KANK1,ARHGAP21,SHOC2,RUNDC3A,RA…
1	!	0.0183	163	7442	90	0.012	0.552	GO:0048017	BP	2	inositol lipid-mediated signaling	6	FGR,FYN,DCN,GAB2,PIK3CB,ERBB3,SIRT2,NEDD4,PLD1,FGFR1,PPP2R5C,EDN1,CEACAM1,PITPNM2,TYRO3,TGFB2,SIRT1,JAK2,PIK3IP1,PDGFB,PPP1R16B,GPR143,PIK3CG,FREQ,PIP5K1B,GATA3,PLEKHA1,PTPN6,PPARD,NPR3,PDGFRB,UBE3A,PLCH1,TEK,CAT,PIK3CA,FLT3,SOX9,HCST,BECN1,PDGFRA,PRR5L,HTR2B,SERPINE2,DAB2IP,IER3,CEP55,PIK3C2G,IGF1R,AKT1,KCNH1,PDGFC,PIK3R1,EGFR,GSN,PLCH2,IL18,PIP4K2A,ANGPT1,PIK3AP1,KIT,NCF1,PTPN13,F2RL1,GPER1,SER…
1	!	0.0137	160	7442	89	0.012	0.556	GO:0048015	BP	2	phosphatidylinositol-mediated signaling	7	FGR,FYN,DCN,GAB2,PIK3CB,ERBB3,SIRT2,NEDD4,FGFR1,PPP2R5C,EDN1,CEACAM1,PITPNM2,TYRO3,TGFB2,SIRT1,JAK2,PIK3IP1,PDGFB,PPP1R16B,GPR143,PIK3CG,FREQ,PIP5K1B,GATA3,PLEKHA1,PTPN6,PPARD,NPR3,PDGFRB,UBE3A,PLCH1,TEK,CAT,PIK3CA,FLT3,SOX9,HCST,BECN1,PDGFRA,PRR5L,HTR2B,SERPINE2,DAB2IP,IER3,CEP55,PIK3C2G,IGF1R,AKT1,KCNH1,PDGFC,PIK3R1,EGFR,GSN,PLCH2,IL18,PIP4K2A,ANGPT1,PIK3AP1,KIT,NCF1,PTPN13,F2RL1,GPER1,SERPINA1…
1	!	0.0384	133	7442	75	0.01	0.564	GO:0014065	BP	2	phosphatidylinositol 3-kinase signaling	8	FGR,FYN,DCN,PIK3CB,ERBB3,SIRT2,NEDD4,FGFR1,PPP2R5C,EDN1,CEACAM1,TYRO3,TGFB2,SIRT1,JAK2,PIK3IP1,PDGFB,PPP1R16B,PIK3CG,PIP5K1B,GATA3,PLEKHA1,PTPN6,PPARD,PDGFRB,UBE3A,TEK,CAT,PIK3CA,FLT3,SOX9,HCST,BECN1,PDGFRA,PRR5L,HTR2B,SERPINE2,DAB2IP,IER3,CEP55,PIK3C2G,IGF1R,AKT1,PDGFC,PIK3R1,EGFR,IL18,PIP4K2A,ANGPT1,PIK3AP1,KIT,NCF1,PTPN13,F2RL1,GPER1,SERPINA12,NKX3-1,IRS1,PTK2,FSHR,PIK3CD,PTEN,SELP,CD28,HCLS1,…
1	!	0.000935	247	7442	133	0.018	0.538	GO:0007249	BP	2	I-kappaB kinase/NF-kappaB signaling	6	MAP3K14,CX3CL1,CD4,BTK,FYN,LTF,ZMYND11,BIRC3,TNIP3,NFKB2,MID2,TRAF5,ERC1,GSTP1,ZFAND6,MAVS,ESR1,TMEM101,SIRT1,HMOX1,PPM1A,CD40,RIOK3,TLR8,CCDC22,PIM2,TRADD,RIPK2,IKBKB,RELB,CARD8,BIRC2,LTBR,GOLT1B,TRIM38,WNT5A,ECT2,STAT1,TRIM62,FASLG,TNFAIP3,NEK6,PRDX4,OPTN,IL1B,RBCK1,CCR7,IRF3,TRAF2,TICAM1,APOL3,SLC44A2,RIPK3,BST2,NDFIP1,CC2D1A,TRIM22,IRAK2,CD36,MAP3K7,HTR2B,EDAR,TANK,DAB2IP,CCL21,TLR2,MAPKBP1,P…
1	!	2.05e-07	601	7442	306	0.041	0.509	GO:0097190	BP	2	apoptotic signaling pathway	5	CD38,KDM1A,CX3CL1,TNFRSF12A,GGCT,E2F2,BTK,FYN,PLAUR,BRCA1,ZMYND11,BID,IL20RA,SNAI2,RB1CC1,FAS,CD44,TNFRSF1B,BCLAF1,BAK1,RAI14,CTNNA1,KITLG,CUL1,TRAF1,NGFR,TMEM161A,ERBB3,SP100,FGFR3,FGF10,NCK2,TP63,ENO1,FGFR1,TP73,PTPRC,KIAA0141,STRADB,GSK3B,GSTP1,RRN3,CTTN,DNAJA1,PPP1R15A,BAX,DNM1L,P2RX7,ITGA6,ZC3HC1,RFFL,TGFB2,MSH2,SIRT1,JAK2,XBP1,TIMP3,HMOX1,EP300,GZMB,NFATC4,CD40,STK4,AVP,TRIB3,SRPX,STK24,TRA…
1	!	4.71e-05	225	7442	127	0.017	0.564	GO:0097191	BP	2	extrinsic apoptotic signaling pathway	6	CX3CL1,TNFRSF12A,FYN,BRCA1,ZMYND11,BID,SNAI2,RB1CC1,FAS,TNFRSF1B,BAK1,CTNNA1,KITLG,TRAF1,ERBB3,SP100,FGFR3,FGF10,FGFR1,PTPRC,KIAA0141,STRADB,GSK3B,GSTP1,CTTN,BAX,P2RX7,ITGA6,ZC3HC1,RFFL,TGFB2,JAK2,TIMP3,HMOX1,STK4,SRPX,TRADD,STX4,SGK3,EYA1,SFRP1,STK3,IL7,TNFRSF10A,PPP2R1A,CAV1,CASP2,LTBR,IFNG,BMP5,IL1A,ARHGEF2,FASLG,TNFAIP3,DBH,BMP4,IL1B,CD70,RBCK1,TRAF2,BCL2L2,PARP2,RAF1,SORT1,FAIM2,ACVR1B,ITM2C…
1	!	0.0228	84	7442	52	0.007	0.619	GO:0008625	BP	2	extrinsic apoptotic signaling pathway via death domain receptors	7	BRCA1,BID,FAS,SP100,KIAA0141,BAX,RFFL,TIMP3,HMOX1,STK4,TRADD,STX4,SFRP1,STK3,TNFRSF10A,BMP5,ARHGEF2,FASLG,TNFAIP3,TRAF2,RAF1,SORT1,FAIM2,TMBIM1,SKIL,DAB2IP,THBS1,BMPR1B,SFRP2,PIK3R1,BAG3,DEDD,DEDD2,ATF3,HMGB2,NOS3,MOAP1,TMC8,FADD,FEM1B,CRADD,FGG,FGA,FGB,BCL2,PTEN,MAL,FAF1,DAPK1,DDX3X,TNF,GPX1
1	!	0.000124	295	7442	158	0.021	0.536	GO:0097193	BP	2	intrinsic apoptotic signaling pathway	6	KDM1A,E2F2,PLAUR,BRCA1,BID,IL20RA,SNAI2,CD44,TNFRSF1B,BCLAF1,BAK1,CUL1,TMEM161A,NCK2,TP63,ENO1,TP73,RRN3,DNAJA1,PPP1R15A,BAX,DNM1L,MSH2,SIRT1,JAK2,XBP1,HMOX1,EP300,NFATC4,TRIB3,STK24,BMF,URI1,PIAS4,CAV1,CASP2,CREB3,CXCL12,CUL2,PPIF,WFS1,FBXW7,TMEM109,VNN1,PERP,NME5,STK25,NFE2L2,MSH6,SFPQ,ARHGEF2,HELLS,MAPK8IP1,CDKN1A,BCL2L12,TRAF2,DYRK2,ELL3,CHAC1,RIPK3,BCL2L2,EPO,MYBBP1A,FIGNL1,SERINC3,TPT1,LGAL…
1	!	0.000154	909	7442	424	0.057	0.466	GO:0023014	BP	2	signal transduction by protein phosphorylation	5	MAP3K14,CX3CL1,CCL26,PAFAH1B1,SPAG9,CD4,FYN,MAP4K3,ZMYND11,MARCO,RB1CC1,FAS,CD44,VRK2,TIMP2,ROS1,KITLG,PIK3CB,CUL1,EIF2AK2,NPFFR2,SERPINB3,RASGRF1,CAMK2B,WNK1,ABCA7,ERBB3,KARS,MAP2K4,FGFR2,FGFR3,FGF10,NDST1,CAMK2A,EPHA8,TRIB2,FCGR2B,STK10,FBXW11,MAP3K13,TSG101,RASAL2,TRAF4,ACTN2,FGFR1,FBLN1,ARAF,EDN1,FGF20,TP73,CEACAM1,MEF2C,PTPRC,PHLPP1,STRADB,GSTP1,MECOM,DNAJA1,MT3,P2RX7,IGBP1,IRAK3,THPO,IL5RA,…
1	!	4.83e-05	890	7442	419	0.056	0.471	GO:0000165	BP	2	MAPK cascade	6	MAP3K14,CX3CL1,CCL26,PAFAH1B1,SPAG9,CD4,FYN,MAP4K3,ZMYND11,MARCO,RB1CC1,FAS,CD44,VRK2,TIMP2,ROS1,KITLG,PIK3CB,CUL1,EIF2AK2,NPFFR2,SERPINB3,RASGRF1,CAMK2B,ABCA7,ERBB3,KARS,MAP2K4,FGFR2,FGFR3,FGF10,NDST1,CAMK2A,EPHA8,TRIB2,FCGR2B,FBXW11,MAP3K13,TSG101,RASAL2,TRAF4,ACTN2,FGFR1,FBLN1,ARAF,EDN1,FGF20,TP73,CEACAM1,MEF2C,PTPRC,PHLPP1,STRADB,GSTP1,MECOM,DNAJA1,MT3,P2RX7,IGBP1,IRAK3,THPO,IL5RA,TF,TGFB2,MA…
1	!	0.000352	488	7442	242	0.033	0.496	GO:0060627	BP	2	regulation of vesicle-mediated transport	4	FGR,CFTR,CACNA1G,RALA,VPS41,SELE,SYN1,SLC11A1,NR1H3,GAB2,STAP1,ZFYVE16,RAB27B,AP2S1,EPHA3,C12ORF4,NEDD4L,PIK3CB,CYBA,ATG5,STYK1,ABCA7,TBC1D22B,SNAP91,CD84,EVI5,SYT1,TBC1D25,RAB27A,FCGR2B,LLGL2,CLASP1,TSG101,IL4R,ACTN2,MAP2,CEACAM1,DNM2,RAB21,RAB10,MTMR2,DNM1L,RAPGEF4,TF,UNC13D,TBC1D2,HMOX1,CACNA1I,TRIM9,RIMS4,HCK,SYTL4,CORO1A,NDRG4,SMPD3,FOXF1,EEF2K,STX4,SYT17,CSK,VPS18,ANKRD27,CLIP3,CBLL1,CAV1,S…
1	!	2.26e-05	177	7442	105	0.014	0.593	GO:0017157	BP	2	regulation of exocytosis	5	FGR,CFTR,CACNA1G,RALA,SYN1,GAB2,RAB27B,C12ORF4,STYK1,CD84,SYT1,RAB27A,FCGR2B,LLGL2,CLASP1,TSG101,IL4R,CEACAM1,RAB21,RAB10,DNM1L,RAPGEF4,UNC13D,HMOX1,CACNA1I,TRIM9,RIMS4,SYTL4,SMPD3,FOXF1,STX4,SYT17,STX1A,FREQ,EXPH5,IFNG,STXBP3,RAP1A,RIMS3,VAMP8,CCR2,IL13RA2,RAB9A,SDC4,VAMP7,NAPB,ADGRE2,RAC2,CHMP2A,LLGL1,VPS4A,SYT4,PRAM1,ANXA1,MICAL1,STAM,STXBP1,RAB15,PDPK1,CACNA1A,ARF1,CPLX2,TMEM27,NOTCH1,SYT8,AD…
1	!	7.32e-21	3482	7442	1594	0.214	0.458	GO:0023051	BP	2	regulation of signaling	3	FGR,CFTR,LASP1,CYP26B1,SARM1,CD38,KDM1A,ARHGAP33,SPPL2B,ITGA3,CRLF1,MAP3K14,ABCC8,CACNG3,TAC1,CX3CL1,TNFRSF12A,BAIAP2L1,CCL26,PAFAH1B1,NOS2,CACNA2D2,SYN1,TFAP2B,SPAG9,PLEKHG6,IL32,NISCH,CD4,FYN,PLAUR,DCN,MAP4K3,BRCA1,LTF,ZC3H3,ACPP,ZMYND11,BID,ISL1,IL20RA,WWTR1,ATP1A2,MARCO,SNAI2,ZRANB1,RB1CC1,BIRC3,AKAP11,GLRX2,STRAP,RRAGD,NR1H3,TYMP,FAS,CD44,IFNGR1,SH2D2A,VRK2,BCLAF1,RABEP1,BAK1,FAM13B,ARHGAP31…
1	!	1.2e-19	3145	7442	1448	0.195	0.46	GO:0009966	BP	2	regulation of signal transduction	4	FGR,LASP1,CYP26B1,SARM1,KDM1A,ARHGAP33,SPPL2B,ITGA3,CRLF1,MAP3K14,CACNG3,CX3CL1,TNFRSF12A,BAIAP2L1,CCL26,PAFAH1B1,TFAP2B,SPAG9,PLEKHG6,IL32,CD4,FYN,PLAUR,DCN,MAP4K3,BRCA1,LTF,ZC3H3,ACPP,ZMYND11,BID,ISL1,IL20RA,WWTR1,MARCO,SNAI2,ZRANB1,RB1CC1,BIRC3,AKAP11,GLRX2,STRAP,RRAGD,NR1H3,TYMP,FAS,CD44,IFNGR1,SH2D2A,VRK2,BCLAF1,RABEP1,BAK1,FAM13B,ARHGAP31,DEPDC1B,STAP1,TIMP2,RAI14,ADRB1,CTNNA1,HSPA5,ARAP2,R…
1	!	4.24e-05	393	7442	204	0.027	0.519	GO:2001233	BP	2	regulation of apoptotic signaling pathway	5	KDM1A,CX3CL1,TNFRSF12A,FYN,PLAUR,BRCA1,ZMYND11,BID,IL20RA,SNAI2,RB1CC1,FAS,CD44,BCLAF1,BAK1,CTNNA1,TRAF1,TMEM161A,SP100,FGF10,NCK2,TP63,ENO1,FGFR1,TP73,PTPRC,STRADB,GSK3B,GSTP1,RRN3,CTTN,DNAJA1,BAX,DNM1L,ITGA6,ZC3HC1,RFFL,SIRT1,JAK2,XBP1,TIMP3,HMOX1,GZMB,NFATC4,STK4,AVP,SRPX,TRADD,STX4,CTSH,BMF,SGK3,EYA1,SFRP1,STK3,IL7,TNFRSF10A,URI1,PDCD5,PIAS4,MEIS3,PPP2R1A,CAV1,CASP2,CREB3,CXCL12,PPIF,WFS1,FBX…
1	!	0.0413	159	7442	87	0.012	0.547	GO:2001236	BP	2	regulation of extrinsic apoptotic signaling pathway	6	CX3CL1,TNFRSF12A,FYN,BRCA1,ZMYND11,BID,SNAI2,RB1CC1,FAS,CTNNA1,TRAF1,SP100,FGF10,FGFR1,PTPRC,STRADB,GSTP1,CTTN,BAX,ITGA6,ZC3HC1,RFFL,TIMP3,HMOX1,STK4,SRPX,TRADD,STX4,SGK3,EYA1,SFRP1,STK3,IL7,TNFRSF10A,PPP2R1A,CAV1,LTBR,BMP5,IL1A,ARHGEF2,FASLG,TNFAIP3,DBH,BMP4,IL1B,RBCK1,TRAF2,RAF1,FAIM2,ITM2C,TMBIM1,SKIL,THBS1,BMPR1B,AKT1,IL19,SFRP2,EYA3,DEDD2,LMNA,ATF3,HMGB2,GPER1,NOS3,RET,DAPK3,TMC8,FADD,CX3CR1…
1	!	1.43e-12	1870	7442	876	0.118	0.468	GO:1902531	BP	2	regulation of intracellular signal transduction	5	FGR,KDM1A,ARHGAP33,ITGA3,CRLF1,MAP3K14,CX3CL1,CCL26,PAFAH1B1,SPAG9,PLEKHG6,CD4,FYN,PLAUR,DCN,MAP4K3,LTF,ZMYND11,BID,ISL1,IL20RA,MARCO,SNAI2,RB1CC1,BIRC3,AKAP11,RRAGD,FAS,CD44,VRK2,BCLAF1,FAM13B,ARHGAP31,DEPDC1B,TIMP2,RAI14,ADRB1,ARAP2,ROS1,KITLG,TNIP3,HOMER3,PIK3CB,EIF2AK2,NPFFR2,SERPINB3,F7,GDI2,RASGRF1,HDAC7,SEZ6,TMEM161A,ABCA7,ERBB3,KARS,MAP2K4,NGEF,FGFR2,MYO9A,FGFR3,NEDD4,UFD1L,FGF10,NDST1,EP…
1	!	0.0411	320	7442	159	0.021	0.497	GO:0051056	BP	2	regulation of small GTPase mediated signal transduction	6	ARHGAP33,ITGA3,PLEKHG6,FAM13B,ARHGAP31,DEPDC1B,TIMP2,ARAP2,KITLG,GDI2,RASGRF1,NGEF,MYO9A,FGF10,ARHGAP10,RASAL2,ARHGAP15,RAP1GAP,ARHGEF1,P2RY10,DNM2,GMIP,ARHGAP4,PLEKHG2,TGFB2,MYO9B,CYTH4,SH3BP1,SOS2,MCF2,FGD1,ARHGEF7,PPP2CB,ARHGEF18,RASAL3,SYDE1,SIPA1L3,MET,CHN2,KANK1,ARHGAP21,SHOC2,CYTH1,FOXM1,RASAL1,PDGFRB,BCL6,ECT2,RALGPS2,ARHGEF2,MFN2,STMN1,KIF14,TRIM67,MAPKAP1,DENND1A,RHOQ,PLEKHG1,ARAP3,ARHG…
1	!	0.00677	212	7442	114	0.015	0.538	GO:0043122	BP	2	regulation of I-kappaB kinase/NF-kappaB signaling	6	MAP3K14,CX3CL1,CD4,FYN,LTF,ZMYND11,BIRC3,TNIP3,MID2,TRAF5,GSTP1,ZFAND6,MAVS,ESR1,TMEM101,SIRT1,HMOX1,PPM1A,CD40,RIOK3,CCDC22,PIM2,TRADD,RIPK2,IKBKB,CARD8,BIRC2,LTBR,GOLT1B,TRIM38,WNT5A,ECT2,STAT1,TRIM62,FASLG,TNFAIP3,NEK6,OPTN,IL1B,RBCK1,CCR7,IRF3,TRAF2,TICAM1,APOL3,SLC44A2,BST2,NDFIP1,CC2D1A,TRIM22,CD36,MAP3K7,HTR2B,EDAR,TANK,DAB2IP,CCL21,MAPKBP1,PPM1B,PELI2,PDPK1,AKT1,ECM1,PLK2,TNIP1,MTDH,GJA1,…
1	!	0.00191	747	7442	349	0.047	0.467	GO:0043408	BP	2	regulation of MAPK cascade	6	MAP3K14,CX3CL1,CCL26,PAFAH1B1,SPAG9,CD4,MAP4K3,ZMYND11,MARCO,RB1CC1,FAS,CD44,VRK2,TIMP2,ROS1,KITLG,PIK3CB,EIF2AK2,NPFFR2,SERPINB3,ABCA7,KARS,MAP2K4,FGFR2,FGFR3,FGF10,NDST1,EPHA8,TRIB2,FCGR2B,MAP3K13,TSG101,TRAF4,FGFR1,FBLN1,ARAF,EDN1,FGF20,TP73,CEACAM1,MEF2C,PTPRC,PHLPP1,GSTP1,MECOM,DNAJA1,MT3,P2RX7,IGBP1,IRAK3,THPO,TF,TGFB2,MAP3K1,IL11,JAK2,TIMP3,PDGFB,CD40,DOK5,BMP7,BIRC7,TRIB3,RASSF2,FAM83D,MI…
1	!	0.00442	342	7442	173	0.023	0.506	GO:0043405	BP	2	regulation of MAP kinase activity	7	MAP3K14,SPAG9,MAP4K3,KITLG,PIK3CB,EIF2AK2,SERPINB3,KARS,MAP2K4,FGF10,TRIB2,MAP3K13,TSG101,FGFR1,ARAF,EDN1,TP73,MEF2C,PTPRC,GSTP1,DNAJA1,P2RX7,IRAK3,TF,MAP3K1,JAK2,PDGFB,CD40,BMP7,BIRC7,TRIB3,CD40LG,STK24,CSK,RIPK2,SFRP1,MAP4K1,PPP2R1A,PIK3CG,CAV1,EZH2,DKK1,HIPK3,DUSP16,PTPN6,TPD52L1,STK38,DUSP22,VEGFA,HMGCR,FGF1,PDGFRB,WNT5A,STK25,EPHA4,RGS2,TGFB3,AVPI1,DUSP4,PTK2B,MAPK8IP1,FLT3,NRK,GRM4,BMP4,IL1…
1	!	2.73e-12	2565	7442	1163	0.156	0.453	GO:0050793	BP	2	regulation of developmental process	3	TNMD,FGR,CYP26B1,SARM1,CD38,KDM1A,ARHGAP33,HOXA11,SOX8,MYCBP2,ITGA3,ABCC8,CX3CL1,TNFRSF12A,IFRD1,CDKL3,PAFAH1B1,PAX6,CACNA2D2,MYLIP,E2F2,JARID2,CDKL5,TFAP2B,SPAG9,PAX7,STAB1,CD4,BTK,FYN,DCN,BRCA1,LTF,ISL1,RUFY3,WWTR1,PHLDB1,SNAI2,ZRANB1,RUNX3,RNF10,RNH1,STRAP,NR1H3,TYMP,CD44,VRK2,TNFRSF1B,MUSK,STAP1,TIMP2,MSR1,C6,AP2S1,ADRB1,CUL7,CTNNA1,EPHA3,HSPA5,GPM6B,XK,KITLG,NEDD4L,FSTL4,LAMA3,FOXC1,EIF2AK2,…
1	!	0.00253	1077	7442	486	0.065	0.451	GO:0022603	BP	2	regulation of anatomical structure morphogenesis	4	TNMD,FGR,SARM1,ARHGAP33,HOXA11,SOX8,MYCBP2,ABCC8,CX3CL1,TNFRSF12A,IFRD1,CDKL3,PAFAH1B1,E2F2,CDKL5,STAB1,FYN,DCN,BRCA1,ISL1,RUFY3,PHLDB1,SNAI2,ZRANB1,RNH1,CD44,VRK2,TNFRSF1B,C6,AP2S1,CUL7,XK,NEDD4L,FSTL4,FOXC1,CAMK2B,HDAC7,EPN1,DMRT3,NGFR,NTN1,TIE1,NGEF,FGFR2,SP100,SYT1,GAL,NEDD4,FGF10,EPN2,FERMT2,CLASP1,NTN4,SEMA3C,ARHGAP15,IL4R,SIRT6,CAPZB,FGFR1,FBLN1,MAP2,EDN1,CEACAM1,DNM2,RAB21,MEF2C,EPB41L3,G…
1	!	1.19e-09	2014	7442	918	0.123	0.456	GO:2000026	BP	2	regulation of multicellular organismal development	4	TNMD,CYP26B1,SARM1,CD38,KDM1A,ARHGAP33,HOXA11,SOX8,MYCBP2,ITGA3,ABCC8,CX3CL1,TNFRSF12A,IFRD1,CDKL3,PAFAH1B1,PAX6,MYLIP,E2F2,JARID2,CDKL5,SPAG9,STAB1,CD4,BTK,FYN,DCN,BRCA1,LTF,ISL1,RUFY3,WWTR1,PHLDB1,SNAI2,RUNX3,RNF10,RNH1,STRAP,TYMP,MUSK,STAP1,TIMP2,C6,AP2S1,CUL7,CTNNA1,EPHA3,HSPA5,GPM6B,XK,KITLG,NEDD4L,FSTL4,LAMA3,FOXC1,EIF2AK2,KMT2C,SERPINB3,PRDM1,CAMK2B,CTDP1,HDAC7,CDH3,SEZ6,EPN1,DMRT3,NGFR,HM…
1	!	6.72e-05	833	7442	394	0.053	0.473	GO:0051960	BP	2	regulation of nervous system development	5	SARM1,CD38,KDM1A,ARHGAP33,SOX8,MYCBP2,ITGA3,ABCC8,CX3CL1,TNFRSF12A,IFRD1,CDKL3,PAFAH1B1,PAX6,MYLIP,CDKL5,SPAG9,FYN,ISL1,RUFY3,RNF10,TYMP,MUSK,STAP1,TIMP2,CUL7,CTNNA1,EPHA3,HSPA5,XK,NEDD4L,FSTL4,CAMK2B,SEZ6,NGFR,HMG20B,NTN1,NGEF,ASPM,SYT1,SIRT2,NEDD4,TCF3,NOTCH3,RAP1GAP,FGFR1,MAP2,TULP3,FGF20,PCM1,TP73,DNM2,DCT,RAB21,MEF2C,LRP2,GSK3B,NCOA1,RRN3,CTTN,MTMR2,MT3,DNM1L,DNMT3B,LZTS3,LHX5,ARHGAP4,CHRD,D…
1	!	1.86e-09	1757	7442	810	0.109	0.461	GO:0045595	BP	2	regulation of cell differentiation	4	CYP26B1,SARM1,CD38,KDM1A,ARHGAP33,HOXA11,SOX8,MYCBP2,ITGA3,ABCC8,CX3CL1,TNFRSF12A,IFRD1,CDKL3,PAFAH1B1,PAX6,MYLIP,CDKL5,TFAP2B,SPAG9,PAX7,CD4,BTK,FYN,LTF,ISL1,RUFY3,WWTR1,PHLDB1,SNAI2,RUNX3,RNF10,STRAP,NR1H3,STAP1,TIMP2,MSR1,CUL7,CTNNA1,EPHA3,HSPA5,XK,KITLG,NEDD4L,FSTL4,FOXC1,EIF2AK2,KMT2C,SERPINB3,PKP2,PRDM1,CAMK2B,CTDP1,HDAC7,SEZ6,NGFR,HMG20B,NTN1,YBX1,CTNNA2,NGEF,ASPM,SPI1,FGFR2,SYT1,TFE3,SIRT…
1	!	3.33e-05	876	7442	414	0.056	0.473	GO:0060284	BP	2	regulation of cell development	5	SARM1,CD38,KDM1A,ARHGAP33,HOXA11,SOX8,MYCBP2,ITGA3,ABCC8,CX3CL1,TNFRSF12A,IFRD1,CDKL3,PAFAH1B1,PAX6,MYLIP,CDKL5,SPAG9,FYN,LTF,ISL1,RUFY3,RNF10,STAP1,TIMP2,CUL7,CTNNA1,EPHA3,HSPA5,XK,NEDD4L,FSTL4,CAMK2B,CTDP1,SEZ6,NGFR,HMG20B,NTN1,NGEF,ASPM,SYT1,SIRT2,GAL,NEDD4,TCF3,NOTCH3,SEMA3C,RAP1GAP,FGFR1,FBLN1,MAP2,EDN1,FGF20,PCM1,TP73,DNM2,DCT,RAB21,MEF2C,LRP2,GSK3B,NCOA1,RRN3,CTTN,MT3,ADD1,DNM1L,AURKA,DNMT…
1	!	2.17e-05	747	7442	360	0.048	0.482	GO:0050767	BP	2	regulation of neurogenesis	6	SARM1,CD38,KDM1A,ARHGAP33,SOX8,MYCBP2,ITGA3,ABCC8,CX3CL1,TNFRSF12A,IFRD1,CDKL3,PAFAH1B1,PAX6,MYLIP,CDKL5,SPAG9,FYN,ISL1,RUFY3,RNF10,STAP1,TIMP2,CUL7,CTNNA1,EPHA3,HSPA5,XK,NEDD4L,FSTL4,CAMK2B,SEZ6,NGFR,HMG20B,NTN1,NGEF,ASPM,SYT1,SIRT2,NEDD4,TCF3,NOTCH3,RAP1GAP,FGFR1,MAP2,FGF20,PCM1,TP73,DNM2,DCT,RAB21,MEF2C,LRP2,GSK3B,NCOA1,RRN3,CTTN,MT3,DNM1L,DNMT3B,LZTS3,ARHGAP4,DLL3,NRCAM,RANBP1,SOX10,TSPO,DICE…
1	!	7.29e-05	607	7442	297	0.04	0.489	GO:0045664	BP	2	regulation of neuron differentiation	7	SARM1,CD38,KDM1A,ARHGAP33,SOX8,MYCBP2,ITGA3,CX3CL1,TNFRSF12A,IFRD1,CDKL3,PAFAH1B1,PAX6,MYLIP,CDKL5,SPAG9,FYN,ISL1,RUFY3,TIMP2,CUL7,EPHA3,HSPA5,XK,NEDD4L,FSTL4,CAMK2B,SEZ6,NGFR,HMG20B,NTN1,NGEF,ASPM,SYT1,NEDD4,TCF3,NOTCH3,RAP1GAP,FGFR1,MAP2,FGF20,TP73,DNM2,RAB21,MEF2C,GSK3B,NCOA1,RRN3,CTTN,MT3,DNM1L,DNMT3B,LZTS3,ARHGAP4,NRCAM,RANBP1,NFATC4,ZMYND8,BMP7,CTSZ,PTK6,JAG1,CDK5RAP1,MCF2,STK24,NDRG4,METRN…
1	!	0.0472	266	7442	135	0.018	0.508	GO:1902105	BP	2	regulation of leukocyte differentiation	5	CYP26B1,CD4,BTK,LTF,RUNX3,KITLG,PRDM1,TFE3,FSTL3,FCGR2B,IL4R,CEACAM1,PTPRC,GNAS,FLT3LG,IL12RB1,XBP1,RASSF2,ATP11C,CA2,RIPK2,SFRP1,IL7,CLPTM1,CDK6,GLI3,GATA3,KAT2A,FBXW7,ZBTB16,CALCA,IFNG,PTPN6,CD83,VNN1,BCL6,CD86,FOXP1,ZAP70,CD46,CREB1,MYB,SLC46A2,SASH3,FAM213A,NCKAP1L,IRF1,BMP4,TNFSF9,LRRC17,ZBTB46,NDFIP1,RARA,APCS,SPINK5,IL2RA,ANXA1,TESPA1,GPR55,HLX,IRF4,LHCGR,LEF1,CD27,CUL4A,SOD1,ITPKB,FANCD2,…
1	!	0.000256	681	7442	326	0.044	0.479	GO:0040008	BP	2	regulation of growth	3	CD38,TNFRSF12A,IFRD1,ADIPOR2,CDKL3,PAFAH1B1,ST7L,CACNA2D2,JARID2,CDKL5,CDK11A,RUFY3,FHL1,MUSK,ADRB1,ROS1,NEDD4L,CYBA,FSTL4,FOXC1,IL17RB,DCBLD2,CTDP1,OGFR,WISP2,NTN1,FGFR2,SYT1,FGFR3,IP6K2,RASGRP2,GAL,TSG101,ENO1,ACACB,FGFR1,MAP2,EDN1,FGF20,TP73,CEACAM1,DNM2,RAB21,MEF2C,EPB41L3,KCNK2,GSK3B,CTTN,WNT11,MT3,GNAS,ARHGAP4,LTBP4,SLC9A1,NRCAM,TGFB2,SIRT1,LGMN,NDRG3,STK4,AVP,PTK6,FGF9,WFDC1,SYT17,SGK3,SFR…
1	!	0.00122	400	7442	201	0.027	0.502	GO:0001558	BP	2	regulation of cell growth	4	CD38,TNFRSF12A,IFRD1,ADIPOR2,CDKL3,PAFAH1B1,ST7L,CDKL5,CDK11A,RUFY3,FHL1,ROS1,NEDD4L,CYBA,FSTL4,IL17RB,DCBLD2,CTDP1,OGFR,WISP2,NTN1,SYT1,IP6K2,RASGRP2,GAL,TSG101,ENO1,MAP2,EDN1,CEACAM1,DNM2,RAB21,EPB41L3,GSK3B,CTTN,WNT11,MT3,ARHGAP4,LTBP4,SLC9A1,NRCAM,TGFB2,SIRT1,NDRG3,AVP,WFDC1,SYT17,SGK3,SFRP1,URI1,PTPRS,PPP2R1A,MAG,HAMP,LIMK1,CXCL12,KAZALD1,WNT3,RND2,CRYAB,CYP27B1,MYL2,RASAL1,PPARD,SRF,DNPH1,V…
1	!	4.19e-13	642	7442	346	0.046	0.539	GO:0030155	BP	2	regulation of cell adhesion	3	MAD1L1,ITGA3,CX3CL1,CD4,FYN,CD6,SNAI2,RUNX3,CD44,IBSP,CDH1,EPHA3,GPM6B,PIK3CB,LAMA3,PPP1R12A,ERBB3,ATXN3,TFE3,FSTL3,EPHA8,NCK2,TFRC,FCGR2B,CLASP1,NUAK1,CAMSAP3,IL4R,FBLN1,CEACAM1,DNM2,PTPRC,GSK3B,CEACAM6,SIRPG,FXYD5,LAG3,SLC9A1,CHRD,EFNB1,ITGA6,ANGPT2,CCDC80,UNC13D,TGFB2,JAK2,IL12RB1,XBP1,BMP7,FERMT1,JAG1,LAMA1,CD40LG,TNFSF13B,ARHGEF7,RGCC,OLFM4,CORO1A,FOXF1,PIEZO1,DNAJA3,STX4,CSK,CD276,RIPK2,SFR…
1	!	8.85e-08	374	7442	205	0.028	0.548	GO:0022407	BP	2	regulation of cell-cell adhesion	4	MAD1L1,CX3CL1,CD4,FYN,CD6,SNAI2,RUNX3,CD44,CDH1,FSTL3,NCK2,TFRC,FCGR2B,IL4R,CEACAM1,PTPRC,CEACAM6,SIRPG,FXYD5,LAG3,EFNB1,ITGA6,JAK2,IL12RB1,XBP1,BMP7,JAG1,CD40LG,TNFSF13B,RGCC,CORO1A,PIEZO1,DNAJA3,CSK,CD276,RIPK2,IL7,RASAL3,EBI3,CAV1,EPHB6,GLI3,DOCK8,GATA3,CXCL12,GTPBP4,CCL2,EFNB3,ZBTB16,CD5,TRPV4,IFNG,PTPN6,GCNT2,CD83,VNN1,DUSP22,BCL6,CD86,WNT5A,HES1,ZAP70,EPB41L5,ITGA4,IGFBP2,MAD2L2,ZP4,PLA2G2D…
1	!	1.03e-05	287	7442	158	0.021	0.551	GO:1903037	BP	2	regulation of leukocyte cell-cell adhesion	5	MAD1L1,CD4,FYN,CD6,RUNX3,CD44,NCK2,TFRC,FCGR2B,IL4R,CEACAM1,PTPRC,SIRPG,LAG3,EFNB1,IL12RB1,XBP1,CD40LG,TNFSF13B,CORO1A,DNAJA3,CSK,CD276,RIPK2,IL7,RASAL3,EBI3,CAV1,EPHB6,GLI3,DOCK8,GATA3,CXCL12,CCL2,EFNB3,ZBTB16,CD5,IFNG,PTPN6,CD83,VNN1,DUSP22,BCL6,CD86,HES1,ZAP70,ITGA4,IGFBP2,ZP4,PLA2G2D,CD46,MYB,CD274,CCR2,PIK3CA,SASH3,NCKAP1L,SDC4,BTN2A2,IRF1,BMP4,IL1B,TNFSF9,TNFSF14,CCR7,ADORA2A,EPO,CCL25,IDO1…
1	!	2.13e-21	5209	7442	2297	0.309	0.441	GO:0048519	BP	2	negative regulation of biological process	2	TNMD,MAD1L1,CYP26B1,TFPI,RBM5,SARM1,CD38,KDM1A,POLR2J,LIG3,MSL3,SOX8,ITGA3,CRLF1,ABCC8,TAC1,CX3CL1,IFRD1,ADIPOR2,CDKL3,PAFAH1B1,NOS2,GAS7,ST7L,PAX6,MYLIP,E2F2,JARID2,TFAP2B,NFIX,CSDE1,PAX7,ETV7,NISCH,STAB1,BTK,FYN,PLAUR,DCN,ZBTB32,BRCA1,LTF,ZMYND11,WAS,BID,ISL1,RUFY3,SLC11A1,WWTR1,ATP1A2,SNAI2,MNAT1,SAMD4A,RUNX3,MRE11A,FHL1,RNF10,RNH1,RB1CC1,BIRC3,STRAP,DEPDC1,RRAGD,NR1H3,FAS,CD44,B4GALT7,TNFRSF1…
1	!	9.22e-10	1540	7442	721	0.097	0.468	GO:0048585	BP	2	negative regulation of response to stimulus	3	CYP26B1,TFPI,SARM1,KDM1A,ITGA3,ABCC8,CX3CL1,PAFAH1B1,FYN,PLAUR,DCN,BRCA1,LTF,ZMYND11,BID,ISL1,WWTR1,SNAI2,RB1CC1,STRAP,NR1H3,FAS,CD44,TNFRSF1B,STAP1,TIMP2,CTNNA1,HSPA5,DKK3,TNIP3,HOMER3,POLQ,FSTL4,SERPINB3,PRDM1,HDAC7,EPN1,TMEM161A,CALCRL,ERBB3,CTNNA2,CD84,TP53BP1,SIRT2,NEDD4,UFD1L,LRP6,FGF10,FSTL3,NCK2,SNX13,FAM3A,EPN2,PTPN18,FCGR2B,FBXW11,TP63,CLASP1,NOTCH3,TSG101,ENO1,SRI,RASAL2,RGS11,IL4R,FBL…
1	!	0.0436	302	7442	151	0.02	0.5	GO:0032102	BP	2	negative regulation of response to external stimulus	4	TFPI,ABCC8,CX3CL1,PLAUR,LTF,ISL1,SNAI2,NR1H3,TNFRSF1B,STAP1,PRDM1,CALCRL,CTNNA2,SIRT2,UFD1L,FAM3A,FCGR2B,CLASP1,FAP,EDN1,CEACAM1,C1QTNF3,GSTP1,ANGPT2,TYRO3,PDGFB,RIOK3,ACP5,WFDC1,FOXF1,PLAT,CACTIN,PTPRS,CARD8,GATA3,WNT3,CCL2,VTN,MVK,PPARD,TRIM38,HMGCR,WNT5A,FNDC4,IL1R2,EPHA4,TNFAIP3,TEK,ADCY7,BBS2,GPR18,MKKS,IRF3,TSPAN8,ZFP36,ADORA2A,KLK8,SEC14L1,F12,NDFIP1,APCS,SPINK5,IL2RA,PDGFRA,ETS1,HAVCR2,NT…
1	!	0.00106	1213	7442	545	0.073	0.449	GO:0051241	BP	2	negative regulation of multicellular organismal process	3	TNMD,TFPI,CD38,SOX8,ABCC8,TAC1,CX3CL1,IFRD1,CDKL3,PAFAH1B1,PAX6,MYLIP,E2F2,JARID2,STAB1,BTK,PLAUR,DCN,LTF,ISL1,RUFY3,SLC11A1,ATP1A2,SNAI2,RUNX3,RNF10,STRAP,NR1H3,TNFRSF1B,STAP1,ADRB1,CTNNA1,PTGER3,HOMER3,CYBA,FSTL4,FOXC1,CTDP1,WNK1,HDAC7,CDH3,SEZ6,EPN1,NGFR,CALCRL,NTN1,TIE1,NGEF,ASPM,CD84,SP100,NAV3,OTUD5,SIRT2,GAL,UFD1L,FSTL3,TRIB2,EPN2,FCGR2B,NFATC3,TP63,NOTCH3,SRI,RAP1GAP,IL4R,FGFR1,MAP2,FAP,T…
1	!	1.82e-19	4626	7442	2050	0.275	0.443	GO:0048523	BP	2	negative regulation of cellular process	3	TNMD,MAD1L1,CYP26B1,TFPI,RBM5,SARM1,CD38,KDM1A,LIG3,MSL3,SOX8,ITGA3,CRLF1,ABCC8,CX3CL1,IFRD1,ADIPOR2,CDKL3,PAFAH1B1,GAS7,ST7L,PAX6,MYLIP,JARID2,TFAP2B,NFIX,PAX7,ETV7,NISCH,BTK,FYN,PLAUR,DCN,ZBTB32,BRCA1,LTF,ZMYND11,WAS,BID,ISL1,RUFY3,SLC11A1,WWTR1,ATP1A2,SNAI2,MNAT1,SAMD4A,RUNX3,MRE11A,FHL1,RNF10,RB1CC1,BIRC3,STRAP,DEPDC1,RRAGD,NR1H3,FAS,CD44,B4GALT7,TNFRSF1B,BCLAF1,BAK1,IKZF2,GABARAPL2,STAP1,TIM…
1	!	6.95e-06	1311	7442	601	0.081	0.458	GO:0010648	BP	2	negative regulation of cell communication	4	CYP26B1,SARM1,CD38,KDM1A,ITGA3,ABCC8,CX3CL1,PAFAH1B1,FYN,PLAUR,DCN,BRCA1,LTF,ZMYND11,BID,ISL1,WWTR1,SNAI2,RB1CC1,STRAP,NR1H3,FAS,CD44,STAP1,TIMP2,CTNNA1,HSPA5,DKK3,TNIP3,HOMER3,FSTL4,SERPINB3,PRDM1,HDAC7,EPN1,TMEM161A,ERBB3,NEDD4,UFD1L,LRP6,FGF10,FSTL3,NCK2,SNX13,EPN2,PTPN18,SREBF1,FBXW11,TP63,NOTCH3,TSG101,SLC24A1,ENO1,SRI,RASAL2,RGS11,FBLN1,PIAS2,ARAF,TULP3,EDN1,TP73,CEACAM1,DNM2,PTPRC,LRP2,PHL…
1	!	0.00191	747	7442	349	0.047	0.467	GO:0008285	BP	2	negative regulation of cell proliferation	4	TNMD,MAD1L1,RBM5,ABCC8,PAX6,JARID2,TFAP2B,BTK,ISL1,SNAI2,RUNX3,RNF10,STRAP,B4GALT7,BAK1,TIMP2,CTNNA1,CUL1,EIF2AK2,PRDM1,NGFR,KARS,FGFR2,SIRT2,GAL,FGF10,NCK2,SPEG,FCGR2B,TSG101,RAP1GAP,SIRT6,FBLN1,FAP,PPP2R5C,TP73,CEACAM1,MEF2C,DLG3,KCNK2,PDS5B,GSTP1,WNT11,CHERP,EIF2AK1,BAX,PTHLH,SIRPG,TGFB2,JAK2,SOX10,HMOX1,TSPO,CDKN3,CGRRF1,DICER1,DHRS2,STK4,BMP7,FERMT1,WDR13,SRPX,PIM2,EMD,RGCC,CTCF,NDRG4,WFDC1,…
1	!	0.00426	575	7442	274	0.037	0.477	GO:0045786	BP	2	negative regulation of cell cycle	4	MAD1L1,GAS7,BRCA1,RUNX3,MRE11A,FHL1,RRAGD,TIMP2,NSUN2,SPDL1,YTHDC2,TPR,RAD51,FOXN3,FOXC1,CUL1,TP53BP1,PRR11,FGF10,TRIP13,CHFR,TP63,TSG101,TIPIN,GTSE1,FAP,TP73,NDC80,CDC14B,STRADB,ZW10,PPP1R15A,BAX,AURKA,CNOT3,TGFB2,CDC45,CBX5,MSH2,CDC7,SUSD2,THOC5,EP300,CDKN3,CGRRF1,PPM1A,BMP7,CDK5RAP1,RBBP8,STAG2,NAA10,RGCC,FZD3,CDK6,HBP1,CASP2,EZH2,RHEB,PRKAG2,AK1,GATA3,CUL2,CCL2,KAT2A,FBXW7,FOXM1,IFNG,ING4,PRK…
1	!	1.06e-08	982	7442	478	0.064	0.487	GO:0060548	BP	2	negative regulation of cell death	4	CD38,KDM1A,SOX8,CRLF1,CX3CL1,TFAP2B,PAX7,FYN,PLAUR,BRCA1,LTF,ZMYND11,BID,ISL1,SNAI2,MNAT1,MRE11A,RB1CC1,BIRC3,FAS,CD44,TNFRSF1B,CTNNA1,HSPA5,KITLG,FOXC1,EIF2AK2,ATG5,TM7SF3,WISP2,NGFR,TMEM161A,ERBB3,MAP2K4,FGFR2,LRP6,FGF10,ASNS,RAD18,ARHGAP10,TP63,ENO1,UNG,KLHL20,ARAF,EDN1,FGF20,TP73,MEF2C,STRADB,GSK3B,ERC1,GSTP1,MECOM,AKR1B1,RRN3,CTTN,WNT11,DNAJA1,CEACAM6,ZFAND6,BAX,PSMC5,MT3,AURKA,AAMDC,IGBP1,B…
1	!	0.0106	196	7442	106	0.014	0.541	GO:1901215	BP	2	negative regulation of neuron death	5	CRLF1,CX3CL1,TFAP2B,FYN,ISL1,ERBB3,MAP2K4,FGF20,TP73,MEF2C,GSK3B,BAX,MT3,BIRC5,AARS,TYRO3,MSH2,SIRT1,JAK2,HMOX1,LGMN,CHGA,DNAJC5,CORO1A,TOX3,GPI,MAG,CCL2,WFS1,PPARGC1A,AMBRA1,NCOA7,CPEB4,EIF4G1,KIF14,CREB1,SET,TGFB3,PTK2B,PIK3CA,CNTFR,LRP1,WNT1,CITED1,GDF5,TRAF2,ADORA2A,PARP2,EPO,VSTM2L,KRAS,FAIM2,GPNMB,IL10,STXBP1,ARRB1,SORL1,TLDC1,PDPK1,ARRB2,CACNA1A,SOD1,AKT1,DLX1,RASA1,HYOU1,ADAM8,POU4F1,NR4A…
1	!	8.69e-09	900	7442	443	0.06	0.492	GO:0043069	BP	2	negative regulation of programmed cell death	5	CD38,KDM1A,SOX8,CRLF1,CX3CL1,TFAP2B,PAX7,FYN,PLAUR,BRCA1,LTF,ZMYND11,BID,ISL1,SNAI2,MNAT1,MRE11A,RB1CC1,BIRC3,FAS,CD44,TNFRSF1B,CTNNA1,HSPA5,KITLG,FOXC1,EIF2AK2,ATG5,TM7SF3,NGFR,TMEM161A,ERBB3,MAP2K4,FGFR2,LRP6,FGF10,ASNS,ARHGAP10,TP63,ENO1,UNG,KLHL20,ARAF,EDN1,FGF20,TP73,MEF2C,STRADB,GSK3B,ERC1,GSTP1,MECOM,AKR1B1,RRN3,CTTN,WNT11,DNAJA1,CEACAM6,ZFAND6,BAX,PSMC5,MT3,AURKA,AAMDC,IGBP1,BIRC5,SLC9A1,…
1	!	4.61e-08	885	7442	433	0.058	0.489	GO:0043066	BP	2	negative regulation of apoptotic process	6	CD38,KDM1A,SOX8,CRLF1,CX3CL1,TFAP2B,PAX7,FYN,PLAUR,BRCA1,LTF,ZMYND11,BID,ISL1,SNAI2,MNAT1,MRE11A,RB1CC1,BIRC3,FAS,CD44,TNFRSF1B,CTNNA1,HSPA5,KITLG,FOXC1,EIF2AK2,ATG5,NGFR,TMEM161A,ERBB3,MAP2K4,FGFR2,LRP6,FGF10,ASNS,ARHGAP10,TP63,ENO1,UNG,KLHL20,ARAF,EDN1,FGF20,TP73,MEF2C,STRADB,GSK3B,ERC1,GSTP1,AKR1B1,RRN3,CTTN,WNT11,DNAJA1,CEACAM6,ZFAND6,BAX,MT3,AURKA,AAMDC,IGBP1,BIRC5,SLC9A1,FLT3LG,AARS,NLRC4,I…
1	!	0.00418	144	7442	83	0.011	0.576	GO:0043524	BP	2	negative regulation of neuron apoptotic process	7	CRLF1,CX3CL1,TFAP2B,FYN,ISL1,ERBB3,MAP2K4,FGF20,TP73,MEF2C,BAX,MT3,BIRC5,AARS,TYRO3,MSH2,JAK2,HMOX1,LGMN,DNAJC5,CORO1A,TOX3,GPI,MAG,CCL2,WFS1,PPARGC1A,AMBRA1,CPEB4,KIF14,SET,TGFB3,PTK2B,PIK3CA,CNTFR,LRP1,CITED1,GDF5,ADORA2A,VSTM2L,KRAS,FAIM2,STXBP1,ARRB1,PDPK1,ARRB2,CACNA1A,SOD1,DLX1,RASA1,HYOU1,ADAM8,POU4F1,NR4A2,ANGPT1,BRAF,PINK1,BTG2,DRAXIN,EN1,PRKCI,GRIK2,EN2,GABRB3,CX3CR1,GDNF,MECP2,UBE2V2,B…
1	!	4e-05	2537	7442	1096	0.147	0.432	GO:0031324	BP	2	negative regulation of cellular metabolic process	4	TFPI,CD38,KDM1A,LIG3,MSL3,SOX8,PAFAH1B1,PAX6,JARID2,TFAP2B,NFIX,ETV7,FYN,PLAUR,DCN,ZBTB32,BRCA1,LTF,ZMYND11,ISL1,SLC11A1,WWTR1,SNAI2,SAMD4A,RUNX3,MRE11A,BIRC3,STRAP,DEPDC1,NR1H3,CD44,TNFRSF1B,BCLAF1,BAK1,IKZF2,GABARAPL2,STAP1,TIMP2,PARP3,ZIC2,TPR,NEDD4L,DKK3,NFE2L3,POLQ,FOXN3,FOXC1,EIF2AK2,USP36,SERPINB3,PRDM1,ATG5,MTA3,WNK1,CCAR1,HDAC7,LZTS1,DGAT2,U2AF2,NGFR,CTSA,ABCA7,HMG20B,YBX1,PPP2R5A,ELAVL1…
1	!	4.28e-05	1423	7442	642	0.086	0.451	GO:0045934	BP	2	negative regulation of nucleobase-containing compound metabolic process	5	CD38,KDM1A,LIG3,MSL3,SOX8,PAX6,JARID2,TFAP2B,NFIX,ETV7,ZBTB32,BRCA1,ZMYND11,ISL1,SLC11A1,WWTR1,SNAI2,RUNX3,MRE11A,STRAP,DEPDC1,NR1H3,BCLAF1,IKZF2,PARP3,ZIC2,TPR,NEDD4L,DKK3,NFE2L3,POLQ,FOXN3,FOXC1,PRDM1,MTA3,CCAR1,HDAC7,U2AF2,YBX1,ELAVL1,SPI1,FGFR2,SP100,TP53BP1,SIRT2,HES2,NEDD4,PABPC1,NCK2,TCF3,MBD3,SREBF1,NFATC3,FBXW11,TP63,KDM5A,NOTCH3,TSG101,ENO1,TIPIN,NFKB2,SIRT6,FGFR1,EDN1,TP73,RIF1,RBL1,ME…
1	!	0.0126	1538	7442	669	0.09	0.435	GO:0031327	BP	2	negative regulation of cellular biosynthetic process	5	CD38,KDM1A,LIG3,MSL3,SOX8,PAX6,JARID2,TFAP2B,NFIX,ETV7,FYN,ZBTB32,BRCA1,ZMYND11,ISL1,WWTR1,SNAI2,SAMD4A,RUNX3,MRE11A,STRAP,DEPDC1,NR1H3,BCLAF1,IKZF2,PARP3,ZIC2,TPR,NEDD4L,DKK3,NFE2L3,FOXN3,FOXC1,EIF2AK2,PRDM1,MTA3,CCAR1,HDAC7,ABCA7,YBX1,SPI1,FGFR2,SP100,SIRT2,HES2,NEDD4,NCK2,TCF3,TRIB2,MBD3,SREBF1,NFATC3,FBXW11,TP63,KDM5A,IGF2BP2,NOTCH3,TSG101,ENO1,TIPIN,NFKB2,SIRT6,FGFR1,EDN1,ITM2A,TNRC6C,TP73,C…
1	!	1.82e-05	430	7442	222	0.03	0.516	GO:0002683	BP	2	negative regulation of immune system process	3	MAD1L1,SARM1,CX3CL1,BTK,LTF,RUNX3,NR1H3,STAP1,KITLG,PRDM1,CD84,ADGRF5,GAL,UFD1L,FSTL3,FAM3A,FCGR2B,IL4R,CEACAM1,PTPRC,LAG3,IRAK3,TYRO3,TGFB2,RHBDD3,HMOX1,SLA2,BPI,RIOK3,FOXF1,SFRP1,IL27RA,CACTIN,PTPRS,CDK6,HOXA5,GLI3,CXCL12,CCL2,FBXW7,ZBTB16,LPXN,CALCA,PTPN6,BMP5,TRIM38,DUSP22,BCL6,HES1,NFE2L2,PLA2G2D,GBP1,CNR1,TNFAIP3,TGFB3,HOXB8,CD274,ELF1,PTK2B,CCR2,IL13RA2,NMI,C4BPA,SDC4,BTN2A2,GPR18,IRF1,BMP…
1	!	0.0395	245	7442	126	0.017	0.514	GO:0045926	BP	2	negative regulation of growth	3	IFRD1,ADIPOR2,CDKL3,ST7L,JARID2,FHL1,ADRB1,FSTL4,DCBLD2,CTDP1,NTN1,FGFR3,IP6K2,GAL,ENO1,MAP2,TP73,KCNK2,WNT11,MT3,GNAS,ARHGAP4,TGFB2,SIRT1,LGMN,NDRG3,STK4,PTK6,WFDC1,SFRP1,STK3,PTPRS,PPP2R1A,MAG,WNT3,RAI1,SLC6A4,CRYAB,CYP27B1,MYL2,ING4,PPARD,STC2,BCL6,WNT5A,HYAL1,FOXP1,IGFBP5,RGS2,BCL11A,SOCS2,CDKN1A,BBS2,BMP4,SMARCA4,FGF13,LBP,BST2,GDF15,SPG20,PSRC1,RERG,CD36,CGA,ACVR1B,SERPINE2,DNAJB2,IL10,NOV,…
1	!	6.19e-06	1315	7442	603	0.081	0.459	GO:0023057	BP	2	negative regulation of signaling	3	CYP26B1,SARM1,CD38,KDM1A,ITGA3,ABCC8,CX3CL1,PAFAH1B1,FYN,PLAUR,DCN,BRCA1,LTF,ZMYND11,BID,ISL1,WWTR1,SNAI2,RB1CC1,STRAP,NR1H3,FAS,CD44,STAP1,TIMP2,CTNNA1,HSPA5,DKK3,TNIP3,HOMER3,FSTL4,SERPINB3,PRDM1,HDAC7,EPN1,TMEM161A,ERBB3,NEDD4,UFD1L,LRP6,FGF10,FSTL3,NCK2,SNX13,EPN2,PTPN18,SREBF1,FBXW11,TP63,NOTCH3,TSG101,SLC24A1,ENO1,SRI,RASAL2,RGS11,FBLN1,PIAS2,ARAF,TULP3,EDN1,TP73,CEACAM1,DNM2,PTPRC,LRP2,PHL…
1	!	1.16e-06	1206	7442	562	0.076	0.466	GO:0009968	BP	2	negative regulation of signal transduction	4	CYP26B1,SARM1,KDM1A,ITGA3,CX3CL1,PAFAH1B1,FYN,PLAUR,DCN,BRCA1,LTF,ZMYND11,BID,ISL1,WWTR1,SNAI2,RB1CC1,STRAP,NR1H3,FAS,CD44,STAP1,TIMP2,CTNNA1,HSPA5,DKK3,TNIP3,HOMER3,FSTL4,SERPINB3,PRDM1,HDAC7,EPN1,TMEM161A,ERBB3,NEDD4,UFD1L,LRP6,FGF10,FSTL3,NCK2,SNX13,EPN2,PTPN18,FBXW11,TP63,NOTCH3,TSG101,ENO1,SRI,RASAL2,RGS11,FBLN1,PIAS2,ARAF,TULP3,TP73,CEACAM1,DNM2,PTPRC,LRP2,PHLPP1,STRADB,C1QTNF3,GSK3B,GSTP1,…
1	!	1.86e-27	5764	7442	2558	0.344	0.444	GO:0048518	BP	2	positive regulation of biological process	2	FGR,NFYA,ENPP4,CFTR,LASP1,CYP26B1,RBM5,SARM1,CD38,KDM1A,ZMYND10,HOXA11,PON1,SOX8,ITGA3,ZFX,CRLF1,MAP3K14,ABCC8,CACNG3,TAC1,CX3CL1,CACNA1G,TNFRSF12A,RALA,BAIAP2L1,CCL26,ADIPOR2,CDKL3,PAFAH1B1,NOS2,MATK,CD79B,PAX6,CACNA2D2,TEAD3,SELE,MYLIP,E2F2,JARID2,CDKL5,TFAP2B,SPAG9,SS18L2,NFIX,PAX7,POMT2,BAZ1B,CD4,BTK,FYN,AKAP8L,PLAUR,ANLN,DCN,MAP4K3,BRCA1,LTF,ELOVL5,CALCOCO1,NUB1,POLR3B,DDX11,CD6,ZC3H3,ACPP,W…
1	!	1.14e-08	2288	7442	1024	0.138	0.448	GO:0048584	BP	2	positive regulation of response to stimulus	3	FGR,ENPP4,CFTR,LASP1,SARM1,CD38,CRLF1,MAP3K14,CACNG3,TAC1,CX3CL1,TNFRSF12A,CCL26,PAFAH1B1,CD79B,SPAG9,CD4,BTK,FYN,PLAUR,DCN,MAP4K3,BRCA1,LTF,POLR3B,DDX11,CD6,ZC3H3,ACPP,WAS,BID,ISL1,IL20RA,SLC11A1,MARCO,ZRANB1,RB1CC1,BIRC3,RRAGD,NR1H3,FAS,CD44,BTN3A1,SH2D2A,BCLAF1,BAK1,GAB2,DEPDC1B,STAP1,TIMP2,C6,LCP2,ADRB1,CTNNA1,KITLG,PTGER3,TNIP3,PIK3CB,CYBA,EIF2AK2,IL17RB,F7,RASGRF1,WNK1,CDH3,TMEM161A,ABCA7,E…
1	!	3.74e-07	407	7442	218	0.029	0.536	GO:0031349	BP	2	positive regulation of defense response	4	SARM1,TAC1,CX3CL1,BTK,FYN,LTF,POLR3B,CD6,MARCO,BIRC3,NR1H3,STAP1,PTGER3,TNIP3,CYBA,IL17RB,KARS,UFD1L,PVR,TXK,ICAM3,MEF2C,FCN1,WDFY1,MAVS,LAG3,IRAK3,NLRC4,ESR1,TYRO3,MAP3K1,PGC,JAK2,EP300,COCH,HCK,RIOK3,TLR8,RIPK2,IKBKB,RELB,CACTIN,PTPRS,PIK3CG,CAV1,DDX58,ICAM2,UNC93B1,HPX,BIRC2,TRPV4,CLEC4A,POLR3G,WNT5A,IFIH1,IL18RAP,SFPQ,CNR1,TNFAIP3,VAMP8,TRIM6,CCR2,OPTN,VAMP7,IRF1,IL1B,C3,FFAR2,CCR7,IRF3,TICAM…
1	!	0.0146	295	7442	150	0.02	0.508	GO:0032103	BP	2	positive regulation of response to external stimulus	4	TAC1,CX3CL1,CCL26,BTK,CD6,STAP1,PTGER3,CYBA,IL17RB,F7,KARS,FGF10,FGFR1,EDN1,CXCL2,PGC,JAK2,PDGFB,LGMN,STX4,RIPK2,PIK3CG,MET,CREB3,CXCL12,CCL7,CCL1,CYP27B1,TRPV4,SMOC2,VEGFA,THBS4,PDGFRB,WNT5A,CNR1,VAMP8,PGF,PTK2B,CCR2,NPY,OPTN,NCKAP1L,VAMP7,CXCL6,IL1B,C3,TNFSF14,FFAR2,CCR7,EDN2,TICAM1,IL17B,RAC2,LBP,MOSPD2,F12,IDO1,ALOX5AP,IL6ST,CLOCK,ETS1,HAVCR2,IL6,IL33,CCL21,TLR2,THBS1,FGF2,CXCL9,S100A8,AGTR1,…
1	!	0.0384	133	7442	75	0.01	0.564	GO:0050921	BP	2	positive regulation of chemotaxis	5	CCL26,F7,KARS,FGF10,FGFR1,EDN1,CXCL2,PDGFB,LGMN,STX4,MET,CREB3,CXCL12,CCL7,CCL1,TRPV4,SMOC2,VEGFA,THBS4,PDGFRB,WNT5A,PGF,PTK2B,CCR2,NCKAP1L,CXCL6,TNFSF14,CCR7,EDN2,RAC2,LBP,MOSPD2,IL6,CCL21,THBS1,FGF2,CXCL9,SLIT2,CXCL14,PLA2G7,ADAM17,IL6R,CXCL5,CXCL1,CCR1,ITGA2,F2RL1,STX3,SMAD3,IL12A,LGALS9,CXCL11,IL8,DSCAM,C3AR1,SCG2,AZU1,IL16,CCL19,VEGFB,CMKLR1,ANO6,CALR,TMEM102,CAMK1D,NTF3,S100A14,CXCL17,C5AR1…
1	!	0.0137	87	7442	54	0.007	0.621	GO:0002690	BP	2	positive regulation of leukocyte chemotaxis	6	F7,KARS,EDN1,CXCL2,LGMN,CREB3,CXCL12,CCL7,CCL1,TRPV4,VEGFA,THBS4,WNT5A,PGF,PTK2B,CCR2,NCKAP1L,CXCL6,TNFSF14,CCR7,EDN2,RAC2,LBP,MOSPD2,IL6,CCL21,THBS1,CXCL9,CXCL14,PLA2G7,ADAM17,IL6R,CXCL5,CXCL1,CCR1,F2RL1,IL12A,LGALS9,CXCL11,IL8,C3AR1,CCL19,VEGFB,CMKLR1,ANO6,CALR,TMEM102,CAMK1D,S100A14,CXCL17,C5AR1,GPSM3,CCL5,CCL3
1	!	2.15e-09	1710	7442	790	0.106	0.462	GO:0023056	BP	2	positive regulation of signaling	3	FGR,CFTR,LASP1,CD38,CRLF1,MAP3K14,CACNG3,TAC1,CX3CL1,TNFRSF12A,CCL26,PAFAH1B1,SPAG9,CD4,FYN,PLAUR,DCN,MAP4K3,LTF,ZC3H3,ACPP,BID,ISL1,IL20RA,MARCO,ZRANB1,RB1CC1,BIRC3,RRAGD,NR1H3,FAS,CD44,SH2D2A,BCLAF1,BAK1,DEPDC1B,STAP1,TIMP2,ADRB1,CTNNA1,KITLG,PIK3CB,CYBA,NNAT,EIF2AK2,F7,RASGRF1,WNK1,CDH3,TM7SF3,ABCA7,ERBB3,KARS,MAP2K4,ASPM,FGFR2,SYT1,FGFR3,NUCKS1,GAL,NEDD4,LRP6,FGF10,NDST1,EPHA8,NCK2,EPN2,FCGR2…
1	!	2.28e-25	5100	7442	2279	0.306	0.447	GO:0048522	BP	2	positive regulation of cellular process	3	FGR,NFYA,CFTR,LASP1,CYP26B1,RBM5,CD38,KDM1A,ZMYND10,HOXA11,SOX8,ITGA3,ZFX,CRLF1,MAP3K14,ABCC8,CACNG3,TAC1,CX3CL1,CACNA1G,TNFRSF12A,RALA,BAIAP2L1,CCL26,CDKL3,PAFAH1B1,NOS2,MATK,PAX6,TEAD3,SELE,E2F2,JARID2,CDKL5,TFAP2B,SPAG9,SS18L2,NFIX,PAX7,POMT2,CD4,BTK,FYN,AKAP8L,PLAUR,ANLN,DCN,MAP4K3,BRCA1,LTF,ELOVL5,CALCOCO1,NUB1,DDX11,CD6,ZC3H3,ACPP,WAS,BID,ISL1,IL20RA,RUFY3,SLC11A1,WWTR1,PHLDB1,MARCO,SNAI2,Z…
1	!	1.23e-09	1704	7442	789	0.106	0.463	GO:0010647	BP	2	positive regulation of cell communication	4	FGR,CFTR,LASP1,CD38,CRLF1,MAP3K14,CACNG3,TAC1,CX3CL1,TNFRSF12A,CCL26,PAFAH1B1,SPAG9,CD4,FYN,PLAUR,DCN,MAP4K3,LTF,ZC3H3,ACPP,BID,ISL1,IL20RA,MARCO,ZRANB1,RB1CC1,BIRC3,RRAGD,NR1H3,FAS,CD44,SH2D2A,BCLAF1,BAK1,DEPDC1B,STAP1,TIMP2,ADRB1,CTNNA1,KITLG,PIK3CB,CYBA,NNAT,EIF2AK2,F7,RASGRF1,WNK1,CDH3,TM7SF3,ABCA7,ERBB3,KARS,MAP2K4,ASPM,FGFR2,SYT1,FGFR3,NUCKS1,GAL,NEDD4,LRP6,FGF10,NDST1,EPHA8,NCK2,EPN2,FCGR2…
1	!	8.04e-09	1563	7442	725	0.097	0.464	GO:0009967	BP	2	positive regulation of signal transduction	5	FGR,LASP1,CRLF1,MAP3K14,CACNG3,CX3CL1,TNFRSF12A,CCL26,PAFAH1B1,SPAG9,CD4,FYN,PLAUR,DCN,MAP4K3,LTF,ZC3H3,ACPP,BID,ISL1,IL20RA,MARCO,ZRANB1,RB1CC1,BIRC3,RRAGD,NR1H3,FAS,CD44,SH2D2A,BCLAF1,BAK1,DEPDC1B,STAP1,TIMP2,ADRB1,CTNNA1,KITLG,PIK3CB,CYBA,EIF2AK2,F7,RASGRF1,WNK1,CDH3,ABCA7,ERBB3,KARS,MAP2K4,ASPM,FGFR2,FGFR3,NUCKS1,NEDD4,LRP6,FGF10,NDST1,EPHA8,NCK2,EPN2,FCGR2B,TP63,MAP3K13,TXK,TRAF4,FGFR1,ARAF,…
1	!	4.44e-06	1034	7442	486	0.065	0.47	GO:1902533	BP	2	positive regulation of intracellular signal transduction	6	FGR,CRLF1,MAP3K14,CX3CL1,CCL26,SPAG9,CD4,FYN,DCN,MAP4K3,LTF,BID,ISL1,IL20RA,MARCO,RB1CC1,BIRC3,RRAGD,CD44,BCLAF1,TIMP2,ADRB1,KITLG,PIK3CB,EIF2AK2,F7,RASGRF1,ABCA7,ERBB3,KARS,MAP2K4,FGFR2,FGFR3,NEDD4,FGF10,NDST1,EPHA8,NCK2,FCGR2B,MAP3K13,TRAF4,FGFR1,ARAF,EDN1,FGF20,P2RY10,TP73,MID2,HSP90AA1,MEF2C,PTPRC,TRAF5,SEH1L,AKR1B1,WNT11,CHERP,BAX,MT3,GNAS,DNM1L,MAVS,P2RX7,SLC9A1,THPO,TF,ESR1,TMEM101,TGFB2,M…
1	!	0.0229	168	7442	92	0.012	0.548	GO:0043123	BP	2	positive regulation of I-kappaB kinase/NF-kappaB signaling	7	MAP3K14,CX3CL1,CD4,FYN,LTF,BIRC3,MID2,TRAF5,MAVS,TMEM101,HMOX1,PPM1A,CD40,CCDC22,PIM2,TRADD,RIPK2,IKBKB,BIRC2,LTBR,GOLT1B,TRIM38,ECT2,TRIM62,FASLG,NEK6,IL1B,RBCK1,CCR7,IRF3,TRAF2,TICAM1,APOL3,SLC44A2,BST2,NDFIP1,CC2D1A,TRIM22,CD36,MAP3K7,HTR2B,EDAR,CCL21,PELI2,AKT1,ECM1,PLK2,MTDH,GJA1,SLC35B2,EDA,PINK1,REL,S100A12,SHISA5,F2RL1,TLR3,TERF2IP,GPRC5B,FADD,CX3CR1,LGALS9,AKAP13,PRKCE,TRIM8,MALT1,CCL19,…
1	!	7.13e-09	936	7442	459	0.062	0.49	GO:0008284	BP	2	positive regulation of cell proliferation	4	CD38,KDM1A,SOX8,CRLF1,TAC1,CX3CL1,CCL26,MATK,PAX6,TFAP2B,PAX7,CD4,LTF,CD6,ISL1,WWTR1,MNAT1,GAB2,KITLG,CYBA,PTPRN,SERPINB3,MTA3,LAMC2,CCAR1,CDH3,CALCRL,NTN1,ASPM,FGFR2,FGFR3,DNAJA2,FGF10,NCK2,TFRC,TP63,NOTCH3,TIPIN,SIRT6,FGFR1,EDN1,FGF20,DCT,MEF2C,PTPRC,LRP2,IL12RB2,AKR1B1,CEACAM6,PTHLH,SIRPG,LHX5,BIRC5,THPO,CHRD,FLT3LG,EFNB1,ESR1,TGM1,TGFB2,IL11,SIRT1,JAK2,IL12RB1,CDC7,XBP1,HMOX1,TSPO,PDGFB,LGMN,…
1	!	5.11e-05	140	7442	86	0.012	0.614	GO:0070665	BP	2	positive regulation of leukocyte proliferation	5	CD38,TAC1,CD4,CD6,KITLG,FGF10,NCK2,TFRC,MEF2C,PTPRC,FLT3LG,EFNB1,IL12RB1,CD40,CD40LG,TNFSF13B,CORO1A,DNAJA3,CD276,RIPK2,IL7,RASAL3,EBI3,BCL6,HES1,ZAP70,IGFBP2,ZP4,CD46,CD274,CCR2,SASH3,NCKAP1L,CDKN1A,IL1B,TNFSF9,TICAM1,EPO,VTCN1,IL6ST,IL2RA,ANXA1,HAVCR2,IL6,RPS3,IL18,WNT3A,NCK1,CD1D,TNFRSF13C,ICOSLG,FCRL3,VCAM1,TGFBR2,IL15,SYK,CD320,FADD,CCDC88B,IL12A,LGALS9,GPR183,BCL2,CCL19,MYD88,STAT5B,CLCF1,A…
1	!	1.91e-05	134	7442	84	0.011	0.627	GO:0032946	BP	2	positive regulation of mononuclear cell proliferation	6	CD38,TAC1,CD4,CD6,FGF10,NCK2,TFRC,MEF2C,PTPRC,FLT3LG,EFNB1,IL12RB1,CD40,CD40LG,TNFSF13B,CORO1A,DNAJA3,CD276,RIPK2,IL7,RASAL3,EBI3,BCL6,HES1,ZAP70,IGFBP2,ZP4,CD46,CD274,CCR2,SASH3,NCKAP1L,CDKN1A,IL1B,TNFSF9,TICAM1,EPO,VTCN1,IL6ST,IL2RA,ANXA1,HAVCR2,IL6,RPS3,IL18,WNT3A,NCK1,CD1D,TNFRSF13C,ICOSLG,FCRL3,VCAM1,TGFBR2,IL15,SYK,CD320,FADD,CCDC88B,IL12A,LGALS9,GPR183,BCL2,CCL19,MYD88,STAT5B,CLCF1,ATAD5,C…
1	!	1.14e-05	133	7442	84	0.011	0.632	GO:0050671	BP	2	positive regulation of lymphocyte proliferation	7	CD38,TAC1,CD4,CD6,FGF10,NCK2,TFRC,MEF2C,PTPRC,FLT3LG,EFNB1,IL12RB1,CD40,CD40LG,TNFSF13B,CORO1A,DNAJA3,CD276,RIPK2,IL7,RASAL3,EBI3,BCL6,HES1,ZAP70,IGFBP2,ZP4,CD46,CD274,CCR2,SASH3,NCKAP1L,CDKN1A,IL1B,TNFSF9,TICAM1,EPO,VTCN1,IL6ST,IL2RA,ANXA1,HAVCR2,IL6,RPS3,IL18,WNT3A,NCK1,CD1D,TNFRSF13C,ICOSLG,FCRL3,VCAM1,TGFBR2,IL15,SYK,CD320,FADD,CCDC88B,IL12A,LGALS9,GPR183,BCL2,CCL19,MYD88,STAT5B,CLCF1,ATAD5,C…
1	!	0.00834	363	7442	181	0.024	0.499	GO:0050867	BP	2	positive regulation of cell activation	4	FGR,CD38,TAC1,CD4,BTK,FYN,CD6,RUNX3,GAB2,STAP1,PRDM1,KARS,TP53BP1,FGF10,NCK2,TFRC,UNG,IL4R,RIF1,MEF2C,PTPRC,SIRPG,FLT3LG,EFNB1,MSH2,JAK2,IL12RB1,XBP1,CD40,ATP11C,CD40LG,TNFSF13B,CORO1A,DNAJA3,STX4,CSK,CD276,RIPK2,IL7,RASAL3,EBI3,CAV1,EPHB6,GLI3,DOCK8,GATA3,CCL2,EFNB3,ZBTB16,CD5,IFNG,PTPN6,CD83,VNN1,PDGFRB,BCL6,CD86,WNT5A,HES1,ZAP70,IGFBP2,PLEK,MSH6,MAD2L2,ZP4,CD46,RPS6KA1,MYB,VAMP8,CD274,CCR2,PIK…
1	!	0.00759	374	7442	186	0.025	0.497	GO:0045787	BP	2	positive regulation of cell cycle	4	PAFAH1B1,BRCA1,DDX11,MNAT1,YTHDC2,TPR,MTA3,PKN2,FGFR2,SIRT2,LRP6,FGF10,ASNS,GTSE1,SPAG5,FGFR1,FAP,EDN1,TP73,NDC80,CCNT2,MAPRE3,BAX,AURKA,CNOT3,FLT3LG,TGM1,TGFB2,CDC45,CDC7,RANBP1,THOC5,PDGFB,EP300,LGMN,APEX1,PTK6,CDC25B,FAM83D,OPN1LW,RGCC,CASP2,SLC6A4,NR2E1,SMOC2,PDGFRB,TFDP2,WNT5A,HES1,ECT2,HYAL1,EIF4G1,TTL,IL1A,ARID3A,SFPQ,KIF14,PLAGL1,PKD2,CCND2,GPSM2,GIPC1,CKS2,USP22,CDKN1A,SOX4,CNOT1,IL1B,XR…
1	!	1.72e-07	682	7442	342	0.046	0.501	GO:0010942	BP	2	positive regulation of cell death	4	RBM5,TNFRSF12A,TFAP2B,FYN,PLAUR,BID,IL20RA,FAS,TNFRSF1B,BCLAF1,BAK1,CTNNA1,PIK3CB,HEBP2,NGFR,MAP2K4,NGEF,IP6K2,SIRT2,GAL,CAMK2A,NCK2,FCGR2B,TP63,ARHGEF1,FAP,TP73,DNM2,MEF2C,PTPRC,STK17B,KCNK2,GSK3B,NCOA1,WNT11,DNAJA1,BAX,MT3,DNM1L,P2RX7,SLC9A1,PLEKHG2,NLRC4,ITGA6,TGFB2,HDAC6,SIRT1,JAK2,CDC34,TOMM22,TIMP3,HMOX1,TSPO,GZMB,SOS2,NFATC4,CD40,MYBL2,STK4,BMP7,CTSZ,EEF1A2,RASSF2,SRPX,MCF2,CD40LG,FGD1,ARH…
1	!	2.63e-06	628	7442	313	0.042	0.498	GO:0043068	BP	2	positive regulation of programmed cell death	5	RBM5,TNFRSF12A,TFAP2B,PLAUR,BID,IL20RA,FAS,TNFRSF1B,BCLAF1,BAK1,CTNNA1,PIK3CB,NGFR,MAP2K4,NGEF,IP6K2,SIRT2,GAL,CAMK2A,NCK2,TP63,ARHGEF1,FAP,TP73,DNM2,MEF2C,PTPRC,STK17B,GSK3B,NCOA1,WNT11,DNAJA1,BAX,DNM1L,P2RX7,SLC9A1,PLEKHG2,NLRC4,ITGA6,TGFB2,HDAC6,SIRT1,JAK2,CDC34,TOMM22,TIMP3,HMOX1,TSPO,GZMB,SOS2,NFATC4,CD40,MYBL2,STK4,BMP7,CTSZ,EEF1A2,RASSF2,SRPX,MCF2,CD40LG,FGD1,ARHGEF7,RGCC,TRADD,CTSH,BMF,RI…
1	!	1.92e-06	622	7442	311	0.042	0.5	GO:0043065	BP	2	positive regulation of apoptotic process	6	RBM5,TNFRSF12A,TFAP2B,PLAUR,BID,IL20RA,FAS,TNFRSF1B,BCLAF1,BAK1,CTNNA1,PIK3CB,NGFR,MAP2K4,NGEF,IP6K2,SIRT2,GAL,CAMK2A,NCK2,TP63,ARHGEF1,FAP,TP73,DNM2,MEF2C,PTPRC,STK17B,GSK3B,NCOA1,WNT11,DNAJA1,BAX,DNM1L,P2RX7,SLC9A1,PLEKHG2,NLRC4,ITGA6,TGFB2,SIRT1,JAK2,CDC34,TOMM22,TIMP3,HMOX1,TSPO,GZMB,SOS2,NFATC4,CD40,MYBL2,STK4,BMP7,CTSZ,EEF1A2,RASSF2,SRPX,MCF2,CD40LG,FGD1,ARHGEF7,RGCC,TRADD,CTSH,BMF,RIPK2,SF…
1	!	0.00343	171	7442	96	0.013	0.561	GO:2001235	BP	2	positive regulation of apoptotic signaling pathway	7	TNFRSF12A,PLAUR,BID,IL20RA,FAS,BCLAF1,BAK1,CTNNA1,NCK2,TP63,TP73,PTPRC,GSK3B,BAX,DNM1L,SIRT1,JAK2,TIMP3,GZMB,NFATC4,STK4,SRPX,CTSH,BMF,SFRP1,STK3,PDCD5,PIAS4,PPP2R1A,CAV1,CASP2,PPIF,FBXW7,CTSC,LTBR,TPD52L1,TFDP2,SFPQ,WDR35,ZNF205,RBCK1,TRAF2,ADORA2A,RIPK3,SERINC3,FBXO18,ITM2C,SKIL,DAB2IP,THBS1,BMPR1B,TP53,SOD1,IL19,TP53BP2,S100A8,GSN,NACC2,RPS3,BCL2L11,NCK1,PINK1,DEDD2,RPL26,ATF3,INHBB,MSX1,S100A…
1	!	6.52e-05	1173	7442	537	0.072	0.458	GO:0051130	BP	2	positive regulation of cellular component organization	4	KDM1A,ZMYND10,ITGA3,ABCC8,TAC1,CX3CL1,TNFRSF12A,RALA,BAIAP2L1,CCL26,CDKL3,PAFAH1B1,SELE,JARID2,CDKL5,PAX7,FYN,AKAP8L,PLAUR,ANLN,DCN,BRCA1,DDX11,WAS,BID,ISL1,RUFY3,SLC11A1,PHLDB1,SNAI2,MRE11A,BCLAF1,BAK1,STAP1,CUL7,EPHA3,HSPA5,TPR,NEDD4L,CYBA,USP36,CAMK2B,SEZ6,NGFR,ABCA7,NTN1,SYT1,NAV3,SIRT2,RAB27A,NCK2,SREBF1,FCGR2B,TP63,CLASP1,TSG101,FSCN1,SART3,SPAG5,IL4R,SIRT6,ACTN2,FGFR1,EDN1,TP73,DNM2,RIF1,R…
1	!	2.44e-07	1658	7442	755	0.101	0.455	GO:0051240	BP	2	positive regulation of multicellular organismal process	3	FGR,ENPP4,CYP26B1,CD38,KDM1A,HOXA11,SOX8,ITGA3,ABCC8,TAC1,CX3CL1,TNFRSF12A,CDKL3,PAFAH1B1,PAX6,CACNA2D2,CDKL5,SPAG9,CD4,BTK,FYN,BRCA1,LTF,POLR3B,CD6,ISL1,RUFY3,SLC11A1,WWTR1,PHLDB1,RUNX3,MRE11A,RNF10,BIRC3,TIMP2,C6,ADRB1,CUL7,EPHA3,HSPA5,GPM6B,KITLG,NEDD4L,PTGER3,CYBA,FOXC1,EIF2AK2,IL17RB,SERPINB3,F7,PRDM1,ATG5,CAMK2B,HDAC7,SEZ6,NGFR,ABCA7,HMG20B,NTN1,ERBB3,KARS,ASPM,FGFR2,TP53BP1,SYT1,SIRT2,GAL,…
1	!	0.00239	403	7442	201	0.027	0.499	GO:0001819	BP	2	positive regulation of cytokine production	4	FGR,ABCC8,CX3CL1,CD4,BRCA1,POLR3B,CD6,ISL1,SLC11A1,MRE11A,BIRC3,CYBA,EIF2AK2,IL17RB,KARS,UFD1L,TXK,NFKB2,IL4R,IL12RB2,C1QTNF3,FCN1,WNT11,MAVS,P2RX7,JAK2,IL12RB1,XBP1,HMOX1,EP300,NFATC4,CD40,FERMT1,RIOK3,TLR8,CD40LG,RGCC,CD276,RIPK2,IL7,GSDMD,IL27RA,EBI3,CARD8,DDX58,GATA3,BIRC2,CALCA,TRPV4,IFNG,GAPDH,CD83,POLR3G,CD86,WNT5A,IL1A,CCL20,IFIH1,STAT1,IL18R1,ARHGEF2,CD46,CREB1,MYB,CD274,TNFRSF8,TRIM6,CC…
1	!	1.92e-07	1378	7442	639	0.086	0.464	GO:0051094	BP	2	positive regulation of developmental process	3	CYP26B1,KDM1A,HOXA11,SOX8,ITGA3,CX3CL1,TNFRSF12A,CDKL3,PAFAH1B1,PAX6,CACNA2D2,CDKL5,SPAG9,CD4,BTK,FYN,DCN,BRCA1,LTF,ISL1,RUFY3,WWTR1,PHLDB1,SNAI2,RUNX3,RNF10,TNFRSF1B,TIMP2,MSR1,C6,CUL7,CTNNA1,EPHA3,HSPA5,GPM6B,KITLG,NEDD4L,FOXC1,SERPINB3,PRDM1,CAMK2B,HDAC7,SEZ6,NGFR,HMG20B,NTN1,ERBB3,CTNNA2,ASPM,FGFR2,TP53BP1,SYT1,SIRT2,GAL,PLA2G10,LRP6,FGF10,TCF3,TFRC,TP63,CLASP1,SEMA3C,UNG,ACACB,IL4R,SIRT6,FGF…
1	!	6.53e-06	956	7442	452	0.061	0.473	GO:0045597	BP	2	positive regulation of cell differentiation	4	CYP26B1,KDM1A,HOXA11,SOX8,ITGA3,CX3CL1,TNFRSF12A,CDKL3,PAFAH1B1,PAX6,CDKL5,SPAG9,CD4,BTK,FYN,LTF,ISL1,RUFY3,WWTR1,SNAI2,RUNX3,TIMP2,MSR1,CUL7,CTNNA1,EPHA3,HSPA5,KITLG,NEDD4L,FOXC1,SERPINB3,PRDM1,CAMK2B,SEZ6,NGFR,HMG20B,NTN1,CTNNA2,ASPM,SYT1,SIRT2,PLA2G10,TCF3,TP63,SEMA3C,IL4R,FGFR1,EDN1,FGF20,TP73,CEACAM1,DNM2,DCT,RAB21,MEF2C,PTPRC,LRP2,NCOA1,RRN3,ADD1,GNAS,DNM1L,AURKA,AAMDC,DNMT3B,THPO,FLT3LG,NR…
1	!	6.13e-07	1053	7442	499	0.067	0.474	GO:0002684	BP	2	positive regulation of immune system process	3	FGR,SARM1,CD38,TAC1,CD79B,CD4,BTK,FYN,LTF,POLR3B,CD6,WAS,SLC11A1,MARCO,RUNX3,BIRC3,NR1H3,BTN3A1,GAB2,STAP1,C6,LCP2,C12ORF4,KITLG,TNIP3,PIK3CB,CYBA,FOXC1,F7,PRDM1,STYK1,KARS,CD84,TP53BP1,UFD1L,FGF10,NCK2,TFRC,FCGR2B,PVR,TXK,UNG,ICAM3,IL4R,EDN1,CEACAM1,STX7,RIF1,HSP90AA1,CXCL2,MEF2C,PTPRC,FCN1,WDFY1,LAT2,BAX,GNAS,MAVS,SIRPG,P2RX7,LAG3,IRAK3,THPO,FLT3LG,EFNB1,NLRC4,ESR1,TYRO3,UNC13D,TGFB2,MSH2,MAP3K…
1	!	1.32e-05	184	7442	109	0.015	0.592	GO:0002699	BP	2	positive regulation of immune effector process	4	FGR,BTK,GAB2,C6,C12ORF4,STYK1,KARS,CD84,TP53BP1,TFRC,PVR,UNG,IL4R,STX7,RIF1,PTPRC,P2RX7,LAG3,UNC13D,MSH2,PGC,IL12RB1,XBP1,HMOX1,CD40,FOXF1,STX4,RIPK2,FCER2,GPI,GATA3,HPX,IFNG,CD86,WNT5A,FOXP1,IL18R1,IL18RAP,MSH6,RAP1A,MAD2L2,CD46,MYB,VAMP8,TRIM6,CCR2,SASH3,IL13RA2,VAMP7,IL1B,C3,FFAR2,TRAF2,ADGRE2,RAC2,LBP,RARA,ANXA1,CD36,MAP3K7,IL6,HLX,STXBP1,IL33,PDPK1,VAV1,NFKBIZ,IL18,ENPP3,PAXIP1,SPON2,ITGB2,S…
1	!	0.0411	763	7442	347	0.047	0.455	GO:0050778	BP	2	positive regulation of immune response	4	FGR,SARM1,CD38,CD79B,CD4,BTK,FYN,LTF,POLR3B,WAS,SLC11A1,MARCO,BIRC3,NR1H3,BTN3A1,GAB2,STAP1,C6,LCP2,TNIP3,PIK3CB,CYBA,KARS,TP53BP1,UFD1L,TFRC,FCGR2B,PVR,TXK,UNG,ICAM3,IL4R,CEACAM1,STX7,RIF1,HSP90AA1,MEF2C,PTPRC,FCN1,WDFY1,LAT2,BAX,MAVS,P2RX7,LAG3,IRAK3,NLRC4,ESR1,TYRO3,TGFB2,MSH2,MAP3K1,PGC,SIRT1,IL12RB1,XBP1,EP300,COCH,CD40,SLA2,HCK,RIOK3,TLR8,TNFSF13B,RGCC,STX4,CSK,RIPK2,IKBKB,KCNN4,RELB,FCER2,…
1	!	4.76e-05	294	7442	159	0.021	0.541	GO:0045089	BP	2	positive regulation of innate immune response	5	SARM1,BTK,FYN,LTF,POLR3B,MARCO,BIRC3,NR1H3,TNIP3,CYBA,UFD1L,PVR,TXK,ICAM3,FCN1,WDFY1,MAVS,LAG3,IRAK3,NLRC4,ESR1,TYRO3,MAP3K1,EP300,COCH,HCK,RIOK3,TLR8,RIPK2,IKBKB,RELB,CACTIN,PTPRS,CAV1,DDX58,ICAM2,UNC93B1,HPX,BIRC2,CLEC4A,POLR3G,WNT5A,IFIH1,IL18RAP,SFPQ,TNFAIP3,TRIM6,IRF1,FFAR2,IRF3,TICAM1,SEC14L1,LBP,TRAF3,RFTN1,RAF1,CLEC10A,POLR3F,SFTPD,KRAS,IRAK2,HAVCR2,CD36,MAP3K7,TANK,DAB2IP,IRF4,TLR2,PARP9…
1	!	0.00134	246	7442	132	0.018	0.537	GO:0002218	BP	2	activation of innate immune response	6	SARM1,BTK,FYN,LTF,MARCO,BIRC3,NR1H3,TNIP3,CYBA,UFD1L,ICAM3,FCN1,WDFY1,MAVS,IRAK3,NLRC4,ESR1,TYRO3,MAP3K1,EP300,HCK,RIOK3,TLR8,RIPK2,IKBKB,RELB,CACTIN,PTPRS,CAV1,DDX58,ICAM2,UNC93B1,BIRC2,CLEC4A,IFIH1,SFPQ,TNFAIP3,IRF1,FFAR2,IRF3,TICAM1,SEC14L1,LBP,TRAF3,RFTN1,RAF1,CLEC10A,SFTPD,KRAS,IRAK2,HAVCR2,CD36,MAP3K7,TANK,DAB2IP,IRF4,TLR2,PDPK1,ARRB2,S100A8,RPS27A,REG3G,TNIP1,MFHAS1,UBC,PIK3AP1,COLEC12,PGL…
1	!	0.0121	351	7442	175	0.024	0.499	GO:0002696	BP	2	positive regulation of leukocyte activation	4	FGR,CD38,TAC1,CD4,BTK,FYN,CD6,RUNX3,GAB2,STAP1,PRDM1,KARS,TP53BP1,FGF10,NCK2,TFRC,UNG,IL4R,RIF1,MEF2C,PTPRC,SIRPG,FLT3LG,EFNB1,MSH2,IL12RB1,XBP1,CD40,ATP11C,CD40LG,TNFSF13B,CORO1A,DNAJA3,STX4,CSK,CD276,RIPK2,IL7,RASAL3,EBI3,CAV1,EPHB6,GLI3,DOCK8,GATA3,CCL2,EFNB3,ZBTB16,CD5,IFNG,PTPN6,CD83,VNN1,BCL6,CD86,WNT5A,HES1,ZAP70,IGFBP2,MSH6,MAD2L2,ZP4,CD46,MYB,VAMP8,CD274,CCR2,PIK3CA,SASH3,NCKAP1L,VAMP7,C…
1	!	1.11e-16	3333	7442	1507	0.202	0.452	GO:0009893	BP	2	positive regulation of metabolic process	3	FGR,NFYA,CYP26B1,CD38,KDM1A,HOXA11,SOX8,ITGA3,ZFX,CRLF1,MAP3K14,CX3CL1,CCL26,NOS2,PAX6,TEAD3,SELE,MYLIP,E2F2,JARID2,TFAP2B,SPAG9,SS18L2,NFIX,PAX7,POMT2,BAZ1B,CD4,FYN,AKAP8L,PLAUR,DCN,MAP4K3,BRCA1,LTF,ELOVL5,CALCOCO1,NUB1,DDX11,BID,ISL1,SLC11A1,WWTR1,MARCO,SNAI2,MNAT1,SAMD4A,RUNX3,MRE11A,RNF10,RB1CC1,BIRC3,NR1H3,FAS,CD44,TNFRSF1B,POU2F2,SNX1,TBPL1,BCLAF1,BAK1,MUSK,IKZF2,STAP1,TIMP2,CDH1,C6,PARP3,Z…
1	!	9.13e-09	1893	7442	862	0.116	0.455	GO:0009891	BP	2	positive regulation of biosynthetic process	4	NFYA,CD38,KDM1A,HOXA11,SOX8,ZFX,CX3CL1,NOS2,PAX6,TEAD3,E2F2,TFAP2B,SS18L2,NFIX,PAX7,POMT2,CD4,AKAP8L,DCN,BRCA1,ELOVL5,CALCOCO1,DDX11,ISL1,SLC11A1,WWTR1,MNAT1,SAMD4A,RUNX3,RNF10,NR1H3,POU2F2,TBPL1,BCLAF1,IKZF2,CDH1,ZIC2,HSPA5,RFC2,NFE2L3,TNIP3,CYBA,FOXN3,ARID4B,PTPRN,FOXC1,SOAT1,PPP1R12A,CCAR1,CDH3,DGAT2,DLX3,NGFR,RFXANK,KARS,MAP2K4,YBX1,ELAVL1,SPI1,FGFR2,ZFAT,SP100,KLF6,DHX29,TP53BP1,TFE3,SIRT2,A…
1	!	1.01e-14	2981	7442	1350	0.181	0.453	GO:0051173	BP	2	positive regulation of nitrogen compound metabolic process	4	NFYA,CD38,KDM1A,HOXA11,SOX8,ZFX,CRLF1,MAP3K14,CX3CL1,CCL26,NOS2,PAX6,TEAD3,MYLIP,E2F2,JARID2,TFAP2B,SPAG9,SS18L2,NFIX,PAX7,POMT2,CD4,FYN,AKAP8L,PLAUR,DCN,MAP4K3,BRCA1,LTF,CALCOCO1,NUB1,DDX11,BID,ISL1,SLC11A1,WWTR1,MARCO,SNAI2,MNAT1,SAMD4A,RUNX3,MRE11A,RNF10,RB1CC1,BIRC3,NR1H3,FAS,CD44,TNFRSF1B,POU2F2,SNX1,TBPL1,BCLAF1,BAK1,MUSK,IKZF2,STAP1,TIMP2,CDH1,C6,PARP3,ZIC2,LCP2,HSPA5,MAGEC2,KITLG,RFC2,NED…
1	!	7.81e-16	3134	7442	1420	0.191	0.453	GO:0010604	BP	2	positive regulation of macromolecule metabolic process	4	NFYA,CYP26B1,CD38,KDM1A,HOXA11,SOX8,ITGA3,ZFX,CRLF1,MAP3K14,CX3CL1,CCL26,PAX6,TEAD3,SELE,MYLIP,E2F2,JARID2,TFAP2B,SPAG9,SS18L2,NFIX,PAX7,POMT2,BAZ1B,CD4,FYN,AKAP8L,PLAUR,DCN,MAP4K3,BRCA1,LTF,CALCOCO1,NUB1,DDX11,BID,ISL1,SLC11A1,WWTR1,MARCO,SNAI2,MNAT1,SAMD4A,RUNX3,MRE11A,RNF10,RB1CC1,BIRC3,NR1H3,FAS,CD44,TNFRSF1B,POU2F2,SNX1,TBPL1,BCLAF1,BAK1,MUSK,IKZF2,STAP1,TIMP2,CDH1,C6,PARP3,ZIC2,LCP2,HSPA5,M…
1	!	3.2e-09	1775	7442	816	0.11	0.46	GO:0010557	BP	2	positive regulation of macromolecule biosynthetic process	5	NFYA,CD38,KDM1A,HOXA11,SOX8,ZFX,CX3CL1,PAX6,TEAD3,E2F2,TFAP2B,SS18L2,NFIX,PAX7,POMT2,CD4,AKAP8L,DCN,BRCA1,CALCOCO1,DDX11,ISL1,SLC11A1,WWTR1,MNAT1,SAMD4A,RUNX3,RNF10,NR1H3,POU2F2,TBPL1,BCLAF1,IKZF2,CDH1,ZIC2,HSPA5,RFC2,NFE2L3,TNIP3,FOXN3,ARID4B,PTPRN,FOXC1,SOAT1,PPP1R12A,CCAR1,DLX3,NGFR,RFXANK,KARS,MAP2K4,YBX1,ELAVL1,SPI1,FGFR2,ZFAT,SP100,KLF6,DHX29,TP53BP1,TFE3,SIRT2,NUCKS1,GAL,LRP6,FGF10,FSTL3,P…
1	!	5.84e-07	1616	7442	735	0.099	0.455	GO:0051247	BP	2	positive regulation of protein metabolic process	5	KDM1A,CRLF1,MAP3K14,CX3CL1,CCL26,MYLIP,JARID2,SPAG9,PAX7,POMT2,CD4,FYN,AKAP8L,PLAUR,MAP4K3,BRCA1,LTF,NUB1,BID,ISL1,SLC11A1,MARCO,SNAI2,MNAT1,SAMD4A,MRE11A,RB1CC1,BIRC3,NR1H3,FAS,CD44,TNFRSF1B,SNX1,BAK1,MUSK,STAP1,TIMP2,C6,LCP2,HSPA5,MAGEC2,KITLG,NEDD4L,PIK3CB,EIF2AK2,SERPINB3,SOAT1,PPP1R12A,WNK1,NGFR,ABCA7,ERBB3,KARS,MAP2K4,PPP2R5A,ELAVL1,ATXN3,FGFR2,DHX29,FGFR3,PSME4,SIRT2,PLA2G10,NEDD4,FGF10,ND…
1	!	8.66e-15	3097	7442	1398	0.188	0.451	GO:0031325	BP	2	positive regulation of cellular metabolic process	4	FGR,NFYA,CD38,KDM1A,HOXA11,SOX8,ZFX,CRLF1,MAP3K14,CX3CL1,CCL26,NOS2,PAX6,TEAD3,SELE,E2F2,JARID2,TFAP2B,SPAG9,SS18L2,NFIX,PAX7,POMT2,CD4,FYN,AKAP8L,PLAUR,DCN,MAP4K3,BRCA1,LTF,ELOVL5,CALCOCO1,NUB1,DDX11,BID,ISL1,SLC11A1,WWTR1,MARCO,SNAI2,MNAT1,SAMD4A,RUNX3,MRE11A,RNF10,RB1CC1,BIRC3,NR1H3,FAS,CD44,TNFRSF1B,POU2F2,TBPL1,BCLAF1,BAK1,MUSK,IKZF2,STAP1,TIMP2,CDH1,C6,PARP3,ZIC2,LCP2,HSPA5,MAGEC2,KITLG,RFC…
1	!	0.000574	1078	7442	491	0.066	0.455	GO:0010562	BP	2	positive regulation of phosphorus metabolic process	5	FGR,CRLF1,MAP3K14,CX3CL1,CCL26,NOS2,SPAG9,CD4,FYN,PLAUR,MAP4K3,LTF,ISL1,SLC11A1,MARCO,MNAT1,MRE11A,RB1CC1,FAS,CD44,MUSK,STAP1,TIMP2,LCP2,KITLG,PIK3CB,EIF2AK2,PPP1R12A,WNK1,ABCA7,ERBB3,KARS,MAP2K4,PPP2R5A,FGFR2,FGFR3,ADGRF5,FGF10,NDST1,EPHA8,FCGR2B,STK10,MAP3K13,ENO1,TRAF4,FGFR1,ARAF,EDN1,FGF20,TP73,HSP90AA1,MEF2C,PTPRC,STRADB,CCNT2,DLG3,MAPRE3,WNT11,PPP1R15A,MT3,TPX2,DOCK3,MAVS,P2RX7,THPO,FLT3LG,…
1	!	0.000574	1078	7442	491	0.066	0.455	GO:0045937	BP	2	positive regulation of phosphate metabolic process	6	FGR,CRLF1,MAP3K14,CX3CL1,CCL26,NOS2,SPAG9,CD4,FYN,PLAUR,MAP4K3,LTF,ISL1,SLC11A1,MARCO,MNAT1,MRE11A,RB1CC1,FAS,CD44,MUSK,STAP1,TIMP2,LCP2,KITLG,PIK3CB,EIF2AK2,PPP1R12A,WNK1,ABCA7,ERBB3,KARS,MAP2K4,PPP2R5A,FGFR2,FGFR3,ADGRF5,FGF10,NDST1,EPHA8,FCGR2B,STK10,MAP3K13,ENO1,TRAF4,FGFR1,ARAF,EDN1,FGF20,TP73,HSP90AA1,MEF2C,PTPRC,STRADB,CCNT2,DLG3,MAPRE3,WNT11,PPP1R15A,MT3,TPX2,DOCK3,MAVS,P2RX7,THPO,FLT3LG,…
1	!	0.00162	1011	7442	460	0.062	0.455	GO:0042327	BP	2	positive regulation of phosphorylation	7	FGR,CRLF1,MAP3K14,CX3CL1,CCL26,SPAG9,CD4,FYN,PLAUR,MAP4K3,LTF,ISL1,SLC11A1,MARCO,MNAT1,MRE11A,RB1CC1,FAS,CD44,MUSK,STAP1,TIMP2,LCP2,KITLG,PIK3CB,EIF2AK2,WNK1,ABCA7,ERBB3,KARS,MAP2K4,FGFR2,FGFR3,FGF10,NDST1,EPHA8,FCGR2B,STK10,MAP3K13,TRAF4,FGFR1,ARAF,EDN1,FGF20,TP73,HSP90AA1,MEF2C,PTPRC,STRADB,CCNT2,DLG3,MAPRE3,WNT11,MT3,TPX2,DOCK3,MAVS,P2RX7,THPO,FLT3LG,ITGA6,TF,TGFB2,HDAC6,MAP3K1,IL11,SIRT1,JAK2…
1	!	6.97e-08	1777	7442	808	0.109	0.455	GO:0045935	BP	2	positive regulation of nucleobase-containing compound metabolic process	5	NFYA,CD38,KDM1A,HOXA11,SOX8,ZFX,CX3CL1,NOS2,PAX6,TEAD3,E2F2,TFAP2B,SS18L2,NFIX,PAX7,CD4,AKAP8L,DCN,BRCA1,CALCOCO1,DDX11,ISL1,SLC11A1,WWTR1,MNAT1,RUNX3,MRE11A,RNF10,NR1H3,TNFRSF1B,POU2F2,TBPL1,BCLAF1,IKZF2,CDH1,PARP3,ZIC2,HSPA5,RFC2,NFE2L3,TNIP3,RAD51,FOXN3,ARID4B,PTPRN,FOXC1,PPP1R12A,RIOK2,CCAR1,U2AF2,DLX3,NGFR,RFXANK,TMEM161A,KARS,MAP2K4,YBX1,SPI1,FGFR2,ZFAT,SP100,KLF6,TP53BP1,TFE3,SIRT2,NUCKS1,…
1	!	5.43e-07	1601	7442	729	0.098	0.455	GO:0051254	BP	2	positive regulation of RNA metabolic process	6	NFYA,CD38,KDM1A,HOXA11,SOX8,ZFX,CX3CL1,PAX6,TEAD3,E2F2,TFAP2B,SS18L2,NFIX,PAX7,CD4,AKAP8L,DCN,BRCA1,CALCOCO1,DDX11,ISL1,SLC11A1,WWTR1,MNAT1,RUNX3,RNF10,NR1H3,TNFRSF1B,POU2F2,TBPL1,BCLAF1,IKZF2,CDH1,ZIC2,HSPA5,NFE2L3,TNIP3,FOXN3,ARID4B,PTPRN,FOXC1,PPP1R12A,RIOK2,CCAR1,U2AF2,DLX3,NGFR,RFXANK,KARS,YBX1,SPI1,FGFR2,ZFAT,SP100,KLF6,TP53BP1,TFE3,SIRT2,NUCKS1,GAL,LRP6,FGF10,FSTL3,PABPC1,NCK2,TCF3,DAZAP1,…
1	!	2.06e-09	1861	7442	853	0.115	0.458	GO:0031328	BP	2	positive regulation of cellular biosynthetic process	5	NFYA,CD38,KDM1A,HOXA11,SOX8,ZFX,CX3CL1,NOS2,PAX6,TEAD3,E2F2,TFAP2B,SS18L2,NFIX,PAX7,POMT2,CD4,AKAP8L,DCN,BRCA1,ELOVL5,CALCOCO1,DDX11,ISL1,SLC11A1,WWTR1,MNAT1,SAMD4A,RUNX3,RNF10,NR1H3,POU2F2,TBPL1,BCLAF1,IKZF2,CDH1,ZIC2,HSPA5,RFC2,NFE2L3,TNIP3,FOXN3,ARID4B,PTPRN,FOXC1,SOAT1,PPP1R12A,CCAR1,CDH3,DGAT2,DLX3,NGFR,RFXANK,KARS,MAP2K4,YBX1,ELAVL1,SPI1,FGFR2,ZFAT,SP100,KLF6,DHX29,TP53BP1,TFE3,SIRT2,ADGRF5…
1	!	4.88e-07	1528	7442	699	0.094	0.457	GO:1902680	BP	2	positive regulation of RNA biosynthetic process	6	NFYA,CD38,KDM1A,HOXA11,SOX8,ZFX,CX3CL1,PAX6,TEAD3,E2F2,TFAP2B,SS18L2,NFIX,PAX7,CD4,AKAP8L,DCN,BRCA1,CALCOCO1,DDX11,ISL1,SLC11A1,WWTR1,MNAT1,RUNX3,RNF10,NR1H3,POU2F2,TBPL1,BCLAF1,IKZF2,CDH1,ZIC2,HSPA5,NFE2L3,TNIP3,FOXN3,ARID4B,PTPRN,FOXC1,PPP1R12A,CCAR1,DLX3,NGFR,RFXANK,KARS,YBX1,SPI1,FGFR2,ZFAT,SP100,KLF6,TP53BP1,TFE3,SIRT2,NUCKS1,GAL,LRP6,FGF10,FSTL3,NCK2,TCF3,HLTF,ACTN1,SREBF1,NFATC3,FBXW11,TP6…
1	!	5.43e-06	1526	7442	691	0.093	0.453	GO:0032270	BP	2	positive regulation of cellular protein metabolic process	5	KDM1A,CRLF1,MAP3K14,CX3CL1,CCL26,JARID2,SPAG9,PAX7,POMT2,CD4,FYN,AKAP8L,PLAUR,MAP4K3,BRCA1,LTF,NUB1,BID,ISL1,SLC11A1,MARCO,SNAI2,MNAT1,SAMD4A,MRE11A,RB1CC1,BIRC3,NR1H3,FAS,CD44,TNFRSF1B,BAK1,MUSK,STAP1,TIMP2,C6,LCP2,HSPA5,MAGEC2,KITLG,PIK3CB,EIF2AK2,SERPINB3,PPP1R12A,WNK1,NGFR,ABCA7,ERBB3,KARS,MAP2K4,PPP2R5A,ELAVL1,ATXN3,FGFR2,DHX29,FGFR3,PSME4,SIRT2,PLA2G10,FGF10,NDST1,PABPC1,EPHA8,NCK2,TRIB2,SR…
1	!	0.000576	1172	7442	530	0.071	0.452	GO:0031401	BP	2	positive regulation of protein modification process	6	KDM1A,CRLF1,MAP3K14,CX3CL1,CCL26,JARID2,SPAG9,PAX7,POMT2,CD4,FYN,AKAP8L,PLAUR,MAP4K3,BRCA1,LTF,ISL1,SLC11A1,MARCO,SNAI2,MNAT1,MRE11A,RB1CC1,BIRC3,FAS,CD44,MUSK,STAP1,TIMP2,LCP2,HSPA5,MAGEC2,KITLG,PIK3CB,EIF2AK2,PPP1R12A,WNK1,ABCA7,ERBB3,KARS,MAP2K4,PPP2R5A,FGFR2,FGFR3,FGF10,NDST1,EPHA8,SREBF1,CHFR,FCGR2B,STK10,MAP3K13,SART3,TRAF4,FGFR1,ARAF,EDN1,FGF20,TP73,TOLLIP,RIF1,HSP90AA1,MEF2C,PTPRC,CDC14B,…
1	!	0.00052	967	7442	445	0.06	0.46	GO:0001934	BP	2	positive regulation of protein phosphorylation	7	CRLF1,MAP3K14,CX3CL1,CCL26,SPAG9,CD4,FYN,PLAUR,MAP4K3,LTF,ISL1,SLC11A1,MARCO,MNAT1,MRE11A,RB1CC1,FAS,CD44,MUSK,STAP1,TIMP2,LCP2,KITLG,PIK3CB,EIF2AK2,WNK1,ABCA7,ERBB3,KARS,MAP2K4,FGFR2,FGFR3,FGF10,NDST1,EPHA8,FCGR2B,STK10,MAP3K13,TRAF4,FGFR1,ARAF,EDN1,FGF20,TP73,HSP90AA1,MEF2C,PTPRC,STRADB,CCNT2,DLG3,MAPRE3,WNT11,MT3,TPX2,DOCK3,MAVS,P2RX7,THPO,FLT3LG,TF,TGFB2,HDAC6,MAP3K1,IL11,SIRT1,JAK2,CARD10,PD…
1	!	0.0127	532	7442	253	0.034	0.476	GO:0043410	BP	2	positive regulation of MAPK cascade	8	MAP3K14,CX3CL1,CCL26,SPAG9,CD4,MAP4K3,MARCO,RB1CC1,CD44,TIMP2,KITLG,PIK3CB,EIF2AK2,ABCA7,KARS,MAP2K4,FGFR2,FGFR3,FGF10,NDST1,EPHA8,FCGR2B,MAP3K13,TRAF4,FGFR1,ARAF,EDN1,FGF20,TP73,MEF2C,PTPRC,MT3,P2RX7,THPO,TF,TGFB2,MAP3K1,IL11,JAK2,PDGFB,CD40,DOK5,BIRC7,RASSF2,MID1,CD40LG,STK24,FGF9,CCL22,CCL17,NDRG4,CSK,RIPK2,STK3,MAP4K1,PIK3CG,EZH2,DKK1,CCL7,CCL2,CCL8,CCL1,FBXW7,TRPV4,LTBR,GCNT2,TPD52L1,DUSP22,…
1	!	4.18e-11	380	7442	218	0.029	0.574	GO:0045785	BP	2	positive regulation of cell adhesion	3	ITGA3,CX3CL1,CD4,FYN,CD6,RUNX3,CD44,IBSP,TFE3,FSTL3,NCK2,TFRC,IL4R,DNM2,PTPRC,GSK3B,CEACAM6,SIRPG,CHRD,EFNB1,ITGA6,CCDC80,UNC13D,TGFB2,JAK2,IL12RB1,XBP1,BMP7,FERMT1,CD40LG,TNFSF13B,ARHGEF7,OLFM4,CORO1A,FOXF1,PIEZO1,DNAJA3,STX4,CSK,CD276,RIPK2,SFRP1,IL7,RASAL3,EBI3,CDK6,PTN,CAV1,EPHB6,AGR2,GLI3,ECM2,DOCK8,GATA3,CXCL12,SPOCK2,CCL2,EFNB3,VTN,ZBTB16,CD5,IFNG,PTPN6,GCNT2,CD83,VNN1,SMOC2,VEGFA,BCL6,CD8…
1	!	1.12e-07	243	7442	143	0.019	0.588	GO:0022409	BP	2	positive regulation of cell-cell adhesion	4	CX3CL1,CD4,FYN,CD6,RUNX3,CD44,FSTL3,NCK2,TFRC,IL4R,PTPRC,CEACAM6,SIRPG,EFNB1,ITGA6,IL12RB1,XBP1,BMP7,CD40LG,TNFSF13B,CORO1A,PIEZO1,DNAJA3,CSK,CD276,RIPK2,IL7,RASAL3,EBI3,CAV1,EPHB6,GLI3,DOCK8,GATA3,CCL2,EFNB3,ZBTB16,CD5,IFNG,PTPN6,GCNT2,CD83,VNN1,BCL6,CD86,WNT5A,HES1,ZAP70,ITGA4,IGFBP2,ZP4,CD46,MYB,CD274,CCR2,PIK3CA,SASH3,NCKAP1L,IL1B,TNFSF9,TNFSF14,FOXA2,CCR7,EPO,RARA,FLOT2,VTCN1,IL6ST,IL2RA,ETS…
1	!	6.77e-07	208	7442	124	0.017	0.596	GO:1903039	BP	2	positive regulation of leukocyte cell-cell adhesion	5	CD4,FYN,CD6,RUNX3,CD44,NCK2,TFRC,IL4R,PTPRC,SIRPG,EFNB1,IL12RB1,XBP1,CD40LG,TNFSF13B,CORO1A,DNAJA3,CSK,CD276,RIPK2,IL7,RASAL3,EBI3,CAV1,EPHB6,GLI3,DOCK8,GATA3,CCL2,EFNB3,ZBTB16,CD5,IFNG,PTPN6,CD83,VNN1,BCL6,CD86,HES1,ZAP70,ITGA4,IGFBP2,ZP4,CD46,MYB,CD274,CCR2,PIK3CA,SASH3,NCKAP1L,IL1B,TNFSF9,TNFSF14,CCR7,EPO,RARA,FLOT2,VTCN1,IL6ST,IL2RA,ETS1,ANXA1,HAVCR2,TESPA1,IL6,HLX,CCL21,CD27,PDPK1,VAV1,AKT1,…
1	!	1.21e-06	197	7442	118	0.016	0.599	GO:0050870	BP	2	positive regulation of T cell activation	6	CD4,FYN,CD6,RUNX3,NCK2,TFRC,IL4R,PTPRC,SIRPG,EFNB1,IL12RB1,XBP1,CD40LG,TNFSF13B,CORO1A,DNAJA3,CSK,CD276,RIPK2,IL7,RASAL3,EBI3,CAV1,EPHB6,GLI3,DOCK8,GATA3,CCL2,EFNB3,ZBTB16,CD5,IFNG,PTPN6,CD83,VNN1,BCL6,CD86,HES1,ZAP70,IGFBP2,ZP4,CD46,MYB,CD274,CCR2,PIK3CA,SASH3,NCKAP1L,IL1B,TNFSF9,TNFSF14,CCR7,EPO,RARA,FLOT2,VTCN1,IL6ST,IL2RA,ANXA1,HAVCR2,TESPA1,IL6,HLX,CCL21,CD27,PDPK1,VAV1,AKT1,ITPKB,NFKBIZ,PIK…
1	!	0.00179	95	7442	60	0.008	0.632	GO:0042102	BP	2	positive regulation of T cell proliferation	7	CD4,CD6,NCK2,TFRC,PTPRC,EFNB1,IL12RB1,CD40LG,TNFSF13B,CORO1A,DNAJA3,CD276,RIPK2,RASAL3,EBI3,HES1,ZAP70,IGFBP2,ZP4,CD46,CD274,CCR2,SASH3,NCKAP1L,IL1B,TNFSF9,EPO,VTCN1,IL6ST,IL2RA,ANXA1,HAVCR2,IL6,RPS3,IL18,NCK1,CD1D,TNFRSF13C,ICOSLG,VCAM1,TGFBR2,IL15,SYK,FADD,CCDC88B,IL12A,LGALS9,CCL19,STAT5B,CD28,CLECL1,CD55,PDCD1LG2,CARD11,PNP,CD3E,BTNL2,HLA-DPB1,HLA-DMB,CCL5
1	!	5.18e-06	917	7442	436	0.059	0.475	GO:0051050	BP	2	positive regulation of transport	3	FGR,CFTR,CD38,PON1,ABCC8,CACNG3,TAC1,CX3CL1,CACNA1G,ADIPOR2,SELE,CD4,FYN,BID,ISL1,RUFY3,SLC11A1,FHL1,NR1H3,BAK1,GAB2,STAP1,CDH1,RAB27B,TPR,NEDD4L,CYBA,NNAT,USP36,IL17RB,PKP2,ATG5,RIOK2,CDH3,TM7SF3,ABCA7,KARS,SYT1,GAL,PLA2G10,ATP1B3,NEDD4,RAB27A,CAMK2A,FCGR2B,TP63,CLASP1,TSG101,SRI,GTSE1,SPAG5,IL4R,ACTN2,FGFR1,MAP2,EDN1,PCM1,TP73,DNM2,RAB21,AACS,C1QTNF3,GSK3B,FCN1,ABCB1,HUWE1,MTMR2,ACHE,BAX,DNM1L,…
1	!	0.0115	392	7442	193	0.026	0.492	GO:0051047	BP	2	positive regulation of secretion	4	FGR,CFTR,CD38,TAC1,CACNA1G,ISL1,GAB2,RAB27B,CYBA,NNAT,IL17RB,ATG5,TM7SF3,KARS,SYT1,GAL,PLA2G10,RAB27A,CLASP1,TSG101,SRI,IL4R,FGFR1,EDN1,AACS,C1QTNF3,FCN1,ACHE,DNM1L,MAVS,SNX5,P2RX7,UNC13D,TGFB2,JAK2,XBP1,CACNA1I,AVP,FERMT1,MYOM1,TLR8,SYTL4,ARHGEF7,RGCC,SMPD3,STX4,RIPK2,GSDMD,KCNN4,GPI,CARD8,STX1A,FREQ,DDX58,GATA3,CXCL12,SLC6A4,NMU,EXPH5,TRPV4,IFNG,GAPDH,PPARD,WNT5A,IL1A,IFIH1,KMO,CREB1,MYB,VAMP8,…
1	!	0.0223	363	7442	179	0.024	0.493	GO:1903532	BP	2	positive regulation of secretion by cell	5	FGR,CFTR,CD38,TAC1,CACNA1G,ISL1,GAB2,RAB27B,NNAT,IL17RB,TM7SF3,KARS,SYT1,GAL,RAB27A,CLASP1,TSG101,SRI,IL4R,FGFR1,EDN1,AACS,C1QTNF3,FCN1,ACHE,DNM1L,MAVS,P2RX7,UNC13D,TGFB2,JAK2,XBP1,CACNA1I,AVP,FERMT1,MYOM1,TLR8,SYTL4,ARHGEF7,RGCC,SMPD3,STX4,RIPK2,GSDMD,KCNN4,GPI,CARD8,STX1A,FREQ,DDX58,GATA3,CXCL12,SLC6A4,NMU,EXPH5,TRPV4,IFNG,GAPDH,PPARD,WNT5A,IL1A,IFIH1,KMO,CREB1,MYB,VAMP8,TGFB3,CD274,TRIM6,RAB9A…
1	!	0.000855	80	7442	53	0.007	0.662	GO:0045921	BP	2	positive regulation of exocytosis	6	FGR,CFTR,CACNA1G,GAB2,RAB27B,SYT1,RAB27A,CLASP1,TSG101,IL4R,DNM1L,UNC13D,CACNA1I,SYTL4,SMPD3,STX4,STX1A,FREQ,EXPH5,IFNG,VAMP8,RAB9A,SDC4,VAMP7,CHMP2A,VPS4A,SYT4,STAM,STXBP1,RAB15,ARF1,TMEM27,SNF8,ITGB2,VSNL1,CLASP2,F2RL1,STXBP5,SYK,AP1G1,PTAFR,PDCD6IP,ADORA2B,SYT9,FGG,FGA,FGB,GATA2,HGS,HYAL3,CACNA1H,UNC13B,SCAMP5
1	!	0.00202	1413	7442	625	0.084	0.442	GO:0022414	BP	2	reproductive process	2	CFTR,CYP26B1,CD38,SLC22A16,HOXA11,SOX8,ITGA3,YBX2,ABCC8,TAC1,ADIPOR2,PRSS21,PAFAH1B1,TEAD3,CSDE1,NCAPD2,DCN,MAMLD1,MRE11A,BIRC3,ABCC2,NCAPH2,TBPL1,BAK1,NSUN2,RAI14,ADAM28,CUL7,CTNNA1,YTHDC2,ROS1,KITLG,RAD51,ARID4B,PTPRN,FOXC1,SPO11,PRDM1,NDC1,SPAG4,EPN1,DLX3,DMRT3,ROPN1,ASPM,FGFR2,ZFAT,ACSL4,PSME4,SIRT2,LRP6,FGF10,FSTL3,TESK2,TRIP13,DAZAP1,FAM50A,TP63,KDM5A,IL4R,SPAG6,SMC1B,FBLN1,EDN1,DNM2,AFP,LR…
1	!	1.48e-06	662	7442	329	0.044	0.497	GO:0003006	BP	2	developmental process involved in reproduction	3	CFTR,HOXA11,SOX8,YBX2,PAFAH1B1,CSDE1,DCN,MAMLD1,TBPL1,BAK1,NSUN2,CUL7,CTNNA1,YTHDC2,KITLG,ARID4B,PTPRN,FOXC1,SPO11,PRDM1,DLX3,DMRT3,ROPN1,ASPM,FGFR2,ZFAT,PSME4,SIRT2,LRP6,FGF10,FSTL3,TRIP13,DAZAP1,TP63,KDM5A,SPAG6,AFP,LRP2,PGR,ZCCHC6,GRHL2,NCOA1,MAST2,HSD17B2,BAX,AURKA,RFX2,SLC26A3,ESR1,ANGPT2,TYRO3,COL9A3,TGFB2,MSH2,TDRD1,SRPK1,SIRT1,PLA2G3,DMC1,RTCB,PDGFB,CCNB1IP1,REC8,STK4,BMP7,CDC25B,CENPI,FG…
1	!	0.00264	266	7442	140	0.019	0.526	GO:0007548	BP	2	sex differentiation	4	HOXA11,SOX8,CSDE1,MAMLD1,BAK1,CTNNA1,KITLG,ARID4B,PTPRN,FOXC1,SPO11,DMRT3,ASPM,LRP6,FGF10,FSTL3,TP63,KDM5A,AFP,LRP2,PGR,BAX,ESR1,TYRO3,COL9A3,TGFB2,MSH2,SIRT1,DMC1,REC8,CENPI,FGF9,SFRP1,CASP2,NUDT1,GATA3,PLEKHA1,BMP5,VEGFA,HMGCS1,SMAD5,PDGFRB,UBE3A,WNT5A,EIF2B4,DHCR24,TEX11,RDH10,KIF18A,ACVR2A,CNTFR,PRDX4,MEA1,SOX9,MKKS,TBC1D20,EIF2S2,VGF,HOXD13,SOX15,LRRC6,BCL2L2,RARA,NASP,HSD17B4,WNT2B,PDGFRA,T…
1	!	0.000141	112	7442	71	0.01	0.634	GO:0046660	BP	2	female sex differentiation	5	BAK1,CTNNA1,KITLG,PTPRN,FOXC1,SPO11,FGF10,TP63,AFP,LRP2,PGR,BAX,ESR1,TYRO3,COL9A3,SIRT1,DMC1,SFRP1,CASP2,PLEKHA1,VEGFA,UBE3A,WNT5A,EIF2B4,VGF,PDGFRA,TBX3,ACVR1B,ARRB1,STRA6,LHCGR,BMPR1B,ADCYAP1,ARRB2,SOD1,SLIT2,SRD5A1,GNRH1,ARID5B,ADAMTS1,KIT,WNT4,LHX8,INHBB,TIPARP,GDF9,NOS3,ZFPM2,FSHR,CHD7,BCL2,CEBPB,STAT5B,FZD4,DMRTA1,ZFP42,NRIP1,FOXL2,SLIT3,IMMP2L,WT1,ROBO2,HYAL3,SRC,ZNF830,ANG,FANCG,KMT2B,LHX…
1	!	0.00768	219	7442	117	0.016	0.534	GO:0045137	BP	2	development of primary sexual characteristics	4	HOXA11,SOX8,CSDE1,MAMLD1,CTNNA1,KITLG,ARID4B,PTPRN,FOXC1,SPO11,ASPM,FSTL3,KDM5A,AFP,LRP2,PGR,BAX,ESR1,COL9A3,TGFB2,MSH2,SIRT1,DMC1,REC8,FGF9,SFRP1,CASP2,NUDT1,GATA3,PLEKHA1,VEGFA,HMGCS1,PDGFRB,UBE3A,WNT5A,EIF2B4,TEX11,RDH10,KIF18A,ACVR2A,PRDX4,MEA1,SOX9,MKKS,TBC1D20,EIF2S2,VGF,SOX15,LRRC6,BCL2L2,RARA,NASP,HSD17B4,WNT2B,PDGFRA,CGA,ACVR1B,CTSL2,DMRT1,ARRB1,LHCGR,BMPR1B,ADCYAP1,ARRB2,SOD1,ADAM15,OSR…
1	!	0.013	97	7442	59	0.008	0.608	GO:0046545	BP	2	development of primary female sexual characteristics	5	CTNNA1,KITLG,PTPRN,FOXC1,SPO11,AFP,PGR,BAX,ESR1,COL9A3,SIRT1,DMC1,SFRP1,CASP2,PLEKHA1,VEGFA,UBE3A,EIF2B4,VGF,PDGFRA,ACVR1B,ARRB1,LHCGR,BMPR1B,ADCYAP1,ARRB2,SOD1,SLIT2,GNRH1,ARID5B,ADAMTS1,KIT,WNT4,LHX8,INHBB,TIPARP,GDF9,NOS3,ZFPM2,FSHR,BCL2,CEBPB,STAT5B,FZD4,DMRTA1,ZFP42,NRIP1,FOXL2,SLIT3,IMMP2L,WT1,ROBO2,HYAL3,SRC,ZNF830,ANG,FANCG,KMT2B,DACH1
1	!	9.29e-07	430	7442	227	0.031	0.528	GO:0048608	BP	2	reproductive structure development	4	HOXA11,SOX8,CSDE1,DCN,MAMLD1,BAK1,CUL7,CTNNA1,KITLG,ARID4B,PTPRN,FOXC1,SPO11,PRDM1,DLX3,ASPM,FGFR2,ZFAT,LRP6,FGF10,FSTL3,DAZAP1,TP63,KDM5A,AFP,LRP2,PGR,GRHL2,NCOA1,HSD17B2,BAX,ESR1,TYRO3,COL9A3,TGFB2,MSH2,SIRT1,DMC1,RTCB,PDGFB,REC8,STK4,BMP7,FGF9,SFRP1,STK3,ITGB8,DNAJB6,CASP2,NUDT1,GLI3,LHX3,GATA3,PLEKHA1,BIRC2,CYP27B1,VDR,PPARD,BMP5,TFEB,VEGFA,HMGCS1,HAND1,PDGFRB,STC2,UBE3A,WNT5A,HES1,EIF2B4,EPA…
1	!	0.0485	153	7442	84	0.011	0.549	GO:0001890	BP	2	placenta development	5	DCN,CUL7,PRDM1,DLX3,FGFR2,ZFAT,DAZAP1,GRHL2,NCOA1,HSD17B2,RTCB,PDGFB,STK4,BMP7,STK3,ITGB8,DNAJB6,LHX3,BIRC2,CYP27B1,VDR,PPARD,BMP5,TFEB,HAND1,STC2,HES1,EPAS1,ARID1A,PKD2,NRK,NDP,CITED1,ADAM19,HEY2,EGLN1,IL10,CTSL2,GCM1,LEF1,SOD1,AKT1,PLK4,CYR61,VASH2,RSPO3,EGFR,ADM,ST14,GJA1,GHRL,DEDD,STC1,PLCD3,CCNF,RBM15,FZD5,EOMES,HEY1,CTSB,PRDX3,E2F7,HTRA1,SPINT2,RBPJ,MAP2K1,PTK2,PLAC1,BPTF,CEBPB,STOX2,FOSL1,…
1	!	0.00913	213	7442	114	0.015	0.535	GO:0008406	BP	2	gonad development	5	HOXA11,SOX8,CSDE1,MAMLD1,CTNNA1,KITLG,ARID4B,PTPRN,FOXC1,SPO11,ASPM,FSTL3,KDM5A,AFP,LRP2,PGR,BAX,ESR1,COL9A3,TGFB2,MSH2,SIRT1,DMC1,REC8,FGF9,SFRP1,CASP2,NUDT1,GATA3,PLEKHA1,VEGFA,HMGCS1,PDGFRB,UBE3A,WNT5A,EIF2B4,TEX11,RDH10,KIF18A,ACVR2A,PRDX4,MEA1,SOX9,MKKS,TBC1D20,EIF2S2,VGF,SOX15,LRRC6,BCL2L2,RARA,NASP,HSD17B4,WNT2B,PDGFRA,CGA,CTSL2,DMRT1,ARRB1,LHCGR,BMPR1B,ADCYAP1,ARRB2,SOD1,ADAM15,OSR1,SLIT2…
1	!	0.00824	92	7442	57	0.008	0.62	GO:0008585	BP	2	female gonad development	6	CTNNA1,KITLG,PTPRN,FOXC1,SPO11,AFP,PGR,BAX,ESR1,COL9A3,SIRT1,DMC1,SFRP1,CASP2,PLEKHA1,VEGFA,UBE3A,EIF2B4,VGF,PDGFRA,ARRB1,LHCGR,BMPR1B,ADCYAP1,ARRB2,SOD1,SLIT2,GNRH1,ARID5B,ADAMTS1,KIT,WNT4,LHX8,INHBB,TIPARP,GDF9,NOS3,ZFPM2,FSHR,BCL2,CEBPB,STAT5B,FZD4,DMRTA1,ZFP42,NRIP1,FOXL2,SLIT3,IMMP2L,WT1,ROBO2,HYAL3,SRC,ZNF830,ANG,FANCG,KMT2B
1	!	0.00058	390	7442	198	0.027	0.508	GO:0018212	BP	2	peptidyl-tyrosine modification	1	FGR,CRLF1,MATK,BAZ1B,DYRK4,CD4,BTK,FYN,ISL1,CD44,MUSK,STAP1,EPHA3,ROS1,KITLG,EIF2AK2,STYK1,ERBB3,MAP2K4,TIE1,FGFR2,FGFR3,FGF10,TESK2,EPHA8,NCK2,TSG101,TXK,FGFR1,FGF20,HSP90AA1,PTPRC,IL12RB2,DLG3,DOCK3,EFNB1,IL5RA,TYRO3,IL11,JAK2,PDGFB,CD40,SLA2,PTK6,HCK,FGF9,CSK,RIPK2,SFRP1,DYRK1B,TYK2,CDC37,PPP2R1A,CAV1,MET,EFNB3,VTN,FBXW7,HPX,IFNG,PTPN6,FRK,VEGFA,TTK,HBEGF,CLK4,ITK,THBS4,FGF1,PDGFRB,HES1,CBLB,T…
1	!	0.000486	387	7442	197	0.026	0.509	GO:0018108	BP	2	peptidyl-tyrosine phosphorylation	2	FGR,CRLF1,MATK,BAZ1B,DYRK4,CD4,BTK,FYN,ISL1,CD44,MUSK,STAP1,EPHA3,ROS1,KITLG,EIF2AK2,STYK1,ERBB3,MAP2K4,TIE1,FGFR2,FGFR3,FGF10,TESK2,EPHA8,NCK2,TSG101,TXK,FGFR1,FGF20,HSP90AA1,PTPRC,IL12RB2,DLG3,DOCK3,EFNB1,IL5RA,TYRO3,IL11,JAK2,PDGFB,CD40,SLA2,PTK6,HCK,FGF9,CSK,RIPK2,SFRP1,DYRK1B,TYK2,CDC37,PPP2R1A,CAV1,MET,EFNB3,VTN,FBXW7,HPX,IFNG,PTPN6,FRK,VEGFA,TTK,HBEGF,CLK4,ITK,THBS4,FGF1,PDGFRB,HES1,CBLB,Z…
1	!	0.00847	55	7442	38	0.005	0.691	GO:0031294	BP	2	lymphocyte costimulation	1	FYN,EFNB1,CD40LG,TNFSF13B,CSK,CAV1,EPHB6,EFNB3,CD5,PTPN6,CD86,CD274,PIK3CA,TNFSF14,CCR7,CCL21,PDPK1,VAV1,AKT1,PIK3R1,TNFRSF14,TNFRSF13C,ICOSLG,CTLA4,ICOS,CD320,CCL19,YES1,CD28,PAK2,LCK,BTLA,PDCD1,SRC,PDCD1LG2,CARD11,CD3E,LYN
1	!	0.0155	54	7442	37	0.005	0.685	GO:0031295	BP	2	T cell costimulation	2	FYN,EFNB1,CD40LG,TNFSF13B,CSK,CAV1,EPHB6,EFNB3,CD5,PTPN6,CD86,CD274,PIK3CA,TNFSF14,CCR7,CCL21,PDPK1,VAV1,AKT1,PIK3R1,TNFRSF14,TNFRSF13C,ICOSLG,CTLA4,ICOS,CCL19,YES1,CD28,PAK2,LCK,BTLA,PDCD1,SRC,PDCD1LG2,CARD11,CD3E,LYN
1	!	0.0089	44	7442	32	0.004	0.727	GO:0043300	BP	2	regulation of leukocyte degranulation	1	FGR,GAB2,C12ORF4,STYK1,CD84,FCGR2B,IL4R,CEACAM1,UNC13D,HMOX1,FOXF1,STX4,VAMP8,CCR2,IL13RA2,VAMP7,ADGRE2,RAC2,PRAM1,STXBP1,PDPK1,ITGB2,F2RL1,SYK,AP1G1,CD300A,LGALS9,PTAFR,ADORA2B,GATA2,BCR,LYN
1	!	0.000714	1302	7442	583	0.078	0.448	GO:0051253	BP	2	negative regulation of RNA metabolic process	1	CD38,KDM1A,MSL3,SOX8,PAX6,JARID2,TFAP2B,NFIX,ETV7,ZBTB32,BRCA1,ZMYND11,ISL1,SLC11A1,WWTR1,SNAI2,RUNX3,STRAP,DEPDC1,NR1H3,BCLAF1,IKZF2,ZIC2,TPR,NEDD4L,DKK3,NFE2L3,FOXN3,FOXC1,PRDM1,MTA3,CCAR1,HDAC7,U2AF2,YBX1,ELAVL1,SPI1,FGFR2,SP100,SIRT2,HES2,NEDD4,PABPC1,NCK2,TCF3,MBD3,SREBF1,NFATC3,FBXW11,TP63,KDM5A,NOTCH3,TSG101,ENO1,NFKB2,SIRT6,FGFR1,EDN1,TP73,RIF1,RBL1,MEF2C,PKP1,KAT6A,MECOM,WNT11,PSMC5,MT3,…
1	!	0.0371	163	7442	89	0.012	0.546	GO:0051100	BP	2	negative regulation of binding	1	KDM1A,SPAG9,DDX11,ISL1,HSPA5,SP100,SRI,RAP1GAP,MAP2,GSK3B,BAX,AURKA,JAK2,TFIP11,HMOX1,PDGFB,NFATC4,CTSZ,PIM2,AES,CAV1,MET,LHX2,GTPBP4,DKK1,HAND1,EPB41L5,ITGA4,MAD2L2,STMN1,NEK2,IFIT2,TEX14,SLPI,SYMPK,ID1,SMO,GNL3L,NES,EIF2S1,FBXO18,HEY2,DNAJB2,IL10,SORL1,LEF1,TDG,TMBIM6,ARRB2,AKT1,CARM1,PEX14,ZNF593,PTPRF,ADAM15,GZMA,ZNF462,PEX19,DISC1,MSX1,IFI16,HAND2,HEY1,NKX3-1,GOLGA2,TMC8,XIRP1,PCSK9,SIN3A,SL…
1	!	0.0386	207	7442	109	0.015	0.527	GO:0002064	BP	2	epithelial cell development	1	TNMD,SOX8,PAFAH1B1,PAX6,SLC4A7,ROS1,ARID4B,PRDM1,TP63,FGFR1,PGR,GSK3B,GRHL2,FAT1,ADD1,ESR1,XBP1,PDGFB,JAG1,PPP1R16B,KLF5,NUP93,IKBKB,PTPRS,SIPA1L3,CDK6,MET,HOXA5,C1GALT1,PLOD3,RHEB,NKX3-2,EXPH5,WNT5B,BMP5,WNT5A,EPB41L5,TFCP2L1,RAP1A,TJP2,ONECUT2,SPDEF,CDKN1A,BMP4,SOX9,IL1B,TBC1D20,ID1,BCL11B,SMO,PALLD,RARA,HSD17B4,GSTM3,CLOCK,FLNB,CCM2,VEZF1,TMOD1,DMRT1,MYO7A,SIX3,SHROOM3,FRMD6,PDPK1,SOD1,EPHA2,A…
1	!	0.0064	143	7442	82	0.011	0.573	GO:0002819	BP	2	regulation of adaptive immune response	1	CD4,BTK,WAS,SLC11A1,TP53BP1,TFRC,FCGR2B,PVR,UNG,IL4R,CEACAM1,STX7,RIF1,MEF2C,PTPRC,P2RX7,MSH2,SIRT1,IL12RB1,CD40,TNFSF13B,RIPK2,FCER2,IL27RA,CLC,GATA3,SUPT6H,HPX,PTPN6,DUSP22,BCL6,IL18R1,MSH6,MAD2L2,CD48,TNFAIP3,CD274,ADCY7,CCR2,SASH3,C4BPA,IRF1,IL1B,C3,TRAF2,EIF2AK4,RIPK3,TRPM4,NDFIP1,IL6ST,ANXA1,HAVCR2,MAP3K7,IL6,HLX,IL10,IL33,NFKBIZ,IL18,SAMSN1,PAXIP1,TNFRSF13C,FZD5,NFKBID,FADD,IL7R,IL12A,C20O…
1	!	0.0218	92	7442	56	0.008	0.609	GO:0002821	BP	2	positive regulation of adaptive immune response	2	CD4,BTK,SLC11A1,TP53BP1,TFRC,PVR,UNG,STX7,RIF1,PTPRC,P2RX7,MSH2,SIRT1,IL12RB1,CD40,TNFSF13B,RIPK2,FCER2,IL27RA,GATA3,HPX,IL18R1,MSH6,MAD2L2,CD274,CCR2,SASH3,IL1B,C3,TRAF2,EIF2AK4,IL6ST,ANXA1,MAP3K7,IL6,HLX,NFKBIZ,IL18,PAXIP1,TNFRSF13C,FZD5,NFKBID,FADD,IL12A,C20ORF196,MALT1,CCL19,CLCF1,ATAD5,CD28,C17ORF99,ADA,NCR3,EXOSC6,LTA,TNF
1	!	4.58e-10	1863	7442	858	0.115	0.461	GO:0010628	BP	2	positive regulation of gene expression	1	NFYA,CYP26B1,CD38,KDM1A,HOXA11,SOX8,ITGA3,CX3CL1,PAX6,TEAD3,E2F2,TFAP2B,NFIX,PAX7,BAZ1B,CD4,AKAP8L,DCN,BRCA1,CALCOCO1,DDX11,ISL1,SLC11A1,WWTR1,MNAT1,SAMD4A,RUNX3,RNF10,NR1H3,POU2F2,TBPL1,BCLAF1,MUSK,IKZF2,STAP1,CDH1,C6,ZIC2,HSPA5,NFE2L3,TNIP3,PIK3CB,FOXN3,ARID4B,PTPRN,KIF1B,FOXC1,PRDM1,PPP1R12A,RIOK2,CDH3,U2AF2,DLX3,NGFR,RFXANK,ERBB3,KARS,YBX1,ELAVL1,SPI1,FGFR2,ZFAT,SP100,KLF6,DHX29,TP53BP1,TFE3,…
1	!	0.0289	307	7442	154	0.021	0.502	GO:0046879	BP	2	hormone secretion	1	CFTR,CD38,ABCC8,TAC1,NOS2,CACNA2D2,TFAP2B,BTK,ISL1,NNAT,PTPRN,TM7SF3,GAL,SREBF1,SRI,FGFR1,EDN1,AACS,C1QTNF3,GNAS,BIRC5,LTBP4,RAB11FIP3,RAPGEF4,SNAP23,IL11,ITPR3,JAK2,CDK16,SYTL4,ARHGEF7,SMPD3,STX4,SFRP1,STX1A,GATA3,RAB11FIP2,NMU,TRPV4,IFNG,PPARD,HMGCR,POMC,PASK,STXBP3,RAP1A,SLC2A1,CREB1,CNR1,MYB,VAMP8,CRY2,ITPR2,VAMP7,SOX4,IL1B,PAX8,FOXA2,FFAR2,ADORA2A,VGF,KCNA5,TRPM4,RAF1,SNAP25,GRP,MTNR1B,CLOCK…
1	!	0.0246	201	7442	107	0.014	0.532	GO:0002573	BP	2	myeloid leukocyte differentiation	1	PAFAH1B1,CD4,LTF,GAB2,KITLG,SPI1,TFE3,FSTL3,TFRC,CEACAM1,MEF2C,EIF2AK1,SNX10,GNAS,PIR,TF,SIRT1,EFNA2,THOC5,DHRS2,RASSF2,CA2,SFRP1,RELB,CDK6,GATA3,SH3PXD2A,FBXW7,CALCA,LTBR,IFNG,VEGFA,FOXP1,CREB1,NKX2-3,FAM213A,PDE1B,BATF3,BMP4,CCR7,LRRC17,ZBTB46,NDFIP1,RARA,APCS,GPR55,IRF4,TLR2,LHCGR,LEF1,CUL4A,EPHA2,PARP1,TCTA,PIK3R1,TMEM178A,POU4F1,CAMK4,HHEX,LRRK1,PPARGC1B,CD109,IL34,KIT,C1QC,GAB3,TGFBR2,IFI16…
1	!	0.0345	93	7442	56	0.008	0.602	GO:0008593	BP	2	regulation of Notch signaling pathway	1	FGF10,EPN2,TP63,NOTCH3,SLC35C2,TGFB2,MFNG,EP300,BMP7,POFUT1,JAG1,TSPAN14,FBXW7,BCL6,HES1,AAK1,CD46,WNT1,CHAC1,GATA5,IL6ST,HEY2,FAM129B,NOV,ARRB1,BMP2K,EGF,ASCL1,C12ORF52,DLX1,EGFR,NOTCH1,BEND6,KIT,GDPD5,POGLUT1,PRKCI,HEY1,RBPJ,STAT3,TSPAN5,ENHO,ROBO1,DLK2,GALNT11,GATA2,SLC35C1,MAML2,ROBO2,DLK1,PEAR1,ARRDC1,HES5,NRARP,MAGEA1,DLL1
1	!	0.0197	102	7442	61	0.008	0.598	GO:0008630	BP	2	intrinsic apoptotic signaling pathway in response to DNA damage	1	KDM1A,BRCA1,BID,SNAI2,CD44,TNFRSF1B,BAK1,TMEM161A,TP63,TP73,BAX,MSH2,SIRT1,HMOX1,EP300,NFATC4,PIAS4,CASP2,CXCL12,TMEM109,MSH6,CDKN1A,BCL2L12,DYRK2,ELL3,BCL2L2,TPT1,FBXO18,SKIL,BCL2L10,BCL2A1,TP53,EPHA2,MAEL,ACKR3,SFRP2,PIK3R1,NACC2,RPS3,BCL2L11,RPL26,HIPK1,IFI16,SHISA5,HNRNPK,MOAP1,DDIT4,USP47,BCL2,RAD9A,PHLDA3,SFN,ATAD5,AEN,CHEK2,MUC1,TAF9B,TNF,MIF,IKBKE,TAF9
1	!	0.0105	61	7442	41	0.006	0.672	GO:0030888	BP	2	regulation of B cell proliferation	1	CD38,BTK,PRDM1,TFRC,FCGR2B,MEF2C,PTPRC,CD40,TNFSF13B,IL7,AHR,BCL6,SASH3,NCKAP1L,CDKN1A,TICAM1,IL10,TNFRSF21,ATM,WNT3A,TNFRSF13C,FCRL3,IKZF3,CTLA4,CASP3,CD320,CD300A,INPP5D,GPR183,BCL2,CLCF1,ATAD5,IRS2,TNFRSF4,ADA,PELI1,CARD11,TLR9,TNFRSF13B,MIF,LYN
1	!	0.0286	429	7442	207	0.028	0.483	GO:0050708	BP	2	regulation of protein secretion	1	FGR,CFTR,CD38,ABCC8,CX3CL1,NOS2,CACNA2D2,TFAP2B,ISL1,NR1H3,NNAT,IL17RB,ATG5,TM7SF3,KARS,SREBF1,FCGR2B,LLGL2,SRI,IL4R,AACS,C1QTNF3,FCN1,ACHE,GNAS,DNM1L,MAVS,P2RX7,BIRC5,RAB11FIP3,RAPGEF4,TGFB2,ITPR3,JAK2,XBP1,RHBDD3,CD40,FERMT1,MYOM1,TLR8,CDK16,CD40LG,SYTL4,RGCC,STX4,RIPK2,SFRP1,GSDMD,KCNN4,GPI,CARD8,STX1A,DDX58,GATA3,NMU,EXPH5,TRPV4,IFNG,GAPDH,PPARD,HMGCR,WNT5A,FOXP1,IL1A,IFIH1,IL1R2,RAP1A,GBP1,S…
1	!	0.0187	2775	7442	1163	0.156	0.419	GO:0006366	BP	2	transcription by RNA polymerase II	1	NFYA,KDM1A,HOXA11,POLR2J,SOX8,ITGA3,ZFX,YBX2,CX3CL1,GTF2IRD1,PAX6,TEAD3,E2F2,JARID2,TFAP2B,NFIX,PAX7,BAZ1B,ETV7,HIVEP2,AKAP8L,DCN,ZBTB32,BRCA1,CALCOCO1,ZC3H3,ZMYND11,ISL1,SLC11A1,WWTR1,SNAI2,ZFP64,MNAT1,RUNX3,RNF10,SNAPC1,STRAP,NR1H3,POU2F2,TBPL1,IKZF2,ZFYVE16,ZIC2,HSPA5,TPR,NEDD4L,NFE2L3,TNIP3,FOXN3,ARID4B,PTPRN,FOXC1,ZNF280C,PRDM1,MTA3,PPP1R12A,TARBP1,CTDP1,HDAC7,ZNF275,DLX3,DMRT3,NGFR,RFXANK,H…
1	!	0.000567	228	7442	125	0.017	0.548	GO:0002758	BP	2	innate immune response-activating signal transduction	1	SARM1,BTK,FYN,LTF,MARCO,BIRC3,NR1H3,TNIP3,CYBA,UFD1L,ICAM3,FCN1,WDFY1,IRAK3,ESR1,TYRO3,MAP3K1,EP300,HCK,RIOK3,TLR8,RIPK2,IKBKB,RELB,CACTIN,PTPRS,CAV1,DDX58,ICAM2,UNC93B1,BIRC2,CLEC4A,IFIH1,TNFAIP3,IRF1,FFAR2,IRF3,TICAM1,SEC14L1,LBP,TRAF3,RFTN1,RAF1,CLEC10A,SFTPD,KRAS,IRAK2,HAVCR2,CD36,MAP3K7,TANK,DAB2IP,IRF4,TLR2,PDPK1,ARRB2,S100A8,RPS27A,REG3G,TNIP1,MFHAS1,UBC,PIK3AP1,COLEC12,PGLYRP3,ITGB2,S100A…
1	!	0.0174	178	7442	97	0.013	0.545	GO:0002221	BP	2	pattern recognition receptor signaling pathway	2	SARM1,BTK,LTF,MARCO,BIRC3,NR1H3,TNIP3,CYBA,UFD1L,FCN1,WDFY1,IRAK3,ESR1,TYRO3,MAP3K1,RIOK3,TLR8,RIPK2,IKBKB,CACTIN,PTPRS,CAV1,DDX58,UNC93B1,BIRC2,IFIH1,TNFAIP3,IRF1,FFAR2,IRF3,TICAM1,SEC14L1,LBP,TRAF3,RFTN1,SFTPD,IRAK2,HAVCR2,CD36,MAP3K7,TANK,DAB2IP,IRF4,TLR2,PDPK1,ARRB2,S100A8,RPS27A,REG3G,TNIP1,MFHAS1,UBC,PIK3AP1,COLEC12,PGLYRP3,ITGB2,S100A1,FCRL3,LRRC14,CTSS,PGLYRP4,S100A9,F2RL1,TLR3,CD300A,FAD…
1	!	0.00014	132	7442	81	0.011	0.614	GO:0002224	BP	2	toll-like receptor signaling pathway	3	SARM1,BTK,LTF,BIRC3,NR1H3,TNIP3,CYBA,WDFY1,IRAK3,ESR1,TYRO3,MAP3K1,TLR8,RIPK2,IKBKB,CACTIN,PTPRS,CAV1,UNC93B1,BIRC2,TNFAIP3,IRF1,IRF3,TICAM1,LBP,TRAF3,RFTN1,SFTPD,IRAK2,HAVCR2,CD36,MAP3K7,TANK,DAB2IP,IRF4,TLR2,PDPK1,ARRB2,S100A8,RPS27A,REG3G,TNIP1,MFHAS1,UBC,PIK3AP1,COLEC12,ITGB2,S100A1,FCRL3,LRRC14,CTSS,S100A9,F2RL1,TLR3,CD300A,FADD,UBB,PRKCE,FGG,FGA,FGB,MYD88,TLR10,TLR1,TLR6,IRAK1,IRF7,CD300LF,…
1	!	0.0354	63	7442	41	0.006	0.651	GO:0034121	BP	2	regulation of toll-like receptor signaling pathway	4	SARM1,LTF,BIRC3,NR1H3,CYBA,WDFY1,IRAK3,ESR1,TYRO3,CACTIN,PTPRS,CAV1,BIRC2,TNFAIP3,IRF1,TICAM1,LBP,CD36,DAB2IP,IRF4,TLR2,PDPK1,ARRB2,MFHAS1,FCRL3,LRRC14,F2RL1,TLR3,CD300A,TLR1,TLR6,IRF7,CD300LF,PELI1,PJA2,NFKBIL1,TLR9,LILRA2,TICAM2,LYN,RAB7B
1	!	0.0335	3743	7442	1542	0.207	0.412	GO:1903506	BP	2	regulation of nucleic acid-templated transcription	1	NFYA,CD38,KDM1A,HOXA11,MSL3,SOX8,ITGA3,ZFX,YBX2,CX3CL1,GTF2IRD1,GAS7,PAX6,TEAD3,E2F2,JARID2,CDK11A,TFAP2B,SS18L2,NFIX,CSDE1,PAX7,BAZ1B,ETV7,CD4,BTK,HIVEP2,AKAP8L,DCN,ZBTB32,BRCA1,LTF,CALCOCO1,DDX11,MAMLD1,ZC3H3,ZMYND11,ISL1,SLC11A1,WWTR1,SNAI2,ZFP64,MNAT1,RUNX3,RNF10,RB1CC1,GLRX2,SNAPC1,STRAP,DEPDC1,NR1H3,POU2F2,TBPL1,BCLAF1,TFB1M,IKZF2,CDH1,ZFYVE16,ZIC2,HSPA5,TPR,SCML1,NEDD4L,DKK3,NFE2L3,TNIP3,F…
1	!	0.0392	3720	7442	1532	0.206	0.412	GO:0006355	BP	2	regulation of transcription, DNA-templated	2	NFYA,CD38,KDM1A,HOXA11,MSL3,SOX8,ITGA3,ZFX,YBX2,CX3CL1,GTF2IRD1,GAS7,PAX6,TEAD3,E2F2,JARID2,CDK11A,TFAP2B,NFIX,CSDE1,PAX7,BAZ1B,ETV7,CD4,BTK,HIVEP2,AKAP8L,DCN,ZBTB32,BRCA1,LTF,CALCOCO1,DDX11,MAMLD1,ZC3H3,ZMYND11,ISL1,SLC11A1,WWTR1,SNAI2,ZFP64,MNAT1,RUNX3,RNF10,RB1CC1,GLRX2,SNAPC1,STRAP,DEPDC1,NR1H3,POU2F2,TBPL1,BCLAF1,TFB1M,IKZF2,CDH1,ZFYVE16,ZIC2,HSPA5,TPR,SCML1,NEDD4L,DKK3,NFE2L3,TNIP3,FOXN3,AR…
1	!	0.00516	2628	7442	1111	0.149	0.423	GO:0006357	BP	2	regulation of transcription by RNA polymerase II	3	NFYA,KDM1A,HOXA11,SOX8,ITGA3,ZFX,YBX2,CX3CL1,GTF2IRD1,PAX6,TEAD3,E2F2,JARID2,TFAP2B,NFIX,PAX7,BAZ1B,ETV7,HIVEP2,AKAP8L,DCN,ZBTB32,BRCA1,CALCOCO1,ZC3H3,ZMYND11,ISL1,SLC11A1,WWTR1,SNAI2,ZFP64,MNAT1,RUNX3,RNF10,STRAP,NR1H3,POU2F2,TBPL1,IKZF2,ZFYVE16,ZIC2,HSPA5,TPR,NEDD4L,NFE2L3,TNIP3,FOXN3,ARID4B,PTPRN,FOXC1,ZNF280C,PRDM1,MTA3,PPP1R12A,TARBP1,CTDP1,HDAC7,ZNF275,DLX3,DMRT3,NGFR,RFXANK,HMG20B,YBX1,SPI…
1	!	6.74e-05	406	7442	209	0.028	0.515	GO:0051090	BP	2	regulation of DNA-binding transcription factor activity	3	KDM1A,CX3CL1,BTK,LTF,ZIC2,EIF2AK2,TRAF1,SP100,TP53BP1,PLA2G10,LRP6,CAMK2A,TCF3,KDM5A,MAP3K13,SRI,NFKB2,EDN1,KEAP1,MID2,TRAF5,ERC1,MAVS,IRAK3,NLRC4,ESR1,SIRT1,JAK2,HMOX1,EP300,CD40,BMP7,HCK,CCDC22,CD40LG,RGCC,TRADD,SGK3,RIPK2,IKBKB,STK3,PIAS4,CACTIN,CARD8,BUD31,EZH2,SFRP4,TRIM14,DDX58,HDAC5,WFS1,PPARGC1A,TRIM38,SRF,VEGFA,DAP,HAND1,WNT5A,IL18R1,IL18RAP,TRIM62,ARHGEF2,MAD2L2,TNFAIP3,PKD2,MXI1,SFRP5,…
1	!	0.000297	252	7442	137	0.018	0.544	GO:0051091	BP	2	positive regulation of DNA-binding transcription factor activity	4	KDM1A,CX3CL1,BTK,LTF,ZIC2,EIF2AK2,TRAF1,TP53BP1,LRP6,CAMK2A,TCF3,MAP3K13,NFKB2,EDN1,MID2,TRAF5,ERC1,MAVS,IRAK3,NLRC4,ESR1,JAK2,EP300,CD40,CD40LG,RGCC,TRADD,RIPK2,IKBKB,STK3,BUD31,TRIM14,DDX58,HDAC5,PPARGC1A,TRIM38,SRF,VEGFA,WNT5A,IL18R1,IL18RAP,TRIM62,ARHGEF2,COPS5,CAT,NDP,WNT1,IL1B,RBCK1,TRAF2,SMARCA4,TICAM1,SMO,RIPK3,TRIM21,TRIM22,BEX1,KRAS,IRAK2,CLOCK,CD36,MAP3K7,IL6,IL10,TLR2,ANXA3,AKT1,CARM1…
1	!	0.0064	143	7442	82	0.011	0.573	GO:0051092	BP	2	positive regulation of NF-kappaB transcription factor activity	5	CX3CL1,BTK,LTF,EIF2AK2,TRAF1,CAMK2A,MAP3K13,NFKB2,MID2,TRAF5,ERC1,IRAK3,NLRC4,CD40,CD40LG,TRADD,RIPK2,IKBKB,TRIM14,TRIM38,WNT5A,IL18R1,IL18RAP,TRIM62,ARHGEF2,CAT,IL1B,RBCK1,TRAF2,TICAM1,RIPK3,TRIM22,KRAS,IRAK2,CLOCK,CD36,MAP3K7,TLR2,CARM1,S100A8,RPS27A,MTDH,RPS3,IL18,UBC,ADAM8,EDA,ITGB2,RPS6KA4,S100A9,S100A12,PRKCI,AIM2,TLR3,PRDX3,TERF2IP,GREM1,CX3CR1,LGALS9,AR,UBB,ALK,TRIM8,MALT1,MYD88,TLR6,SPHK…
1	!	0.000334	1221	7442	552	0.074	0.452	GO:1902679	BP	2	negative regulation of RNA biosynthetic process	1	CD38,KDM1A,MSL3,SOX8,PAX6,JARID2,TFAP2B,NFIX,ETV7,ZBTB32,BRCA1,ZMYND11,ISL1,WWTR1,SNAI2,RUNX3,STRAP,DEPDC1,NR1H3,BCLAF1,IKZF2,ZIC2,TPR,NEDD4L,DKK3,NFE2L3,FOXN3,FOXC1,PRDM1,MTA3,CCAR1,HDAC7,YBX1,SPI1,FGFR2,SP100,SIRT2,HES2,NEDD4,NCK2,TCF3,MBD3,SREBF1,NFATC3,FBXW11,TP63,KDM5A,NOTCH3,TSG101,ENO1,NFKB2,SIRT6,FGFR1,EDN1,TP73,RIF1,RBL1,MEF2C,KAT6A,MECOM,WNT11,PSMC5,MT3,DNMT3B,IGBP1,BIRC5,ESR1,TBX15,CDC…
1	!	0.000353	1219	7442	551	0.074	0.452	GO:1903507	BP	2	negative regulation of nucleic acid-templated transcription	2	CD38,KDM1A,MSL3,SOX8,PAX6,JARID2,TFAP2B,NFIX,ETV7,ZBTB32,BRCA1,ZMYND11,ISL1,WWTR1,SNAI2,RUNX3,STRAP,DEPDC1,NR1H3,BCLAF1,IKZF2,ZIC2,TPR,NEDD4L,DKK3,NFE2L3,FOXN3,FOXC1,PRDM1,MTA3,CCAR1,HDAC7,YBX1,SPI1,FGFR2,SP100,SIRT2,HES2,NEDD4,NCK2,TCF3,MBD3,SREBF1,NFATC3,FBXW11,TP63,KDM5A,NOTCH3,TSG101,ENO1,NFKB2,SIRT6,FGFR1,EDN1,TP73,RIF1,RBL1,MEF2C,KAT6A,MECOM,WNT11,PSMC5,MT3,DNMT3B,IGBP1,BIRC5,ESR1,TBX15,CDC…
1	!	0.0024	1171	7442	525	0.071	0.448	GO:0045892	BP	2	negative regulation of transcription, DNA-templated	3	CD38,KDM1A,MSL3,SOX8,PAX6,JARID2,TFAP2B,NFIX,ETV7,ZBTB32,BRCA1,ISL1,WWTR1,SNAI2,RUNX3,STRAP,DEPDC1,NR1H3,BCLAF1,IKZF2,ZIC2,TPR,NEDD4L,DKK3,NFE2L3,FOXN3,FOXC1,PRDM1,MTA3,HDAC7,YBX1,SPI1,FGFR2,SP100,SIRT2,HES2,NEDD4,NCK2,TCF3,MBD3,SREBF1,NFATC3,FBXW11,TP63,KDM5A,NOTCH3,TSG101,ENO1,NFKB2,SIRT6,FGFR1,EDN1,TP73,RIF1,RBL1,MEF2C,KAT6A,MECOM,WNT11,PSMC5,MT3,DNMT3B,IGBP1,BIRC5,ESR1,TBX15,CDC45,HDAC6,CBX5,…
1	!	0.000236	798	7442	376	0.051	0.471	GO:0000122	BP	2	negative regulation of transcription by RNA polymerase II	4	KDM1A,PAX6,JARID2,TFAP2B,NFIX,ETV7,ZBTB32,ISL1,WWTR1,SNAI2,RUNX3,STRAP,NR1H3,IKZF2,TPR,NEDD4L,NFE2L3,FOXC1,PRDM1,HDAC7,YBX1,SPI1,FGFR2,SP100,SIRT2,HES2,NEDD4,NCK2,TCF3,MBD3,SREBF1,NFATC3,TP63,KDM5A,NOTCH3,ENO1,NFKB2,FGFR1,EDN1,TP73,RIF1,RBL1,MEF2C,DNMT3B,IGBP1,ESR1,TBX15,CBX5,IKZF5,SIRT1,MZF1,CBX7,PDGFB,EP300,HDAC10,PPM1A,DICER1,NFATC4,ZMYND8,SLA2,SALL4,TCFL5,TRIB3,SUV39H1,KLF5,FGF9,CTCF,FOXF1,CR…
1	!	4.22e-07	1527	7442	699	0.094	0.458	GO:1903508	BP	2	positive regulation of nucleic acid-templated transcription	1	NFYA,CD38,KDM1A,HOXA11,SOX8,ZFX,CX3CL1,PAX6,TEAD3,E2F2,TFAP2B,SS18L2,NFIX,PAX7,CD4,AKAP8L,DCN,BRCA1,CALCOCO1,DDX11,ISL1,SLC11A1,WWTR1,MNAT1,RUNX3,RNF10,NR1H3,POU2F2,TBPL1,BCLAF1,IKZF2,CDH1,ZIC2,HSPA5,NFE2L3,TNIP3,FOXN3,ARID4B,PTPRN,FOXC1,PPP1R12A,CCAR1,DLX3,NGFR,RFXANK,KARS,YBX1,SPI1,FGFR2,ZFAT,SP100,KLF6,TP53BP1,TFE3,SIRT2,NUCKS1,GAL,LRP6,FGF10,FSTL3,NCK2,TCF3,HLTF,ACTN1,SREBF1,NFATC3,FBXW11,TP6…
1	!	2.06e-07	1443	7442	666	0.089	0.462	GO:0045893	BP	2	positive regulation of transcription, DNA-templated	1	NFYA,CD38,KDM1A,HOXA11,SOX8,CX3CL1,PAX6,TEAD3,E2F2,TFAP2B,NFIX,PAX7,CD4,AKAP8L,DCN,BRCA1,CALCOCO1,DDX11,ISL1,SLC11A1,WWTR1,MNAT1,RUNX3,RNF10,NR1H3,POU2F2,TBPL1,BCLAF1,IKZF2,CDH1,ZIC2,HSPA5,NFE2L3,TNIP3,FOXN3,ARID4B,PTPRN,FOXC1,PPP1R12A,DLX3,NGFR,RFXANK,KARS,YBX1,SPI1,FGFR2,ZFAT,SP100,KLF6,TP53BP1,TFE3,SIRT2,NUCKS1,GAL,LRP6,FGF10,FSTL3,NCK2,TCF3,HLTF,SREBF1,NFATC3,FBXW11,TP63,KDM5A,NOTCH3,TXK,NFKB…
1	!	9.11e-07	1112	7442	523	0.07	0.47	GO:0045944	BP	2	positive regulation of transcription by RNA polymerase II	2	KDM1A,SOX8,CX3CL1,PAX6,TEAD3,E2F2,TFAP2B,NFIX,PAX7,AKAP8L,DCN,BRCA1,CALCOCO1,ISL1,SLC11A1,WWTR1,MNAT1,RNF10,NR1H3,POU2F2,TBPL1,IKZF2,HSPA5,TNIP3,ARID4B,PTPRN,FOXC1,PPP1R12A,DLX3,NGFR,RFXANK,YBX1,SPI1,FGFR2,ZFAT,KLF6,TP53BP1,TFE3,SIRT2,NUCKS1,GAL,LRP6,FGF10,FSTL3,NCK2,TCF3,HLTF,SREBF1,NFATC3,TP63,NOTCH3,TXK,NFKB2,PIAS2,EDN1,MLLT10,TP73,RBL1,MEF2C,PGR,CCNT2,GRHL2,NCOA1,PSMC5,MT3,AAMDC,RFX2,MAVS,SLC…
1	!	0.00188	510	7442	248	0.033	0.486	GO:0003013	BP	8	circulatory system process	1	CD38,ACSM3,TAC1,CACNA1G,NOS2,NISCH,FYN,WWTR1,ATP1A2,CPS1,ADRB1,UTS2,ELN,NEDD4L,CYBA,FOXC1,PKP2,ATG5,WNK1,SREBF1,SRI,EDN1,CEACAM1,GNAO1,SNX5,SLC9A1,CMA1,MYH7,TGFB2,ITPR3,DSP,JAK2,KCNK6,HMOX1,PDGFB,CHGA,CTSZ,AVP,RENBP,TAZ,SGCG,NCALD,PPP1R13L,SCN1B,PIK3CG,CAV1,PLOD3,MEOX2,SLC1A1,CXCL12,P2RX1,SLC6A4,ASIC2,NMU,CALCA,TRPV4,MYL2,PPARD,BVES,HBEGF,HMGCR,NPR3,LNPEP,NUP155,SMAD5,FGF12,POMC,STAT1,EPAS1,RGS2,…
1	!	0.00311	501	7442	243	0.033	0.485	GO:0008015	BP	8	blood circulation	2	CD38,ACSM3,TAC1,CACNA1G,NOS2,NISCH,ATP1A2,CPS1,ADRB1,UTS2,ELN,NEDD4L,CYBA,FOXC1,PKP2,ATG5,WNK1,SREBF1,SRI,EDN1,CEACAM1,GNAO1,SNX5,SLC9A1,CMA1,MYH7,TGFB2,ITPR3,DSP,JAK2,KCNK6,HMOX1,PDGFB,CHGA,CTSZ,AVP,RENBP,TAZ,SGCG,NCALD,PPP1R13L,SCN1B,PIK3CG,CAV1,PLOD3,MEOX2,SLC1A1,CXCL12,P2RX1,SLC6A4,ASIC2,NMU,CALCA,TRPV4,MYL2,PPARD,BVES,HBEGF,HMGCR,NPR3,LNPEP,NUP155,SMAD5,FGF12,POMC,STAT1,EPAS1,RGS2,SLC8A2,TNN…
1	!	0.046	125	7442	71	0.01	0.568	GO:0002700	BP	23	regulation of production of molecular mediator of immune response	1	BTK,ATG5,KARS,TP53BP1,TFRC,FCGR2B,UNG,IL4R,RIF1,PTPRC,IRAK3,TGFB2,MSH2,PGC,XBP1,HMOX1,CD40,CD40LG,STX4,IL27RA,CLC,GPI,GATA3,SUPT6H,HPX,BCL6,WNT5A,FOXP1,IL18R1,MSH6,MAD2L2,TGFB3,TRIM6,SASH3,IL13RA2,IL1B,FFAR2,TRAF2,BST2,TRPM4,NDFIP1,SPINK5,CD36,MAP3K7,IL6,IL10,IL33,TMBIM6,IL18,CD96,ANGPT1,PAXIP1,SPON2,FCRL3,FZD5,F2RL1,TLR3,GPRC5B,KLK5,C20ORF196,MALT1,CLCF1,ATAD5,CD28,TNFRSF4,C17ORF99,RAET1G,EXOSC6…
1	!	0.000161	544	7442	268	0.036	0.493	GO:0002444	BP	4	myeloid leukocyte mediated immunity	1	FGR,FUCA2,ENPP4,ITGAL,ALDH3B1,PSMB1,MMP25,BTK,PLAUR,LTF,DNASE1L1,ACPP,SLC11A1,DERA,CD44,TNFRSF1B,GAB2,ATP6V0A1,TIMP2,C12ORF4,CYBA,HEBP2,SERPINB3,GDI2,STYK1,CTSA,CD84,RAB27A,FCGR2B,STK10,PLD1,IL4R,TOLLIP,CEACAM1,PGM1,HSP90AA1,PTPRC,PKP1,GSTP1,RAB10,FCN1,CEACAM6,LAT2,HUWE1,CMTM6,SNAP23,UNC13D,CRISP3,DSP,RAB18,SNAP29,PLA2G3,TOM1,HMOX1,SYNGR1,CHGA,PYGB,DNAJC5,CTSZ,BPI,MAGT1,GLA,DNAJC3,OLFM4,CRISPLD2,…
1	!	0.0443	48	7442	33	0.004	0.688	GO:0002448	BP	4	mast cell mediated immunity	2	FGR,BTK,GAB2,C12ORF4,STYK1,CD84,IL4R,LAT2,SNAP23,UNC13D,PLA2G3,HMOX1,CHGA,FOXF1,PIK3CG,VAMP8,IL13RA2,VAMP7,ADGRE2,RAC2,STXBP1,PDPK1,CPLX2,KIT,SPON2,SYK,CD300A,LGALS9,ADORA2B,SERPINB9,PIK3CD,GATA2,LYN
1	!	0.0421	499	7442	236	0.032	0.473	GO:0002446	BP	4	neutrophil mediated immunity	2	FGR,FUCA2,ENPP4,ITGAL,ALDH3B1,PSMB1,MMP25,PLAUR,LTF,DNASE1L1,ACPP,SLC11A1,DERA,CD44,TNFRSF1B,ATP6V0A1,TIMP2,CYBA,HEBP2,SERPINB3,GDI2,CTSA,RAB27A,STK10,PLD1,TOLLIP,CEACAM1,PGM1,HSP90AA1,PTPRC,PKP1,GSTP1,RAB10,FCN1,CEACAM6,HUWE1,CMTM6,SNAP23,UNC13D,CRISP3,DSP,RAB18,SNAP29,TOM1,SYNGR1,PYGB,DNAJC5,CTSZ,BPI,MAGT1,GLA,DNAJC3,OLFM4,CRISPLD2,C16ORF62,CTSH,ATP8B4,GSDMD,ASAH1,MAN2B1,GPI,IMPDH1,TSPAN14,PSMD…
1	!	0.000135	173	7442	101	0.014	0.584	GO:0002703	BP	4	regulation of leukocyte mediated immunity	1	FGR,BTK,WAS,GAB2,C12ORF4,STYK1,CD84,TP53BP1,TFRC,FCGR2B,PVR,UNG,IL4R,CEACAM1,STX7,RIF1,PTPRC,P2RX7,LAG3,UNC13D,MSH2,IL12RB1,HMOX1,CD40,FOXF1,STX4,FCER2,IL27RA,CLC,GATA3,SUPT6H,HPX,PTPN6,DUSP22,BCL6,IL18R1,IL18RAP,MSH6,MAD2L2,VAMP8,CCR2,SASH3,IL13RA2,C4BPA,VAMP7,IL1B,C3,TRAF2,ADGRE2,RAC2,RIPK3,BST2,TRPM4,NDFIP1,PRAM1,HAVCR2,MAP3K7,IL6,IL10,STXBP1,PDPK1,ARRB2,VAV1,IL18,CD96,PAXIP1,ITGB2,SLAMF6,FZD5…
1	!	0.00235	46	7442	34	0.005	0.739	GO:0002886	BP	4	regulation of myeloid leukocyte mediated immunity	2	FGR,BTK,GAB2,C12ORF4,STYK1,CD84,FCGR2B,IL4R,UNC13D,HMOX1,FOXF1,STX4,VAMP8,CCR2,IL13RA2,VAMP7,C3,ADGRE2,RAC2,PRAM1,STXBP1,PDPK1,ITGB2,DNASE1L3,F2RL1,SYK,CD300A,LGALS9,PTAFR,ADORA2B,GATA2,BCR,DNASE1,LYN
1	!	0.022	70	7442	45	0.006	0.643	GO:0050764	BP	12	regulation of phagocytosis	1	FGR,SLC11A1,STAP1,CYBA,ATG5,ABCA7,RAB27A,FCGR2B,DNM2,HCK,CSK,CCL2,RAP1A,NCKAP1L,C4BPA,IL1B,C3,SYT11,SFTPD,DOCK2,CD36,TLR2,MFGE8,SPACA3,ATG3,LYAR,ITGA2,F2RL1,SYK,C2,TUB,CD300A,PTEN,AZU1,ANO6,CALR,GATA2,ADIPOQ,CAMK1D,CD300LF,BCR,MYO18A,C4B,TNF,C4A
1	!	0.0218	47	7442	33	0.004	0.702	GO:0050766	BP	12	positive regulation of phagocytosis	1	SLC11A1,STAP1,CYBA,ABCA7,RAB27A,FCGR2B,DNM2,CCL2,RAP1A,NCKAP1L,IL1B,C3,SFTPD,DOCK2,CD36,MFGE8,SPACA3,LYAR,ITGA2,F2RL1,C2,TUB,AZU1,ANO6,CALR,GATA2,CAMK1D,CD300LF,BCR,MYO18A,C4B,TNF,C4A
1	!	1.63e-12	1617	7442	769	0.103	0.476	GO:0098805	CC	3	whole membrane	1	ENPP4,CFTR,M6PR,DBNDD1,TFPI,SARM1,CD38,SPPL2B,ITGAL,ABCC8,CACNG3,ALDH3B1,VPS41,SELE,DNAJC11,SYN1,SYPL1,CYB561,MMP25,STAB1,CD4,BTK,FYN,PLAUR,ACPP,BID,SLC11A1,ATP1A2,MARCO,CYP24A1,RB1CC1,BIRC3,RRAGD,TOMM34,FAS,CD44,TNFRSF1B,SNX1,RABEP1,BAK1,ATP6V0A1,GABARAPL2,SLC18A1,MSR1,CDH1,ZFYVE16,RAB27B,AP2S1,LCP2,CTNNA1,GPM6B,CP,CYBA,PTPRN,SYNE2,MCOLN3,ATG5,CAMK2B,CTSA,ABCA7,SLC9A7,STOML1,SYT1,NAV3,ACSL4,MAOB…
1	!	5.54e-14	18641	7442	7229	0.971	0.388	GO:0005575	CC	3	cellular_component	1	TNMD,FGR,FUCA2,NFYA,LAS1L,ENPP4,CFTR,CYP51A1,HS3ST1,MAD1L1,LASP1,SNX11,M6PR,CYP26B1,DBNDD1,TFPI,RBM5,SLC7A2,ARF5,SARM1,AK2,CD38,KDM1A,RECQL,ARHGAP33,SLC22A16,ZMYND10,SLC25A13,HCCS,PRSS22,HOXA11,POLR2J,LIG3,ACSM3,LOC81691,SPPL2B,FAM214B,MSL3,PON1,SOX8,MYCBP2,FBXL3,ITGAL,ITGA3,ZFX,GDE1,CRLF1,TMEM98,YBX2,KRT33A,MAP3K14,ABCC8,CACNG3,TMEM132A,TAC1,CX3CL1,CACNA1G,TNFRSF12A,RALA,BAIAP2L1,ALDH3B1,CCL26,U…
1	!	0.00124	1253	7442	561	0.075	0.448	GO:0030054	CC	3	cell junction	2	LASP1,SLC7A2,SARM1,ITGA3,RALA,BAIAP2L1,SYN1,PLEKHG6,PLAUR,CEP68,WAS,RUFY3,ATP1A2,SAMD4A,FHL1,GABRA1,ABCC2,NCAPH2,CD44,VEZT,MUSK,ARHGAP31,SLC18A1,CDH1,RAI14,LCP2,CTNNA1,HSPA5,LIMA1,HOMER3,CYBA,PTPRN,SYNE2,CBLN4,PKP2,GDI2,PPP1R12A,CAMK2B,LZTS1,CDH3,ABCA7,PKN2,CTNNA2,SYT1,FGFR3,IP6K2,RASGRP2,SIRT2,SDK2,PABPC1,CAMK2A,ACTN1,MPP5,PVR,FERMT2,CLASP1,FSCN1,REXO2,TRAF4,CAMSAP3,ACTN2,CAPZB,FAP,TP73,CEACAM1,…
1	!	0.00247	530	7442	256	0.034	0.483	GO:0070161	CC	3	anchoring junction	3	LASP1,ITGA3,RALA,BAIAP2L1,PLAUR,FHL1,CD44,VEZT,ARHGAP31,CDH1,CTNNA1,HSPA5,LIMA1,CYBA,SYNE2,PKP2,GDI2,PPP1R12A,CDH3,CTNNA2,FGFR3,PABPC1,ACTN1,MPP5,PVR,FERMT2,CLASP1,REXO2,CAMSAP3,ACTN2,FAP,CEACAM1,DNM2,EPB41L2,RAB21,PTPRC,PKP1,FAT1,RAB10,CTTN,FAT2,ADD1,RPL6,RPLP0,PXN,SLC9A1,ITGA6,SMPX,SNAP23,SORBS1,DSP,JAK2,SH3BP1,RPL3,ZFYVE21,PROCR,FERMT1,HCK,JAG1,CD99L2,ARHGEF7,NDRG1,CADM4,CAV1,LIMK1,PDLIM1,GIT1…
1	!	0.00519	513	7442	247	0.033	0.481	GO:0005912	CC	3	adherens junction	4	LASP1,ITGA3,RALA,BAIAP2L1,PLAUR,FHL1,CD44,VEZT,ARHGAP31,CDH1,CTNNA1,HSPA5,LIMA1,CYBA,SYNE2,PKP2,GDI2,PPP1R12A,CDH3,CTNNA2,FGFR3,PABPC1,ACTN1,MPP5,PVR,FERMT2,CLASP1,REXO2,CAMSAP3,ACTN2,FAP,CEACAM1,DNM2,EPB41L2,RAB21,PTPRC,FAT1,RAB10,CTTN,FAT2,ADD1,RPL6,RPLP0,PXN,SLC9A1,ITGA6,SMPX,SNAP23,SORBS1,DSP,JAK2,SH3BP1,RPL3,ZFYVE21,PROCR,FERMT1,HCK,JAG1,CD99L2,ARHGEF7,NDRG1,CADM4,CAV1,LIMK1,PDLIM1,GIT1,RPL1…
1	!	0.0317	404	7442	196	0.026	0.485	GO:0030055	CC	3	cell-substrate junction	3	LASP1,ITGA3,RALA,PLAUR,FHL1,CD44,ARHGAP31,CTNNA1,HSPA5,LIMA1,CYBA,SYNE2,GDI2,PPP1R12A,FGFR3,PABPC1,ACTN1,PVR,FERMT2,CLASP1,REXO2,ACTN2,FAP,DNM2,EPB41L2,RAB21,PTPRC,FAT1,RAB10,CTTN,ADD1,RPL6,RPLP0,PXN,SLC9A1,ITGA6,SMPX,SNAP23,SORBS1,JAK2,RPL3,ZFYVE21,PROCR,FERMT1,HCK,CD99L2,ARHGEF7,CAV1,LIMK1,PDLIM1,GIT1,RPL19,PFN1,LPXN,CORO1C,TENC1,TRPV4,NEDD9,PTK7,PDGFRB,EPB41L5,ITGB6,ITGA4,RPS15,FHL2,RPL22,ARHG…
1	!	0.0187	399	7442	195	0.026	0.489	GO:0005924	CC	3	cell-substrate adherens junction	4	LASP1,ITGA3,RALA,PLAUR,FHL1,CD44,ARHGAP31,CTNNA1,HSPA5,LIMA1,CYBA,SYNE2,GDI2,PPP1R12A,FGFR3,PABPC1,ACTN1,PVR,FERMT2,CLASP1,REXO2,ACTN2,FAP,DNM2,EPB41L2,RAB21,PTPRC,FAT1,RAB10,CTTN,ADD1,RPL6,RPLP0,PXN,SLC9A1,ITGA6,SMPX,SNAP23,SORBS1,JAK2,RPL3,ZFYVE21,PROCR,FERMT1,HCK,CD99L2,ARHGEF7,CAV1,LIMK1,PDLIM1,GIT1,RPL19,PFN1,LPXN,CORO1C,TENC1,TRPV4,NEDD9,PTK7,PDGFRB,EPB41L5,ITGB6,ITGA4,RPS15,FHL2,RPL22,ARHG…
1	!	0.0258	396	7442	193	0.026	0.487	GO:0005925	CC	3	focal adhesion	5	LASP1,ITGA3,RALA,PLAUR,FHL1,CD44,ARHGAP31,CTNNA1,HSPA5,LIMA1,CYBA,SYNE2,GDI2,PPP1R12A,FGFR3,PABPC1,ACTN1,PVR,FERMT2,CLASP1,REXO2,ACTN2,FAP,DNM2,EPB41L2,RAB21,PTPRC,FAT1,RAB10,CTTN,ADD1,RPL6,RPLP0,PXN,SLC9A1,ITGA6,SNAP23,SORBS1,JAK2,RPL3,ZFYVE21,PROCR,FERMT1,HCK,CD99L2,ARHGEF7,CAV1,LIMK1,PDLIM1,GIT1,RPL19,PFN1,LPXN,CORO1C,TENC1,TRPV4,NEDD9,PTK7,PDGFRB,EPB41L5,ITGB6,ITGA4,RPS15,FHL2,RPL22,ARHGEF2,D…
1	!	1.57e-37	13288	7442	5491	0.738	0.413	GO:0043226	CC	3	organelle	2	TNMD,FGR,FUCA2,NFYA,LAS1L,ENPP4,CFTR,CYP51A1,HS3ST1,MAD1L1,LASP1,SNX11,M6PR,CYP26B1,DBNDD1,TFPI,RBM5,ARF5,SARM1,AK2,CD38,KDM1A,RECQL,ARHGAP33,ZMYND10,SLC25A13,HCCS,HOXA11,POLR2J,LIG3,ACSM3,LOC81691,SPPL2B,FAM214B,MSL3,PON1,SOX8,MYCBP2,FBXL3,ITGAL,ITGA3,ZFX,GDE1,TMEM98,YBX2,KRT33A,MAP3K14,ABCC8,CACNG3,TMEM132A,RALA,BAIAP2L1,ALDH3B1,USH1C,GGCT,IFRD1,GTF2IRD1,VPS41,ARSD,PNPLA4,CDKL3,CCDC124,PAFAH1B1…
1	!	1.53e-05	4131	7442	1736	0.233	0.42	GO:0043228	CC	3	non-membrane-bounded organelle	3	FGR,LAS1L,MAD1L1,LASP1,SARM1,KDM1A,RECQL,ARHGAP33,ZMYND10,LOC81691,SPPL2B,MYCBP2,ZFX,YBX2,KRT33A,MAP3K14,BAIAP2L1,USH1C,VPS41,PNPLA4,CCDC124,PAFAH1B1,NOS2,PAX6,SELE,MYLIP,SYN1,CDKL5,SPAG9,PLEKHG6,BAZ1B,NCAPD2,IFFO1,FYN,AKAP8L,ANLN,CEP68,BRCA1,PRICKLE3,CALCOCO1,NUB1,DDX11,MAMLD1,TACC3,POLA2,ZMYND11,WAS,SNAI2,SAMD4A,RUNX3,MRE11A,CPS1,AKAP11,SNAPC1,DEF6,RRAGD,NR1H3,NCAPH2,TFB1M,IFT88,MYOM2,TUBG2,NSU…
1	!	2.68e-39	12266	7442	5127	0.689	0.418	GO:0043227	CC	3	membrane-bounded organelle	3	TNMD,FGR,FUCA2,NFYA,LAS1L,ENPP4,CFTR,CYP51A1,HS3ST1,MAD1L1,SNX11,M6PR,CYP26B1,DBNDD1,TFPI,RBM5,ARF5,SARM1,AK2,CD38,KDM1A,RECQL,SLC25A13,HCCS,HOXA11,POLR2J,LIG3,ACSM3,LOC81691,SPPL2B,FAM214B,MSL3,PON1,SOX8,MYCBP2,FBXL3,ITGAL,ITGA3,ZFX,GDE1,TMEM98,YBX2,MAP3K14,ABCC8,CACNG3,TMEM132A,RALA,BAIAP2L1,ALDH3B1,GGCT,IFRD1,GTF2IRD1,VPS41,ARSD,PNPLA4,CDKL3,PAFAH1B1,NOS2,CD79B,TKTL1,PAX6,TEAD3,DNAJC11,FMO3,E2…
1	!	8.39e-21	3788	7442	1719	0.231	0.454	GO:0031982	CC	3	vesicle	4	FGR,FUCA2,ENPP4,CFTR,SNX11,M6PR,DBNDD1,ARF5,AK2,CD38,LOC81691,SPPL2B,PON1,ITGAL,ITGA3,GDE1,ABCC8,CACNG3,TMEM132A,RALA,BAIAP2L1,ALDH3B1,GGCT,VPS41,PAFAH1B1,CD79B,PSMB1,SYN1,SYPL1,SPAG9,MMP25,IYD,NISCH,STAB1,SLC6A13,CD4,BTK,FYN,PLAUR,CD22,LTF,DNASE1L1,DDX11,HEBP1,ACPP,WAS,SLC11A1,ATP1A2,MARCO,GABRA1,RNH1,DERA,RRAGD,FAS,CD44,TNFRSF1B,VEZT,SNX1,IBSP,RABEP1,FUT8,ATP6V0A1,SLC4A7,GABARAPL2,TIMP2,SLC18A1…
1	!	3.86e-12	5205	7442	2225	0.299	0.427	GO:0031974	CC	3	membrane-enclosed lumen	2	FGR,FUCA2,NFYA,LAS1L,HS3ST1,RBM5,AK2,KDM1A,RECQL,HOXA11,POLR2J,LIG3,ACSM3,LOC81691,SPPL2B,MSL3,FBXL3,ZFX,YBX2,MAP3K14,TMEM132A,BAIAP2L1,GTF2IRD1,ARSD,NOS2,CD79B,PAX6,TEAD3,E2F2,PSMB1,SYN1,JARID2,CDKL5,TFAP2B,AASS,NFIX,IYD,BAZ1B,ETV7,NCAPD2,PHF7,IDS,CD4,HIVEP2,AKAP8L,PLAUR,ANLN,DCN,ZBTB32,BRCA1,LTF,CALCOCO1,NUB1,POLR3B,DNASE1L1,DDX11,MAMLD1,POLA2,ZC3H3,ZMYND11,ISL1,WWTR1,CYP24A1,SNAI2,ZRANB1,MNAT1…
1	!	6.13e-32	16822	7442	6704	0.901	0.399	GO:0005623	CC	3	cell	2	TNMD,FGR,FUCA2,NFYA,LAS1L,ENPP4,CFTR,CYP51A1,HS3ST1,MAD1L1,LASP1,SNX11,M6PR,CYP26B1,DBNDD1,TFPI,RBM5,SLC7A2,ARF5,SARM1,AK2,CD38,KDM1A,RECQL,ARHGAP33,SLC22A16,ZMYND10,SLC25A13,HCCS,PRSS22,HOXA11,POLR2J,LIG3,ACSM3,LOC81691,SPPL2B,FAM214B,MSL3,PON1,SOX8,MYCBP2,FBXL3,ITGAL,ITGA3,ZFX,GDE1,CRLF1,TMEM98,YBX2,KRT33A,MAP3K14,ABCC8,CACNG3,TMEM132A,TAC1,CX3CL1,CACNA1G,TNFRSF12A,RALA,BAIAP2L1,ALDH3B1,USH1C,G…
1	!	0.0157	5095	7442	2076	0.279	0.407	GO:0032991	CC	3	protein-containing complex	2	NFYA,LAS1L,CFTR,MAD1L1,M6PR,RBM5,KDM1A,ARHGAP33,HOXA11,POLR2J,MSL3,PON1,SOX8,FBXL3,ITGAL,ITGA3,CRLF1,ABCC8,CACNG3,CACNA1G,VPS41,PAFAH1B1,CD79B,CACNA2D2,TEAD3,DNAJC11,E2F2,PSMB1,JARID2,CAMK1G,CSDE1,UBE3C,NCAPD2,CD4,AKAP8L,DCN,BRCA1,LTF,POLR3B,DDX11,CD6,POLA2,ZC3H3,WWTR1,ATP1A2,MARCO,MNAT1,SAMD4A,RUNX3,MRE11A,CPS1,GABRA1,RNH1,RB1CC1,BIRC3,SNAPC1,STRAP,DEPDC1,RRAGD,NR1H3,NCAPH2,FAS,CD44,KCNG1,VRK2,S…
1	!	2.56e-31	16791	7442	6691	0.899	0.398	GO:0044464	CC	3	cell part	2	TNMD,FGR,FUCA2,NFYA,LAS1L,ENPP4,CFTR,CYP51A1,HS3ST1,MAD1L1,LASP1,SNX11,M6PR,CYP26B1,DBNDD1,TFPI,RBM5,SLC7A2,ARF5,SARM1,AK2,CD38,KDM1A,RECQL,ARHGAP33,SLC22A16,ZMYND10,SLC25A13,HCCS,PRSS22,HOXA11,POLR2J,LIG3,ACSM3,LOC81691,SPPL2B,FAM214B,MSL3,PON1,SOX8,MYCBP2,FBXL3,ITGAL,ITGA3,ZFX,GDE1,CRLF1,TMEM98,YBX2,KRT33A,MAP3K14,ABCC8,CACNG3,TMEM132A,TAC1,CX3CL1,CACNA1G,TNFRSF12A,RALA,BAIAP2L1,ALDH3B1,USH1C,G…
1	!	0.000491	1479	7442	657	0.088	0.444	GO:0097458	CC	3	neuron part	3	DBNDD1,SARM1,ARHGAP33,MYCBP2,ITGA3,ABCC8,CACNG3,TAC1,CX3CL1,USH1C,PAFAH1B1,SYN1,CDKL5,CAMK1G,SYPL1,FYN,ELOVL5,RUFY3,ATP1A2,SAMD4A,GLRX2,TNFRSF1B,SLC4A7,TIMP2,SLC18A1,RAB27B,SPATA7,MAP4,SLC4A8,HOMER3,CYBA,PTPRN,KIF1B,RASGRF1,CAMK2B,LZTS1,SEZ6,EIF4B,NGFR,SNCAIP,ANKS1A,MAP2K4,CTNNA2,NGEF,SYT1,ACSL4,RASGRP2,SIRT2,GAL,GNB5,RAB27A,LRP6,FSTL3,CAMK2A,EPHA8,NCK2,RDH11,FCGR2B,TP63,KCNQ2,SRI,ADD2,FSCN1,KLHL…
1	!	0.0388	1163	7442	512	0.069	0.44	GO:0043005	CC	3	neuron projection	4	SARM1,ARHGAP33,MYCBP2,ITGA3,CACNG3,TAC1,CX3CL1,USH1C,PAFAH1B1,SYN1,CDKL5,CAMK1G,FYN,ELOVL5,RUFY3,ATP1A2,SAMD4A,GLRX2,TNFRSF1B,SLC4A7,TIMP2,SPATA7,MAP4,SLC4A8,CYBA,PTPRN,KIF1B,RASGRF1,CAMK2B,LZTS1,SEZ6,EIF4B,NGFR,ANKS1A,MAP2K4,CTNNA2,NGEF,SYT1,RASGRP2,SIRT2,GNB5,RAB27A,FSTL3,CAMK2A,EPHA8,FCGR2B,TP63,KCNQ2,SRI,FSCN1,KLHL20,RAP1GAP,CTTNBP2,DCX,ACTN2,MAP2,SLC1A3,SCGN,DNM2,RAB21,HSP90AA1,LRP2,EPB41L3,…
1	!	2e-16	4393	7442	1935	0.26	0.44	GO:0012505	CC	3	endomembrane system	3	TNMD,FGR,FUCA2,ENPP4,CFTR,CYP51A1,HS3ST1,MAD1L1,SNX11,M6PR,CYP26B1,DBNDD1,TFPI,ARF5,CD38,SPPL2B,ITGAL,TMEM98,ABCC8,TMEM132A,ALDH3B1,VPS41,ARSD,PAFAH1B1,CD79B,SELE,FMO3,PSMB1,SYN1,CAMK1G,SYPL1,SPAG9,MMP25,CSDE1,POMT2,PHF7,NISCH,CD4,FYN,PLAUR,DCN,QPCTL,SEMA3B,LTF,ELOVL5,DNASE1L1,MAMLD1,ACPP,XYLT2,GLT8D1,RUFY3,SLC11A1,ATP1A2,CYP3A43,RB1CC1,DERA,RRAGD,SEC63,CD44,SLAMF7,B4GALT7,VRK2,TNFRSF1B,VEZT,SNX1…
1	!	2.73e-63	14606	7442	6074	0.816	0.416	GO:0005622	CC	3	intracellular	3	TNMD,FGR,FUCA2,NFYA,LAS1L,ENPP4,CFTR,CYP51A1,HS3ST1,MAD1L1,LASP1,SNX11,M6PR,CYP26B1,DBNDD1,TFPI,RBM5,ARF5,SARM1,AK2,CD38,KDM1A,RECQL,ARHGAP33,ZMYND10,SLC25A13,HCCS,HOXA11,POLR2J,LIG3,ACSM3,LOC81691,SPPL2B,FAM214B,MSL3,PON1,SOX8,MYCBP2,FBXL3,ITGAL,ITGA3,ZFX,GDE1,CRLF1,TMEM98,YBX2,KRT33A,MAP3K14,ABCC8,CACNG3,TMEM132A,CX3CL1,CACNA1G,RALA,BAIAP2L1,ALDH3B1,USH1C,GGCT,IFRD1,GTF2IRD1,VPS41,ARSD,PNPLA4,C…
1	!	5e-62	14266	7442	5951	0.8	0.417	GO:0044424	CC	3	intracellular part	4	TNMD,FGR,FUCA2,NFYA,LAS1L,ENPP4,CFTR,CYP51A1,HS3ST1,MAD1L1,LASP1,SNX11,M6PR,CYP26B1,DBNDD1,TFPI,RBM5,ARF5,SARM1,AK2,CD38,KDM1A,RECQL,ARHGAP33,ZMYND10,SLC25A13,HCCS,HOXA11,POLR2J,LIG3,ACSM3,LOC81691,SPPL2B,FAM214B,MSL3,PON1,SOX8,MYCBP2,FBXL3,ITGAL,ITGA3,ZFX,GDE1,CRLF1,TMEM98,YBX2,KRT33A,MAP3K14,ABCC8,CACNG3,TMEM132A,CX3CL1,CACNA1G,RALA,BAIAP2L1,ALDH3B1,USH1C,GGCT,IFRD1,GTF2IRD1,VPS41,ARSD,PNPLA4,C…
1	!	2.33e-56	11390	7442	4889	0.657	0.429	GO:0005737	CC	3	cytoplasm	5	TNMD,FGR,FUCA2,LAS1L,ENPP4,CFTR,CYP51A1,HS3ST1,MAD1L1,LASP1,SNX11,M6PR,CYP26B1,DBNDD1,TFPI,ARF5,SARM1,AK2,CD38,RECQL,ARHGAP33,ZMYND10,SLC25A13,HCCS,LIG3,ACSM3,SPPL2B,SOX8,MYCBP2,FBXL3,ITGAL,ITGA3,GDE1,CRLF1,TMEM98,YBX2,KRT33A,MAP3K14,ABCC8,CACNG3,TMEM132A,CX3CL1,CACNA1G,RALA,BAIAP2L1,ALDH3B1,USH1C,GGCT,IFRD1,GTF2IRD1,VPS41,ARSD,PNPLA4,CDKL3,PRSS21,CCDC124,PAFAH1B1,NOS2,GAS7,MATK,CD79B,TKTL1,PAX6,…
1	!	6.14e-45	9521	7442	4128	0.555	0.434	GO:0044444	CC	3	cytoplasmic part	6	FGR,FUCA2,ENPP4,CFTR,CYP51A1,HS3ST1,MAD1L1,LASP1,SNX11,M6PR,CYP26B1,DBNDD1,TFPI,ARF5,SARM1,AK2,CD38,ARHGAP33,ZMYND10,SLC25A13,HCCS,LIG3,ACSM3,SPPL2B,FBXL3,ITGAL,ITGA3,GDE1,CRLF1,TMEM98,KRT33A,MAP3K14,ABCC8,CACNG3,TMEM132A,CX3CL1,RALA,BAIAP2L1,ALDH3B1,USH1C,GGCT,GTF2IRD1,VPS41,ARSD,PNPLA4,CCDC124,PAFAH1B1,NOS2,MATK,CD79B,PAX6,SELE,DNAJC11,FMO3,MYLIP,PSMB1,SYN1,JARID2,CDKL5,CAMK1G,NADK,SYPL1,CYB561…
1	!	3.01e-23	5004	7442	2227	0.299	0.445	GO:0005829	CC	3	cytosol	7	FGR,CFTR,MAD1L1,SARM1,ARHGAP33,FBXL3,CRLF1,KRT33A,MAP3K14,BAIAP2L1,ALDH3B1,USH1C,GGCT,GTF2IRD1,PNPLA4,CCDC124,PAFAH1B1,NOS2,MATK,CD79B,PAX6,MYLIP,PSMB1,SYN1,CDKL5,NADK,SPAG9,IL32,CSDE1,NCAPD2,PHF7,NISCH,BTK,FYN,CEP68,CALCOCO1,NUB1,POLR3B,TACC3,POLA2,WAS,BID,RUFY3,WWTR1,ZRANB1,MNAT1,SAMD4A,RUNX3,MRE11A,FHL1,RNH1,RB1CC1,BIRC3,AKAP11,DERA,STRAP,DEF6,RRAGD,TYMP,TOMM34,SEC63,FAS,CD44,SH2D2A,VEZT,SNX1,…
1	!	6.11e-34	12497	7442	5182	0.696	0.415	GO:0043229	CC	3	intracellular organelle	5	TNMD,FGR,FUCA2,NFYA,LAS1L,ENPP4,CFTR,CYP51A1,HS3ST1,MAD1L1,LASP1,SNX11,M6PR,CYP26B1,DBNDD1,TFPI,RBM5,ARF5,SARM1,AK2,CD38,KDM1A,RECQL,ARHGAP33,ZMYND10,SLC25A13,HCCS,HOXA11,POLR2J,LIG3,ACSM3,LOC81691,SPPL2B,FAM214B,MSL3,PON1,SOX8,MYCBP2,FBXL3,ITGAL,ZFX,GDE1,TMEM98,YBX2,KRT33A,MAP3K14,ABCC8,CACNG3,TMEM132A,RALA,BAIAP2L1,ALDH3B1,USH1C,IFRD1,GTF2IRD1,VPS41,ARSD,PNPLA4,CDKL3,CCDC124,PAFAH1B1,NOS2,CD79B…
1	!	1.53e-05	4131	7442	1736	0.233	0.42	GO:0043232	CC	3	intracellular non-membrane-bounded organelle	6	FGR,LAS1L,MAD1L1,LASP1,SARM1,KDM1A,RECQL,ARHGAP33,ZMYND10,LOC81691,SPPL2B,MYCBP2,ZFX,YBX2,KRT33A,MAP3K14,BAIAP2L1,USH1C,VPS41,PNPLA4,CCDC124,PAFAH1B1,NOS2,PAX6,SELE,MYLIP,SYN1,CDKL5,SPAG9,PLEKHG6,BAZ1B,NCAPD2,IFFO1,FYN,AKAP8L,ANLN,CEP68,BRCA1,PRICKLE3,CALCOCO1,NUB1,DDX11,MAMLD1,TACC3,POLA2,ZMYND11,WAS,SNAI2,SAMD4A,RUNX3,MRE11A,CPS1,AKAP11,SNAPC1,DEF6,RRAGD,NR1H3,NCAPH2,TFB1M,IFT88,MYOM2,TUBG2,NSU…
1	!	0.0232	1022	7442	456	0.061	0.446	GO:0005694	CC	3	chromosome	7	MAD1L1,KDM1A,RECQL,PAFAH1B1,PAX6,SYN1,BAZ1B,NCAPD2,AKAP8L,BRCA1,CALCOCO1,DDX11,POLA2,ZMYND11,SNAI2,RUNX3,MRE11A,NR1H3,NCAPH2,SPDL1,PARP3,TPR,RFC2,RAD51,POLQ,FOXC1,SPO11,MTA3,PPP1R12A,POLD1,HMG20B,MCM10,PPP2R5A,SPI1,SP100,TP53BP1,SIRT2,NUCKS1,NEDD4,RAD18,TCF3,MBD3,MCM2,TP63,CLASP1,TIPIN,MCM6,SPAG5,ACTL6B,EXOSC5,SIRT6,POLD3,SMC1B,PPP2R5C,TP73,KIF22,RIF1,NDC80,KAT6A,PDS5B,NCOA1,SEH1L,ZW10,AURKA,DDX1…
1	!	0.00601	2115	7442	905	0.122	0.428	GO:0005856	CC	3	cytoskeleton	7	FGR,MAD1L1,LASP1,SARM1,ARHGAP33,ZMYND10,SPPL2B,MYCBP2,KRT33A,BAIAP2L1,USH1C,VPS41,CCDC124,PAFAH1B1,NOS2,SELE,MYLIP,SYN1,CDKL5,SPAG9,PLEKHG6,IFFO1,FYN,ANLN,CEP68,BRCA1,PRICKLE3,DDX11,MAMLD1,TACC3,WAS,AKAP11,DEF6,RRAGD,IFT88,MYOM2,TUBG2,NSUN2,CDH1,RAI14,SPDL1,PARP3,SPATA7,CAPG,CUL7,CTNNA1,TPR,KIAA0556,MAP4,CC2D2A,KITLG,LIMA1,RAD51,CYBA,TTC17,KIF1B,SYNE2,NPFFR2,PKP2,ATG5,PPP1R12A,CAMK2B,NDC1,CTDP1,S…
1	!	0.000146	468	7442	235	0.032	0.502	GO:0015629	CC	3	actin cytoskeleton	8	FGR,LASP1,ARHGAP33,SPPL2B,BAIAP2L1,FYN,ANLN,WAS,MYOM2,CDH1,CAPG,CTNNA1,LIMA1,CYBA,TTC17,NPFFR2,PPP1R12A,NDC1,CTNNA2,MYO9A,ACTN1,FERMT2,NOTCH3,ADD2,FSCN1,KLHL20,ACTN2,CAPZB,PGM1,EPB41L2,KEAP1,STK17B,CTTN,MYBPC2,ADD1,PXN,MYH7,SORBS1,MYO3A,ABLIM1,MYO9B,HCK,TNNC2,MYOM1,CORO1A,DNAJA3,CORO2B,BMF,VPS18,DCTN6,TNNT1,MYH14,SIPA1L3,STX1A,MYL7,DDX58,ARHGAP21,SH3PXD2A,MYH1,CRYAB,LPXN,CORO1C,TRPV4,MYL2,ULBP1,C…
1	!	7.13e-22	10736	7442	4446	0.597	0.414	GO:0043231	CC	3	intracellular membrane-bounded organelle	6	TNMD,FGR,FUCA2,NFYA,LAS1L,CFTR,CYP51A1,HS3ST1,MAD1L1,M6PR,CYP26B1,TFPI,RBM5,ARF5,SARM1,AK2,CD38,KDM1A,RECQL,SLC25A13,HCCS,HOXA11,POLR2J,LIG3,ACSM3,LOC81691,SPPL2B,FAM214B,MSL3,PON1,SOX8,MYCBP2,FBXL3,ZFX,TMEM98,YBX2,MAP3K14,ABCC8,TMEM132A,BAIAP2L1,IFRD1,GTF2IRD1,VPS41,ARSD,PNPLA4,CDKL3,PAFAH1B1,NOS2,CD79B,TKTL1,PAX6,TEAD3,DNAJC11,FMO3,E2F2,PSMB1,SYN1,JARID2,CDKL5,CAMK1G,CDK11A,TFAP2B,CYB561,AASS,N…
1	!	5.11e-07	7234	7442	2967	0.399	0.41	GO:0005634	CC	3	nucleus	7	TNMD,NFYA,LAS1L,CFTR,MAD1L1,RBM5,CD38,KDM1A,RECQL,HOXA11,POLR2J,LIG3,LOC81691,SPPL2B,FAM214B,MSL3,SOX8,MYCBP2,FBXL3,ZFX,YBX2,MAP3K14,BAIAP2L1,IFRD1,GTF2IRD1,CDKL3,PAFAH1B1,NOS2,CD79B,TKTL1,PAX6,TEAD3,E2F2,PSMB1,SYN1,JARID2,CDKL5,CDK11A,TFAP2B,NFIX,UBE3C,PAX7,IYD,BAZ1B,ETV7,DYRK4,NCAPD2,PHF7,BTK,FYN,HIVEP2,AKAP8L,ANLN,CEP68,ZBTB32,BRCA1,PRICKLE3,LTF,CALCOCO1,NUB1,POLR3B,DNASE1L1,DDX11,MAMLD1,POLA2…
1	!	0.000415	766	7442	361	0.049	0.471	GO:0005773	CC	3	vacuole	7	FUCA2,CFTR,M6PR,SPPL2B,VPS41,ARSD,CYB561,IDS,BTK,DCN,ACPP,SLC11A1,RRAGD,SNX1,ATP6V0A1,GABARAPL2,AP2S1,CP,HEBP2,GALC,MCOLN3,SERPINB3,GDI2,ATG5,CTSA,CALCRL,TBC1D25,RAB27A,CYBRD1,ZFYVE26,PLD1,TP53INP2,TOLLIP,STX7,HSP90AA1,LRP2,SEH1L,AKR1B1,CEACAM6,LAT2,MTMR2,CMTM6,SLC22A17,SNAP23,UNC13D,MARCH2,SNAP29,PLA2G3,DEPDC5,TOM1,SYNGR1,NCF4,LGMN,CHGA,PYGB,DNAJC5,CTSZ,EEF1A2,HCK,BPI,GPR143,TLR8,SRPX,ATP11C,MAG…
1	!	0.00354	668	7442	314	0.042	0.47	GO:0000323	CC	3	lytic vacuole	8	FUCA2,CFTR,M6PR,SPPL2B,VPS41,ARSD,CYB561,IDS,BTK,DCN,ACPP,SLC11A1,RRAGD,SNX1,ATP6V0A1,AP2S1,CP,HEBP2,GALC,MCOLN3,SERPINB3,GDI2,CTSA,CALCRL,RAB27A,CYBRD1,ZFYVE26,PLD1,TOLLIP,STX7,HSP90AA1,LRP2,SEH1L,AKR1B1,CEACAM6,LAT2,CMTM6,SNAP23,UNC13D,MARCH2,SNAP29,PLA2G3,DEPDC5,TOM1,SYNGR1,NCF4,LGMN,CHGA,PYGB,DNAJC5,CTSZ,EEF1A2,HCK,BPI,GPR143,TLR8,ATP11C,MAGT1,GLA,ACP5,DNAJC3,PLA2G15,WDR59,CTSH,SPG11,VPS18,RA…
1	!	0.00354	668	7442	314	0.042	0.47	GO:0005764	CC	3	lysosome	9	FUCA2,CFTR,M6PR,SPPL2B,VPS41,ARSD,CYB561,IDS,BTK,DCN,ACPP,SLC11A1,RRAGD,SNX1,ATP6V0A1,AP2S1,CP,HEBP2,GALC,MCOLN3,SERPINB3,GDI2,CTSA,CALCRL,RAB27A,CYBRD1,ZFYVE26,PLD1,TOLLIP,STX7,HSP90AA1,LRP2,SEH1L,AKR1B1,CEACAM6,LAT2,CMTM6,SNAP23,UNC13D,MARCH2,SNAP29,PLA2G3,DEPDC5,TOM1,SYNGR1,NCF4,LGMN,CHGA,PYGB,DNAJC5,CTSZ,EEF1A2,HCK,BPI,GPR143,TLR8,ATP11C,MAGT1,GLA,ACP5,DNAJC3,PLA2G15,WDR59,CTSH,SPG11,VPS18,RA…
1	!	0.00289	1497	7442	658	0.088	0.44	GO:0005794	CC	3	Golgi apparatus	7	HS3ST1,M6PR,ARF5,SPPL2B,TMEM132A,VPS41,CD79B,SYN1,CAMK1G,CSDE1,PHF7,DCN,QPCTL,MAMLD1,XYLT2,GLT8D1,CD44,B4GALT7,SNX1,FUT8,ATP6V0A1,GABARAPL2,CDH1,RAB27B,CUL7,CTNNA1,NEDD4L,CYBA,TRAPPC3,PTPRN,F7,GDI2,ST3GAL6,ABCA7,SLC9A7,GOLGA5,FGFR2,EVI5,SYT1,FGFR3,GAL,NEDD4,RAB27A,LRP6,NUCB2,FSTL3,ST6GALNAC1,NDST1,SREBF1,TP63,CLASP1,NOTCH3,PLD1,KLHL20,RAP1GAP,PPP2R5C,ITM2A,TP73,DNM2,SLC35C2,RAB21,LRP2,ERC1,RAB10,…
1	!	0.0147	1824	7442	784	0.105	0.43	GO:0005783	CC	3	endoplasmic reticulum	7	FUCA2,CFTR,CYP51A1,CYP26B1,TFPI,SPPL2B,TMEM98,TMEM132A,ARSD,FMO3,POMT2,CD4,FYN,PLAUR,SEMA3B,ELOVL5,DNASE1L1,XYLT2,CYP3A43,RB1CC1,SEC63,SLAMF7,VRK2,BAK1,PNPLA6,SLC18A1,HSPA5,YTHDC2,CP,RCN1,CYBA,LAMA3,TRAPPC3,ENTPD2,SYNE2,SOAT1,F7,CAMK2B,PIGV,ARSF,DGAT2,SEZ6,CTSA,CALCRL,PDIA5,SEC61A2,ELOVL1,ATXN3,FGFR3,ACSL4,REEP1,PIGB,UFD1L,LRP6,NUCB2,FSTL3,NCK2,RDH11,SREBF1,P4HA2,TMEM38A,TP63,CLCN4,DHRS9,NOTCH3,S…
1	!	2.09e-15	2244	7442	1049	0.141	0.467	GO:0097708	CC	3	intracellular vesicle	6	FGR,FUCA2,ENPP4,CFTR,SNX11,M6PR,DBNDD1,CD38,SPPL2B,ITGAL,GDE1,ABCC8,CACNG3,RALA,ALDH3B1,VPS41,PSMB1,SYN1,SYPL1,SPAG9,MMP25,IYD,NISCH,STAB1,CD4,BTK,FYN,PLAUR,LTF,DNASE1L1,ACPP,WAS,SLC11A1,ATP1A2,MARCO,GABRA1,DERA,RRAGD,CD44,TNFRSF1B,VEZT,SNX1,RABEP1,ATP6V0A1,SLC4A7,GABARAPL2,TIMP2,SLC18A1,MSR1,CDH1,ZFYVE16,RAB27B,CAPG,AP2S1,ADRB1,CTNNA1,EPHA3,HSPA5,NEDD4L,CYBA,HEBP2,FSTL4,PTPRN,KIF1B,MCOLN3,SERPIN…
1	!	2.82e-15	2241	7442	1047	0.141	0.467	GO:0031410	CC	3	cytoplasmic vesicle	7	FGR,FUCA2,ENPP4,CFTR,SNX11,M6PR,DBNDD1,CD38,SPPL2B,ITGAL,GDE1,ABCC8,CACNG3,RALA,ALDH3B1,VPS41,PSMB1,SYN1,SYPL1,SPAG9,MMP25,IYD,NISCH,STAB1,CD4,BTK,FYN,PLAUR,LTF,DNASE1L1,ACPP,WAS,SLC11A1,ATP1A2,MARCO,GABRA1,DERA,RRAGD,CD44,TNFRSF1B,VEZT,SNX1,RABEP1,ATP6V0A1,SLC4A7,GABARAPL2,TIMP2,SLC18A1,MSR1,CDH1,ZFYVE16,RAB27B,CAPG,AP2S1,ADRB1,CTNNA1,EPHA3,HSPA5,NEDD4L,CYBA,HEBP2,FSTL4,PTPRN,KIF1B,MCOLN3,SERPIN…
1	!	0.00366	285	7442	148	0.02	0.519	GO:0030139	CC	3	endocytic vesicle	8	CACNG3,RALA,STAB1,LTF,WAS,SLC11A1,MARCO,RABEP1,ATP6V0A1,MSR1,AP2S1,CYBA,ATG5,CAMK2B,LPAR2,CAMK2A,EPN2,PLD1,DNM2,STX7,HSP90AA1,LRP2,RAB10,KIF16B,TF,SNAP23,NCF4,CORO1A,STX4,ATP6V0A4,CAV1,TYRP1,SH3GL2,WNT3,RAB5C,CLCN3,EHD1,UNC93B1,HPX,AMBRA1,TCIRG1,WNT5B,RAB35,RAB23,HBEGF,SPARC,WNT5A,GNLY,WNT6,CD207,STXBP3,RAP1A,NCF2,ATP6V0B,VAMP8,GRIA2,CLTA,GIPC1,LRP1,RAB9A,RAB38,VAMP7,RAB17,WNT1,GRIA3,AMOT,BECN1,R…
1	!	6.75e-05	956	7442	446	0.06	0.467	GO:0099503	CC	3	secretory vesicle	8	FGR,FUCA2,ENPP4,DBNDD1,CD38,ITGAL,ABCC8,ALDH3B1,PSMB1,SYN1,SYPL1,SPAG9,MMP25,PLAUR,LTF,DNASE1L1,ACPP,SLC11A1,DERA,CD44,TNFRSF1B,VEZT,ATP6V0A1,TIMP2,SLC18A1,RAB27B,CTNNA1,CYBA,HEBP2,FSTL4,PTPRN,SERPINB3,GDI2,CTSA,SNCAIP,SYT1,GAL,RAB27A,FSTL3,ACTN1,STK10,SRI,PLD1,CTTNBP2,ACTN2,CAPZB,EDN1,TOLLIP,CEACAM1,PGM1,STX7,HSP90AA1,PTPRC,PKP1,GSTP1,RAB10,FCN1,SNX10,CEACAM6,HUWE1,MTMR2,MT3,DNM1L,CHGB,CMTM6,TF,…
1	!	0.000342	831	7442	389	0.052	0.468	GO:0030141	CC	3	secretory granule	9	FGR,FUCA2,ENPP4,CD38,ITGAL,ALDH3B1,PSMB1,SYPL1,SPAG9,MMP25,PLAUR,LTF,DNASE1L1,ACPP,SLC11A1,DERA,CD44,TNFRSF1B,VEZT,ATP6V0A1,TIMP2,RAB27B,CTNNA1,CYBA,HEBP2,FSTL4,PTPRN,SERPINB3,GDI2,CTSA,SYT1,GAL,RAB27A,FSTL3,ACTN1,STK10,SRI,PLD1,ACTN2,CAPZB,EDN1,TOLLIP,CEACAM1,PGM1,STX7,HSP90AA1,PTPRC,PKP1,GSTP1,RAB10,FCN1,SNX10,CEACAM6,HUWE1,CHGB,CMTM6,TF,CMA1,SNAP23,UNC13D,TGFB2,CRISP3,DSP,RAB18,SNAP29,TIMP3,TO…
1	!	0.0059	881	7442	402	0.054	0.456	GO:0005768	CC	3	endosome	8	CFTR,SNX11,M6PR,SPPL2B,VPS41,NISCH,CD4,FYN,SLC11A1,ATP1A2,RRAGD,SNX1,RABEP1,ATP6V0A1,CDH1,ZFYVE16,RAB27B,AP2S1,ADRB1,EPHA3,NEDD4L,CYBA,PTPRN,MCOLN3,NGFR,ABCA7,CALCRL,SLC9A7,STOML1,RAB27A,LRP6,EPHA8,SNX13,TFRC,ACAP1,CLCN4,TSG101,PLD1,RAP1GAP,DNM2,STX7,RAB21,LRP2,RAB10,WDFY1,SNX10,MTMR2,SNX5,KIF16B,RAB11FIP3,CMTM6,TF,RFFL,UNC13D,HDAC6,JAK2,MARCH2,UNC84B,TOM1,IFT27,NCF4,AP4S1,GNPNAT1,RIN3,LGMN,ZFYVE…
1	!	0.00716	335	7442	169	0.023	0.504	GO:0005769	CC	3	early endosome	9	CFTR,VPS41,NISCH,CD4,SNX1,RABEP1,ZFYVE16,ADRB1,EPHA3,MCOLN3,ABCA7,LRP6,EPHA8,SNX13,TFRC,CLCN4,TSG101,RAP1GAP,STX7,RAB21,WDFY1,MTMR2,SNX5,KIF16B,CMTM6,TF,TOM1,RIN3,LIPG,CORO1A,VAC14,C16ORF62,VPS18,SGK3,SNX16,ANKRD27,CLIP3,WDR91,CAV1,SNX8,SH3GL2,DKK1,MTMR4,RAB5C,RND2,CLCN3,EHD1,TRIM3,SLC11A2,PTP4A1,ARRDC3,LNPEP,STAM2,CYTIP,TRAK2,CD207,EPHA4,RAP1A,VAMP8,FKBP15,CD274,RNF11,LRP1,RAB38,RAB17,GGA3,CCDC9…
1	!	0.0146	770	7442	353	0.047	0.458	GO:0009986	CC	3	cell surface	3	CFTR,TFPI,CD38,ITGAL,ITGA3,CX3CL1,TNFRSF12A,RALA,CD79B,CD4,PLAUR,LTF,ABCC2,FAS,CD44,TIMP2,HSPA5,ROS1,IL17RB,DCBLD2,NGFR,LPAR2,ABCA7,FGFR2,FGFR3,ADGRF5,LRP6,FGF10,TFRC,HMMR,FCGR2B,PVR,FERMT2,ENO1,SLC46A1,FAP,SLC1A3,CEACAM1,PTPRC,LRP2,IL12RB2,KCNK2,FCN1,ABCB1,CEACAM6,ACHE,P2RX7,LAG3,SLC9A1,FLT3LG,NRCAM,ITGA6,TF,TYRO3,PDGFB,PROCR,CD40,CTSZ,USP14,LIPG,TLR8,SRPX,CD99L2,CD40LG,STX4,SLC6A2,CD276,FZD3,SF…
1	!	0.00693	1051	7442	472	0.063	0.449	GO:0042175	CC	3	nuclear outer membrane-endoplasmic reticulum membrane network	3	CFTR,CYP51A1,CYP26B1,SPPL2B,TMEM132A,FMO3,POMT2,CD4,PLAUR,ELOVL5,XYLT2,CYP3A43,RB1CC1,SEC63,VRK2,PNPLA6,SLC18A1,HSPA5,CYBA,ENTPD2,SYNE2,SOAT1,CAMK2B,PIGV,DGAT2,PDIA5,SEC61A2,ELOVL1,ATXN3,NAV3,ACSL4,REEP1,PIGB,UFD1L,NUCB2,RDH11,SREBF1,TMEM38A,CLCN4,DHRS9,NOTCH3,SRI,PLD1,FMO4,RAB21,KCNK2,PLOD1,ZMPSTE24,RAB10,CHERP,DNAJA1,ERO1B,HSD17B2,ZW10,ALG9,PPP1R15A,BAX,LPCAT2,DNM1L,SLC9A1,SPTLC1,TYRO3,FMO2,SUC…
1	!	5.63e-29	9254	7442	3932	0.528	0.425	GO:0044422	CC	3	organelle part	2	TNMD,FGR,FUCA2,NFYA,LAS1L,ENPP4,CFTR,CYP51A1,HS3ST1,MAD1L1,LASP1,M6PR,CYP26B1,DBNDD1,TFPI,RBM5,SARM1,AK2,CD38,KDM1A,RECQL,ZMYND10,SLC25A13,HCCS,HOXA11,POLR2J,LIG3,ACSM3,LOC81691,SPPL2B,MSL3,SOX8,FBXL3,ITGAL,ZFX,GDE1,YBX2,KRT33A,MAP3K14,ABCC8,CACNG3,TMEM132A,RALA,BAIAP2L1,ALDH3B1,USH1C,GTF2IRD1,VPS41,ARSD,CCDC124,PAFAH1B1,NOS2,CD79B,PAX6,TEAD3,DNAJC11,FMO3,E2F2,PSMB1,SYN1,JARID2,CDKL5,CAMK1G,TFAP2…
1	!	3.86e-12	5205	7442	2225	0.299	0.427	GO:0043233	CC	3	organelle lumen	3	FGR,FUCA2,NFYA,LAS1L,HS3ST1,RBM5,AK2,KDM1A,RECQL,HOXA11,POLR2J,LIG3,ACSM3,LOC81691,SPPL2B,MSL3,FBXL3,ZFX,YBX2,MAP3K14,TMEM132A,BAIAP2L1,GTF2IRD1,ARSD,NOS2,CD79B,PAX6,TEAD3,E2F2,PSMB1,SYN1,JARID2,CDKL5,TFAP2B,AASS,NFIX,IYD,BAZ1B,ETV7,NCAPD2,PHF7,IDS,CD4,HIVEP2,AKAP8L,PLAUR,ANLN,DCN,ZBTB32,BRCA1,LTF,CALCOCO1,NUB1,POLR3B,DNASE1L1,DDX11,MAMLD1,POLA2,ZC3H3,ZMYND11,ISL1,WWTR1,CYP24A1,SNAI2,ZRANB1,MNAT1…
1	!	3.86e-12	5205	7442	2225	0.299	0.427	GO:0070013	CC	3	intracellular organelle lumen	4	FGR,FUCA2,NFYA,LAS1L,HS3ST1,RBM5,AK2,KDM1A,RECQL,HOXA11,POLR2J,LIG3,ACSM3,LOC81691,SPPL2B,MSL3,FBXL3,ZFX,YBX2,MAP3K14,TMEM132A,BAIAP2L1,GTF2IRD1,ARSD,NOS2,CD79B,PAX6,TEAD3,E2F2,PSMB1,SYN1,JARID2,CDKL5,TFAP2B,AASS,NFIX,IYD,BAZ1B,ETV7,NCAPD2,PHF7,IDS,CD4,HIVEP2,AKAP8L,PLAUR,ANLN,DCN,ZBTB32,BRCA1,LTF,CALCOCO1,NUB1,POLR3B,DNASE1L1,DDX11,MAMLD1,POLA2,ZC3H3,ZMYND11,ISL1,WWTR1,CYP24A1,SNAI2,ZRANB1,MNAT1…
1	!	1.91e-31	9038	7442	3865	0.519	0.428	GO:0044446	CC	3	intracellular organelle part	3	TNMD,FGR,FUCA2,NFYA,LAS1L,ENPP4,CFTR,CYP51A1,HS3ST1,MAD1L1,LASP1,M6PR,CYP26B1,DBNDD1,RBM5,SARM1,AK2,CD38,KDM1A,RECQL,ZMYND10,SLC25A13,HCCS,HOXA11,POLR2J,LIG3,ACSM3,LOC81691,SPPL2B,MSL3,SOX8,FBXL3,ITGAL,ZFX,GDE1,YBX2,KRT33A,MAP3K14,ABCC8,CACNG3,TMEM132A,RALA,BAIAP2L1,ALDH3B1,GTF2IRD1,VPS41,ARSD,CCDC124,PAFAH1B1,NOS2,CD79B,PAX6,TEAD3,DNAJC11,FMO3,E2F2,PSMB1,SYN1,JARID2,CDKL5,CAMK1G,TFAP2B,SYPL1,CYB…
1	!	3e-11	4434	7442	1911	0.257	0.431	GO:0044428	CC	3	nuclear part	4	TNMD,NFYA,LAS1L,MAD1L1,RBM5,KDM1A,RECQL,HOXA11,POLR2J,LIG3,LOC81691,SPPL2B,MSL3,SOX8,FBXL3,ZFX,YBX2,MAP3K14,BAIAP2L1,GTF2IRD1,PAFAH1B1,CD79B,PAX6,TEAD3,E2F2,PSMB1,SYN1,JARID2,CDKL5,TFAP2B,NFIX,IYD,BAZ1B,ETV7,NCAPD2,PHF7,HIVEP2,AKAP8L,ANLN,ZBTB32,BRCA1,CALCOCO1,NUB1,POLR3B,DDX11,MAMLD1,POLA2,ZC3H3,ZMYND11,ISL1,WWTR1,CYP24A1,SNAI2,ZRANB1,MNAT1,SAMD4A,RUNX3,MRE11A,CPS1,RNH1,RB1CC1,BIRC3,AKAP11,GLRX2…
1	!	3.44e-09	4078	7442	1751	0.235	0.429	GO:0031981	CC	3	nuclear lumen	5	NFYA,LAS1L,RBM5,KDM1A,RECQL,HOXA11,POLR2J,LIG3,LOC81691,SPPL2B,MSL3,FBXL3,ZFX,YBX2,MAP3K14,BAIAP2L1,GTF2IRD1,CD79B,PAX6,TEAD3,E2F2,PSMB1,SYN1,JARID2,CDKL5,TFAP2B,NFIX,IYD,BAZ1B,ETV7,NCAPD2,PHF7,HIVEP2,AKAP8L,ANLN,ZBTB32,BRCA1,CALCOCO1,NUB1,POLR3B,DDX11,MAMLD1,POLA2,ZC3H3,ZMYND11,ISL1,WWTR1,CYP24A1,SNAI2,ZRANB1,MNAT1,SAMD4A,RUNX3,MRE11A,CPS1,RNH1,BIRC3,AKAP11,GLRX2,SNAPC1,STRAP,DEF6,RRAGD,NR1H3,NC…
1	!	2.62e-10	3473	7442	1518	0.204	0.437	GO:0005654	CC	3	nucleoplasm	5	NFYA,LAS1L,RBM5,KDM1A,RECQL,HOXA11,POLR2J,LIG3,SPPL2B,MSL3,FBXL3,ZFX,BAIAP2L1,GTF2IRD1,CD79B,PAX6,TEAD3,E2F2,PSMB1,JARID2,CDKL5,TFAP2B,NFIX,IYD,BAZ1B,ETV7,NCAPD2,PHF7,HIVEP2,AKAP8L,ANLN,ZBTB32,BRCA1,POLR3B,DDX11,MAMLD1,POLA2,ZC3H3,ZMYND11,ISL1,WWTR1,CYP24A1,SNAI2,ZRANB1,MNAT1,RUNX3,MRE11A,RNH1,BIRC3,GLRX2,SNAPC1,STRAP,DEF6,RRAGD,NR1H3,NCAPH2,TOMM34,FAS,VEZT,POU2F2,TBPL1,BCLAF1,ATP6V0A1,STAP1,NSUN…
1	!	0.000116	1623	7442	721	0.097	0.444	GO:0031984	CC	3	organelle subcompartment	4	CFTR,CYP51A1,M6PR,CYP26B1,SPPL2B,TMEM132A,FMO3,CAMK1G,POMT2,CD4,PLAUR,QPCTL,ELOVL5,XYLT2,CYP3A43,RB1CC1,SEC63,B4GALT7,VRK2,PNPLA6,FUT8,GABARAPL2,SLC18A1,CDH1,RAB27B,HSPA5,CYBA,TRAPPC3,ENTPD2,SYNE2,SOAT1,CAMK2B,PIGV,DGAT2,ST3GAL6,ABCA7,PDIA5,SEC61A2,SLC9A7,ELOVL1,ATXN3,GOLGA5,ACSL4,REEP1,PIGB,UFD1L,ST6GALNAC1,NDST1,RDH11,SREBF1,TMEM38A,CLCN4,DHRS9,NOTCH3,SRI,PLD1,FMO4,KLHL20,RAP1GAP,DNM2,RAB21,KCN…
1	!	3.23e-11	1452	7442	692	0.093	0.477	GO:0044433	CC	3	cytoplasmic vesicle part	4	FGR,FUCA2,ENPP4,CFTR,M6PR,DBNDD1,CD38,SPPL2B,ITGAL,GDE1,ABCC8,CACNG3,RALA,ALDH3B1,VPS41,PSMB1,SYN1,SYPL1,MMP25,IYD,STAB1,CD4,PLAUR,LTF,DNASE1L1,ACPP,SLC11A1,MARCO,GABRA1,DERA,RRAGD,CD44,TNFRSF1B,SNX1,RABEP1,ATP6V0A1,TIMP2,SLC18A1,MSR1,ZFYVE16,RAB27B,AP2S1,CYBA,HEBP2,PTPRN,KIF1B,MCOLN3,SERPINB3,GDI2,ATG5,CAMK2B,APPBP2,CTSA,SNX24,ABCA7,SLC9A7,STOML1,SYT1,RAB27A,LRP6,CAMK2A,EPHA8,SNX13,ACTN1,EPN2,TF…
1	!	0.00797	499	7442	240	0.032	0.481	GO:0044440	CC	3	endosomal part	5	CFTR,SPPL2B,VPS41,SLC11A1,RRAGD,SNX1,RABEP1,ATP6V0A1,ZFYVE16,RAB27B,AP2S1,MCOLN3,ABCA7,SLC9A7,STOML1,RAB27A,LRP6,EPHA8,SNX13,TFRC,ACAP1,CLCN4,TSG101,PLD1,STX7,RAB21,LRP2,RAB10,SNX10,MTMR2,SNX5,KIF16B,RAB11FIP3,CMTM6,TF,RFFL,JAK2,MARCH2,UNC84B,NCF4,AP4S1,GNPNAT1,LGMN,ZFYVE21,SLA2,TLR8,VAC14,CTSH,VPS18,NDRG1,SNX16,ANKRD27,CLIP3,WDR91,ATP6V0A4,CAV1,SNX8,TMEM106B,TYRP1,ABHD17B,RAB11FIP2,DKK1,MTMR4,GO…
1	!	0.00722	1302	7442	575	0.077	0.442	GO:0044432	CC	3	endoplasmic reticulum part	4	FUCA2,CFTR,CYP51A1,CYP26B1,SPPL2B,TMEM132A,ARSD,FMO3,POMT2,CD4,FYN,PLAUR,ELOVL5,XYLT2,CYP3A43,RB1CC1,SEC63,VRK2,PNPLA6,SLC18A1,HSPA5,CP,RCN1,CYBA,ENTPD2,SYNE2,SOAT1,F7,CAMK2B,PIGV,ARSF,DGAT2,PDIA5,SEC61A2,ELOVL1,ATXN3,ACSL4,REEP1,PIGB,UFD1L,FSTL3,RDH11,SREBF1,P4HA2,TMEM38A,CLCN4,DHRS9,NOTCH3,SRI,PLD1,FMO4,EDN1,BPIFB2,RAB21,AFP,COL19A1,KCNK2,PLOD1,ZMPSTE24,RAB10,CHERP,DNAJA1,ERO1B,HSD17B2,ZW10,ALG…
1	!	0.00605	1033	7442	465	0.062	0.45	GO:0098827	CC	3	endoplasmic reticulum subcompartment	5	CFTR,CYP51A1,CYP26B1,SPPL2B,TMEM132A,FMO3,POMT2,CD4,PLAUR,ELOVL5,XYLT2,CYP3A43,RB1CC1,SEC63,VRK2,PNPLA6,SLC18A1,HSPA5,CYBA,ENTPD2,SYNE2,SOAT1,CAMK2B,PIGV,DGAT2,PDIA5,SEC61A2,ELOVL1,ATXN3,ACSL4,REEP1,PIGB,UFD1L,RDH11,SREBF1,TMEM38A,CLCN4,DHRS9,NOTCH3,SRI,PLD1,FMO4,RAB21,KCNK2,PLOD1,ZMPSTE24,RAB10,CHERP,DNAJA1,ERO1B,HSD17B2,ZW10,ALG9,PPP1R15A,BAX,LPCAT2,DNM1L,SLC9A1,SPTLC1,TYRO3,FMO2,SUCO,CYP26A1,I…
1	!	0.00674	1029	7442	463	0.062	0.45	GO:0005789	CC	3	endoplasmic reticulum membrane	5	CFTR,CYP51A1,CYP26B1,SPPL2B,TMEM132A,FMO3,POMT2,CD4,PLAUR,ELOVL5,XYLT2,CYP3A43,RB1CC1,SEC63,VRK2,PNPLA6,SLC18A1,HSPA5,CYBA,ENTPD2,SYNE2,SOAT1,CAMK2B,PIGV,DGAT2,PDIA5,SEC61A2,ELOVL1,ATXN3,ACSL4,REEP1,PIGB,UFD1L,RDH11,SREBF1,TMEM38A,CLCN4,DHRS9,NOTCH3,SRI,PLD1,FMO4,RAB21,KCNK2,PLOD1,ZMPSTE24,RAB10,CHERP,DNAJA1,ERO1B,HSD17B2,ZW10,ALG9,PPP1R15A,BAX,LPCAT2,DNM1L,SLC9A1,SPTLC1,TYRO3,FMO2,SUCO,CYP26A1,I…
1	!	5.05e-07	2157	7442	958	0.129	0.444	GO:0043230	CC	3	extracellular organelle	1	FGR,FUCA2,ENPP4,ARF5,AK2,CD38,LOC81691,PON1,ITGAL,ITGA3,TMEM132A,RALA,BAIAP2L1,ALDH3B1,GGCT,PAFAH1B1,CD79B,PSMB1,SYPL1,SPAG9,SLC6A13,CD22,LTF,DDX11,HEBP1,ACPP,WAS,ATP1A2,RNH1,FAS,CD44,FUT8,ATP6V0A1,CDH1,C6,RAB27B,CAPG,HSPA5,CP,NEDD4L,HEBP2,LAMA3,ENTPD2,SYNE2,SERPINB3,GDI2,ARSF,TM7SF3,ST3GAL6,CTSA,SLC12A2,BCAS1,YBX1,PFKP,ACSL4,DNAJA2,ATP1B3,NEDD4,RAB27A,NUCB2,SLC44A1,PABPC1,SLC12A3,CYBRD1,ACTN1,TF…
1	!	5.33e-07	2155	7442	957	0.129	0.444	GO:1903561	CC	3	extracellular vesicle	2	FGR,FUCA2,ENPP4,ARF5,AK2,CD38,LOC81691,PON1,ITGAL,ITGA3,TMEM132A,RALA,BAIAP2L1,ALDH3B1,GGCT,PAFAH1B1,CD79B,PSMB1,SYPL1,SPAG9,SLC6A13,CD22,LTF,DDX11,HEBP1,ACPP,WAS,ATP1A2,RNH1,FAS,CD44,FUT8,ATP6V0A1,CDH1,C6,RAB27B,CAPG,HSPA5,CP,NEDD4L,HEBP2,LAMA3,ENTPD2,SYNE2,SERPINB3,GDI2,ARSF,TM7SF3,ST3GAL6,CTSA,SLC12A2,BCAS1,YBX1,PFKP,ACSL4,DNAJA2,ATP1B3,NEDD4,RAB27A,NUCB2,SLC44A1,PABPC1,SLC12A3,CYBRD1,ACTN1,TF…
1	!	9.45e-05	2740	7442	1174	0.158	0.428	GO:0044459	CC	3	plasma membrane part	1	FGR,CFTR,M6PR,TFPI,SLC7A2,CD38,ZMYND10,SLC25A13,PRSS22,ITGAL,ITGA3,ABCC8,CACNG3,CACNA1G,RALA,ADIPOR2,MATK,CEACAM7,CD79B,CACNA2D2,SELE,CDKL5,SYPL1,PLEKHG6,IYD,STAB1,SLC6A13,CD4,BTK,FYN,PLAUR,CD6,SLC38A5,SLC11A1,ATP1A2,MARCO,SLC7A9,GABRA1,ABCC2,FAS,CD44,KCNG1,IFNGR1,TNFRSF1B,MUSK,SLC4A7,SLC18A1,MSR1,CDH1,C6,RAB27B,AP2S1,LCP2,ADRB1,CTNNA1,EPHA3,LIMA1,SLC4A8,PTGER3,HOMER3,CYBA,SYNE2,NPFFR2,IL17RB,DCB…
1	!	0.017	1068	7442	476	0.064	0.446	GO:0098590	CC	3	plasma membrane region	2	FGR,CFTR,TFPI,CD38,ZMYND10,ITGA3,CACNG3,RALA,CEACAM7,SELE,CDKL5,PLEKHG6,PLAUR,ATP1A2,SLC7A9,GABRA1,ABCC2,CD44,MUSK,SLC4A7,CDH1,RAB27B,LCP2,CTNNA1,LIMA1,HOMER3,CYBA,SYNE2,LZTS1,CA11,SLC12A2,ABCA7,SNCAIP,PKN2,ERBB3,CTNNA2,ASPM,SYT1,RASGRP2,ATP1B3,NEDD4,RAB27A,LRP6,CAMK2A,SLC12A3,CYBRD1,TFRC,FERMT2,ADD2,FSCN1,PLD1,SLC46A1,LRCH4,FAP,CEACAM1,DNM2,RAB21,SLC4A4,HSP90AA1,LRP2,EPB41L3,DLG3,KCNK2,ERC1,FAT1…
1	!	0.0247	1661	7442	716	0.096	0.431	GO:0031226	CC	3	intrinsic component of plasma membrane	2	CFTR,M6PR,SLC7A2,SLC25A13,PRSS22,ITGAL,ITGA3,ABCC8,CACNG3,ADIPOR2,CD79B,SELE,SYPL1,IYD,STAB1,SLC6A13,CD4,PLAUR,CD6,SLC38A5,SLC11A1,ATP1A2,MARCO,SLC7A9,GABRA1,ABCC2,FAS,CD44,KCNG1,IFNGR1,TNFRSF1B,MUSK,SLC4A7,SLC18A1,MSR1,C6,ADRB1,EPHA3,SLC4A8,PTGER3,CYBA,NPFFR2,IL17RB,DCBLD2,SLC6A16,NGFR,LPAR2,SLC12A2,CALCRL,ERBB3,TIE1,CD84,FGFR2,FGFR3,ATP1B3,EPHA8,SLC12A3,SLC6A15,TFRC,FCGR2B,PVR,CLCN4,SLC24A1,KCN…
1	!	0.0229	1581	7442	684	0.092	0.433	GO:0005887	CC	3	integral component of plasma membrane	3	CFTR,M6PR,SLC7A2,SLC25A13,ITGAL,ITGA3,ABCC8,CACNG3,CD79B,SELE,SYPL1,IYD,STAB1,SLC6A13,CD4,PLAUR,CD6,SLC38A5,SLC11A1,ATP1A2,MARCO,SLC7A9,GABRA1,ABCC2,FAS,CD44,KCNG1,IFNGR1,TNFRSF1B,MUSK,SLC4A7,SLC18A1,MSR1,C6,ADRB1,EPHA3,SLC4A8,PTGER3,CYBA,NPFFR2,IL17RB,DCBLD2,SLC6A16,NGFR,LPAR2,SLC12A2,CALCRL,ERBB3,TIE1,CD84,FGFR2,FGFR3,ATP1B3,EPHA8,SLC12A3,SLC6A15,TFRC,FCGR2B,PVR,CLCN4,SLC24A1,KCNQ2,ICAM3,IL4R,F…
1	!	1.93e-11	2904	7442	1296	0.174	0.446	GO:0031090	CC	3	organelle membrane	1	FGR,ENPP4,CFTR,CYP51A1,M6PR,CYP26B1,DBNDD1,TFPI,SARM1,CD38,SLC25A13,HCCS,SPPL2B,ITGAL,GDE1,ABCC8,CACNG3,TMEM132A,RALA,ALDH3B1,VPS41,PAFAH1B1,DNAJC11,FMO3,SYN1,CAMK1G,SYPL1,CYB561,MMP25,IYD,STAB1,CD4,PLAUR,QPCTL,SLC25A39,ACPP,WAS,BID,XYLT2,SLC11A1,MARCO,CYP24A1,CYP3A43,CPS1,GABRA1,RB1CC1,RRAGD,TOMM34,CD44,B4GALT7,VRK2,TNFRSF1B,SNX1,RABEP1,BAK1,FUT8,ATP6V0A1,GABARAPL2,SLC18A1,MSR1,ZFYVE16,RAB27B,AP…
1	!	3.61e-12	2019	7442	936	0.126	0.464	GO:0098588	CC	3	bounding membrane of organelle	2	ENPP4,CFTR,M6PR,DBNDD1,SARM1,CD38,SPPL2B,ITGAL,ABCC8,CACNG3,TMEM132A,ALDH3B1,VPS41,DNAJC11,SYN1,CAMK1G,SYPL1,CYB561,MMP25,STAB1,CD4,PLAUR,QPCTL,ACPP,BID,XYLT2,SLC11A1,MARCO,CYP24A1,RRAGD,TOMM34,CD44,B4GALT7,TNFRSF1B,SNX1,RABEP1,BAK1,FUT8,ATP6V0A1,GABARAPL2,SLC18A1,MSR1,ZFYVE16,RAB27B,AP2S1,CP,CYBA,TRAPPC3,PTPRN,SYNE2,MCOLN3,ATG5,CAMK2B,ST3GAL6,CTSA,ABCA7,SLC9A7,GOLGA5,STOML1,SYT1,NAV3,ACSL4,MAOB,…
1	!	0.00676	454	7442	221	0.03	0.487	GO:0010008	CC	3	endosome membrane	3	CFTR,SPPL2B,VPS41,SLC11A1,SNX1,RABEP1,ATP6V0A1,ZFYVE16,RAB27B,AP2S1,MCOLN3,ABCA7,SLC9A7,STOML1,RAB27A,LRP6,EPHA8,SNX13,TFRC,ACAP1,CLCN4,TSG101,PLD1,STX7,RAB21,RAB10,SNX10,MTMR2,SNX5,KIF16B,RAB11FIP3,CMTM6,TF,RFFL,MARCH2,UNC84B,NCF4,GNPNAT1,ZFYVE21,SLA2,TLR8,VAC14,VPS18,NDRG1,SNX16,CLIP3,WDR91,ATP6V0A4,CAV1,SNX8,TMEM106B,TYRP1,ABHD17B,RAB11FIP2,DKK1,MTMR4,GOSR2,SLC6A4,RAB5C,CLCN3,SNX25,EHD1,TCIRG1…
1	!	1.31e-07	754	7442	374	0.05	0.496	GO:0012506	CC	3	vesicle membrane	2	ENPP4,CFTR,M6PR,DBNDD1,CD38,ITGAL,GDE1,ABCC8,CACNG3,RALA,ALDH3B1,SYN1,SYPL1,MMP25,IYD,STAB1,CD4,PLAUR,ACPP,WAS,SLC11A1,MARCO,GABRA1,CD44,TNFRSF1B,ATP6V0A1,SLC18A1,MSR1,RAB27B,AP2S1,CYBA,PTPRN,KIF1B,ATG5,CAMK2B,APPBP2,SNX24,SYT1,RAB27A,CAMK2A,NCK2,EPN2,TFRC,SREBF1,STK10,SRI,PLD1,CEACAM1,SCGN,DNM2,DCT,RAB21,PTPRC,PKP1,LRP2,RAB10,CEACAM6,DNM1L,SNX5,CMTM6,TF,SLC17A6,SNAP23,DSP,RAB18,ZDHHC8,SNAP29,TOM…
1	!	1.14e-07	735	7442	366	0.049	0.498	GO:0030659	CC	3	cytoplasmic vesicle membrane	3	ENPP4,CFTR,M6PR,DBNDD1,CD38,ITGAL,GDE1,ABCC8,CACNG3,RALA,ALDH3B1,SYN1,SYPL1,MMP25,IYD,STAB1,CD4,PLAUR,ACPP,SLC11A1,MARCO,GABRA1,CD44,TNFRSF1B,ATP6V0A1,SLC18A1,MSR1,RAB27B,AP2S1,CYBA,PTPRN,KIF1B,ATG5,CAMK2B,APPBP2,SNX24,SYT1,RAB27A,CAMK2A,EPN2,TFRC,SREBF1,STK10,SRI,PLD1,CEACAM1,SCGN,DNM2,DCT,RAB21,PTPRC,PKP1,LRP2,RAB10,CEACAM6,DNM1L,SNX5,CMTM6,TF,SLC17A6,SNAP23,DSP,RAB18,ZDHHC8,SNAP29,TOM1,SYNGR1,…
1	!	0.0152	156	7442	87	0.012	0.558	GO:0030666	CC	3	endocytic vesicle membrane	4	CACNG3,STAB1,SLC11A1,MARCO,ATP6V0A1,MSR1,AP2S1,CYBA,ATG5,CAMK2B,CAMK2A,EPN2,DNM2,RAB10,SNAP23,CORO1A,STX4,ATP6V0A4,CAV1,TYRP1,SH3GL2,WNT3,TCIRG1,WNT5B,RAB23,HBEGF,WNT5A,WNT6,CD207,ATP6V0B,VAMP8,GRIA2,LRP1,RAB9A,RAB38,VAMP7,WNT1,GRIA3,RAC2,SMO,CD36,STAB2,TLR2,ANXA3,RAB20,GPR161,RPS27A,ATG12,EGFR,ATP6V0D2,CAMK2G,FCGR1A,UBC,WNT3A,GRIA1,RAB11FIP1,COLEC12,AP2M1,WNT4,NOSTRIN,FZD5,NOS3,CYBB,RAB8B,RAB8A,…
1	!	0.0465	300	7442	150	0.02	0.5	GO:0030667	CC	3	secretory granule membrane	4	ENPP4,CD38,ITGAL,ALDH3B1,MMP25,PLAUR,ACPP,SLC11A1,CD44,TNFRSF1B,ATP6V0A1,RAB27B,CYBA,SYT1,RAB27A,STK10,SRI,PLD1,CEACAM1,PTPRC,PKP1,RAB10,CEACAM6,CMTM6,SNAP23,DSP,RAB18,SNAP29,TOM1,SYNGR1,DNAJC5,MAGT1,SYTL4,C16ORF62,ATP8B4,CAV1,TSPAN14,P2RX1,RAB5C,RND2,CPE,TCIRG1,ACRBP,VNN1,PHACTR2,SPARC,RAP1A,CD46,LRMP,VAMP8,HVCN1,CD97,NCKAP1L,DBH,VAMP7,ATP8A1,ABCC4,TEKT3,PTPRB,CD68,SLC44A2,SIGLEC9,MOSPD2,ATP8B3,…
1	!	7.2e-07	2133	7442	947	0.127	0.444	GO:0070062	CC	3	extracellular exosome	1	FGR,FUCA2,ENPP4,ARF5,AK2,CD38,LOC81691,PON1,ITGAL,ITGA3,TMEM132A,RALA,BAIAP2L1,ALDH3B1,GGCT,PAFAH1B1,CD79B,PSMB1,SYPL1,SPAG9,SLC6A13,CD22,LTF,DDX11,HEBP1,ACPP,WAS,RNH1,FAS,CD44,FUT8,ATP6V0A1,CDH1,C6,RAB27B,CAPG,HSPA5,CP,NEDD4L,HEBP2,LAMA3,ENTPD2,SYNE2,SERPINB3,GDI2,ARSF,TM7SF3,ST3GAL6,CTSA,SLC12A2,BCAS1,YBX1,PFKP,ACSL4,DNAJA2,ATP1B3,NEDD4,RAB27A,NUCB2,SLC44A1,PABPC1,SLC12A3,CYBRD1,ACTN1,TFRC,MPP5…
1	!	0.00702	344	7442	173	0.023	0.503	GO:0098687	CC	7	chromosomal region	1	MAD1L1,KDM1A,PAFAH1B1,BAZ1B,NCAPD2,MRE11A,SPDL1,TPR,RAD51,SPO11,PPP1R12A,POLD1,PPP2R5A,SP100,TP53BP1,SIRT2,MCM2,CLASP1,MCM6,SPAG5,SIRT6,SMC1B,PPP2R5C,KIF22,RIF1,NDC80,PDS5B,SEH1L,ZW10,AURKA,BIRC5,CBX5,MSH2,TFIP11,CENPM,DMC1,UNC84B,THOC5,MCM5,RANGAP1,APEX1,REC8,RASSF2,SUV39H1,STAG2,CENPI,CTCF,KAT8,OIP5,DCTN6,PPP2CB,MCM4,PPP2R1A,ZNF330,GAR1,NCAPG,MCM3,RNF8,TTK,RAD50,CENPA,ORC2L,NEK2,CENPF,STAG1,DCL…
1	!	9.32e-05	193	7442	111	0.015	0.575	GO:0000775	CC	7	chromosome, centromeric region	2	MAD1L1,PAFAH1B1,BAZ1B,NCAPD2,SPDL1,TPR,PPP1R12A,PPP2R5A,TP53BP1,CLASP1,SPAG5,SMC1B,PPP2R5C,KIF22,NDC80,PDS5B,SEH1L,ZW10,AURKA,BIRC5,CBX5,CENPM,RANGAP1,REC8,RASSF2,SUV39H1,STAG2,CENPI,CTCF,KAT8,OIP5,DCTN6,PPP2CB,PPP2R1A,ZNF330,NCAPG,TTK,CENPA,ORC2L,NEK2,CENPF,STAG1,HELLS,KIAA1267,NUP43,CENPL,TEX14,KIF18A,SEPT7,CBX3,ZWINT,HJURP,SEPT6,NUP85,CENPB,KDM4B,KNSTRN,SGOL1,DNMT1,DCTN4,CCNB1,CDCA8,DYNC1LI2,D…
1	!	1.56e-36	17510	7442	6947	0.933	0.397	GO:0003674	MF	18	molecular_function	1	TNMD,FGR,FUCA2,NFYA,LAS1L,ENPP4,CFTR,CYP51A1,HS3ST1,MAD1L1,LASP1,SNX11,M6PR,CYP26B1,TFPI,RBM5,SLC7A2,ARF5,SARM1,AK2,CD38,KDM1A,RECQL,ARHGAP33,SLC22A16,ZMYND10,SLC25A13,HCCS,PRSS22,HOXA11,POLR2J,LIG3,ACSM3,LOC81691,SPPL2B,FAM214B,MSL3,PON1,SOX8,MYCBP2,FBXL3,ITGAL,ITGA3,ZFX,GDE1,CRLF1,YBX2,KRT33A,MAP3K14,ABCC8,CACNG3,TMEM132A,TAC1,CX3CL1,CACNA1G,TNFRSF12A,RALA,BAIAP2L1,ALDH3B1,CCL26,USH1C,GGCT,GTF2…
1	!	4.36e-09	1830	7442	838	0.113	0.458	GO:0098772	MF	18	molecular function regulator	2	CFTR,TFPI,ARHGAP33,MYCBP2,CRLF1,MAP3K14,CACNG3,CX3CL1,CCL26,TFAP2B,PLEKHG6,IL32,FYN,APBA3,DCN,SEMA3B,LTF,WAS,MNAT1,RNH1,BIRC3,DEPDC1,TYMP,RABEP1,FAM13B,ARHGAP31,DEPDC1B,TIMP2,ADRB1,ARAP2,KITLG,UTS2,NEDD4L,TRAPPC3,EIF2AK2,SERPINB3,PKP2,GDI2,PPP1R12A,RASGRF1,CAMK2B,WNK1,CTSA,ERBB3,TBC1D22B,PPP2R5A,NGEF,FGFR2,MYO9A,EVI5,FGFR3,TBC1D25,RASGRP2,PSME4,DNAJA2,GAL,ATP1B3,NEDD4,GNB5,LRP6,FGF10,CAMK2A,ARHGA…
1	!	0.000149	1035	7442	477	0.064	0.461	GO:0030234	MF	18	enzyme regulator activity	3	TFPI,ARHGAP33,MAP3K14,TFAP2B,PLEKHG6,APBA3,DCN,LTF,WAS,MNAT1,RNH1,BIRC3,DEPDC1,RABEP1,FAM13B,ARHGAP31,DEPDC1B,TIMP2,ARAP2,EIF2AK2,SERPINB3,GDI2,PPP1R12A,WNK1,CTSA,ERBB3,TBC1D22B,PPP2R5A,MYO9A,EVI5,TBC1D25,PSME4,DNAJA2,ATP1B3,GNB5,LRP6,ARHGAP10,TRIB2,SREBF1,ACAP1,LLGL2,PPP2R3A,PPP2R2C,RASAL2,VPS9D1,ARHGAP15,RGS11,RAP1GAP,ARHGEF1,PPP1R12B,FBLN1,CST7,PPP2R5C,HSP90AA1,CCNT2,SMAP2,GSTP1,WNT11,DNAJA1,P…
1	!	0.0425	350	7442	172	0.023	0.491	GO:0060589	MF	18	nucleoside-triphosphatase regulator activity	4	ARHGAP33,PLEKHG6,WAS,DEPDC1,RABEP1,FAM13B,ARHGAP31,DEPDC1B,ARAP2,GDI2,TBC1D22B,MYO9A,EVI5,TBC1D25,DNAJA2,ATP1B3,GNB5,ARHGAP10,ACAP1,LLGL2,RASAL2,VPS9D1,ARHGAP15,RGS11,RAP1GAP,ARHGEF1,SMAP2,WNT11,DNAJA1,DNM1L,GMIP,ARHGAP4,TBC1D2,MYO9B,RANBP1,SH3BP1,DEPDC5,RANGAP1,AHSA1,RIN3,DNAJA3,RASAL3,SYDE1,ANKRD27,SIPA1L3,ADAP1,DNAJB6,CHN2,BAG1,ARHGAP21,GIT1,RUNDC3A,RGS9,PFN1,TBC1D9,TBC1D19,ELMOD1,RASAL1,ECT2,…
1	!	0.00202	515	7442	250	0.034	0.485	GO:0008047	MF	18	enzyme activator activity	4	ARHGAP33,PLEKHG6,LTF,MNAT1,DEPDC1,RABEP1,FAM13B,ARHGAP31,DEPDC1B,ARAP2,GDI2,WNK1,CTSA,ERBB3,TBC1D22B,MYO9A,EVI5,TBC1D25,PSME4,DNAJA2,ATP1B3,GNB5,ARHGAP10,SREBF1,ACAP1,LLGL2,RASAL2,VPS9D1,ARHGAP15,RGS11,RAP1GAP,ARHGEF1,PPP1R12B,FBLN1,SMAP2,WNT11,DNAJA1,PPP1R15A,MT3,DNM1L,GMIP,ARHGAP4,PSME1,TBC1D2,MYO9B,RANBP1,SH3BP1,DEPDC5,PDGFB,NCF4,RANGAP1,AHSA1,RIN3,TCL1A,STK4,RGCC,MMP15,CYB5B,STX4,CTSH,STK3,RA…
1	!	8.22e-51	15017	7442	6167	0.829	0.411	GO:0005488	MF	18	binding	2	TNMD,FGR,FUCA2,NFYA,LAS1L,ENPP4,CFTR,CYP51A1,MAD1L1,LASP1,SNX11,M6PR,CYP26B1,RBM5,ARF5,SARM1,AK2,CD38,KDM1A,RECQL,ARHGAP33,ZMYND10,SLC25A13,HCCS,HOXA11,POLR2J,LIG3,ACSM3,LOC81691,SPPL2B,FAM214B,MSL3,PON1,SOX8,MYCBP2,FBXL3,ITGAL,ITGA3,ZFX,GDE1,CRLF1,YBX2,MAP3K14,ABCC8,CACNG3,TAC1,CX3CL1,CACNA1G,TNFRSF12A,RALA,BAIAP2L1,ALDH3B1,CCL26,USH1C,GGCT,GTF2IRD1,VPS41,ARSD,ADIPOR2,CDKL3,PRSS21,CCDC124,PAFAH1…
1	!	0.0443	6179	7442	2490	0.335	0.403	GO:1901363	MF	18	heterocyclic compound binding	3	FGR,NFYA,LAS1L,CFTR,CYP51A1,CYP26B1,RBM5,ARF5,AK2,KDM1A,RECQL,HOXA11,POLR2J,LIG3,ACSM3,LOC81691,MSL3,SOX8,ZFX,YBX2,MAP3K14,ABCC8,RALA,GTF2IRD1,CDKL3,CCDC124,NOS2,MATK,PAX6,TEAD3,FMO3,E2F2,SYN1,JARID2,CDKL5,CAMK1G,CDK11A,NADK,TFAP2B,NFIX,CSDE1,PAX7,IYD,BAZ1B,ETV7,DYRK4,BTK,FYN,HIVEP2,AKAP8L,DCN,MAP4K3,ZBTB32,BRCA1,LTF,CALCOCO1,POLR3B,DNASE1L1,DDX11,HEBP1,POLA2,ZC3H3,ZMYND11,ISL1,ATP1A2,CYP24A1,SNA…
1	!	1.45e-13	6165	7442	2616	0.352	0.424	GO:0043167	MF	18	ion binding	3	FGR,ENPP4,CFTR,CYP51A1,LASP1,SNX11,CYP26B1,RBM5,ARF5,AK2,KDM1A,RECQL,ARHGAP33,ZMYND10,SLC25A13,HCCS,LIG3,ACSM3,PON1,MYCBP2,ITGAL,ITGA3,ZFX,GDE1,MAP3K14,ABCC8,RALA,VPS41,ARSD,ADIPOR2,CDKL3,PAFAH1B1,NOS2,MATK,TKTL1,CACNA2D2,SELE,FMO3,MYLIP,SYN1,CDKL5,CAMK1G,CDK11A,NADK,CYB561,MMP25,IYD,POMT2,BAZ1B,DYRK4,PHF7,NISCH,STAB1,IDS,CD4,BTK,FYN,HIVEP2,AKAP8L,QPCTL,MAP4K3,ZBTB32,BRCA1,PRICKLE3,LTF,POLR3B,DDX…
1	!	3.41e-12	2737	7442	1233	0.166	0.45	GO:0043168	MF	18	anion binding	4	FGR,CFTR,SNX11,CYP26B1,ARF5,AK2,KDM1A,RECQL,ARHGAP33,LIG3,ACSM3,PON1,MAP3K14,ABCC8,RALA,CDKL3,PAFAH1B1,NOS2,MATK,SELE,FMO3,SYN1,CDKL5,CAMK1G,CDK11A,NADK,IYD,BAZ1B,DYRK4,NISCH,STAB1,BTK,FYN,MAP4K3,LTF,DDX11,ATP1A2,RUNX3,CPS1,ABCC2,RRAGD,CD44,VRK2,SNX1,MUSK,UBA6,GAB2,STAP1,TUBG2,ZFYVE16,RAB27B,TRIT1,EPHA3,HSPA5,YTHDC2,ARAP2,ROS1,SNX29,RFC2,RAD51,POLQ,PIK3CB,ENTPD2,KIF1B,SPO11,EIF2AK2,SOAT1,LAMC2,CA…
1	!	0.00074	4229	7442	1755	0.236	0.415	GO:0043169	MF	18	cation binding	4	ENPP4,CYP51A1,LASP1,CYP26B1,RBM5,ZMYND10,SLC25A13,HCCS,LIG3,ACSM3,PON1,MYCBP2,ITGAL,ITGA3,ZFX,GDE1,VPS41,ARSD,ADIPOR2,NOS2,TKTL1,CACNA2D2,SELE,MYLIP,NADK,CYB561,MMP25,POMT2,BAZ1B,DYRK4,PHF7,STAB1,IDS,CD4,BTK,FYN,HIVEP2,AKAP8L,QPCTL,ZBTB32,BRCA1,PRICKLE3,LTF,POLR3B,DDX11,ZC3H3,ZMYND11,XYLT2,ISL1,ATP1A2,CYP24A1,SNAI2,ZRANB1,ZFP64,MNAT1,MRE11A,CYP3A43,CPS1,FHL1,RNF10,ZNF839,BIRC3,GLRX2,NR1H3,B4GALT7…
1	!	5.46e-05	4139	7442	1733	0.233	0.419	GO:0046872	MF	18	metal ion binding	5	ENPP4,CYP51A1,LASP1,CYP26B1,RBM5,ZMYND10,SLC25A13,HCCS,LIG3,ACSM3,PON1,MYCBP2,ITGAL,ITGA3,ZFX,GDE1,VPS41,ARSD,ADIPOR2,NOS2,TKTL1,CACNA2D2,SELE,MYLIP,NADK,CYB561,MMP25,POMT2,BAZ1B,DYRK4,PHF7,STAB1,IDS,CD4,BTK,FYN,HIVEP2,AKAP8L,QPCTL,ZBTB32,BRCA1,PRICKLE3,LTF,POLR3B,DDX11,ZC3H3,ZMYND11,XYLT2,ISL1,ATP1A2,CYP24A1,SNAI2,ZRANB1,ZFP64,MNAT1,MRE11A,CYP3A43,CPS1,FHL1,RNF10,ZNF839,BIRC3,GLRX2,NR1H3,B4GALT7…
1	!	0.041	6255	7442	2520	0.339	0.403	GO:0097159	MF	18	organic cyclic compound binding	3	FGR,NFYA,LAS1L,CFTR,CYP51A1,CYP26B1,RBM5,ARF5,AK2,KDM1A,RECQL,HOXA11,POLR2J,LIG3,ACSM3,LOC81691,MSL3,SOX8,ZFX,YBX2,MAP3K14,ABCC8,RALA,GTF2IRD1,CDKL3,CCDC124,NOS2,MATK,PAX6,TEAD3,FMO3,E2F2,SYN1,JARID2,CDKL5,CAMK1G,CDK11A,NADK,TFAP2B,NFIX,CSDE1,PAX7,IYD,BAZ1B,ETV7,DYRK4,BTK,FYN,HIVEP2,AKAP8L,DCN,MAP4K3,ZBTB32,BRCA1,LTF,CALCOCO1,POLR3B,DNASE1L1,DDX11,HEBP1,POLA2,ZC3H3,ZMYND11,ISL1,ATP1A2,CYP24A1,SNA…
1	!	2.22e-08	2142	7442	962	0.129	0.449	GO:1901265	MF	18	nucleoside phosphate binding	4	FGR,CFTR,ARF5,AK2,KDM1A,RECQL,LIG3,ACSM3,MAP3K14,ABCC8,RALA,CDKL3,NOS2,MATK,FMO3,SYN1,CDKL5,CAMK1G,CDK11A,NADK,IYD,BAZ1B,DYRK4,BTK,FYN,MAP4K3,DDX11,ATP1A2,RUNX3,CPS1,ABCC2,RRAGD,VRK2,MUSK,UBA6,TUBG2,RAB27B,TRIT1,EPHA3,HSPA5,YTHDC2,ROS1,RFC2,RAD51,POLQ,PIK3CB,ENTPD2,KIF1B,SPO11,FAM114A2,EIF2AK2,SOAT1,CAMK2B,RIOK2,DGKG,ALDH18A1,STYK1,WNK1,GNA15,POLD1,ABCA7,PKN2,DGKA,ERBB3,KARS,MAP2K4,ME1,TIE1,FGFR2…
1	!	5.85e-06	1835	7442	818	0.11	0.446	GO:0035639	MF	18	purine ribonucleoside triphosphate binding	5	FGR,CFTR,ARF5,AK2,RECQL,LIG3,ACSM3,MAP3K14,ABCC8,RALA,CDKL3,MATK,SYN1,CDKL5,CAMK1G,CDK11A,NADK,BAZ1B,DYRK4,BTK,FYN,MAP4K3,DDX11,ATP1A2,RUNX3,CPS1,ABCC2,RRAGD,VRK2,MUSK,UBA6,TUBG2,RAB27B,TRIT1,EPHA3,HSPA5,YTHDC2,ROS1,RFC2,RAD51,POLQ,PIK3CB,ENTPD2,KIF1B,SPO11,EIF2AK2,CAMK2B,RIOK2,DGKG,ALDH18A1,STYK1,WNK1,GNA15,ABCA7,PKN2,DGKA,ERBB3,KARS,MAP2K4,TIE1,FGFR2,MYO9A,PFKP,DHX29,DHX8,NAV3,IDH3G,PDK3,FGFR3,…
1	!	1.79e-09	2513	7442	1122	0.151	0.446	GO:0036094	MF	18	small molecule binding	3	FGR,CFTR,M6PR,CYP26B1,ARF5,AK2,KDM1A,RECQL,LIG3,ACSM3,MAP3K14,ABCC8,RALA,CDKL3,NOS2,MATK,SELE,FMO3,SYN1,CDKL5,CAMK1G,CDK11A,NADK,IYD,BAZ1B,DYRK4,STAB1,BTK,FYN,MAP4K3,POLR3B,DDX11,ATP1A2,RUNX3,CPS1,ABCC2,RRAGD,NR1H3,CD44,VRK2,MUSK,UBA6,TUBG2,RAB27B,TRIT1,EPHA3,HSPA5,YTHDC2,ROS1,RFC2,RAD51,POLQ,PIK3CB,ENTPD2,KIF1B,SPO11,FAM114A2,EIF2AK2,SOAT1,CAMK2B,RIOK2,DGKG,ALDH18A1,STYK1,WNK1,GNA15,POLD1,ABCA7,…
1	!	1.94e-08	2141	7442	962	0.129	0.449	GO:0000166	MF	18	nucleotide binding	4	FGR,CFTR,ARF5,AK2,KDM1A,RECQL,LIG3,ACSM3,MAP3K14,ABCC8,RALA,CDKL3,NOS2,MATK,FMO3,SYN1,CDKL5,CAMK1G,CDK11A,NADK,IYD,BAZ1B,DYRK4,BTK,FYN,MAP4K3,DDX11,ATP1A2,RUNX3,CPS1,ABCC2,RRAGD,VRK2,MUSK,UBA6,TUBG2,RAB27B,TRIT1,EPHA3,HSPA5,YTHDC2,ROS1,RFC2,RAD51,POLQ,PIK3CB,ENTPD2,KIF1B,SPO11,FAM114A2,EIF2AK2,SOAT1,CAMK2B,RIOK2,DGKG,ALDH18A1,STYK1,WNK1,GNA15,POLD1,ABCA7,PKN2,DGKA,ERBB3,KARS,MAP2K4,ME1,TIE1,FGFR2…
1	!	4.46e-06	1906	7442	848	0.114	0.445	GO:0017076	MF	18	purine nucleotide binding	5	FGR,CFTR,ARF5,AK2,RECQL,LIG3,ACSM3,MAP3K14,ABCC8,RALA,CDKL3,MATK,SYN1,CDKL5,CAMK1G,CDK11A,NADK,BAZ1B,DYRK4,BTK,FYN,MAP4K3,DDX11,ATP1A2,RUNX3,CPS1,ABCC2,RRAGD,VRK2,MUSK,UBA6,TUBG2,RAB27B,TRIT1,EPHA3,HSPA5,YTHDC2,ROS1,RFC2,RAD51,POLQ,PIK3CB,ENTPD2,KIF1B,SPO11,FAM114A2,EIF2AK2,SOAT1,CAMK2B,RIOK2,DGKG,ALDH18A1,STYK1,WNK1,GNA15,ABCA7,PKN2,DGKA,ERBB3,KARS,MAP2K4,ME1,TIE1,FGFR2,MYO9A,PFKP,DHX29,DHX8,NAV…
1	!	0.000358	1552	7442	688	0.092	0.443	GO:0030554	MF	18	adenyl nucleotide binding	6	FGR,CFTR,AK2,RECQL,LIG3,ACSM3,MAP3K14,ABCC8,CDKL3,MATK,SYN1,CDKL5,CAMK1G,CDK11A,NADK,BAZ1B,DYRK4,BTK,FYN,MAP4K3,DDX11,ATP1A2,RUNX3,CPS1,ABCC2,VRK2,MUSK,UBA6,TRIT1,EPHA3,HSPA5,YTHDC2,ROS1,RFC2,RAD51,POLQ,PIK3CB,ENTPD2,KIF1B,SPO11,EIF2AK2,SOAT1,CAMK2B,RIOK2,DGKG,ALDH18A1,STYK1,WNK1,ABCA7,PKN2,DGKA,ERBB3,KARS,MAP2K4,ME1,TIE1,FGFR2,MYO9A,PFKP,DHX29,DHX8,NAV3,IDH3G,PDK3,FGFR3,ACSL4,IP6K2,MAST4,DNAJA2,…
1	!	1.28e-06	996	7442	473	0.064	0.475	GO:0044877	MF	18	protein-containing complex binding	3	FGR,MAD1L1,LASP1,M6PR,ITGAL,ITGA3,CX3CL1,USH1C,PAFAH1B1,NISCH,STAB1,CD4,FYN,DCN,CPS1,CD44,SNX1,IBSP,TIMP2,MYOM2,MSR1,SPDL1,CAPG,CTNNA1,HSPA5,TPR,LIMA1,SYNE2,NOP58,PKP2,MTA3,CTDP1,GNA15,EIF4B,WISP2,SEC61A2,CTNNA2,PFKP,DHX29,PSME4,UFD1L,FSTL3,RAD18,NCK2,MBD3,ACTN1,SREBF1,FCGR2B,FERMT2,CLASP1,TSG101,ADD2,FSCN1,UNG,ICAM3,CAMSAP3,SNRPA,ACTN2,CAPZB,FBLN1,FAP,TULP3,MLLT10,DNM2,HSP90AA1,PKP1,HADHA,MTIF2,…
1	!	1.21e-77	11522	7442	5029	0.676	0.436	GO:0005515	MF	18	protein binding	3	TNMD,FGR,FUCA2,NFYA,CFTR,MAD1L1,LASP1,SNX11,M6PR,RBM5,ARF5,SARM1,CD38,KDM1A,RECQL,ARHGAP33,ZMYND10,SLC25A13,POLR2J,LIG3,SPPL2B,FAM214B,MSL3,PON1,SOX8,MYCBP2,FBXL3,ITGAL,ITGA3,CRLF1,MAP3K14,ABCC8,CACNG3,TAC1,CX3CL1,CACNA1G,TNFRSF12A,RALA,BAIAP2L1,ALDH3B1,CCL26,USH1C,GGCT,GTF2IRD1,VPS41,ADIPOR2,CDKL3,PRSS21,PAFAH1B1,NOS2,GAS7,MATK,CD79B,PAX6,TEAD3,SELE,DNAJC11,FMO3,MYLIP,E2F2,PSMB1,SYN1,JARID2,CDKL…
1	!	0.0156	470	7442	226	0.03	0.481	GO:0050839	MF	18	cell adhesion molecule binding	4	LASP1,ITGAL,ITGA3,CX3CL1,BAIAP2L1,NISCH,ANLN,MRE11A,SNX1,IBSP,TIMP2,CDH1,CAPG,CTNNA1,HSPA5,LIMA1,PKP2,WISP2,PKN2,CTNNA2,PFKP,DHX29,ACTN1,EPN2,PVR,NOTCH3,ENO1,FSCN1,ICAM3,ACTN2,CAPZB,FAP,BZW1,ERC1,RAB10,CTTN,ADD1,SNX5,RPL6,PXN,FXYD5,LTBP4,ITGA6,TBC1D2,DSP,RANBP1,RANGAP1,AHSA1,EIF5,EMD,STK24,OLFM4,UBFD1,NDRG1,ADAM2,PPP1R13L,FCER2,CADM4,ECM2,PDLIM1,CXCL12,PFN1,ICAM2,VTN,CPE,RPL34,EHD1,NRXN2,DDX6,PTP…
1	!	3.57e-14	2218	7442	1031	0.139	0.465	GO:0019899	MF	18	enzyme binding	4	FGR,CFTR,KDM1A,ARHGAP33,MYCBP2,ITGA3,RALA,VPS41,PAFAH1B1,PAX6,SELE,SYN1,CDKL5,SPAG9,PLEKHG6,CD4,FYN,APBA3,AKAP8L,PLAUR,CEP68,BRCA1,WAS,BID,RB1CC1,AKAP11,RRAGD,FAS,VRK2,TNFRSF1B,GAB2,ATP6V0A1,GABARAPL2,STAP1,TIMP2,MYOM2,SPDL1,ADRB1,CUL7,HSPA5,MAGEC2,YTHDC2,TPR,ROS1,KITLG,RFC2,TNIP3,RAD51,TRAPPC3,PTPRN,KIF1B,NOP58,CUL1,TRAF1,SERPINB3,PKP2,GDI2,PRDM1,PPP1R12A,RASGRF1,CAMK2B,WNK1,HDAC7,POLD1,U2AF2,NG…
1	!	0.000607	632	7442	303	0.041	0.479	GO:0051020	MF	18	GTPase binding	5	MYCBP2,VPS41,CDKL5,PLEKHG6,FYN,WAS,RRAGD,ADRB1,KITLG,TRAPPC3,PTPRN,GDI2,RASGRF1,CAMK2B,NGFR,PKN2,ERBB3,TBC1D22B,YBX1,NGEF,GOLGA5,FGFR2,EVI5,FGFR3,TBC1D25,RASGRP2,FGF10,CAMK2A,LLGL2,ENO1,RAP1GAP,ARHGEF1,ACTN2,FGFR1,FGF20,HSP90AA1,ERC1,DNM1L,DOCK3,KIF16B,BIRC5,ARHGAP4,RAB11FIP3,PLEKHG2,IL5RA,RAPGEF4,UNC13D,NUP50,SH2D3C,TBC1D2,JAK2,MYO9B,RANBP1,CYTH4,SBF1,PDGFB,NCF4,RANGAP1,SOS2,RIN3,MCF2,FGD1,SYTL4…
1	!	0.00407	535	7442	257	0.035	0.48	GO:0031267	MF	18	small GTPase binding	6	MYCBP2,CDKL5,PLEKHG6,FYN,WAS,ADRB1,KITLG,TRAPPC3,GDI2,RASGRF1,CAMK2B,NGFR,PKN2,ERBB3,TBC1D22B,NGEF,GOLGA5,FGFR2,EVI5,FGFR3,TBC1D25,FGF10,CAMK2A,LLGL2,RAP1GAP,ARHGEF1,ACTN2,FGFR1,FGF20,ERC1,DNM1L,DOCK3,KIF16B,BIRC5,ARHGAP4,RAB11FIP3,PLEKHG2,IL5RA,RAPGEF4,UNC13D,NUP50,TBC1D2,JAK2,MYO9B,RANBP1,SBF1,PDGFB,RANGAP1,SOS2,RIN3,MCF2,FGD1,SYTL4,ARHGEF7,FGF9,NUTF2,DMXL2,NDRG1,ARHGEF18,ANKRD27,DENND3,TNPO2,C…
1	!	0.00796	520	7442	249	0.033	0.479	GO:0017016	MF	18	Ras GTPase binding	7	MYCBP2,CDKL5,PLEKHG6,FYN,WAS,ADRB1,KITLG,TRAPPC3,RASGRF1,CAMK2B,NGFR,PKN2,ERBB3,TBC1D22B,NGEF,GOLGA5,FGFR2,EVI5,FGFR3,TBC1D25,FGF10,CAMK2A,LLGL2,RAP1GAP,ARHGEF1,ACTN2,FGFR1,FGF20,ERC1,DNM1L,DOCK3,KIF16B,BIRC5,ARHGAP4,RAB11FIP3,PLEKHG2,IL5RA,RAPGEF4,UNC13D,NUP50,TBC1D2,JAK2,MYO9B,RANBP1,SBF1,PDGFB,RANGAP1,SOS2,RIN3,MCF2,FGD1,SYTL4,ARHGEF7,FGF9,NUTF2,DMXL2,NDRG1,ARHGEF18,ANKRD27,DENND3,TNPO2,CAV1,M…
1	!	5.83e-06	680	7442	334	0.045	0.491	GO:0019900	MF	18	kinase binding	5	FGR,ARHGAP33,PAX6,SYN1,SPAG9,CD4,CEP68,WAS,RB1CC1,FAS,VRK2,GAB2,STAP1,MYOM2,TPR,TNIP3,KIF1B,PKP2,PPP1R12A,WNK1,HDAC7,SLC12A2,MAP2K4,SNAP91,PPP2R5A,ELAVL1,ASPM,SP100,TCF3,TRIB2,SREBF1,MAP3K13,ADD2,TRAF4,PPP1R12B,DCX,ARAF,TP73,TOLLIP,CEACAM1,DNM2,HSP90AA1,PTPRC,IL12RB2,DLG3,GSK3B,GSTP1,MAPRE3,PPP1R15A,AURKA,TPX2,MAVS,PXN,FLT3LG,PITPNM2,ZC3HC1,ESR1,ANGPT2,RFFL,MSH2,MAP3K1,DSP,SIRT1,JAK2,PIK3IP1,NEFH…
1	!	3.84e-06	600	7442	300	0.04	0.5	GO:0019901	MF	18	protein kinase binding	6	FGR,ARHGAP33,PAX6,SYN1,SPAG9,CD4,CEP68,WAS,RB1CC1,VRK2,GAB2,STAP1,TPR,TNIP3,PKP2,PPP1R12A,WNK1,HDAC7,SLC12A2,MAP2K4,SNAP91,ELAVL1,ASPM,TCF3,TRIB2,SREBF1,MAP3K13,ADD2,TRAF4,PPP1R12B,DCX,ARAF,TP73,CEACAM1,DNM2,HSP90AA1,PTPRC,IL12RB2,GSK3B,GSTP1,MAPRE3,PPP1R15A,AURKA,TPX2,MAVS,PXN,FLT3LG,PITPNM2,ZC3HC1,ESR1,ANGPT2,RFFL,MSH2,MAP3K1,DSP,SIRT1,JAK2,NEFH,TCL1A,VRK1,EEF1A2,CDC25B,TRIB3,CDK5RAP1,FAM83D,PO…
1	!	3.23e-07	710	7442	353	0.047	0.497	GO:0019904	MF	18	protein domain specific binding	4	CFTR,POLR2J,ITGA3,CACNG3,PAX6,FYN,PLAUR,CEP68,CALCOCO1,WAS,ABCC2,SH2D2A,VRK2,POU2F2,RABEP1,BAK1,ARHGAP31,FUT8,RAB27B,CAPG,ADRB1,HSPA5,HOMER3,CYBA,U2AF2,SP100,NEDD4,RAB27A,DAPP1,LNX1,MPP5,TP63,LLGL2,TRAF4,CTTNBP2,ACTN2,DNM2,EPB41L2,KEAP1,HSP90AA1,DLGAP4,MEF2C,LRP2,DLG3,ERC1,DNAJA1,LAT2,BAX,DNM1L,DOCK3,MAVS,STRN4,LRRFIP2,IKZF5,SIRT1,JAK2,SH3BP1,TRIM9,DICER1,CD40,SYP,TRADD,ZNF106,FZD3,RIPK2,TRPS1,CA…
1	!	7.73e-07	1577	7442	718	0.096	0.455	GO:0005102	MF	18	signaling receptor binding	4	FGR,KDM1A,ITGA3,CRLF1,CACNG3,TAC1,CX3CL1,RALA,CCL26,NOS2,MATK,IL32,NISCH,CD4,BTK,FYN,PLAUR,BRCA1,SEMA3B,BID,ISL1,MARCO,STRAP,TYMP,SNX1,IBSP,RABEP1,GAB2,GABARAPL2,STAP1,TIMP2,ADRB1,KITLG,UTS2,HOMER3,LAMA3,NPFFR2,TRAF1,F7,RASGRF1,STYK1,GNA15,WISP2,ANKS1A,SYT1,REEP1,GAL,NEDD4,UFD1L,LRP6,FGF10,CAMK2A,ACTN1,PVR,SRI,SEMA3C,WNT8B,TRAF4,ICAM3,ARHGEF1,ACTN2,FGFR1,PIAS2,FAP,EDN1,FGF20,TOLLIP,DNM2,CXCL2,LRP…
1	!	5.22e-14	1669	7442	799	0.107	0.479	GO:0042802	MF	18	identical protein binding	4	MAD1L1,CD38,SLC25A13,SPPL2B,PON1,GGCT,VPS41,ADIPOR2,PAFAH1B1,NOS2,CD79B,TFAP2B,NISCH,CD4,BTK,FYN,CD6,ACPP,WAS,SLC11A1,WWTR1,MRE11A,TYMP,FAS,SLAMF7,SNX1,RABEP1,BAK1,IKZF2,CDH1,CTNNA1,TPR,HOMER3,RAD51,EIF2AK2,TRAF1,CAMK2B,ALDH18A1,BCAT1,DGAT2,TNPO3,SNCAIP,MCM10,ERBB3,ROPN1,KARS,SLC9A7,CTNNA2,ELAVL1,CD84,GOLGA5,FGFR2,SP100,DHX8,SYT1,FGFR3,MAOB,LRP6,JMJD6,ASNS,CAMK2A,RAD18,TRIP13,TCF3,ACTN1,TFRC,STK1…
1	!	4.5e-07	1300	7442	604	0.081	0.465	GO:0046983	MF	18	protein dimerization activity	4	POLR2J,SPPL2B,PON1,SOX8,ITGAL,ITGA3,CRLF1,GGCT,ADIPOR2,PAFAH1B1,NOS2,CD79B,E2F2,TFAP2B,CD4,POLA2,ACPP,BID,SLC11A1,WWTR1,RRAGD,TYMP,SNX1,RABEP1,BAK1,IKZF2,ADRB1,CTNNA1,TPR,CYBA,CAMK2B,DGAT2,DMRT3,HMG20B,ERBB3,KARS,SLC9A7,ELAVL1,GOLGA5,FGFR2,SP100,SYT1,TFE3,MAOB,HES2,LRP6,JMJD6,ASNS,CAMK2A,TCF3,ACTN1,TFRC,SREBF1,STK10,FBXW11,PVR,MAP3K13,CLNS1A,TSG101,ENO1,SRI,ACAT1,ADD2,RAP1GAP,ACTN2,FGFR1,FAP,CEAC…
1	!	5.63e-10	812	7442	410	0.055	0.505	GO:0042803	MF	18	protein homodimerization activity	5	SPPL2B,PON1,GGCT,PAFAH1B1,NOS2,CD79B,TFAP2B,CD4,ACPP,SLC11A1,WWTR1,TYMP,SNX1,RABEP1,BAK1,IKZF2,TPR,CAMK2B,DGAT2,ERBB3,KARS,SLC9A7,ELAVL1,GOLGA5,FGFR2,SP100,MAOB,LRP6,JMJD6,ASNS,CAMK2A,TCF3,ACTN1,TFRC,STK10,PVR,MAP3K13,TSG101,ENO1,ACAT1,ADD2,RAP1GAP,ACTN2,FGFR1,FAP,CEACAM1,KEAP1,MID2,HSP90AA1,PLOD1,EIF2AK1,MTMR2,ACHE,BAX,ADD1,DNM1L,COQ9,P2RX7,IRAK3,FLT3LG,RAB11FIP3,NLRC4,TBX15,TGFB2,CBX5,MSH2,ACOT…
1	!	0.000111	888	7442	416	0.056	0.468	GO:0008092	MF	18	cytoskeletal protein binding	4	LASP1,RALA,BAIAP2L1,USH1C,VPS41,PAFAH1B1,MYLIP,SYN1,SPAG9,FYN,ANLN,BRCA1,WAS,VEZT,GABARAPL2,MYOM2,CDH1,RAB27B,CAPG,CTNNA1,TPR,MAP4,LIMA1,PTPRN,KIF1B,SYNE2,CAMK2B,LZTS1,CTNNA2,EML1,MYO9A,NAV3,REEP1,RAB27A,NCK2,ACTN1,FERMT2,CLASP1,KCNQ2,ADD2,FSCN1,KLHL20,SPAG5,CAMSAP3,DCX,ACTN2,CAPZB,MAP2,CEACAM1,KIF22,DNM2,EPB41L2,MID2,HSP90AA1,EPB41L3,GSK3B,AGBL5,KIF3C,RAB10,MAPRE3,MAST2,MYBPC2,ADD1,DNM1L,PHACTR3…
1	!	0.000348	415	7442	210	0.028	0.506	GO:0003779	MF	18	actin binding	5	LASP1,BAIAP2L1,USH1C,SYN1,ANLN,WAS,MYOM2,CAPG,CTNNA1,LIMA1,SYNE2,CAMK2B,CTNNA2,MYO9A,ACTN1,FERMT2,ADD2,FSCN1,KLHL20,CAMSAP3,ACTN2,CAPZB,CEACAM1,EPB41L2,EPB41L3,MYBPC2,ADD1,PHACTR3,FXYD5,MYH7,HDAC6,SORBS1,MYO3A,ABLIM1,MYO9B,FERMT1,TNNC2,MYOM1,EMD,CORO1A,SLC6A2,CORO2B,VPS18,NCALD,MYH14,PFN1,SLC6A4,MYH1,CORO1C,TRPV4,MYL2,PHACTR1,CAP2,PHACTR2,DBN1,CCDC88A,MLPH,WIPF1,CAPZA1,GBP1,TNNT2,FKBP15,CTNNAL1,M…
1	!	0.0001	1744	7442	771	0.104	0.442	GO:0008144	MF	18	drug binding	3	FGR,CFTR,AK2,RECQL,LIG3,ACSM3,MAP3K14,ABCC8,CDKL3,NOS2,MATK,SYN1,CDKL5,CAMK1G,CDK11A,NADK,BAZ1B,DYRK4,BTK,FYN,MAP4K3,DDX11,ATP1A2,RUNX3,CPS1,GABRA1,ABCC2,VRK2,MUSK,UBA6,TRIT1,EPHA3,HSPA5,YTHDC2,ROS1,RFC2,RAD51,POLQ,PIK3CB,ENTPD2,KIF1B,SPO11,EIF2AK2,CAMK2B,RIOK2,DGKG,ALDH18A1,STYK1,WNK1,ABCA7,CHI3L2,PKN2,DGKA,ERBB3,KARS,MAP2K4,TIE1,FGFR2,MYO9A,PFKP,DHX29,DHX8,NAV3,IDH3G,PDK3,FGFR3,ACSL4,IP6K2,MAST…
1	!	3.08e-09	2205	7442	994	0.134	0.451	GO:0097367	MF	18	carbohydrate derivative binding	3	FGR,CFTR,ARF5,AK2,RECQL,LIG3,ACSM3,MAP3K14,ABCC8,RALA,CDKL3,PAFAH1B1,NOS2,MATK,SELE,SYN1,CDKL5,CAMK1G,CDK11A,NADK,IYD,BAZ1B,DYRK4,STAB1,BTK,FYN,DCN,MAP4K3,LTF,POLR3B,DDX11,CD6,ATP1A2,RUNX3,CPS1,ABCC2,RRAGD,CD44,VRK2,MUSK,UBA6,TUBG2,RAB27B,TRIT1,EPHA3,HSPA5,YTHDC2,ROS1,RFC2,RAD51,POLQ,PIK3CB,ENTPD2,KIF1B,SPO11,EIF2AK2,SOAT1,LAMC2,CAMK2B,RIOK2,DGKG,ALDH18A1,STYK1,WNK1,GNA15,WISP2,ABCA7,CHI3L2,PKN2,…
1	!	3.54e-06	1909	7442	850	0.114	0.445	GO:0032553	MF	18	ribonucleotide binding	4	FGR,CFTR,ARF5,AK2,RECQL,LIG3,ACSM3,MAP3K14,ABCC8,RALA,CDKL3,NOS2,MATK,SYN1,CDKL5,CAMK1G,CDK11A,NADK,IYD,BAZ1B,DYRK4,BTK,FYN,MAP4K3,DDX11,ATP1A2,RUNX3,CPS1,ABCC2,RRAGD,VRK2,MUSK,UBA6,TUBG2,RAB27B,TRIT1,EPHA3,HSPA5,YTHDC2,ROS1,RFC2,RAD51,POLQ,PIK3CB,ENTPD2,KIF1B,SPO11,EIF2AK2,SOAT1,CAMK2B,RIOK2,DGKG,ALDH18A1,STYK1,WNK1,GNA15,ABCA7,PKN2,DGKA,ERBB3,KARS,MAP2K4,ME1,TIE1,FGFR2,MYO9A,PFKP,DHX29,DHX8,NAV…
1	!	4.58e-06	1894	7442	843	0.113	0.445	GO:0032555	MF	18	purine ribonucleotide binding	5	FGR,CFTR,ARF5,AK2,RECQL,LIG3,ACSM3,MAP3K14,ABCC8,RALA,CDKL3,MATK,SYN1,CDKL5,CAMK1G,CDK11A,NADK,BAZ1B,DYRK4,BTK,FYN,MAP4K3,DDX11,ATP1A2,RUNX3,CPS1,ABCC2,RRAGD,VRK2,MUSK,UBA6,TUBG2,RAB27B,TRIT1,EPHA3,HSPA5,YTHDC2,ROS1,RFC2,RAD51,POLQ,PIK3CB,ENTPD2,KIF1B,SPO11,EIF2AK2,SOAT1,CAMK2B,RIOK2,DGKG,ALDH18A1,STYK1,WNK1,GNA15,ABCA7,PKN2,DGKA,ERBB3,KARS,MAP2K4,ME1,TIE1,FGFR2,MYO9A,PFKP,DHX29,DHX8,NAV3,IDH3G,P…
1	!	0.000349	1542	7442	684	0.092	0.444	GO:0032559	MF	18	adenyl ribonucleotide binding	6	FGR,CFTR,AK2,RECQL,LIG3,ACSM3,MAP3K14,ABCC8,CDKL3,MATK,SYN1,CDKL5,CAMK1G,CDK11A,NADK,BAZ1B,DYRK4,BTK,FYN,MAP4K3,DDX11,ATP1A2,RUNX3,CPS1,ABCC2,VRK2,MUSK,UBA6,TRIT1,EPHA3,HSPA5,YTHDC2,ROS1,RFC2,RAD51,POLQ,PIK3CB,ENTPD2,KIF1B,SPO11,EIF2AK2,SOAT1,CAMK2B,RIOK2,DGKG,ALDH18A1,STYK1,WNK1,ABCA7,PKN2,DGKA,ERBB3,KARS,MAP2K4,ME1,TIE1,FGFR2,MYO9A,PFKP,DHX29,DHX8,NAV3,IDH3G,PDK3,FGFR3,ACSL4,IP6K2,MAST4,DNAJA2,…
1	!	0.000237	1490	7442	664	0.089	0.446	GO:0005524	MF	18	ATP binding	7	FGR,CFTR,AK2,RECQL,LIG3,ACSM3,MAP3K14,ABCC8,CDKL3,MATK,SYN1,CDKL5,CAMK1G,CDK11A,NADK,BAZ1B,DYRK4,BTK,FYN,MAP4K3,DDX11,ATP1A2,RUNX3,CPS1,ABCC2,VRK2,MUSK,UBA6,TRIT1,EPHA3,HSPA5,YTHDC2,ROS1,RFC2,RAD51,POLQ,PIK3CB,ENTPD2,KIF1B,SPO11,EIF2AK2,CAMK2B,RIOK2,DGKG,ALDH18A1,STYK1,WNK1,ABCA7,PKN2,DGKA,ERBB3,KARS,MAP2K4,TIE1,FGFR2,MYO9A,PFKP,DHX29,DHX8,NAV3,IDH3G,PDK3,FGFR3,ACSL4,IP6K2,MAST4,DNAJA2,ASNS,TESK2…
1	!	4.3e-12	6043	7442	2555	0.343	0.423	GO:0003824	MF	18	catalytic activity	2	FGR,FUCA2,ENPP4,CFTR,CYP51A1,HS3ST1,CYP26B1,ARF5,AK2,CD38,KDM1A,RECQL,HCCS,PRSS22,POLR2J,LIG3,ACSM3,LOC81691,SPPL2B,PON1,MYCBP2,FBXL3,GDE1,MAP3K14,ABCC8,RALA,ALDH3B1,GGCT,ARSD,PNPLA4,CDKL3,PRSS21,PAFAH1B1,NOS2,MATK,TKTL1,PAX6,FMO3,MYLIP,PSMB1,CDKL5,CAMK1G,CDK11A,NADK,CYB561,AASS,MMP25,UBE3C,IYD,POMT2,BAZ1B,DYRK4,STAB1,IDS,BTK,FYN,AKAP8L,QPCTL,MAP4K3,BRCA1,LTF,ELOVL5,POLR3B,DNASE1L1,DDX11,POLA2,ZC…
1	!	0.0102	185	7442	101	0.014	0.546	GO:0140097	MF	18	catalytic activity, acting on DNA	3	RECQL,LIG3,DNASE1L1,DDX11,POLA2,MRE11A,PARP3,RAD51,POLQ,SPO11,POLD1,MCM6,UNG,POLD3,DDX1,EXD2,RAD54L,DNMT3B,CDC45,DMC1,POLE2,DICER1,APEX1,METTL4,RBBP8,POLA1,SMARCA1,MCM4,LIG1,DNASE2,POLD2,RECQL5,NEIL3,TDP2,SUB1,RAD50,DCLRE1B,SMUG1,XRCC3,MBD4,PARP2,DNMT1,DKC1,GINS2,CHD1L,SLX1A,MYBBP1A,PCNA,MUTYH,FBXO18,APTX,HMGA1,DNASE2B,DNA2,SMARCAL1,TDG,PIF1,POLG,FTO,PARP1,PRIM2A,HMBOX1,GINS4,TERF1,POLE3,RPS3,DCL…
1	!	0.00101	2479	7442	1059	0.142	0.427	GO:0016740	MF	18	transferase activity	3	FGR,HS3ST1,AK2,CD38,POLR2J,ACSM3,MYCBP2,FBXL3,MAP3K14,CDKL3,MATK,TKTL1,PAX6,MYLIP,CDKL5,CAMK1G,CDK11A,NADK,UBE3C,POMT2,BAZ1B,DYRK4,BTK,FYN,AKAP8L,QPCTL,MAP4K3,BRCA1,ELOVL5,POLR3B,POLA2,XYLT2,GLT8D1,MNAT1,RNF10,BIRC3,TYMP,B4GALT7,VRK2,TFB1M,MUSK,FUT8,NSUN2,METTL1,PARP3,TRIT1,PHKA2,EPHA3,ROS1,KITLG,NEDD4L,POLQ,PIK3CB,CUL1,EIF2AK2,KMT2C,GYG2,SOAT1,PRDM1,ATG5,CAMK2B,RIOK2,DGKG,PARP12,ALDH18A1,TARBP1,…
1	!	1.56e-05	1056	7442	492	0.066	0.466	GO:0016772	MF	18	transferase activity, transferring phosphorus-containing groups	4	FGR,AK2,POLR2J,MAP3K14,CDKL3,MATK,CDKL5,CAMK1G,CDK11A,NADK,BAZ1B,DYRK4,BTK,FYN,AKAP8L,MAP4K3,POLR3B,POLA2,MNAT1,VRK2,MUSK,PHKA2,EPHA3,ROS1,KITLG,POLQ,PIK3CB,EIF2AK2,CAMK2B,RIOK2,DGKG,ALDH18A1,STYK1,WNK1,POLD1,PKN2,DGKA,ERBB3,KARS,MAP2K4,TIE1,FGFR2,PFKP,PHKA1,PDK3,FGFR3,IP6K2,MAST4,FGF10,TESK2,CAMK2A,EPHA8,TRIB2,SPEG,TRNT1,STK10,ALPK1,MAP3K13,NUAK1,TXK,POLD3,FGFR1,ARAF,N4BP2,FGF20,MKNK1,MOK,HSP90A…
1	!	1.61e-05	900	7442	426	0.057	0.473	GO:0016301	MF	18	kinase activity	5	FGR,AK2,MAP3K14,CDKL3,MATK,CDKL5,CAMK1G,CDK11A,NADK,BAZ1B,DYRK4,BTK,FYN,AKAP8L,MAP4K3,MNAT1,VRK2,MUSK,PHKA2,EPHA3,ROS1,KITLG,PIK3CB,EIF2AK2,CAMK2B,RIOK2,DGKG,ALDH18A1,STYK1,WNK1,PKN2,DGKA,ERBB3,MAP2K4,TIE1,FGFR2,PFKP,PHKA1,PDK3,FGFR3,IP6K2,MAST4,FGF10,TESK2,CAMK2A,EPHA8,TRIB2,SPEG,STK10,ALPK1,MAP3K13,NUAK1,TXK,FGFR1,ARAF,N4BP2,FGF20,MKNK1,MOK,HSP90AA1,STK17B,STRADB,CCNT2,DLG3,GSK3B,CAD,MAST2,EIF2…
1	!	0.000113	796	7442	377	0.051	0.474	GO:0016773	MF	18	phosphotransferase activity, alcohol group as acceptor	5	FGR,MAP3K14,CDKL3,MATK,CDKL5,CAMK1G,CDK11A,NADK,BAZ1B,DYRK4,BTK,FYN,MAP4K3,MNAT1,VRK2,MUSK,PHKA2,EPHA3,ROS1,KITLG,PIK3CB,EIF2AK2,CAMK2B,RIOK2,DGKG,STYK1,WNK1,PKN2,DGKA,ERBB3,MAP2K4,TIE1,FGFR2,PFKP,PHKA1,PDK3,FGFR3,IP6K2,MAST4,FGF10,TESK2,CAMK2A,EPHA8,TRIB2,SPEG,STK10,ALPK1,MAP3K13,NUAK1,TXK,FGFR1,ARAF,N4BP2,FGF20,MKNK1,MOK,HSP90AA1,STK17B,STRADB,CCNT2,GSK3B,CAD,MAST2,EIF2AK1,AURKA,LTBP4,IRAK3,EFN…
1	!	0.00473	2647	7442	1119	0.15	0.423	GO:0016787	MF	18	hydrolase activity	3	FUCA2,ENPP4,CFTR,ARF5,CD38,KDM1A,RECQL,PRSS22,LOC81691,SPPL2B,PON1,GDE1,ABCC8,RALA,ARSD,PNPLA4,PRSS21,PAFAH1B1,PSMB1,MMP25,IDS,LTF,DNASE1L1,DDX11,ZC3H3,ACPP,ATP1A2,ZRANB1,MNAT1,MRE11A,CPS1,ABCC2,RRAGD,PNPLA6,ATP6V0A1,TUBG2,INPP4A,RAB27B,ADAM28,HSPA5,YTHDC2,RFC2,RAD51,POLQ,ENTPD2,ARID4B,PTPRN,KIF1B,SPO11,GALC,USP36,F7,MTA3,CTDP1,GNA15,HDAC7,ARSF,APPBP2,POLD1,EIF4B,HAGH,CTSA,ABCA7,CHI3L2,HMG20B,MTH…
1	!	0.000257	879	7442	410	0.055	0.466	GO:0016817	MF	18	hydrolase activity, acting on acid anhydrides	4	ENPP4,CFTR,ARF5,RECQL,ABCC8,RALA,DDX11,ATP1A2,MNAT1,MRE11A,ABCC2,RRAGD,ATP6V0A1,TUBG2,RAB27B,HSPA5,YTHDC2,RFC2,RAD51,POLQ,ENTPD2,KIF1B,SPO11,GNA15,APPBP2,EIF4B,ABCA7,MYO9A,DHX29,DHX8,ATP1B3,GNB5,RAB27A,RAD18,HLTF,MCM2,TUBA3D,MCM6,RAP1GAP,DYNC1I2,KIF22,DDX1,DNM2,DDX43,RAB21,HSP90AA1,KIF3C,RAB10,ABCB1,MTIF2,RAD54L,PSMC5,GNAO1,GNAS,DNM1L,DDX18,REM1,KIF16B,DDX24,KIF4A,MYH7,CDC45,MSH2,MYO3A,RAB18,MYO9…
1	!	0.000257	879	7442	410	0.055	0.466	GO:0016818	MF	18	hydrolase activity, acting on acid anhydrides, in phosphorus-containing anhydrides	5	ENPP4,CFTR,ARF5,RECQL,ABCC8,RALA,DDX11,ATP1A2,MNAT1,MRE11A,ABCC2,RRAGD,ATP6V0A1,TUBG2,RAB27B,HSPA5,YTHDC2,RFC2,RAD51,POLQ,ENTPD2,KIF1B,SPO11,GNA15,APPBP2,EIF4B,ABCA7,MYO9A,DHX29,DHX8,ATP1B3,GNB5,RAB27A,RAD18,HLTF,MCM2,TUBA3D,MCM6,RAP1GAP,DYNC1I2,KIF22,DDX1,DNM2,DDX43,RAB21,HSP90AA1,KIF3C,RAB10,ABCB1,MTIF2,RAD54L,PSMC5,GNAO1,GNAS,DNM1L,DDX18,REM1,KIF16B,DDX24,KIF4A,MYH7,CDC45,MSH2,MYO3A,RAB18,MYO9…
1	!	0.000159	876	7442	410	0.055	0.468	GO:0016462	MF	18	pyrophosphatase activity	6	ENPP4,CFTR,ARF5,RECQL,ABCC8,RALA,DDX11,ATP1A2,MNAT1,MRE11A,ABCC2,RRAGD,ATP6V0A1,TUBG2,RAB27B,HSPA5,YTHDC2,RFC2,RAD51,POLQ,ENTPD2,KIF1B,SPO11,GNA15,APPBP2,EIF4B,ABCA7,MYO9A,DHX29,DHX8,ATP1B3,GNB5,RAB27A,RAD18,HLTF,MCM2,TUBA3D,MCM6,RAP1GAP,DYNC1I2,KIF22,DDX1,DNM2,DDX43,RAB21,HSP90AA1,KIF3C,RAB10,ABCB1,MTIF2,RAD54L,PSMC5,GNAO1,GNAS,DNM1L,DDX18,REM1,KIF16B,DDX24,KIF4A,MYH7,CDC45,MSH2,MYO3A,RAB18,MYO9…
1	!	0.000378	834	7442	390	0.052	0.468	GO:0017111	MF	18	nucleoside-triphosphatase activity	7	CFTR,ARF5,RECQL,ABCC8,RALA,DDX11,ATP1A2,MNAT1,MRE11A,ABCC2,RRAGD,ATP6V0A1,TUBG2,RAB27B,HSPA5,YTHDC2,RFC2,RAD51,POLQ,ENTPD2,KIF1B,SPO11,GNA15,APPBP2,EIF4B,ABCA7,MYO9A,DHX29,DHX8,ATP1B3,GNB5,RAB27A,RAD18,HLTF,MCM2,TUBA3D,MCM6,RAP1GAP,DYNC1I2,KIF22,DDX1,DNM2,DDX43,RAB21,HSP90AA1,KIF3C,RAB10,ABCB1,MTIF2,RAD54L,PSMC5,GNAO1,GNAS,DNM1L,DDX18,REM1,KIF16B,DDX24,KIF4A,MYH7,CDC45,MSH2,MYO3A,RAB18,MYO9B,DMC1…
1	!	0.0197	294	7442	149	0.02	0.507	GO:0003924	MF	18	GTPase activity	8	ARF5,RALA,RRAGD,TUBG2,RAB27B,GNA15,GNB5,RAB27A,TUBA3D,RAP1GAP,DNM2,RAB21,RAB10,MTIF2,GNAO1,GNAS,DNM1L,REM1,RAB18,RAB36,RASL10A,RASD2,IFT27,EIF5,MTG2,EEF1A2,ARFRP1,GSPT1,RASL12,RAB2A,TUBB4A,NUDT1,RHEB,GTPBP4,RASD1,RAB5C,RND2,RAB35,RAB23,HBS1L,TRIM23,DNAJC27,RAP1A,MFN2,RRAGC,GBP1,RHOQ,ATL2,ARL1,RAB9A,RAB38,TBCC,RAB17,RAP2A,RRAS,RHOJ,RHOT1,GNG13,TUBA4A,GNG11,GNGT1,RAC2,RNF112,GNL3L,GTPBP3,GCH1,AGAP3…
1	!	0.00102	663	7442	315	0.042	0.475	GO:0004672	MF	18	protein kinase activity	1	FGR,MAP3K14,CDKL3,MATK,CDKL5,CAMK1G,CDK11A,BAZ1B,DYRK4,BTK,FYN,MAP4K3,MNAT1,VRK2,MUSK,PHKA2,EPHA3,ROS1,EIF2AK2,CAMK2B,RIOK2,STYK1,WNK1,PKN2,ERBB3,MAP2K4,TIE1,FGFR2,PHKA1,PDK3,FGFR3,MAST4,FGF10,TESK2,CAMK2A,EPHA8,TRIB2,SPEG,STK10,ALPK1,MAP3K13,NUAK1,TXK,FGFR1,ARAF,FGF20,MKNK1,MOK,HSP90AA1,STK17B,STRADB,CCNT2,GSK3B,CAD,MAST2,EIF2AK1,AURKA,LTBP4,IRAK3,EFNB1,IL5RA,TYRO3,MAP3K1,MYO3A,SRPK1,JAK2,CDC7,M…
1	!	0.00245	185	7442	103	0.014	0.557	GO:0004713	MF	18	protein tyrosine kinase activity	2	FGR,MATK,BAZ1B,DYRK4,BTK,FYN,MUSK,EPHA3,ROS1,EIF2AK2,STYK1,ERBB3,MAP2K4,TIE1,FGFR2,FGFR3,FGF10,TESK2,EPHA8,TXK,FGFR1,FGF20,HSP90AA1,EFNB1,IL5RA,TYRO3,JAK2,SLA2,PTK6,HCK,FGF9,CSK,PDGFRL,RIPK2,DYRK1B,TYK2,CDC37,MET,EPHB6,EFNB3,FRK,TTK,HBEGF,CLK4,ITK,FGF1,PDGFRB,ZAP70,EFEMP1,EPHA4,TEK,PTK2B,FLT3,TRIM24,MAP2K2,DYRK2,FGFRL1,EPHB2,PDGFRA,BLK,FGF5,FGF2,EGF,IGF1R,SCYL1,EPHA2,ABL2,EFNA3,EGFR,EPHA1,ERLIN2,…
1	!	0.000232	402	7442	205	0.028	0.51	GO:0000982	MF	19	transcription factor activity, RNA polymerase II proximal promoter sequence-specific DNA binding	1	PAX6,TFAP2B,ISL1,SNAI2,NR1H3,POU2F2,TBPL1,NFE2L3,PRDM1,DLX3,YBX1,SPI1,ZFAT,KLF6,TFE3,NUCKS1,HES2,TCF3,HLTF,SREBF1,NFATC3,TP63,ENO1,TXK,NFKB2,TP73,MEF2C,PGR,ESR1,TBX15,SIRT1,MZF1,NFATC4,MYBL2,TCFL5,ELF4,KLF5,NFAT5,CTCF,MEIS3,DBP,DLX5,HOXA5,MEOX2,GLI3,LHX2,AKNA,FUBP3,CREB3,LHX3,GATA3,TLX1,EBF3,HLF,NKX3-2,RFX4,NR2E1,SRF,HAND1,NR3C1,HES1,KCNIP3,STAT1,OTX1,CEBPZ,EPAS1,MEF2D,CREB1,MYB,SATB2,ONECUT2,BCL…
1	!	0.000275	414	7442	210	0.028	0.507	GO:0001228	MF	19	DNA-binding transcription activator activity, RNA polymerase II-specific	1	PAX6,E2F2,TFAP2B,ISL1,NR1H3,POU2F2,TBPL1,FOXC1,DLX3,YBX1,SPI1,ZFAT,KLF6,TFE3,NUCKS1,HLTF,SREBF1,NFATC3,TP63,TXK,NFKB2,TP73,MEF2C,PGR,GRHL2,ESR1,SIRT1,MZF1,EP300,MYBL2,ELF4,KLF5,NFAT5,CTCF,FOXF1,TRPS1,MEIS3,DBP,DLX5,HOXA5,MEOX2,GLI3,LHX2,AKNA,FUBP3,CREB3,LHX3,GATA3,TLX1,EBF3,HLF,CSRNP2,MYF6,RFX4,E2F3,NR2E1,SRF,SUB1,NR3C1,CDX1,TFDP2,OTX1,CEBPZ,EPAS1,ARID3A,NFE2L2,MEF2D,IRF6,STAG1,CREB1,PLAGL1,MYB,S…
1	!	0.000162	274	7442	148	0.02	0.54	GO:0001077	MF	19	proximal promoter DNA-binding transcription activator activity, RNA polymerase II-specific	2	PAX6,TFAP2B,ISL1,NR1H3,POU2F2,TBPL1,DLX3,YBX1,SPI1,ZFAT,KLF6,TFE3,NUCKS1,HLTF,SREBF1,NFATC3,TP63,TXK,NFKB2,TP73,MEF2C,PGR,ESR1,SIRT1,MZF1,MYBL2,ELF4,KLF5,NFAT5,MEIS3,DBP,DLX5,HOXA5,MEOX2,GLI3,LHX2,AKNA,FUBP3,CREB3,LHX3,GATA3,TLX1,EBF3,HLF,RFX4,NR2E1,SRF,NR3C1,OTX1,CEBPZ,EPAS1,MEF2D,CREB1,MYB,SATB2,ONECUT2,HOXB3,ELF1,EGR2,CTCFL,TOX2,SOX4,SOX21,IRF1,SOX9,PAX8,TCF15,IRF3,ELK1,BCL11B,HOXD13,JUND,NR1H…
1	!	1.11e-07	850	7442	416	0.056	0.489	GO:0001067	MF	5	regulatory region nucleic acid binding	1	NFYA,KDM1A,SOX8,PAX6,TEAD3,E2F2,JARID2,TFAP2B,ETV7,HIVEP2,BRCA1,CALCOCO1,ZMYND11,ISL1,RUNX3,RNF10,NR1H3,POU2F2,TBPL1,IKZF2,NFE2L3,ARID4B,FOXC1,PHF21B,PRDM1,CCAR1,YBX1,SPI1,KLF6,TFE3,HES2,TCF3,MBD3,HLTF,SREBF1,NFATC3,TP63,KDM5A,ENO1,TXK,NFKB2,TP73,MEF2C,PGR,GRHL2,RRN3,WNT11,RFX2,ESR1,TBX15,HDAC6,IKZF5,SIRT1,MZF1,TCF20,XBP1,EP300,ZBED4,NFATC4,ZMYND8,MYBL2,SALL4,TCFL5,GMEB2,ZNF516,SUV39H1,ELF4,TAF7L…
1	!	1.27e-05	854	7442	407	0.055	0.477	GO:0003690	MF	5	double-stranded DNA binding	1	NFYA,SOX8,PAX6,E2F2,JARID2,TFAP2B,ETV7,CALCOCO1,DDX11,ZMYND11,ISL1,RUNX3,MRE11A,NR1H3,POU2F2,TBPL1,NFE2L3,RAD51,FOXC1,PHF21B,PRDM1,CCAR1,MCM10,YBX1,SPI1,KLF6,TFE3,NUCKS1,HES2,TCF3,MBD3,HLTF,SREBF1,NFATC3,MCM2,TP63,KDM5A,ENO1,TXK,NFKB2,TP73,MEF2C,PGR,RRN3,ZW10,RFX2,ORC6,ESR1,TBX15,CDC45,HDAC6,MSH2,IKZF5,SIRT1,MZF1,DMC1,XBP1,MCM5,EP300,ZBED4,APEX1,NFATC4,ZMYND8,MYBL2,TCFL5,GMEB2,ZNF516,SUV39H1,ELF4…
1	!	0.000845	1076	7442	489	0.066	0.454	GO:0043565	MF	5	sequence-specific DNA binding	1	NFYA,KDM1A,HOXA11,SOX8,PAX6,TEAD3,E2F2,JARID2,TFAP2B,PAX7,ETV7,HIVEP2,CALCOCO1,DDX11,ZMYND11,ISL1,SNAI2,RUNX3,SNAPC1,NR1H3,POU2F2,TBPL1,NFE2L3,FOXN3,FOXC1,PHF21B,PRDM1,MTA3,CCAR1,DLX3,DMRT3,MCM10,YBX1,SPI1,KLF6,TP53BP1,TFE3,HES2,TCF3,MBD3,HLTF,SREBF1,NFATC3,MCM2,TP63,KDM5A,ENO1,TXK,NFKB2,TP73,MEF2C,PGR,GRHL2,RRN3,ZW10,RFX2,LHX5,ORC6,ESR1,TBX15,CDC45,HDAC6,MSH2,IKZF5,SIRT1,MZF1,POLRMT,XBP1,MCM5,EP…
1	!	5.73e-05	771	7442	368	0.049	0.477	GO:1990837	MF	5	sequence-specific double-stranded DNA binding	2	NFYA,SOX8,PAX6,E2F2,JARID2,TFAP2B,ETV7,CALCOCO1,DDX11,ZMYND11,ISL1,RUNX3,NR1H3,POU2F2,TBPL1,NFE2L3,FOXC1,PHF21B,PRDM1,CCAR1,MCM10,YBX1,SPI1,KLF6,TFE3,HES2,TCF3,MBD3,HLTF,SREBF1,NFATC3,MCM2,KDM5A,ENO1,TXK,NFKB2,TP73,MEF2C,PGR,RRN3,ZW10,RFX2,ORC6,ESR1,TBX15,CDC45,HDAC6,MSH2,IKZF5,SIRT1,MZF1,XBP1,MCM5,EP300,ZBED4,NFATC4,ZMYND8,MYBL2,TCFL5,GMEB2,ZNF516,SUV39H1,ELF4,KLF5,NFAT5,CTCF,FOXF1,TOX3,TRPS1,RE…
1	!	9.05e-08	849	7442	416	0.056	0.49	GO:0044212	MF	5	transcription regulatory region DNA binding	1	NFYA,KDM1A,SOX8,PAX6,TEAD3,E2F2,JARID2,TFAP2B,ETV7,HIVEP2,BRCA1,CALCOCO1,ZMYND11,ISL1,RUNX3,RNF10,NR1H3,POU2F2,TBPL1,IKZF2,NFE2L3,ARID4B,FOXC1,PHF21B,PRDM1,CCAR1,YBX1,SPI1,KLF6,TFE3,HES2,TCF3,MBD3,HLTF,SREBF1,NFATC3,TP63,KDM5A,ENO1,TXK,NFKB2,TP73,MEF2C,PGR,GRHL2,RRN3,WNT11,RFX2,ESR1,TBX15,HDAC6,IKZF5,SIRT1,MZF1,TCF20,XBP1,EP300,ZBED4,NFATC4,ZMYND8,MYBL2,SALL4,TCFL5,GMEB2,ZNF516,SUV39H1,ELF4,TAF7L…
1	!	0.00159	675	7442	319	0.043	0.473	GO:0001012	MF	5	RNA polymerase II regulatory region DNA binding	2	NFYA,SOX8,PAX6,E2F2,JARID2,TFAP2B,ETV7,CALCOCO1,ZMYND11,ISL1,RUNX3,NR1H3,POU2F2,TBPL1,NFE2L3,FOXC1,PHF21B,PRDM1,CCAR1,YBX1,SPI1,KLF6,TFE3,HES2,TCF3,MBD3,HLTF,SREBF1,NFATC3,ENO1,TXK,NFKB2,TP73,MEF2C,PGR,RFX2,ESR1,TBX15,HDAC6,IKZF5,SIRT1,MZF1,XBP1,EP300,ZBED4,NFATC4,ZMYND8,MYBL2,TCFL5,GMEB2,ELF4,KLF5,NFAT5,CTCF,FOXF1,TOX3,TRPS1,RELB,LYL1,DBP,DLX5,HOXA5,EZH2,MEOX2,AHR,GLI3,LHX2,AKNA,FUBP3,CREB3,LHX3…
1	!	0.000581	735	7442	347	0.047	0.472	GO:0000976	MF	5	transcription regulatory region sequence-specific DNA binding	2	NFYA,SOX8,PAX6,E2F2,JARID2,TFAP2B,ETV7,CALCOCO1,ZMYND11,ISL1,RUNX3,NR1H3,POU2F2,TBPL1,NFE2L3,FOXC1,PHF21B,PRDM1,CCAR1,YBX1,SPI1,KLF6,TFE3,HES2,TCF3,MBD3,HLTF,SREBF1,NFATC3,KDM5A,ENO1,TXK,NFKB2,TP73,MEF2C,PGR,RRN3,RFX2,ESR1,TBX15,HDAC6,IKZF5,SIRT1,MZF1,XBP1,EP300,ZBED4,NFATC4,ZMYND8,MYBL2,TCFL5,GMEB2,ZNF516,SUV39H1,ELF4,KLF5,NFAT5,CTCF,FOXF1,TOX3,TRPS1,RELB,LYL1,DBP,KLF1,DLX5,HOXA5,EZH2,MEOX2,AHR,…
1	!	0.00134	674	7442	319	0.043	0.473	GO:0000977	MF	5	RNA polymerase II regulatory region sequence-specific DNA binding	3	NFYA,SOX8,PAX6,E2F2,JARID2,TFAP2B,ETV7,CALCOCO1,ZMYND11,ISL1,RUNX3,NR1H3,POU2F2,TBPL1,NFE2L3,FOXC1,PHF21B,PRDM1,CCAR1,YBX1,SPI1,KLF6,TFE3,HES2,TCF3,MBD3,HLTF,SREBF1,NFATC3,ENO1,TXK,NFKB2,TP73,MEF2C,PGR,RFX2,ESR1,TBX15,HDAC6,IKZF5,SIRT1,MZF1,XBP1,EP300,ZBED4,NFATC4,ZMYND8,MYBL2,TCFL5,GMEB2,ELF4,KLF5,NFAT5,CTCF,FOXF1,TOX3,TRPS1,RELB,LYL1,DBP,DLX5,HOXA5,EZH2,MEOX2,AHR,GLI3,LHX2,AKNA,FUBP3,CREB3,LHX3…
1	!	0.0289	273	7442	139	0.019	0.509	GO:0050662	MF	6	coenzyme binding	1	KDM1A,NOS2,FMO3,IYD,SOAT1,ME1,IDH3G,SIRT2,MAOB,P4HA2,ACAT1,FMO4,ACACB,SIRT6,ME2,PLOD1,HADHA,ACOX3,SPTLC1,PHGDH,FMO2,SIRT1,ACOT7,GCAT,PNPLA3,FOXRED2,PYGB,HAO1,CRYM,DECR1,TSTA3,SQLE,ILVBL,GCDH,DUS4L,OGDH,PLOD3,PHYH,AADAT,UGDH,ACCS,GAPDH,LDHB,ALDH5A1,GMDS,HMGCR,TP53I3,ACADL,UXS1,SPR,DHCR24,SCP2,CRYZ,HAO2,KMO,GALE,ALDH6A1,COQ6,GOT1,CRY2,CAT,P4HA1,ACADS,DBH,SIRT5,NQO2,PRMT1,POR,GAD1,EGLN3,FMO5,GCH1,DD…
1	!	0.0414	36	3097	26	0.008	0.722	KEGG:03030	keg	15	DNA replication	1	POLA2,RFC2,POLD1,MCM2,MCM6,POLD3,MCM5,POLE2,POLA1,MCM4,RNASEH2A,LIG1,POLD2,RFC5,MCM3,RPA1,PCNA,RFC3,DNA2,PRIM2A,POLE3,RFC4,MCM7,FEN1,RNASEH1,POLE
1	!	0.0176	187	3097	105	0.034	0.561	KEGG:04062	keg	20	Chemokine signaling pathway	1	FGR,CX3CL1,CCL26,WAS,PIK3CB,RASGRP2,GNB5,CXCL2,GSK3B,PXN,JAK2,SOS2,PLCB4,HCK,CCL22,CCL17,IKBKB,NFKBIB,PIK3CG,CXCL12,CCL7,CCL2,CCL8,CCL1,ITK,GNB4,CCL20,STAT1,RAP1A,AKT3,PIK3R3,PTK2B,ADCY7,CCR2,PIK3CA,PREX1,CXCL6,GRK4,CCR7,GNG13,GNG11,GNGT1,RAC2,ADCY4,SHC2,CCL25,RAF1,KRAS,DOCK2,CCL21,ARRB1,PLCB2,CXCL9,ARRB2,VAV1,AKT1,PIK3R1,CXCL14,SHC3,CCL28,ELMO1,BRAF,NCF1,VAV2,CXCR5,CXCL16,ADCY9,GNG3,CXCL5,CXCL1,…
1	!	0.0132	186	3097	105	0.034	0.565	KEGG:05167	keg	11	Kaposi sarcoma-associated herpesvirus infection	1	E2F2,BID,FAS,IFNGR1,BAK1,GABARAPL2,PIK3CB,EIF2AK2,MAP2K4,GNB5,NFATC3,CXCL2,GSK3B,BAX,ANGPT2,ITPR3,JAK2,PDGFB,EP300,NFATC4,HCK,TRADD,IKBKB,TYK2,CDK6,PIK3CG,E2F3,VEGFA,CD86,GNB4,STAT1,AKT3,PIK3R3,CREB1,PIK3CA,ITPR2,PREX1,PLCG1,CDKN1A,C3,IRF3,BECN1,MAP2K2,TRAF2,GNG13,TICAM1,GNG11,GNGT1,ZFP36,CALML4,NFATC1,TRAF3,RAF1,KRAS,IL6ST,IL6,FGF2,GABARAPL1,TP53,AKT1,ATG3,PIK3R1,ITPR1,IFNAR2,RCAN1,GNG3,CD200R1,…
1	!	0.00883	94	3097	59	0.019	0.628	KEGG:04640	keg	24	Hematopoietic cell lineage	1	CD38,ITGA3,CD4,CD22,CD44,KITLG,TFRC,IL4R,THPO,FLT3LG,IL5RA,ITGA6,IL11,IL7,CD37,FCER2,CD5,IL1A,ITGA4,IL1R2,FLT3,IL9R,IL1B,EPO,IL2RA,CD36,IL6,IL11RA,FCGR1A,CD8A,MS4A1,KIT,CD1D,CD1C,CD1B,CD1E,CD3G,IL6R,ITGA5,ITGA2,IL7R,CD8B,CD7,CD34,CD19,HLA-DQB1,GP1BA,IL3RA,EPOR,CD55,MME,CD3E,GP1BB,HLA-DOA,HLA-DMA,HLA-DPB1,TNF,HLA-DOB,HLA-DMB
1	!	0.0029	86	3097	56	0.018	0.651	KEGG:05323	keg	14	Rheumatoid arthritis	1	ITGAL,ATP6V0A1,TGFB2,IL11,TNFSF13B,ACP5,ATP6V0A4,CXCL12,CCL2,TCIRG1,IFNG,VEGFA,CD86,IL1A,CCL20,ATP6V1B1,ATP6V0B,TGFB3,TEK,CXCL6,IL1B,ATP6V1F,IL6,TLR2,CTSK,ATP6V1C2,ATP6V0D2,MMP3,IL18,ANGPT1,ITGB2,CTLA4,CXCL5,CXCL1,IL15,IL8,FOS,ATP6V0E2,JUN,CD28,HLA-DQB1,ATP6V0A2,ATP6V0C,MMP1,HLA-DOA,HLA-DMA,ATP6V1G2,HLA-DPB1,LTB,TNF,HLA-DOB,HLA-DMB,ATP6V1E2,CCL5,CCL3L3,CCL3
1	!	0.00404	70	3097	47	0.015	0.671	KEGG:04662	keg	16	B cell receptor signaling pathway	1	CD79B,BTK,CD22,PIK3CB,DAPP1,FCGR2B,NFATC3,GSK3B,SOS2,IKBKB,NFKBIB,CD79A,PTPN6,AKT3,PIK3R3,PIK3CA,MAP2K2,RAC2,NFATC1,RAF1,KRAS,CD72,VAV1,AKT1,PIK3R1,NFKBIE,RASGRP3,PIK3AP1,VAV2,SYK,INPPL1,INPP5D,MAP2K1,RAC3,FOS,PIK3CD,MALT1,HRAS,CD19,JUN,PLCG2,CARD11,LILRB3,NRAS,PPP3R1,LYN,IKBKG
1	!	0.00934	66	3097	44	0.014	0.667	KEGG:05230	keg	10	Central carbon metabolism in cancer	1	PIK3CB,FGFR2,PFKP,FGFR3,SIRT6,FGFR1,SLC7A5,SLC1A5,MET,PDGFRB,GLS,AKT3,SLC2A1,PIK3R3,PIK3CA,FLT3,MAP2K2,PDHA1,RAF1,KRAS,PDGFRA,GLS2,TP53,SLC16A3,PFKL,AKT1,PIK3R1,EGFR,PDK1,PFKM,HKDC1,KIT,HK2,G6PD,HK3,PGAM2,RET,PDHB,MAP2K1,PGAM1,PIK3CD,PTEN,HRAS,NRAS
1	!	0.015	101	3097	62	0.02	0.614	KEGG:05142	keg	21	Chagas disease (American trypanosomiasis)	1	NOS2,FAS,IFNGR1,PIK3CB,GNA15,MAP2K4,PPP2R2C,GNAO1,GNAS,TGFB2,PLCB4,IKBKB,PPP2CB,PPP2R1A,CCL2,IFNG,AKT3,PIK3R3,FASLG,TGFB3,PIK3CA,IL1B,C3,TICAM1,IL6,IL10,TLR2,PLCB2,AKT1,PIK3R1,GNA14,GNAQ,PPP2R2B,C1QC,CD3G,TGFBR2,ADCY1,SMAD3,FADD,IL12A,IL8,FOS,PIK3CD,MYD88,C1QA,TLR6,SMAD2,JUN,CALR,IRAK1,MAPK11,MAPK12,IRAK4,CD247,CD3E,PPP2R2A,TNF,TLR9,IKBKG,CCL5,CCL3L3,CCL3
1	!	0.0109	36	3097	27	0.009	0.75	KEGG:05340	keg	13	Primary immunodeficiency	1	CD4,BTK,RFXANK,UNG,PTPRC,CD40,CD40LG,CD79A,ZAP70,RFX5,IL2RG,DCLRE1C,CD8A,TNFRSF13C,AIRE,ICOS,TAP1,IL7R,CD8B,CD19,CIITA,LCK,ADA,CD3E,TAP2,TNFRSF13B,IKBKG
1	!	0.0324	101	3097	61	0.02	0.604	KEGG:04066	keg	17	HIF-1 signaling pathway	1	NOS2,IFNGR1,PIK3CB,CAMK2B,CAMK2A,TFRC,ENO1,EDN1,MKNK1,TF,ANGPT2,HMOX1,EP300,PGK1,CUL2,LTBR,IFNG,GAPDH,ENO2,VEGFA,AKT3,SLC2A1,PIK3R3,TEK,PIK3CA,PLCG1,CDKN1A,MAP2K2,EGLN3,EPO,PDHA1,VHL,EGLN1,EIF4E2,IL6,EGF,IGF1R,PFKL,AKT1,PIK3R1,EGFR,CAMK2G,PDK1,ANGPT1,TCEB1,HKDC1,HK2,IL6R,HK3,NOS3,CYBB,PDHB,STAT3,MAP2K1,PFKFB3,PIK3CD,BCL2,RPS6KB2,EIF4EBP1,PLCG2,EGLN2
1	!	0.000723	526	3097	274	0.088	0.521	KEGG:05200	keg	25	Pathways in cancer	1	ITGA3,RALA,NOS2,E2F2,BID,BIRC3,FAS,IFNGR1,BAK1,CDH1,CTNNA1,TPR,KITLG,LAMC3,PTGER3,RAD51,PIK3CB,LAMA3,CUL1,TRAF1,LAMC2,CAMK2B,LPAR2,CTNNA2,SPI1,FGFR2,FGFR3,RASGRP2,GNB5,LRP6,FGF10,CAMK2A,NOTCH3,WNT8B,PLD1,TRAF4,ARHGEF1,NFKB2,IL4R,FGFR1,ARAF,FGF20,KEAP1,HSP90AA1,IL12RB2,TRAF5,GSK3B,GSTP1,NCOA1,MECOM,WNT11,BAX,GNAS,BIRC5,FLT3LG,DLL3,IL5RA,ITGA6,FH,ESR1,TGFB2,MSH2,JAK2,IL12RB1,HMOX1,PDGFB,EP300,SOS2,…
1	!	3.29e-05	150	3097	95	0.031	0.633	KEGG:05206	keg	9	MicroRNAs in cancer	1	E2F2,BRCA1,CYP24A1,CD44,BAK1,ERBB3,FGFR3,TP63,NOTCH3,FSCN1,ABCB1,DNMT3B,TGFB2,SIRT1,TIMP3,HMOX1,PDGFB,EP300,SOS2,DICER1,CDC25B,ABCC1,BMF,FZD3,IKBKB,CCNE1,CDK6,MET,EZH2,WNT3,E2F3,VEGFA,CCNG1,PDGFRB,FOXP1,GLS,STMN1,CCND2,TNN,PIK3CA,RECK,PLCG1,CDKN1A,SOX4,MAP2K2,BCL2L2,PAK4,DNMT1,RAF1,KRAS,PDGFRA,GLS2,SPRY2,PIM1,THBS1,KIF23,CYP1B1,SLC7A1,TPM1,TP53,RPTOR,EFNA3,EGFR,CDCA5,NOTCH1,ATM,ST14,BCL2L11,WNT3A…
1	!	0.0035	32	4491	26	0.006	0.812	REAC:R-HSA-69190	rea	22	DNA strand elongation	1	POLA2,RFC2,POLD1,MCM2,MCM6,POLD3,CDC45,MCM5,POLA1,MCM4,LIG1,POLD2,RFC5,MCM3,MCM8,GINS2,RPA1,PCNA,RFC3,DNA2,PRIM2A,GINS4,RFC4,MCM7,FEN1,GINS3
1	!	2.46e-05	2019	4491	964	0.215	0.477	REAC:R-HSA-168256	rea	1	Immune System	1	FGR,FUCA2,ENPP4,SARM1,FBXL3,ITGAL,CRLF1,MAP3K14,TNFRSF12A,RALA,ALDH3B1,NOS2,CD79B,MYLIP,PSMB1,MMP25,IL32,UBE3C,CD4,BTK,FYN,PLAUR,CD22,LTF,POLR3B,DNASE1L1,ACPP,WAS,IL20RA,SLC11A1,MRE11A,BIRC3,DERA,CD44,SLAMF7,BTN3A1,IFNGR1,TNFRSF1B,UBA6,GAB2,ATP6V0A1,TIMP2,CDH1,C6,AP2S1,LCP2,CUL7,HSPA5,TPR,TNFRSF17,NEDD4L,PIK3CB,CYBA,HEBP2,CUL1,EIF2AK2,IL17RB,SERPINB3,GDI2,ATG5,CAMK2B,NDC1,CTSA,MAP2K4,SEC61A2,PPP2…
1	!	8.87e-05	687	4491	356	0.079	0.518	REAC:R-HSA-1280215	rea	1	Cytokine Signaling in Immune system	2	CRLF1,MAP3K14,TNFRSF12A,RALA,NOS2,PSMB1,IL32,CD4,FYN,IL20RA,BIRC3,CD44,IFNGR1,TNFRSF1B,GAB2,TPR,TNFRSF17,PIK3CB,CUL1,EIF2AK2,IL17RB,CAMK2B,NDC1,MAP2K4,SP100,IP6K2,PSME4,NEDD4,CAMK2A,PTPN18,FBXW11,FSCN1,NFKB2,IL4R,TOLLIP,HSP90AA1,CXCL2,MEF2C,IL12RB2,SEH1L,PSMC5,PTPN4,RPLP0,BIRC5,IRAK3,FLT3LG,IL5RA,PSME1,NUP50,NUP188,IL11,JAK2,IL12RB1,PSMD8,MTAP,HMOX1,SOS2,PSMB5,CD40,HCK,MID1,CD40LG,TNFSF13B,KPNA3,…
1	!	0.0071	464	4491	241	0.054	0.519	REAC:R-HSA-449147	rea	1	Signaling by Interleukins	3	CRLF1,RALA,NOS2,PSMB1,IL32,CD4,FYN,IL20RA,TNFRSF1B,GAB2,PIK3CB,CUL1,IL17RB,MAP2K4,PSME4,PTPN18,FBXW11,FSCN1,NFKB2,IL4R,TOLLIP,HSP90AA1,CXCL2,MEF2C,IL12RB2,PSMC5,PTPN4,RPLP0,BIRC5,IRAK3,FLT3LG,IL5RA,PSME1,IL11,JAK2,IL12RB1,PSMD8,MTAP,HMOX1,SOS2,PSMB5,HCK,CCL22,STX4,IL21R,RIPK2,IKBKB,IL7,PPP2CB,NFKBIB,FCER2,IL27RA,EBI3,TYK2,PPP2R1A,STX1A,PTPRZ1,GATA3,PSMD3,CCL2,IL10RA,IFNG,PTPN6,VEGFA,LMNB1,SKP1,BC…

## Sheet: (B) Genes TC but not bulk or TAC prognostic
	signf	p-value	T	Q	Q&T	Q&T/Q	Q&T/T	term ID	t type	t group	t name	t depth	Q&T list
1	!	0.0382	3710	456	124	0.272	0.033	GO:0006996	BP	37	organelle organization	1	POLDIP2,HMGB3,ELN,SPAG4,ELMO2,VMP1,NDUFB4,HSP90AA1,TNPO1,SSH1,EPS15,HUWE1,DPYSL2,DAAM1,ACOT8,CTCF,STX4,ATP8B4,ARHGEF10,ARHGEF18,GRWD1,SIPA1L3,STX1A,GOSR2,RECQL5,CCDC47,SUPT6H,CNOT6,CAPZA1,SFPQ,ARHGEF2,SMG7,CNN3,CTGF,NDUFA8,IDE,PAPD5,TWIST1,C12ORF44,ARFGEF2,STX16,PANK2,ITPA,ID1,TIMM17B,MKLN1,CLIP1,TUBG1,ERAL1,EIF2S1,AGO4,FHOD3,USP30,SERPINE2,TOR1B,DNAJC13,VPS33A,SSH2,CLTC,ARHGDIA,TBCD,WTIP,STRIP1,…
1	!	0.000154	13288	456	362	0.794	0.027	GO:0043226	CC	45	organelle	1	POLDIP2,CYB561,ST3GAL1,DPF1,NUB1,HMGB3,TIMP2,METTL1,CDH1,AP2S1,MRPS10,ERCC8,PER3,EPN3,PIK3CB,USP13,OGFR,SPAG4,CS,VMP1,ISOC2,U2AF2,ATP2C2,NDUFB4,ABCC9,CLTCL1,PDCD2,LLGL2,TRAF4,HSP90AA1,KCNK2,TNPO1,SSH1,EPS15,NFX1,EPDR1,HUWE1,L2HGDH,SULT2B1,CNOT3,DPYSL2,SCD,PSMD8,GGT1,GCAT,GGTLC2,ANKRD54,EIF3L,FOXRED2,GRAP2,DAAM1,PSMA6,DNAJC5,HM13,IDH3B,ACTR5,PIGU,ACOT8,TIMP1,N4BP1,CTCF,PLA2G15,ZP2,STX4,ATP8B4,ARHG…
1	!	1.92e-05	12266	456	344	0.754	0.028	GO:0043227	CC	45	membrane-bounded organelle	2	POLDIP2,CYB561,ST3GAL1,DPF1,NUB1,HMGB3,TIMP2,METTL1,CDH1,AP2S1,MRPS10,ERCC8,PER3,EPN3,PIK3CB,USP13,OGFR,SPAG4,CS,VMP1,ISOC2,U2AF2,ATP2C2,NDUFB4,CLTCL1,PDCD2,LLGL2,TRAF4,HSP90AA1,KCNK2,TNPO1,EPS15,NFX1,EPDR1,HUWE1,L2HGDH,SULT2B1,CNOT3,DPYSL2,SCD,PSMD8,GGT1,GCAT,GGTLC2,ANKRD54,EIF3L,FOXRED2,GRAP2,PSMA6,DNAJC5,HM13,IDH3B,ACTR5,PIGU,ACOT8,TIMP1,N4BP1,CTCF,PLA2G15,ZP2,STX4,ATP8B4,ARHGEF18,RETN,CEACAM5…
1	!	1.45e-05	3788	456	140	0.307	0.037	GO:0031982	CC	45	vesicle	3	ST3GAL1,TIMP2,CDH1,AP2S1,EPN3,CS,ATP2C2,CLTCL1,PDCD2,HSP90AA1,TNPO1,EPS15,HUWE1,SULT2B1,DPYSL2,GGT1,GGTLC2,GRAP2,PSMA6,DNAJC5,HM13,TIMP1,PLA2G15,ZP2,STX4,ATP8B4,ARHGEF18,RETN,CEACAM5,STX1A,PSMD3,GOSR2,LNPEP,CAPZA1,ARHGEF2,ATP6V0B,GNA13,PCMT1,RAP2C,ARFGEF2,PMEPA1,STAMBP,PRDX5,FGFRL1,VGF,PSMA1,ITFG1,CLIP1,TUBG1,STARD3,DNAJB1,ACY3,EIF2S1,KIDINS220,CD63,LAMC1,SERPINE2,RCBTB2,TOR1B,GCHFR,ENTPD1,DNAJC1…
1	!	0.000855	2157	456	87	0.191	0.04	GO:0043230	CC	45	extracellular organelle	1	ST3GAL1,CDH1,EPN3,CS,CLTCL1,PDCD2,HSP90AA1,TNPO1,HUWE1,SULT2B1,DPYSL2,GGT1,GGTLC2,PSMA6,TIMP1,PLA2G15,STX4,ARHGEF18,RETN,CEACAM5,PSMD3,CAPZA1,GNA13,PCMT1,RAP2C,STAMBP,PRDX5,PSMA1,ITFG1,DNAJB1,ACY3,EIF2S1,CD63,LAMC1,SERPINE2,TOR1B,ENTPD1,DNAJC13,C1RL,RBP5,RAB15,CLTC,ARHGDIA,STRIP1,CCT5,EPS8,HIST1H4H,CSRP1,SNF8,NCSTN,FBLN2,PPM1L,CCT2,PIP4K2C,YWHAB,PHB,PSCA,HID1,EVPL,SYAP1,FGA,PPP1CA,CORO1B,SNCG,RAB…
1	!	0.000821	2155	456	87	0.191	0.04	GO:1903561	CC	45	extracellular vesicle	2	ST3GAL1,CDH1,EPN3,CS,CLTCL1,PDCD2,HSP90AA1,TNPO1,HUWE1,SULT2B1,DPYSL2,GGT1,GGTLC2,PSMA6,TIMP1,PLA2G15,STX4,ARHGEF18,RETN,CEACAM5,PSMD3,CAPZA1,GNA13,PCMT1,RAP2C,STAMBP,PRDX5,PSMA1,ITFG1,DNAJB1,ACY3,EIF2S1,CD63,LAMC1,SERPINE2,TOR1B,ENTPD1,DNAJC13,C1RL,RBP5,RAB15,CLTC,ARHGDIA,STRIP1,CCT5,EPS8,HIST1H4H,CSRP1,SNF8,NCSTN,FBLN2,PPM1L,CCT2,PIP4K2C,YWHAB,PHB,PSCA,HID1,EVPL,SYAP1,FGA,PPP1CA,CORO1B,SNCG,RAB…
1	!	0.00202	2133	456	85	0.186	0.04	GO:0070062	CC	45	extracellular exosome	3	ST3GAL1,CDH1,EPN3,CS,CLTCL1,PDCD2,HSP90AA1,TNPO1,HUWE1,SULT2B1,DPYSL2,GGT1,GGTLC2,PSMA6,TIMP1,PLA2G15,STX4,ARHGEF18,RETN,CEACAM5,PSMD3,CAPZA1,GNA13,PCMT1,RAP2C,STAMBP,PRDX5,PSMA1,ITFG1,DNAJB1,ACY3,EIF2S1,CD63,LAMC1,TOR1B,ENTPD1,DNAJC13,C1RL,RBP5,RAB15,CLTC,ARHGDIA,STRIP1,CCT5,EPS8,HIST1H4H,CSRP1,SNF8,NCSTN,PPM1L,CCT2,PIP4K2C,YWHAB,PHB,PSCA,HID1,EVPL,SYAP1,FGA,PPP1CA,CORO1B,SNCG,RAB1B,MSRA,ALOX15B…
1	!	5.64e-05	14606	456	390	0.855	0.027	GO:0005622	CC	45	intracellular	1	POLDIP2,CYB561,ST3GAL1,DPF1,NUB1,HMGB3,TIMP2,METTL1,CDH1,AP2S1,MRPS10,ERCC8,PER3,EPN3,PIK3CB,USP13,OGFR,SPAG4,CS,ELMO2,VMP1,ISOC2,U2AF2,ATP2C2,CHI3L2,NDUFB4,ABCC9,CLTCL1,PDCD2,LLGL2,TRAF4,HSP90AA1,KCNK2,TNPO1,SSH1,TXLNA,EPS15,NFX1,EPDR1,HUWE1,L2HGDH,SULT2B1,CNOT3,STRN4,DPYSL2,SCD,PSMD8,GCAT,ANKRD54,EIF3L,RHBDD3,FOXRED2,GRAP2,DAAM1,PSMA6,TRPC4AP,DNAJC5,HM13,IDH3B,ACTR5,PIGU,ACOT8,TIMP1,N4BP1,CTCF,…
1	!	1.77e-05	14266	456	385	0.844	0.027	GO:0044424	CC	45	intracellular part	2	POLDIP2,CYB561,ST3GAL1,DPF1,NUB1,HMGB3,TIMP2,METTL1,CDH1,AP2S1,MRPS10,ERCC8,PER3,EPN3,PIK3CB,USP13,OGFR,SPAG4,CS,ELMO2,VMP1,ISOC2,U2AF2,ATP2C2,CHI3L2,NDUFB4,ABCC9,CLTCL1,PDCD2,LLGL2,TRAF4,HSP90AA1,KCNK2,TNPO1,SSH1,TXLNA,EPS15,NFX1,EPDR1,HUWE1,L2HGDH,SULT2B1,CNOT3,STRN4,DPYSL2,SCD,PSMD8,GCAT,ANKRD54,EIF3L,FOXRED2,GRAP2,DAAM1,PSMA6,TRPC4AP,DNAJC5,HM13,IDH3B,ACTR5,PIGU,ACOT8,TIMP1,N4BP1,CTCF,PLA2G15…
1	!	6.6e-08	11390	456	334	0.732	0.029	GO:0005737	CC	45	cytoplasm	3	POLDIP2,CYB561,ST3GAL1,DPF1,NUB1,HMGB3,TIMP2,METTL1,CDH1,AP2S1,MRPS10,ERCC8,PER3,EPN3,PIK3CB,USP13,OGFR,SPAG4,CS,ELMO2,VMP1,ISOC2,ATP2C2,CHI3L2,NDUFB4,ABCC9,CLTCL1,PDCD2,LLGL2,TRAF4,HSP90AA1,KCNK2,TNPO1,SSH1,TXLNA,EPS15,NFX1,EPDR1,HUWE1,L2HGDH,SULT2B1,CNOT3,STRN4,DPYSL2,SCD,PSMD8,GCAT,ANKRD54,EIF3L,FOXRED2,GRAP2,DAAM1,PSMA6,DNAJC5,HM13,IDH3B,ACTR5,PIGU,ACOT8,TIMP1,PLA2G15,ZP2,STX4,ATP8B4,ARHGEF10…
1	!	2.19e-06	9521	456	287	0.629	0.03	GO:0044444	CC	45	cytoplasmic part	4	POLDIP2,CYB561,ST3GAL1,NUB1,TIMP2,METTL1,CDH1,AP2S1,MRPS10,EPN3,PIK3CB,USP13,CS,ELMO2,VMP1,ATP2C2,NDUFB4,ABCC9,CLTCL1,LLGL2,TRAF4,HSP90AA1,KCNK2,TNPO1,SSH1,TXLNA,EPS15,NFX1,EPDR1,HUWE1,L2HGDH,SULT2B1,CNOT3,DPYSL2,SCD,PSMD8,GCAT,EIF3L,FOXRED2,GRAP2,DAAM1,PSMA6,DNAJC5,HM13,IDH3B,PIGU,ACOT8,TIMP1,PLA2G15,ZP2,STX4,ATP8B4,ARHGEF10,ARHGEF18,RETN,GRWD1,STX1A,NUFIP2,FBXL20,PSMD3,CASC3,RNF43,GOSR2,RPS6KB1…
1	!	0.000351	12497	456	344	0.754	0.028	GO:0043229	CC	45	intracellular organelle	3	POLDIP2,CYB561,ST3GAL1,DPF1,NUB1,HMGB3,TIMP2,METTL1,CDH1,AP2S1,MRPS10,ERCC8,PER3,EPN3,PIK3CB,USP13,OGFR,SPAG4,CS,VMP1,ISOC2,U2AF2,ATP2C2,NDUFB4,ABCC9,CLTCL1,PDCD2,LLGL2,TRAF4,HSP90AA1,KCNK2,TNPO1,SSH1,EPS15,NFX1,EPDR1,HUWE1,L2HGDH,SULT2B1,CNOT3,DPYSL2,SCD,PSMD8,GCAT,ANKRD54,EIF3L,FOXRED2,GRAP2,DAAM1,PSMA6,DNAJC5,HM13,IDH3B,ACTR5,PIGU,ACOT8,TIMP1,N4BP1,CTCF,PLA2G15,ZP2,STX4,ATP8B4,ARHGEF10,ARHGEF1…
1	!	0.000462	10736	456	305	0.669	0.028	GO:0043231	CC	45	intracellular membrane-bounded organelle	4	POLDIP2,CYB561,ST3GAL1,DPF1,NUB1,HMGB3,METTL1,CDH1,AP2S1,MRPS10,ERCC8,PER3,EPN3,PIK3CB,USP13,OGFR,SPAG4,CS,VMP1,ISOC2,U2AF2,ATP2C2,NDUFB4,CLTCL1,PDCD2,LLGL2,TRAF4,HSP90AA1,KCNK2,TNPO1,EPS15,NFX1,EPDR1,HUWE1,L2HGDH,SULT2B1,CNOT3,SCD,PSMD8,GCAT,ANKRD54,EIF3L,FOXRED2,GRAP2,PSMA6,DNAJC5,HM13,IDH3B,ACTR5,PIGU,ACOT8,TIMP1,N4BP1,CTCF,PLA2G15,ZP2,STX4,ATP8B4,RETN,GRWD1,TFPT,STX1A,NUFIP2,PSMD3,CASC3,RNF43…
1	!	0.0349	7	456	4	0.009	0.571	GO:0034235	MF	22	GPI anchor binding	1	PIGU,CEACAM5,MPPE1,GPAA1
1	!	0.000982	11522	456	321	0.704	0.028	GO:0005515	MF	25	protein binding	1	POLDIP2,CYB561,NUB1,HMGB3,TIMP2,METTL1,CDH1,AP2S1,ERCC8,PER3,EPN3,ELN,PIK3CB,USP13,OGFR,SPAG4,ELMO2,VMP1,ISOC2,U2AF2,ATP2C2,ABCC9,CLTCL1,PDCD2,LLGL2,TRAF4,HSP90AA1,TNPO1,SSH1,TXLNA,EPS15,HUWE1,SULT2B1,CNOT3,STRN4,DPYSL2,GGT1,ANKRD54,EIF3L,FOXRED2,GRAP2,DAAM1,PSMA6,TRPC4AP,DNAJC5,HM13,JAG1,ACTR5,ACOT8,TIMP1,N4BP1,CTCF,ZP2,STX4,ZC2HC1A,ARHGEF10,LIN7B,ARHGEF18,RETN,CEACAM5,GRWD1,TFPT,STX1A,NUFIP2,FB…
1	!	0.0131	707	283	41	0.145	0.058	HPA:035010_11	hpa	18	placenta; decidual cells[Supported,Low]	1	U2AF2,CTCF,FTSJ3,CPSF6,HDLBP,SMG7,AKAP1,ARFGEF2,MRPS26,ERAL1,EIF2S1,ERCC5,CD63,RPS6,C1RL,ATM,SORBS2,ATP5J,HIST1H4H,DPY30,IDH3A,PHB,FADD,FGA,SLC25A10,BOLA2,PBX1,HIST1H3J,NCOA6,SARNP,ARL2,VDAC1,CCNL2,HIST1H2BN,HIST1H2BG,HIST1H3I,HIST1H2BH,HIST1H4E,HIST1H2BF,HIST1H4A,HIST1H2AM
1	!	0.0438	130	185	11	0.059	0.085	KEGG:05322	keg	12	Systemic lupus erythematosus	1	HIST1H4H,HIST1H3J,HIST1H2BN,HIST1H2BG,HIST1H3I,HIST1H2BH,HIST1H4E,HIST1H2AE,HIST1H2BF,HIST1H4A,HIST1H2AM
1	!	0.00184	63	276	10	0.036	0.159	REAC:R-HSA-73728	rea	31	RNA Polymerase I Promoter Opening	1	HIST1H4H,HIST1H3J,HIST1H2BN,HIST1H2BG,HIST1H3I,HIST1H2BH,HIST1H4E,HIST1H2AE,HIST1H2BF,HIST1H4A
1	!	0.0451	108	276	11	0.04	0.102	REAC:R-HSA-5250941	rea	3	Negative epigenetic regulation of rRNA expression	1	SMARCA5,HIST1H4H,HIST1H3J,HIST1H2BN,HIST1H2BG,HIST1H3I,HIST1H2BH,HIST1H4E,HIST1H2AE,HIST1H2BF,HIST1H4A
1	!	0.00374	68	276	10	0.036	0.147	REAC:R-HSA-427359	rea	3	SIRT1 negatively regulates rRNA expression	2	HIST1H4H,HIST1H3J,HIST1H2BN,HIST1H2BG,HIST1H3I,HIST1H2BH,HIST1H4E,HIST1H2AE,HIST1H2BF,HIST1H4A
1	!	0.0349	105	276	11	0.04	0.105	REAC:R-HSA-427413	rea	3	NoRC negatively regulates rRNA expression	2	SMARCA5,HIST1H4H,HIST1H3J,HIST1H2BN,HIST1H2BG,HIST1H3I,HIST1H2BH,HIST1H4E,HIST1H2AE,HIST1H2BF,HIST1H4A
1	!	0.0436	73	276	9	0.033	0.123	REAC:R-HSA-774815	rea	9	Nucleosome assembly	1	SMARCA5,HIST1H4H,HIST1H2BN,HIST1H2BG,HIST1H2BH,HIST1H4E,HIST1H2AE,HIST1H2BF,HIST1H4A
1	!	0.0436	73	276	9	0.033	0.123	REAC:R-HSA-606279	rea	9	Deposition of new CENPA-containing nucleosomes at the centromere	2	SMARCA5,HIST1H4H,HIST1H2BN,HIST1H2BG,HIST1H2BH,HIST1H4E,HIST1H2AE,HIST1H2BF,HIST1H4A
1	!	0.0128	168	276	15	0.054	0.089	REAC:R-HSA-69481	rea	5	G2/M Checkpoints	1	PSMD8,PSMA6,PSMD3,PSMA1,ATM,HIST1H4H,YWHAB,RAD9A,TOP3A,HIST1H2BN,HIST1H2BG,HIST1H2BH,HIST1H4E,HIST1H2BF,HIST1H4A
1	!	0.0138	95	276	11	0.04	0.116	REAC:R-HSA-69473	rea	5	G2/M DNA damage checkpoint	2	ATM,HIST1H4H,YWHAB,RAD9A,TOP3A,HIST1H2BN,HIST1H2BG,HIST1H2BH,HIST1H4E,HIST1H2BF,HIST1H4A
1	!	0.0042	100	276	12	0.043	0.12	REAC:R-HSA-977225	rea	38	Amyloid fiber formation	1	SNCA,HIST1H4H,FGA,HIST1H3J,HIST1H2BN,HIST1H2BG,HIST1H3I,HIST1H2BH,HIST1H4E,HIST1H2AE,HIST1H2BF,HIST1H4A
1	!	0.0125	94	276	11	0.04	0.117	REAC:R-HSA-5625740	rea	29	RHO GTPases activate PKNs	1	HIST1H4H,YWHAB,HIST1H3J,HIST1H2BN,HIST1H2BG,HIST1H3I,HIST1H2BH,HIST1H4E,HIST1H2AE,HIST1H2BF,HIST1H4A
1	!	0.00326	67	276	10	0.036	0.149	REAC:R-HSA-5625886	rea	29	Activated PKN1 stimulates transcription of AR (androgen receptor) regulated genes KLK2 and KLK3	2	HIST1H4H,HIST1H3J,HIST1H2BN,HIST1H2BG,HIST1H3I,HIST1H2BH,HIST1H4E,HIST1H2AE,HIST1H2BF,HIST1H4A
1	!	0.0333	142	276	13	0.047	0.092	REAC:R-HSA-68875	rea	27	Mitotic Prophase	1	HIST1H4H,GOLGA2,RAB1B,BANF1,HIST1H3J,HIST1H2BN,HIST1H2BG,HIST1H3I,HIST1H2BH,HIST1H4E,HIST1H2AE,HIST1H2BF,HIST1H4A
1	!	0.00805	74	276	10	0.036	0.135	REAC:R-HSA-2299718	rea	27	Condensation of Prophase Chromosomes	2	HIST1H4H,HIST1H3J,HIST1H2BN,HIST1H2BG,HIST1H3I,HIST1H2BH,HIST1H4E,HIST1H2AE,HIST1H2BF,HIST1H4A
1	!	0.00713	73	276	10	0.036	0.137	REAC:R-HSA-212300	rea	13	PRC2 methylates histones and DNA	1	HIST1H4H,HIST1H3J,HIST1H2BN,HIST1H2BG,HIST1H3I,HIST1H2BH,HIST1H4E,HIST1H2AE,HIST1H2BF,HIST1H4A
1	!	0.0404	89	276	10	0.036	0.112	REAC:R-HSA-73777	rea	16	RNA Polymerase I Chain Elongation	1	HIST1H4H,HIST1H3J,HIST1H2BN,HIST1H2BG,HIST1H3I,HIST1H2BH,HIST1H4E,HIST1H2AE,HIST1H2BF,HIST1H4A
1	!	0.00219	94	276	12	0.043	0.128	REAC:R-HSA-3214815	rea	36	HDACs deacetylate histones	1	HIST1H4H,BRMS1,HIST1H3J,HIST1H2BN,HIST1H2BG,HIST1H3I,HIST1H2BH,HIST1H4E,HIST1H2AE,HIST1H2BF,HIST1H4A,HIST1H2AM
1	!	0.0178	327	276	22	0.08	0.067	REAC:R-HSA-195721	rea	15	Signaling by WNT	1	AP2S1,PSMD8,DAAM1,PSMA6,PSMD3,RNF43,PSMA1,AGO4,CLTC,HIST1H4H,VANGL2,PLCB1,KREMEN1,HIST1H3J,HIST1H2BN,HIST1H2BG,HIST1H3I,HIST1H2BH,HIST1H4E,HIST1H2AE,HIST1H2BF,HIST1H4A
1	!	0.00982	145	276	14	0.051	0.097	REAC:R-HSA-1474165	rea	17	Reproduction	1	ZP2,ATM,HIST1H4H,SYCE2,TOP3A,HIST1H3J,HIST1H2BN,HIST1H2BG,HIST1H3I,HIST1H2BH,HIST1H4E,HIST1H2AE,HIST1H2BF,HIST1H4A
1	!	0.00509	119	276	13	0.047	0.109	REAC:R-HSA-1500620	rea	17	Meiosis	1	ATM,HIST1H4H,SYCE2,TOP3A,HIST1H3J,HIST1H2BN,HIST1H2BG,HIST1H3I,HIST1H2BH,HIST1H4E,HIST1H2AE,HIST1H2BF,HIST1H4A
1	!	0.000958	87	276	12	0.043	0.138	REAC:R-HSA-912446	rea	17	Meiotic recombination	2	ATM,HIST1H4H,TOP3A,HIST1H3J,HIST1H2BN,HIST1H2BG,HIST1H3I,HIST1H2BH,HIST1H4E,HIST1H2AE,HIST1H2BF,HIST1H4A
1	!	0.0488	91	276	10	0.036	0.11	REAC:R-HSA-201722	rea	8	Formation of the beta-catenin:TCF transactivating complex	1	HIST1H4H,HIST1H3J,HIST1H2BN,HIST1H2BG,HIST1H3I,HIST1H2BH,HIST1H4E,HIST1H2AE,HIST1H2BF,HIST1H4A
1	!	0.0199	238	276	18	0.065	0.076	REAC:R-HSA-8878171	rea	20	Transcriptional regulation by RUNX1	1	PSMD8,PSMA6,PSMD3,PSMA1,AGO4,LMO2,YAP1,HIST1H4H,DPY30,HIST1H3J,HIST1H2BN,HIST1H2BG,HIST1H3I,HIST1H2BH,HIST1H4E,HIST1H2AE,HIST1H2BF,HIST1H4A
1	!	0.00305	97	276	12	0.043	0.124	REAC:R-HSA-8936459	rea	20	RUNX1 regulates genes involved in megakaryocyte differentiation and platelet function	2	AGO4,HIST1H4H,DPY30,HIST1H3J,HIST1H2BN,HIST1H2BG,HIST1H3I,HIST1H2BH,HIST1H4E,HIST1H2AE,HIST1H2BF,HIST1H4A
1	!	9.91e-05	130	276	16	0.058	0.123	REAC:R-HSA-8939236	rea	20	RUNX1 regulates transcription of genes involved in differentiation of HSCs	2	PSMD8,PSMA6,PSMD3,PSMA1,LMO2,YAP1,HIST1H4H,HIST1H3J,HIST1H2BN,HIST1H2BG,HIST1H3I,HIST1H2BH,HIST1H4E,HIST1H2AE,HIST1H2BF,HIST1H4A
1	!	0.0212	52	276	8	0.029	0.154	REAC:R-HSA-171306	rea	49	Packaging Of Telomere Ends	1	HIST1H4H,HIST1H2BN,HIST1H2BG,HIST1H2BH,HIST1H4E,HIST1H2AE,HIST1H2BF,HIST1H4A
1	!	0.00024	122	276	15	0.054	0.123	REAC:R-HSA-5619507	rea	28	Activation of HOX genes during differentiation	1	CTCF,CNOT6,HIST1H4H,PBX1,HIST1H3J,ZNF335,NCOA6,HIST1H2BN,HIST1H2BG,HIST1H3I,HIST1H2BH,HIST1H4E,HIST1H2AE,HIST1H2BF,HIST1H4A
1	!	0.00024	122	276	15	0.054	0.123	REAC:R-HSA-5617472	rea	28	Activation of anterior HOX genes in hindbrain development during early embryogenesis	2	CTCF,CNOT6,HIST1H4H,PBX1,HIST1H3J,ZNF335,NCOA6,HIST1H2BN,HIST1H2BG,HIST1H3I,HIST1H2BH,HIST1H4E,HIST1H2AE,HIST1H2BF,HIST1H4A
1	!	0.00247	65	276	10	0.036	0.154	REAC:R-HSA-5334118	rea	44	DNA methylation	1	HIST1H4H,HIST1H3J,HIST1H2BN,HIST1H2BG,HIST1H3I,HIST1H2BH,HIST1H4E,HIST1H2AE,HIST1H2BF,HIST1H4A
1	!	0.0349	105	276	11	0.04	0.105	REAC:R-HSA-5250913	rea	14	Positive epigenetic regulation of rRNA expression	1	SMARCA5,HIST1H4H,HIST1H3J,HIST1H2BN,HIST1H2BG,HIST1H3I,HIST1H2BH,HIST1H4E,HIST1H2AE,HIST1H2BF,HIST1H4A
1	!	0.0102	76	276	10	0.036	0.132	REAC:R-HSA-427389	rea	14	ERCC6 (CSB) and EHMT2 (G9a) positively regulate rRNA expression	2	HIST1H4H,HIST1H3J,HIST1H2BN,HIST1H2BG,HIST1H3I,HIST1H2BH,HIST1H4E,HIST1H2AE,HIST1H2BF,HIST1H4A
1	!	0.00823	90	276	11	0.04	0.122	REAC:R-HSA-5250924	rea	14	B-WICH complex positively regulates rRNA expression	2	SMARCA5,HIST1H4H,HIST1H3J,HIST1H2BN,HIST1H2BG,HIST1H3I,HIST1H2BH,HIST1H4E,HIST1H2AE,HIST1H2BF,HIST1H4A
1	!	0.00183	12609	459	340	0.741	0.027	TF:M02065	tf	10	Factor: ER81; motif: RCCGGAARYN	1	POLDIP2,CYB561,SS18L2,ST3GAL1,DPF1,HMGB3,CDH1,AP2S1,MRPS10,PER3,CLPTM1L,PIK3CB,OGFR,RIMBP2,CS,VMP1,ISOC2,U2AF2,TMEM161A,CHI3L2,ADAT1,NDUFB4,HEATR6,ABCC9,CLTCL1,PDCD2,LLGL2,TMEM131,TRAF4,HSP90AA1,KCNK2,TNPO1,SSH1,TXLNA,EPS15,NFX1,HUWE1,L2HGDH,METTL2A,SULT2B1,CNOT3,STRN4,DPYSL2,PSMD8,GGT1,GCAT,ANKRD54,EIF3L,RHBDD3,FOXRED2,GRAP2,DAAM1,PSMA6,TRPC4AP,DNAJC5,IDH3B,JAG1,PIGU,ACOT8,N4BP1,ZP2,STX4,ATP8B4,…
1	!	0.00183	12609	459	340	0.741	0.027	TF:M02065_0	tf	10	Factor: ER81; motif: RCCGGAARYN; match class: 0	2	POLDIP2,CYB561,SS18L2,ST3GAL1,DPF1,HMGB3,CDH1,AP2S1,MRPS10,PER3,CLPTM1L,PIK3CB,OGFR,RIMBP2,CS,VMP1,ISOC2,U2AF2,TMEM161A,CHI3L2,ADAT1,NDUFB4,HEATR6,ABCC9,CLTCL1,PDCD2,LLGL2,TMEM131,TRAF4,HSP90AA1,KCNK2,TNPO1,SSH1,TXLNA,EPS15,NFX1,HUWE1,L2HGDH,METTL2A,SULT2B1,CNOT3,STRN4,DPYSL2,PSMD8,GGT1,GCAT,ANKRD54,EIF3L,RHBDD3,FOXRED2,GRAP2,DAAM1,PSMA6,TRPC4AP,DNAJC5,IDH3B,JAG1,PIGU,ACOT8,N4BP1,ZP2,STX4,ATP8B4,…
1	!	0.0124	5303	459	166	0.362	0.031	TF:M01163	tf	11	Factor: Elk-1; motif: AACCGGAAGTR	1	POLDIP2,CYB561,AP2S1,EPN3,CLPTM1L,OGFR,RIMBP2,VMP1,U2AF2,CHI3L2,ADAT1,HEATR6,CLTCL1,HSP90AA1,TNPO1,TXLNA,NFX1,L2HGDH,SULT2B1,CNOT3,PSMD8,ANKRD54,EIF3L,RHBDD3,FOXRED2,DAAM1,PSMA6,TRPC4AP,HM13,IDH3B,ACTR5,PIGU,ACOT8,CTCF,STX4,ATP8B4,GRWD1,STX1A,GOSR2,RECQL5,FTSJ3,SUPT6H,MTRF1L,LNPEP,SSR3,CAPZA1,SFPQ,ARHGEF2,SMG7,TNFSF4,RPN2,NDUFA8,PCMT1,KCNJ8,LHX4,TSFM,C12ORF44,RAP2C,PMEPA1,INSIG2,ITPA,FAM110A,PRDX…
1	!	0.0124	5303	459	166	0.362	0.031	TF:M01163_0	tf	11	Factor: Elk-1; motif: AACCGGAAGTR; match class: 0	2	POLDIP2,CYB561,AP2S1,EPN3,CLPTM1L,OGFR,RIMBP2,VMP1,U2AF2,CHI3L2,ADAT1,HEATR6,CLTCL1,HSP90AA1,TNPO1,TXLNA,NFX1,L2HGDH,SULT2B1,CNOT3,PSMD8,ANKRD54,EIF3L,RHBDD3,FOXRED2,DAAM1,PSMA6,TRPC4AP,HM13,IDH3B,ACTR5,PIGU,ACOT8,CTCF,STX4,ATP8B4,GRWD1,STX1A,GOSR2,RECQL5,FTSJ3,SUPT6H,MTRF1L,LNPEP,SSR3,CAPZA1,SFPQ,ARHGEF2,SMG7,TNFSF4,RPN2,NDUFA8,PCMT1,KCNJ8,LHX4,TSFM,C12ORF44,RAP2C,PMEPA1,INSIG2,ITPA,FAM110A,PRDX…
1	!	0.000819	7672	459	230	0.501	0.03	TF:M02063	tf	32	Factor: c-ets-1; motif: ACCGGAWGTN	1	POLDIP2,CYB561,DPF1,CDH1,AP2S1,MRPS10,CLPTM1L,OGFR,VMP1,U2AF2,TMEM161A,CHI3L2,ADAT1,HEATR6,CLTCL1,PDCD2,HSP90AA1,KCNK2,TNPO1,SSH1,TXLNA,NFX1,HUWE1,L2HGDH,SULT2B1,CNOT3,DPYSL2,PSMD8,GGT1,GCAT,EIF3L,RHBDD3,FOXRED2,PSMA6,TRPC4AP,DNAJC5,HM13,IDH3B,ACTR5,PIGU,ACOT8,N4BP1,CTCF,STX4,ATP8B4,RETN,GRWD1,PLEKHA4,TFPT,SIPA1L3,CASC3,GOSR2,RECQL5,CCDC47,FTSJ3,SUPT6H,MTRF1L,SSR3,CAPZA1,S100PBP,SFPQ,ARHGEF2,SMG7…
1	!	0.000819	7672	459	230	0.501	0.03	TF:M02063_0	tf	32	Factor: c-ets-1; motif: ACCGGAWGTN; match class: 0	2	POLDIP2,CYB561,DPF1,CDH1,AP2S1,MRPS10,CLPTM1L,OGFR,VMP1,U2AF2,TMEM161A,CHI3L2,ADAT1,HEATR6,CLTCL1,PDCD2,HSP90AA1,KCNK2,TNPO1,SSH1,TXLNA,NFX1,HUWE1,L2HGDH,SULT2B1,CNOT3,DPYSL2,PSMD8,GGT1,GCAT,EIF3L,RHBDD3,FOXRED2,PSMA6,TRPC4AP,DNAJC5,HM13,IDH3B,ACTR5,PIGU,ACOT8,N4BP1,CTCF,STX4,ATP8B4,RETN,GRWD1,PLEKHA4,TFPT,SIPA1L3,CASC3,GOSR2,RECQL5,CCDC47,FTSJ3,SUPT6H,MTRF1L,SSR3,CAPZA1,S100PBP,SFPQ,ARHGEF2,SMG7…
1	!	0.0352	2399	459	87	0.19	0.036	TF:M07415_1	tf	47	Factor: Elf-1; motif: AWCCCGGAAGTN; match class: 1	1	POLDIP2,CYB561,CLPTM1L,OGFR,VMP1,ISOC2,U2AF2,ADAT1,PDCD2,HSP90AA1,NFX1,L2HGDH,EIF3L,RHBDD3,PSMA6,DNAJC5,IDH3B,ACOT8,GOSR2,CCDC47,FTSJ3,SUPT6H,MTRF1L,SSR3,MTRF1,DDX54,C12ORF44,RAP2C,ARFGEF2,PMEPA1,INSIG2,PANK2,ITPA,FAM110A,PRDX5,ITFG1,THEM6,EFR3A,VPS13B,EIF2S1,AGO4,ERCC5,CD63,GDF11,SP110,GCHFR,C1RL,HES6,CCT5,TIAL1,ATP5J,HIST1H4H,SNF8,PGAP3,NCSTN,OSGIN2,CCT2,SLFN5,PIP4K2C,SMG8,CDK2AP2,HID1,COMMD5,P…
1	!	0.000162	15326	459	399	0.869	0.026	TF:M04826_1	tf	34	Factor: p300; motif: ACNTCCG; match class: 1	1	POLDIP2,CYB561,SS18L2,ST3GAL1,DPF1,NUB1,HMGB3,TIMP2,METTL1,CDH1,AP2S1,MRPS10,ERCC8,PER3,EPN3,ELN,CLPTM1L,PIK3CB,USP13,OGFR,RIMBP2,SPAG4,CS,ELMO2,VMP1,ISOC2,U2AF2,ATP2C2,TMEM161A,CHI3L2,ADAT1,NDUFB4,HEATR6,ABCC9,CLTCL1,LLGL2,TMEM131,TRAF4,HSP90AA1,KCNK2,TNPO1,ITGAE,TXLNA,EPS15,NFX1,HUWE1,L2HGDH,METTL2A,SULT2B1,CNOT3,STRN4,DPYSL2,SCD,PSMD8,GGT1,GCAT,GGTLC2,ANKRD54,EIF3L,RHBDD3,FOXRED2,DAAM1,PSMA6,T…
1	!	0.0036	11151	459	307	0.669	0.028	TF:M01660	tf	35	Factor: GABP-alpha; motif: CTTCCK	1	POLDIP2,CYB561,SS18L2,DPF1,CDH1,AP2S1,MRPS10,PER3,CLPTM1L,USP13,OGFR,RIMBP2,VMP1,ISOC2,U2AF2,CHI3L2,ADAT1,HEATR6,ABCC9,PDCD2,TMEM131,TRAF4,HSP90AA1,KCNK2,TNPO1,SSH1,TXLNA,EPS15,NFX1,HUWE1,L2HGDH,METTL2A,SULT2B1,CNOT3,STRN4,DPYSL2,SCD,PSMD8,GGT1,GGTLC2,EIF3L,RHBDD3,DAAM1,PSMA6,TRPC4AP,DNAJC5,IDH3B,JAG1,PIGU,ACOT8,N4BP1,STX4,ATP8B4,ARHGEF10,ARHGEF18,GRWD1,PLEKHA4,TFPT,SIPA1L3,RNF43,GOSR2,RPS6KB1,RE…
1	!	0.0036	11151	459	307	0.669	0.028	TF:M01660_0	tf	35	Factor: GABP-alpha; motif: CTTCCK; match class: 0	2	POLDIP2,CYB561,SS18L2,DPF1,CDH1,AP2S1,MRPS10,PER3,CLPTM1L,USP13,OGFR,RIMBP2,VMP1,ISOC2,U2AF2,CHI3L2,ADAT1,HEATR6,ABCC9,PDCD2,TMEM131,TRAF4,HSP90AA1,KCNK2,TNPO1,SSH1,TXLNA,EPS15,NFX1,HUWE1,L2HGDH,METTL2A,SULT2B1,CNOT3,STRN4,DPYSL2,SCD,PSMD8,GGT1,GGTLC2,EIF3L,RHBDD3,DAAM1,PSMA6,TRPC4AP,DNAJC5,IDH3B,JAG1,PIGU,ACOT8,N4BP1,STX4,ATP8B4,ARHGEF10,ARHGEF18,GRWD1,PLEKHA4,TFPT,SIPA1L3,RNF43,GOSR2,RPS6KB1,RE…
1	!	2.58e-05	5119	459	173	0.377	0.034	TF:M01660_1	tf	35	Factor: GABP-alpha; motif: CTTCCK; match class: 1	3	POLDIP2,CYB561,SS18L2,DPF1,CLPTM1L,OGFR,VMP1,U2AF2,ADAT1,HEATR6,PDCD2,TMEM131,TRAF4,HSP90AA1,SSH1,TXLNA,NFX1,L2HGDH,METTL2A,SULT2B1,CNOT3,DPYSL2,SCD,PSMD8,GGT1,EIF3L,RHBDD3,PSMA6,IDH3B,JAG1,PIGU,ACOT8,STX4,ARHGEF10,TFPT,RNF43,GOSR2,RPS6KB1,RECQL5,CCDC47,FTSJ3,SUPT6H,NAA25,MTRF1L,SSR3,ARID3A,CNN3,IDE,SLC10A7,MTRF1,KCNJ8,TWIST1,DDX54,C12ORF44,RAP2C,DNPEP,ARFGEF2,STX16,INSIG2,PANK2,ITPA,FAM110A,PRDX…
1	!	0.0368	14128	459	366	0.797	0.026	TF:M00716_1	tf	48	Factor: ZF5; motif: GSGCGCGR; match class: 1	1	POLDIP2,CYB561,SS18L2,ST3GAL1,DPF1,NUB1,HMGB3,TIMP2,METTL1,CDH1,AP2S1,ERCC8,PER3,EPN3,ELN,CLPTM1L,PIK3CB,USP13,OGFR,RIMBP2,SPAG4,CS,ISOC2,U2AF2,ATP2C2,TMEM161A,ADAT1,NDUFB4,HEATR6,CLTCL1,PDCD2,LLGL2,TMEM131,TRAF4,HSP90AA1,KCNK2,TNPO1,TXLNA,EPS15,NFX1,HUWE1,L2HGDH,METTL2A,CNOT3,STRN4,DPYSL2,SCD,PSMD8,GGT1,GCAT,GGTLC2,ANKRD54,EIF3L,RHBDD3,FOXRED2,DAAM1,PSMA6,TRPC4AP,DNAJC5,HM13,IDH3B,JAG1,ACTR5,PIG…
1	!	0.012	7244	459	214	0.466	0.03	TF:M08874	tf	42	Factor: E2F1; motif: NNNNNGCGSSAAAN	1	CYB561,SS18L2,DPF1,NUB1,AP2S1,MRPS10,ERCC8,PER3,EPN3,ELN,USP13,OGFR,SPAG4,VMP1,ISOC2,U2AF2,ATP2C2,ADAT1,NDUFB4,HEATR6,LLGL2,TMEM131,KCNK2,TXLNA,NFX1,HUWE1,METTL2A,SULT2B1,CNOT3,DPYSL2,SCD,RHBDD3,FOXRED2,DAAM1,TRPC4AP,DNAJC5,HM13,IDH3B,JAG1,ACTR5,PIGU,N4BP1,ZP2,ZC2HC1A,ARHGEF10,ARHGEF18,PLEKHA4,TFPT,SIPA1L3,FBXL20,PSMD3,GOSR2,CCDC47,FTSJ3,SUPT6H,MVK,NAA25,HMGCR,CNOT6,SLC9A2,HDLBP,S100PBP,SFPQ,ARHG…
1	!	0.012	7244	459	214	0.466	0.03	TF:M08874_0	tf	42	Factor: E2F1; motif: NNNNNGCGSSAAAN; match class: 0	2	CYB561,SS18L2,DPF1,NUB1,AP2S1,MRPS10,ERCC8,PER3,EPN3,ELN,USP13,OGFR,SPAG4,VMP1,ISOC2,U2AF2,ATP2C2,ADAT1,NDUFB4,HEATR6,LLGL2,TMEM131,KCNK2,TXLNA,NFX1,HUWE1,METTL2A,SULT2B1,CNOT3,DPYSL2,SCD,RHBDD3,FOXRED2,DAAM1,TRPC4AP,DNAJC5,HM13,IDH3B,JAG1,ACTR5,PIGU,N4BP1,ZP2,ZC2HC1A,ARHGEF10,ARHGEF18,PLEKHA4,TFPT,SIPA1L3,FBXL20,PSMD3,GOSR2,CCDC47,FTSJ3,SUPT6H,MVK,NAA25,HMGCR,CNOT6,SLC9A2,HDLBP,S100PBP,SFPQ,ARHG…
1	!	0.00311	7164	459	215	0.468	0.03	TF:M08303	tf	23	Factor: FOXO1A:ER81; motif: NCCGGAWGTTNN	1	POLDIP2,CYB561,SS18L2,DPF1,NUB1,TIMP2,METTL1,CDH1,AP2S1,EPN3,CLPTM1L,PIK3CB,OGFR,RIMBP2,VMP1,U2AF2,ADAT1,HEATR6,CLTCL1,LLGL2,HSP90AA1,SSH1,TXLNA,NFX1,HUWE1,SULT2B1,CNOT3,STRN4,PSMD8,GCAT,GGTLC2,EIF3L,RHBDD3,FOXRED2,PSMA6,IDH3B,PIGU,ACOT8,TIMP1,N4BP1,CTCF,PLA2G15,STX4,ATP8B4,ARHGEF10,RETN,GRWD1,TFPT,SIPA1L3,PSMD3,CASC3,RECQL5,CCDC47,FTSJ3,SUPT6H,CPSF6,MTRF1L,CNOT6,SSR3,S100PBP,ARHGEF2,SMG7,TNFSF4,…
1	!	0.00311	7164	459	215	0.468	0.03	TF:M08303_0	tf	23	Factor: FOXO1A:ER81; motif: NCCGGAWGTTNN; match class: 0	2	POLDIP2,CYB561,SS18L2,DPF1,NUB1,TIMP2,METTL1,CDH1,AP2S1,EPN3,CLPTM1L,PIK3CB,OGFR,RIMBP2,VMP1,U2AF2,ADAT1,HEATR6,CLTCL1,LLGL2,HSP90AA1,SSH1,TXLNA,NFX1,HUWE1,SULT2B1,CNOT3,STRN4,PSMD8,GCAT,GGTLC2,EIF3L,RHBDD3,FOXRED2,PSMA6,IDH3B,PIGU,ACOT8,TIMP1,N4BP1,CTCF,PLA2G15,STX4,ATP8B4,ARHGEF10,RETN,GRWD1,TFPT,SIPA1L3,PSMD3,CASC3,RECQL5,CCDC47,FTSJ3,SUPT6H,CPSF6,MTRF1L,CNOT6,SSR3,S100PBP,ARHGEF2,SMG7,TNFSF4,…
1	!	0.000592	4833	459	160	0.349	0.033	TF:M03970	tf	2	Factor: ELK1; motif: ACCGGAAGTN	1	POLDIP2,CYB561,DPF1,AP2S1,MRPS10,CLPTM1L,OGFR,VMP1,U2AF2,CHI3L2,ADAT1,HEATR6,HSP90AA1,TNPO1,TXLNA,NFX1,HUWE1,L2HGDH,SULT2B1,CNOT3,PSMD8,EIF3L,RHBDD3,FOXRED2,PSMA6,HM13,IDH3B,PIGU,ACOT8,CTCF,ATP8B4,GRWD1,TFPT,GOSR2,RECQL5,CCDC47,FTSJ3,SUPT6H,MTRF1L,SSR3,CAPZA1,S100PBP,SFPQ,SMG7,TNFSF4,RPN2,PCMT1,KCNJ8,DDX54,TSFM,C12ORF44,RAP2C,ARFGEF2,INSIG2,ITPA,FAM110A,MRPS26,PRDX5,TIMM17B,FGFRL1,MKLN1,ITFG1,THE…
1	!	0.000592	4833	459	160	0.349	0.033	TF:M03970_0	tf	2	Factor: ELK1; motif: ACCGGAAGTN; match class: 0	2	POLDIP2,CYB561,DPF1,AP2S1,MRPS10,CLPTM1L,OGFR,VMP1,U2AF2,CHI3L2,ADAT1,HEATR6,HSP90AA1,TNPO1,TXLNA,NFX1,HUWE1,L2HGDH,SULT2B1,CNOT3,PSMD8,EIF3L,RHBDD3,FOXRED2,PSMA6,HM13,IDH3B,PIGU,ACOT8,CTCF,ATP8B4,GRWD1,TFPT,GOSR2,RECQL5,CCDC47,FTSJ3,SUPT6H,MTRF1L,SSR3,CAPZA1,S100PBP,SFPQ,SMG7,TNFSF4,RPN2,PCMT1,KCNJ8,DDX54,TSFM,C12ORF44,RAP2C,ARFGEF2,INSIG2,ITPA,FAM110A,MRPS26,PRDX5,TIMM17B,FGFRL1,MKLN1,ITFG1,THE…
1	!	0.00475	10862	459	300	0.654	0.028	TF:M07206_1	tf	1	Factor: E2F-1; motif: NGGGCGGGARV; match class: 1	1	POLDIP2,CYB561,SS18L2,ST3GAL1,DPF1,NUB1,HMGB3,TIMP2,METTL1,CDH1,AP2S1,MRPS10,PER3,EPN3,ELN,CLPTM1L,PIK3CB,USP13,OGFR,SPAG4,CS,VMP1,ISOC2,U2AF2,ADAT1,HEATR6,CLTCL1,PDCD2,LLGL2,TMEM131,TRAF4,HSP90AA1,KCNK2,TNPO1,TXLNA,EPS15,NFX1,HUWE1,L2HGDH,METTL2A,CNOT3,STRN4,DPYSL2,SCD,GCAT,ANKRD54,EIF3L,RHBDD3,FOXRED2,DAAM1,PSMA6,TRPC4AP,DNAJC5,HM13,IDH3B,JAG1,PIGU,N4BP1,PLA2G15,ZC2HC1A,ARHGEF10,LIN7B,PLEKHA4,T…
1	!	0.0465	11359	459	306	0.667	0.027	TF:M03975	tf	30	Factor: ERG; motif: ACCGGAARTN	1	POLDIP2,CYB561,ST3GAL1,DPF1,HMGB3,CDH1,AP2S1,MRPS10,EPN3,CLPTM1L,PIK3CB,OGFR,RIMBP2,CS,ELMO2,VMP1,ISOC2,U2AF2,TMEM161A,CHI3L2,ADAT1,NDUFB4,HEATR6,CLTCL1,PDCD2,LLGL2,TRAF4,HSP90AA1,KCNK2,TNPO1,SSH1,TXLNA,NFX1,HUWE1,L2HGDH,METTL2A,SULT2B1,CNOT3,STRN4,DPYSL2,SCD,PSMD8,GGT1,GCAT,ANKRD54,EIF3L,RHBDD3,FOXRED2,GRAP2,PSMA6,TRPC4AP,DNAJC5,HM13,IDH3B,ACTR5,PIGU,ACOT8,N4BP1,CTCF,ZP2,STX4,ATP8B4,ZC2HC1A,ARHG…
1	!	0.0465	11359	459	306	0.667	0.027	TF:M03975_0	tf	30	Factor: ERG; motif: ACCGGAARTN; match class: 0	2	POLDIP2,CYB561,ST3GAL1,DPF1,HMGB3,CDH1,AP2S1,MRPS10,EPN3,CLPTM1L,PIK3CB,OGFR,RIMBP2,CS,ELMO2,VMP1,ISOC2,U2AF2,TMEM161A,CHI3L2,ADAT1,NDUFB4,HEATR6,CLTCL1,PDCD2,LLGL2,TRAF4,HSP90AA1,KCNK2,TNPO1,SSH1,TXLNA,NFX1,HUWE1,L2HGDH,METTL2A,SULT2B1,CNOT3,STRN4,DPYSL2,SCD,PSMD8,GGT1,GCAT,ANKRD54,EIF3L,RHBDD3,FOXRED2,GRAP2,PSMA6,TRPC4AP,DNAJC5,HM13,IDH3B,ACTR5,PIGU,ACOT8,N4BP1,CTCF,ZP2,STX4,ATP8B4,ZC2HC1A,ARHG…
1	!	0.0181	2288	459	85	0.185	0.037	TF:M02066_1	tf	46	Factor: PEA3; motif: RCCGGAAGYN; match class: 1	1	POLDIP2,CLPTM1L,VMP1,U2AF2,TMEM161A,ADAT1,HSP90AA1,TXLNA,NFX1,L2HGDH,PSMD8,EIF3L,RHBDD3,PSMA6,DNAJC5,IDH3B,PIGU,ACOT8,STX4,TFPT,GOSR2,RECQL5,CCDC47,FTSJ3,SUPT6H,MTRF1L,SSR3,C12ORF44,RAP2C,ARFGEF2,INSIG2,PANK2,ITPA,PRDX5,STARD3,VPS13B,EIF2S1,AGO4,ZFP37,RPS6,GCHFR,ARHGDIA,HES6,ATM,CCT5,CWF19L2,ATP5J,HIST1H4H,SNF8,PGAP3,NCSTN,OSGIN2,CCT2,PIP4K2C,YWHAB,SMG8,CDK2AP2,HID1,TMEM223,SYAP1,COMMD5,ACYP2,USP…
1	!	0.0286	12822	459	339	0.739	0.026	TF:M04823	tf	39	Factor: E2F-4; motif: NNTTCCCGCCNN	1	POLDIP2,CYB561,SS18L2,ST3GAL1,DPF1,NUB1,HMGB3,TIMP2,METTL1,AP2S1,MRPS10,ERCC8,PER3,ELN,CLPTM1L,PIK3CB,USP13,OGFR,SPAG4,CS,ISOC2,U2AF2,TMEM161A,CHI3L2,ADAT1,NDUFB4,HEATR6,CLTCL1,LLGL2,TMEM131,TRAF4,HSP90AA1,KCNK2,TNPO1,TXLNA,EPS15,NFX1,HUWE1,L2HGDH,METTL2A,CNOT3,STRN4,DPYSL2,SCD,GGT1,GCAT,EIF3L,RHBDD3,FOXRED2,DAAM1,PSMA6,TRPC4AP,DNAJC5,HM13,IDH3B,JAG1,ACTR5,PIGU,ACOT8,N4BP1,PLA2G15,ZP2,ZC2HC1A,ARH…
1	!	0.0286	12822	459	339	0.739	0.026	TF:M04823_0	tf	39	Factor: E2F-4; motif: NNTTCCCGCCNN; match class: 0	2	POLDIP2,CYB561,SS18L2,ST3GAL1,DPF1,NUB1,HMGB3,TIMP2,METTL1,AP2S1,MRPS10,ERCC8,PER3,ELN,CLPTM1L,PIK3CB,USP13,OGFR,SPAG4,CS,ISOC2,U2AF2,TMEM161A,CHI3L2,ADAT1,NDUFB4,HEATR6,CLTCL1,LLGL2,TMEM131,TRAF4,HSP90AA1,KCNK2,TNPO1,TXLNA,EPS15,NFX1,HUWE1,L2HGDH,METTL2A,CNOT3,STRN4,DPYSL2,SCD,GGT1,GCAT,EIF3L,RHBDD3,FOXRED2,DAAM1,PSMA6,TRPC4AP,DNAJC5,HM13,IDH3B,JAG1,ACTR5,PIGU,ACOT8,N4BP1,PLA2G15,ZP2,ZC2HC1A,ARH…
1	!	0.016	8362	459	240	0.523	0.029	TF:M08759	tf	41	Factor: c-Ets-2; motif: NCCGGAAGTG	1	POLDIP2,CYB561,SS18L2,DPF1,CDH1,AP2S1,MRPS10,EPN3,CLPTM1L,PIK3CB,OGFR,VMP1,ISOC2,U2AF2,TMEM161A,CHI3L2,ADAT1,NDUFB4,HEATR6,PDCD2,LLGL2,TRAF4,HSP90AA1,TNPO1,TXLNA,NFX1,HUWE1,L2HGDH,SULT2B1,CNOT3,STRN4,DPYSL2,PSMD8,GCAT,EIF3L,RHBDD3,FOXRED2,PSMA6,TRPC4AP,DNAJC5,HM13,IDH3B,PIGU,ACOT8,N4BP1,STX4,ATP8B4,ARHGEF10,RETN,GRWD1,PLEKHA4,TFPT,SIPA1L3,RNF43,GOSR2,RPS6KB1,RECQL5,CCDC47,FTSJ3,SUPT6H,CPSF6,MTRF1…
1	!	0.016	8362	459	240	0.523	0.029	TF:M08759_0	tf	41	Factor: c-Ets-2; motif: NCCGGAAGTG; match class: 0	2	POLDIP2,CYB561,SS18L2,DPF1,CDH1,AP2S1,MRPS10,EPN3,CLPTM1L,PIK3CB,OGFR,VMP1,ISOC2,U2AF2,TMEM161A,CHI3L2,ADAT1,NDUFB4,HEATR6,PDCD2,LLGL2,TRAF4,HSP90AA1,TNPO1,TXLNA,NFX1,HUWE1,L2HGDH,SULT2B1,CNOT3,STRN4,DPYSL2,PSMD8,GCAT,EIF3L,RHBDD3,FOXRED2,PSMA6,TRPC4AP,DNAJC5,HM13,IDH3B,PIGU,ACOT8,N4BP1,STX4,ATP8B4,ARHGEF10,RETN,GRWD1,PLEKHA4,TFPT,SIPA1L3,RNF43,GOSR2,RPS6KB1,RECQL5,CCDC47,FTSJ3,SUPT6H,CPSF6,MTRF1…
1	!	0.00911	2924	459	104	0.227	0.036	TF:M08759_1	tf	41	Factor: c-Ets-2; motif: NCCGGAAGTG; match class: 1	3	POLDIP2,SS18L2,DPF1,CLPTM1L,VMP1,U2AF2,ADAT1,NDUFB4,HSP90AA1,NFX1,L2HGDH,PSMD8,EIF3L,RHBDD3,PSMA6,DNAJC5,IDH3B,PIGU,ACOT8,STX4,GOSR2,RECQL5,CCDC47,SUPT6H,MTRF1L,SSR3,S100PBP,SLC10A7,DDX54,C12ORF44,RAP2C,ARFGEF2,PMEPA1,INSIG2,PANK2,ITPA,FAM110A,MRPS26,PRDX5,FGFRL1,THEM6,STARD3,VPS13B,EIF2S1,KIDINS220,AGO4,CD63,TOR1B,ZFP37,RPS6,GCHFR,NAA30,ARHGDIA,HES6,ATM,EPS8,CWF19L2,ATP5J,HIST1H4H,CSRP1,SNF8,PGA…
1	!	0.0153	7851	459	228	0.497	0.029	TF:M04714	tf	6	Factor: Elf-1; motif: ACTTCCGGG	1	POLDIP2,CYB561,SS18L2,DPF1,CDH1,AP2S1,MRPS10,CLPTM1L,OGFR,VMP1,ISOC2,U2AF2,TMEM161A,CHI3L2,ADAT1,HEATR6,PDCD2,TMEM131,TRAF4,HSP90AA1,TNPO1,TXLNA,NFX1,HUWE1,L2HGDH,SULT2B1,CNOT3,STRN4,DPYSL2,PSMD8,GCAT,EIF3L,RHBDD3,PSMA6,TRPC4AP,DNAJC5,IDH3B,PIGU,ACOT8,N4BP1,STX4,ATP8B4,ARHGEF18,GRWD1,PLEKHA4,TFPT,SIPA1L3,RNF43,GOSR2,RPS6KB1,RECQL5,CCDC47,FTSJ3,SUPT6H,NAA25,CPSF6,MTRF1L,SSR3,S100PBP,SFPQ,ATP6V0B,T…
1	!	0.0153	7851	459	228	0.497	0.029	TF:M04714_0	tf	6	Factor: Elf-1; motif: ACTTCCGGG; match class: 0	2	POLDIP2,CYB561,SS18L2,DPF1,CDH1,AP2S1,MRPS10,CLPTM1L,OGFR,VMP1,ISOC2,U2AF2,TMEM161A,CHI3L2,ADAT1,HEATR6,PDCD2,TMEM131,TRAF4,HSP90AA1,TNPO1,TXLNA,NFX1,HUWE1,L2HGDH,SULT2B1,CNOT3,STRN4,DPYSL2,PSMD8,GCAT,EIF3L,RHBDD3,PSMA6,TRPC4AP,DNAJC5,IDH3B,PIGU,ACOT8,N4BP1,STX4,ATP8B4,ARHGEF18,GRWD1,PLEKHA4,TFPT,SIPA1L3,RNF43,GOSR2,RPS6KB1,RECQL5,CCDC47,FTSJ3,SUPT6H,NAA25,CPSF6,MTRF1L,SSR3,S100PBP,SFPQ,ATP6V0B,T…
1	!	0.0192	2647	459	95	0.207	0.036	TF:M04714_1	tf	6	Factor: Elf-1; motif: ACTTCCGGG; match class: 1	3	POLDIP2,DPF1,CLPTM1L,VMP1,U2AF2,ADAT1,PDCD2,HSP90AA1,NFX1,L2HGDH,CNOT3,PSMD8,EIF3L,RHBDD3,PSMA6,DNAJC5,IDH3B,PIGU,ACOT8,STX4,GOSR2,CCDC47,FTSJ3,SUPT6H,MTRF1L,SSR3,SLC10A7,DDX54,C12ORF44,RAP2C,ARFGEF2,INSIG2,PANK2,ITPA,FAM110A,PRDX5,THEM6,STARD3,VPS13B,EIF2S1,KIDINS220,AGO4,NEK3,TOR1B,ZFP37,RPS6,GCHFR,ARHGDIA,HES6,ATM,CCT5,CWF19L2,ATP5J,HIST1H4H,CSRP1,SNF8,PGAP3,NCSTN,OSGIN2,PIP4K2C,YWHAB,SMG8,CDK…
1	!	0.00261	7814	459	231	0.503	0.03	TF:M01165	tf	33	Factor: Elk-1; motif: RACCGGAAGTR	1	POLDIP2,CYB561,DPF1,AP2S1,EPN3,CLPTM1L,OGFR,RIMBP2,VMP1,U2AF2,CHI3L2,ADAT1,HEATR6,CLTCL1,HSP90AA1,TNPO1,TXLNA,EPS15,NFX1,EPDR1,HUWE1,L2HGDH,SULT2B1,CNOT3,PGC,PSMD8,ANKRD54,EIF3L,RHBDD3,FOXRED2,DAAM1,PSMA6,TRPC4AP,HM13,IDH3B,ACTR5,PIGU,ACOT8,CTCF,STX4,ATP8B4,ZC2HC1A,ARHGEF10,GRWD1,PLEKHA4,STX1A,GOSR2,RECQL5,FTSJ3,SUPT6H,MS4A4A,MTRF1L,LNPEP,SSR3,SLC9A2,CAPZA1,SFPQ,ARHGEF2,SMG7,TNFSF4,RPN2,NDUFA8,PC…
1	!	0.00261	7814	459	231	0.503	0.03	TF:M01165_0	tf	33	Factor: Elk-1; motif: RACCGGAAGTR; match class: 0	2	POLDIP2,CYB561,DPF1,AP2S1,EPN3,CLPTM1L,OGFR,RIMBP2,VMP1,U2AF2,CHI3L2,ADAT1,HEATR6,CLTCL1,HSP90AA1,TNPO1,TXLNA,EPS15,NFX1,EPDR1,HUWE1,L2HGDH,SULT2B1,CNOT3,PGC,PSMD8,ANKRD54,EIF3L,RHBDD3,FOXRED2,DAAM1,PSMA6,TRPC4AP,HM13,IDH3B,ACTR5,PIGU,ACOT8,CTCF,STX4,ATP8B4,ZC2HC1A,ARHGEF10,GRWD1,PLEKHA4,STX1A,GOSR2,RECQL5,FTSJ3,SUPT6H,MS4A4A,MTRF1L,LNPEP,SSR3,SLC9A2,CAPZA1,SFPQ,ARHGEF2,SMG7,TNFSF4,RPN2,NDUFA8,PC…
1	!	0.0351	14708	459	378	0.824	0.026	TF:M04866_1	tf	43	Factor: hdac2; motif: CGCGCGCGC; match class: 1	1	POLDIP2,CYB561,SS18L2,ST3GAL1,DPF1,NUB1,HMGB3,TIMP2,METTL1,CDH1,AP2S1,ERCC8,PER3,EPN3,ELN,CLPTM1L,PIK3CB,USP13,OGFR,RIMBP2,SPAG4,CS,VMP1,ISOC2,U2AF2,ATP2C2,TMEM161A,ADAT1,NDUFB4,HEATR6,CLTCL1,PDCD2,LLGL2,TMEM131,TRAF4,HSP90AA1,KCNK2,TNPO1,TXLNA,EPS15,NFX1,HUWE1,L2HGDH,METTL2A,SULT2B1,CNOT3,STRN4,DPYSL2,SCD,PSMD8,GCAT,ANKRD54,EIF3L,RHBDD3,FOXRED2,DAAM1,PSMA6,TRPC4AP,DNAJC5,HM13,IDH3B,JAG1,ACTR5,PI…
1	!	0.000769	13054	459	351	0.765	0.027	TF:M07380	tf	4	Factor: E2F-4; motif: NTTTCSCGCC	1	POLDIP2,CYB561,SS18L2,DPF1,NUB1,HMGB3,TIMP2,METTL1,AP2S1,MRPS10,ERCC8,PER3,EPN3,ELN,PIK3CB,USP13,OGFR,SPAG4,CS,VMP1,ISOC2,U2AF2,ATP2C2,TMEM161A,CHI3L2,ADAT1,NDUFB4,HEATR6,CLTCL1,PDCD2,LLGL2,TMEM131,HSP90AA1,KCNK2,TNPO1,TXLNA,NFX1,HUWE1,L2HGDH,METTL2A,SULT2B1,CNOT3,STRN4,DPYSL2,SCD,ANKRD54,EIF3L,RHBDD3,FOXRED2,DAAM1,PSMA6,TRPC4AP,DNAJC5,HM13,IDH3B,JAG1,ACTR5,PIGU,ACOT8,N4BP1,CTCF,PLA2G15,STX4,ZC2H…
1	!	0.000769	13054	459	351	0.765	0.027	TF:M07380_0	tf	4	Factor: E2F-4; motif: NTTTCSCGCC; match class: 0	2	POLDIP2,CYB561,SS18L2,DPF1,NUB1,HMGB3,TIMP2,METTL1,AP2S1,MRPS10,ERCC8,PER3,EPN3,ELN,PIK3CB,USP13,OGFR,SPAG4,CS,VMP1,ISOC2,U2AF2,ATP2C2,TMEM161A,CHI3L2,ADAT1,NDUFB4,HEATR6,CLTCL1,PDCD2,LLGL2,TMEM131,HSP90AA1,KCNK2,TNPO1,TXLNA,NFX1,HUWE1,L2HGDH,METTL2A,SULT2B1,CNOT3,STRN4,DPYSL2,SCD,ANKRD54,EIF3L,RHBDD3,FOXRED2,DAAM1,PSMA6,TRPC4AP,DNAJC5,HM13,IDH3B,JAG1,ACTR5,PIGU,ACOT8,N4BP1,CTCF,PLA2G15,STX4,ZC2H…
1	!	0.0117	7994	459	232	0.505	0.029	TF:M07380_1	tf	4	Factor: E2F-4; motif: NTTTCSCGCC; match class: 1	3	POLDIP2,SS18L2,DPF1,NUB1,HMGB3,TIMP2,METTL1,MRPS10,PER3,ELN,PIK3CB,USP13,OGFR,SPAG4,ISOC2,U2AF2,ATP2C2,HEATR6,CLTCL1,PDCD2,LLGL2,TMEM131,HSP90AA1,KCNK2,TXLNA,NFX1,METTL2A,CNOT3,STRN4,DPYSL2,SCD,ANKRD54,EIF3L,RHBDD3,DAAM1,PSMA6,TRPC4AP,DNAJC5,JAG1,PIGU,PLA2G15,ZC2HC1A,ARHGEF10,LIN7B,GRWD1,PLEKHA4,TFPT,SIPA1L3,STX1A,FBXL20,PSMD3,CASC3,RAPGEFL1,GOSR2,RPS6KB1,RECQL5,INTS2,CCDC47,MVK,NAA25,CPSF6,MTRF1…
1	!	0.000972	7603	459	228	0.497	0.03	TF:M01078	tf	24	Factor: c-Ets-1; motif: NNNRCCGGAWRYNNNN	1	POLDIP2,CYB561,DPF1,NUB1,METTL1,CDH1,AP2S1,MRPS10,CLPTM1L,PIK3CB,OGFR,VMP1,U2AF2,TMEM161A,CHI3L2,ADAT1,HEATR6,PDCD2,TRAF4,HSP90AA1,KCNK2,TNPO1,SSH1,TXLNA,NFX1,HUWE1,L2HGDH,SULT2B1,CNOT3,DPYSL2,PSMD8,GGT1,GCAT,EIF3L,RHBDD3,PSMA6,TRPC4AP,DNAJC5,IDH3B,PIGU,ACOT8,TIMP1,N4BP1,STX4,ATP8B4,RETN,GRWD1,PLEKHA4,TFPT,SIPA1L3,PSMD3,CASC3,GOSR2,RECQL5,CCDC47,FTSJ3,SUPT6H,NAA25,MTRF1L,SSR3,S100PBP,SFPQ,ATP6V0B…
1	!	0.000972	7603	459	228	0.497	0.03	TF:M01078_0	tf	24	Factor: c-Ets-1; motif: NNNRCCGGAWRYNNNN; match class: 0	2	POLDIP2,CYB561,DPF1,NUB1,METTL1,CDH1,AP2S1,MRPS10,CLPTM1L,PIK3CB,OGFR,VMP1,U2AF2,TMEM161A,CHI3L2,ADAT1,HEATR6,PDCD2,TRAF4,HSP90AA1,KCNK2,TNPO1,SSH1,TXLNA,NFX1,HUWE1,L2HGDH,SULT2B1,CNOT3,DPYSL2,PSMD8,GGT1,GCAT,EIF3L,RHBDD3,PSMA6,TRPC4AP,DNAJC5,IDH3B,PIGU,ACOT8,TIMP1,N4BP1,STX4,ATP8B4,RETN,GRWD1,PLEKHA4,TFPT,SIPA1L3,PSMD3,CASC3,GOSR2,RECQL5,CCDC47,FTSJ3,SUPT6H,NAA25,MTRF1L,SSR3,S100PBP,SFPQ,ATP6V0B…
1	!	0.00218	13193	459	352	0.767	0.027	TF:M00803	tf	7	Factor: E2F; motif: GGCGSG	1	POLDIP2,CYB561,SS18L2,ST3GAL1,DPF1,NUB1,HMGB3,TIMP2,METTL1,CDH1,AP2S1,MRPS10,ERCC8,PER3,EPN3,ELN,CLPTM1L,PIK3CB,USP13,OGFR,SPAG4,CS,VMP1,ISOC2,U2AF2,ATP2C2,TMEM161A,ADAT1,NDUFB4,HEATR6,CLTCL1,PDCD2,LLGL2,TMEM131,TRAF4,HSP90AA1,KCNK2,TNPO1,TXLNA,EPS15,NFX1,HUWE1,L2HGDH,METTL2A,SULT2B1,CNOT3,STRN4,DPYSL2,SCD,GCAT,ANKRD54,EIF3L,RHBDD3,FOXRED2,DAAM1,PSMA6,DNAJC5,HM13,IDH3B,JAG1,ACTR5,PIGU,ACOT8,N4BP1…
1	!	0.00218	13193	459	352	0.767	0.027	TF:M00803_0	tf	7	Factor: E2F; motif: GGCGSG; match class: 0	2	POLDIP2,CYB561,SS18L2,ST3GAL1,DPF1,NUB1,HMGB3,TIMP2,METTL1,CDH1,AP2S1,MRPS10,ERCC8,PER3,EPN3,ELN,CLPTM1L,PIK3CB,USP13,OGFR,SPAG4,CS,VMP1,ISOC2,U2AF2,ATP2C2,TMEM161A,ADAT1,NDUFB4,HEATR6,CLTCL1,PDCD2,LLGL2,TMEM131,TRAF4,HSP90AA1,KCNK2,TNPO1,TXLNA,EPS15,NFX1,HUWE1,L2HGDH,METTL2A,SULT2B1,CNOT3,STRN4,DPYSL2,SCD,GCAT,ANKRD54,EIF3L,RHBDD3,FOXRED2,DAAM1,PSMA6,DNAJC5,HM13,IDH3B,JAG1,ACTR5,PIGU,ACOT8,N4BP1…
1	!	0.0416	10233	459	281	0.612	0.027	TF:M00803_1	tf	7	Factor: E2F; motif: GGCGSG; match class: 1	3	POLDIP2,CYB561,SS18L2,ST3GAL1,DPF1,HMGB3,TIMP2,METTL1,AP2S1,MRPS10,PER3,CLPTM1L,PIK3CB,USP13,OGFR,SPAG4,CS,VMP1,U2AF2,ATP2C2,ADAT1,HEATR6,CLTCL1,PDCD2,LLGL2,TMEM131,TRAF4,HSP90AA1,KCNK2,TNPO1,TXLNA,EPS15,NFX1,L2HGDH,METTL2A,SULT2B1,CNOT3,STRN4,DPYSL2,SCD,GCAT,ANKRD54,EIF3L,RHBDD3,FOXRED2,DAAM1,PSMA6,DNAJC5,HM13,JAG1,ACTR5,PIGU,ACOT8,N4BP1,PLA2G15,STX4,ZC2HC1A,ARHGEF10,LIN7B,ARHGEF18,TFPT,SIPA1L3,…
1	!	0.000237	10147	459	290	0.632	0.029	TF:M02052	tf	21	Factor: EHF; motif: CSCGGAARTN	1	POLDIP2,CYB561,SS18L2,ST3GAL1,DPF1,CDH1,AP2S1,MRPS10,ERCC8,CLPTM1L,OGFR,VMP1,ISOC2,U2AF2,TMEM161A,CHI3L2,ADAT1,HEATR6,PDCD2,LLGL2,TMEM131,TRAF4,HSP90AA1,KCNK2,TNPO1,TXLNA,EPS15,NFX1,HUWE1,L2HGDH,SULT2B1,CNOT3,DPYSL2,PSMD8,GGT1,GCAT,EIF3L,RHBDD3,DAAM1,PSMA6,DNAJC5,IDH3B,JAG1,ACTR5,PIGU,ACOT8,N4BP1,STX4,ATP8B4,ARHGEF10,ARHGEF18,GRWD1,PLEKHA4,TFPT,SIPA1L3,NUFIP2,RNF43,GOSR2,RPS6KB1,RECQL5,INTS2,CCDC…
1	!	0.000237	10147	459	290	0.632	0.029	TF:M02052_0	tf	21	Factor: EHF; motif: CSCGGAARTN; match class: 0	2	POLDIP2,CYB561,SS18L2,ST3GAL1,DPF1,CDH1,AP2S1,MRPS10,ERCC8,CLPTM1L,OGFR,VMP1,ISOC2,U2AF2,TMEM161A,CHI3L2,ADAT1,HEATR6,PDCD2,LLGL2,TMEM131,TRAF4,HSP90AA1,KCNK2,TNPO1,TXLNA,EPS15,NFX1,HUWE1,L2HGDH,SULT2B1,CNOT3,DPYSL2,PSMD8,GGT1,GCAT,EIF3L,RHBDD3,DAAM1,PSMA6,DNAJC5,IDH3B,JAG1,ACTR5,PIGU,ACOT8,N4BP1,STX4,ATP8B4,ARHGEF10,ARHGEF18,GRWD1,PLEKHA4,TFPT,SIPA1L3,NUFIP2,RNF43,GOSR2,RPS6KB1,RECQL5,INTS2,CCDC…
1	!	0.0138	4069	459	134	0.292	0.033	TF:M02052_1	tf	21	Factor: EHF; motif: CSCGGAARTN; match class: 1	3	POLDIP2,CYB561,DPF1,CLPTM1L,OGFR,VMP1,ISOC2,U2AF2,CHI3L2,ADAT1,TMEM131,TRAF4,HSP90AA1,NFX1,L2HGDH,CNOT3,PSMD8,EIF3L,RHBDD3,PSMA6,DNAJC5,IDH3B,JAG1,PIGU,ACOT8,STX4,ARHGEF10,RECQL5,CCDC47,FTSJ3,SUPT6H,MTRF1L,SSR3,CAPZA1,SLC10A7,MTRF1,DDX54,C12ORF44,RAP2C,DNPEP,STX16,INSIG2,PANK2,ITPA,FAM110A,PRDX5,RIBC2,MKLN1,THEM6,STARD3,VPS13B,EIF2S1,KIDINS220,AGO4,ERCC5,GDF11,NEK3,MRPL47,TOR1B,ZFP37,RPS6,YAP1,GC…
1	!	0.00713	5973	459	184	0.401	0.031	TF:M02067	tf	26	Factor: ER71; motif: ACCGGAARYN	1	POLDIP2,CYB561,ST3GAL1,DPF1,AP2S1,MRPS10,CLPTM1L,OGFR,RIMBP2,VMP1,U2AF2,TMEM161A,CHI3L2,ADAT1,NDUFB4,HEATR6,LLGL2,HSP90AA1,KCNK2,TNPO1,TXLNA,NFX1,HUWE1,L2HGDH,METTL2A,SULT2B1,CNOT3,PSMD8,GGT1,GCAT,ANKRD54,EIF3L,RHBDD3,PSMA6,DNAJC5,IDH3B,PIGU,ACOT8,STX4,ATP8B4,GRWD1,PLEKHA4,TFPT,GOSR2,RECQL5,CCDC47,FTSJ3,SUPT6H,MTRF1L,WWC1,SSR3,CAPZA1,S100PBP,SFPQ,SMG7,ATP6V0B,CNN3,RPN2,PCMT1,KCNJ8,DDX54,C12ORF44,…
1	!	0.00713	5973	459	184	0.401	0.031	TF:M02067_0	tf	26	Factor: ER71; motif: ACCGGAARYN; match class: 0	2	POLDIP2,CYB561,ST3GAL1,DPF1,AP2S1,MRPS10,CLPTM1L,OGFR,RIMBP2,VMP1,U2AF2,TMEM161A,CHI3L2,ADAT1,NDUFB4,HEATR6,LLGL2,HSP90AA1,KCNK2,TNPO1,TXLNA,NFX1,HUWE1,L2HGDH,METTL2A,SULT2B1,CNOT3,PSMD8,GGT1,GCAT,ANKRD54,EIF3L,RHBDD3,PSMA6,DNAJC5,IDH3B,PIGU,ACOT8,STX4,ATP8B4,GRWD1,PLEKHA4,TFPT,GOSR2,RECQL5,CCDC47,FTSJ3,SUPT6H,MTRF1L,WWC1,SSR3,CAPZA1,S100PBP,SFPQ,SMG7,ATP6V0B,CNN3,RPN2,PCMT1,KCNJ8,DDX54,C12ORF44,…
1	!	0.0196	10244	459	283	0.617	0.028	TF:M04869_1	tf	40	Factor: Egr-1; motif: GCGCATGCG; match class: 1	1	POLDIP2,SS18L2,ST3GAL1,DPF1,HMGB3,TIMP2,CDH1,PER3,CLPTM1L,PIK3CB,USP13,OGFR,VMP1,U2AF2,ATP2C2,TMEM161A,NDUFB4,CLTCL1,PDCD2,LLGL2,HSP90AA1,KCNK2,TNPO1,TXLNA,EPS15,HUWE1,L2HGDH,SULT2B1,CNOT3,STRN4,DPYSL2,SCD,ANKRD54,EIF3L,RHBDD3,FOXRED2,DAAM1,PSMA6,DNAJC5,HM13,JAG1,ACTR5,PIGU,N4BP1,PLA2G15,STX4,ARHGEF10,LIN7B,GRWD1,TFPT,SIPA1L3,STX1A,NUFIP2,FBXL20,CASC3,RAPGEFL1,GOSR2,RPS6KB1,RECQL5,INTS2,CCDC47,FT…
1	!	0.0284	2600	459	93	0.203	0.036	TF:M02061	tf	19	Factor: ERF; motif: ACCGGAARYN	1	POLDIP2,CYB561,AP2S1,CLPTM1L,OGFR,VMP1,U2AF2,CHI3L2,ADAT1,HSP90AA1,KCNK2,TXLNA,NFX1,SULT2B1,CNOT3,PSMD8,GGT1,EIF3L,IDH3B,PIGU,ACOT8,STX4,ATP8B4,GOSR2,FTSJ3,SUPT6H,MTRF1L,SSR3,SFPQ,SMG7,RPN2,PCMT1,C12ORF44,RAP2C,INSIG2,ITPA,FAM110A,PRDX5,TIMM17B,FGFRL1,MKLN1,ITFG1,VPS13B,ACY3,EIF2S1,KIDINS220,ERCC5,USP30,SCRN1,MRPL47,ZFP37,RPS6,ABHD13,ARHGDIA,ATM,YTHDF1,CCT5,CWF19L2,ATP5J,HIST1H4H,ATP5G1,SNF8,TMEM…
1	!	0.0284	2600	459	93	0.203	0.036	TF:M02061_0	tf	19	Factor: ERF; motif: ACCGGAARYN; match class: 0	2	POLDIP2,CYB561,AP2S1,CLPTM1L,OGFR,VMP1,U2AF2,CHI3L2,ADAT1,HSP90AA1,KCNK2,TXLNA,NFX1,SULT2B1,CNOT3,PSMD8,GGT1,EIF3L,IDH3B,PIGU,ACOT8,STX4,ATP8B4,GOSR2,FTSJ3,SUPT6H,MTRF1L,SSR3,SFPQ,SMG7,RPN2,PCMT1,C12ORF44,RAP2C,INSIG2,ITPA,FAM110A,PRDX5,TIMM17B,FGFRL1,MKLN1,ITFG1,VPS13B,ACY3,EIF2S1,KIDINS220,ERCC5,USP30,SCRN1,MRPL47,ZFP37,RPS6,ABHD13,ARHGDIA,ATM,YTHDF1,CCT5,CWF19L2,ATP5J,HIST1H4H,ATP5G1,SNF8,TMEM…

## Sheet: (C) Genes bulk but not TC or TAC prognostic
	signf	p-value	T	Q	Q&T	Q&T/Q	Q&T/T	term ID	t type	t group	t name	t depth	Q&T list
1	!	0.0149	843	77	14	0.182	0.017	GO:0006518	BP	5	peptide metabolic process	1	SAMD4A,RPL22,WARS2,RRBP1,EIF2S2,RPLP1,RBMS3,RPS3A,GSTM4,PA2G4,NANOS3,GSTK1,RPL10A,ABCF1
1	!	0.0337	6200	77	43	0.558	0.007	GO:0044249	BP	4	cellular biosynthetic process	1	SLC11A1,SAMD4A,PKM,SIRT2,TP63,PIBF1,IRAK3,SLC26A3,TF,PDE1A,RPL22,LEPR,WARS2,RRBP1,CITED1,EIF2S2,STAT5A,DLL4,LDHA,FADS2,RPLP1,TDG,SMAD4,PNMT,RBMS3,RPS3A,HPGD,GREM1,GSTM4,PA2G4,LCLAT1,CCNE2,DPM3,HIST2H3D,FOXD4L1,NANOS3,GSTK1,ZBTB14,RPL10A,SFMBT2,NELFE,ABCF1,MXD3
1	!	0.0361	1922	77	21	0.273	0.011	GO:0010629	BP	6	negative regulation of gene expression	1	SLC11A1,SAMD4A,SIRT2,TP63,RPL22,CITED1,DLL4,RPLP1,TDG,SMAD4,RBMS3,RPS3A,GREM1,PA2G4,HIST2H3D,NANOS3,ZBTB14,RPL10A,SFMBT2,NELFE,MXD3
1	!	0.0121	60	77	5	0.065	0.083	GO:0006879	BP	3	cellular iron ion homeostasis	1	SLC11A1,CP,TF,ISCU,SMAD4
1	!	0.0275	542	77	11	0.143	0.02	GO:0034655	BP	1	nucleobase-containing compound catabolic process	1	SLC11A1,SAMD4A,PKM,PDE1A,RPL22,LDHA,RPLP1,TDG,RPS3A,NANOS3,RPL10A
1	!	0.0423	680	77	12	0.156	0.018	GO:0006412	BP	2	translation	1	SAMD4A,RPL22,WARS2,RRBP1,EIF2S2,RPLP1,RBMS3,RPS3A,PA2G4,NANOS3,RPL10A,ABCF1
