# Supplementary material for: Landscape of transcriptomic interactions between breast cancer and its microenvironment
Source: Nat Commun. 2019 Jul 15;10:3116. doi: 10.1038/s41467-019-10929-z (PMC6629667; doi:10.1038/s41467-019-10929-z)
Supplement: Supplementary file 5 — Supplementary Data 3 [file 41467_2019_10929_MOESM5_ESM.xls]

## Sheet: (A) Genes with significant univariate TC and TAC Cox modelling
entrez.gene.id	bulk.hr	bulk.hr.lower.95	bulk.hr.upper.95	bulk.ward.pvalue	bulk.ward.qvalue	bulk.coxzph.pvalue	bulk.num.patient.high.group	bulk.mrna.dichotomization.threshold	tc.hr	tc.hr.lower.95	tc.hr.upper.95	tc.ward.pvalue	tc.ward.qvalue	tc.coxzph.pvalue	tc.num.patient.high.group	tc.mrna.dichotomization.threshold	tac.hr	tac.hr.lower.95	tac.hr.upper.95	tac.ward.pvalue	tac.ward.qvalue	tac.coxzph.pvalue	tac.num.patient.high.group	tac.mrna.dichotomization.threshold
650662_at	1.438	1.178	1.755	0.00035634	0.0111013	0.7555	165	6.5	1.401	1.168	1.681	0.00027391	0.00117005	0.07021	239	6.5	1.402	1.166	1.685	0.0003318	0.0333127	0.32923	207	6.5
50808_at	0.736	0.641	0.845	1.3439e-05	0.00129667	0.031895	890	9.44391	0.668	0.581	0.767	1.1483e-08	2.94956e-07	0.037271	890	9.18336	0.741	0.645	0.851	2.1e-05	0.007452	0.62507	890	9.8333
5243_at	0.731	0.577	0.925	0.0092688	0.0885705	0.83918	216	6.5	0.684	0.596	0.786	7.6997e-08	1.18177e-06	0.19285	890	5.6019	0.705	0.613	0.811	9.6126e-07	0.00119388	0.17938	890	6.53704
1374_at	1.546	1.337	1.788	3.947e-09	1.2454e-05	0.0057029	503	6.5	1.575	1.37	1.811	1.8067e-10	2.64044e-08	0.16842	890	6.67108	1.423	1.195	1.695	7.6068e-05	0.0149666	0.18176	292	6.5
23367_at	1.365	1.188	1.568	1.1647e-05	0.0011633	0.90631	889	8.29698	1.547	1.345	1.78	1.039e-09	5.81723e-08	0.34257	890	8.59958	1.415	1.23	1.627	1.1489e-06	0.00126839	0.024995	890	7.73918
79820_at	1.447	1.224	1.711	1.5741e-05	0.00146886	0.76923	282	6.5	1.364	1.142	1.629	0.0006255	0.00241829	0.03543	262	6.5	1.413	1.209	1.651	1.383e-05	0.00572562	0.38817	365	6.5
4821_at	1.38	1.152	1.654	0.00047059	0.0132485	0.086692	265	6.5	1.514	1.318	1.741	5.1359e-09	1.70419e-07	0.60981	617	6.5	1.388	1.147	1.679	0.00073238	0.0495029	0.57339	235	6.5

## Sheet: (B) Genes with significant univariate Cox modelling on the individual subtypes
gene.sym	entrez.gene.id	profile.type	all.subtypes.coxzph.pvalue	all.subtypes.dichotomized.mrna.value	all.subtypes.num.patients.low	all.subtypes.num.patients.high	all.subtypes.num.events.low	all.subtypes.num.events.high	all.subtypes.hr	all.subtypes.lower.95	all.subtypes.upper.95	all.subtypes.wald.pvalue	all.subtypes.logrank.pvalue	all.subtypes.wald.qvalue	all.subtypes.logrank.qvalue	Basal.coxzph.pvalue	Basal.dichotomized.mrna.value	Basal.num.patients.low	Basal.num.patients.high	Basal.num.events.low	Basal.num.events.high	Basal.hr	Basal.lower.95	Basal.upper.95	Basal.wald.pvalue	Basal.logrank.pvalue	Her2.coxzph.pvalue	Her2.dichotomized.mrna.value	Her2.num.patients.low	Her2.num.patients.high	Her2.num.events.low	Her2.num.events.high	Her2.hr	Her2.lower.95	Her2.upper.95	Her2.wald.pvalue	Her2.logrank.pvalue	LumA.coxzph.pvalue	LumA.dichotomized.mrna.value	LumA.num.patients.low	LumA.num.patients.high	LumA.num.events.low	LumA.num.events.high	LumA.hr	LumA.lower.95	LumA.upper.95	LumA.wald.pvalue	LumA.logrank.pvalue	LumB.coxzph.pvalue
CIDEA	1149_at	bulk	0.80977	6.5	1146	634	543	271	0.858	0.742	0.993	0.039424	0.039226	0.20879	0.20485	0.79773	0.342955	165	165	75	73	NA	NA	NA	NA	0.76027	0.71614	0.018065	119	119	69	69	NA	NA	NA	NA	0.60395	0.26073	0.01906	362	359	135	146	1.021	0.807	1.29	0.86398	0.86364	0.88555
PAPD4	167153_at	bulk	1.7582e-07	8.36466	890	890	427	387	0.88	0.767	1.011	0.07005	0.069877	0.2869	0.28292	0.52452	7.56602	165	165	81	67	NA	NA	NA	NA	0.32122	0.057032	7.67458	119	119	68	70	NA	NA	NA	NA	0.3726	0.40585	8.49977	361	360	106	175	1.546	1.213	1.972	0.00043646	0.00039393	0.80673
NA	727849_at	bulk	0.00073136	8.04167	890	890	357	457	1.261	1.098	1.449	0.0010637	0.0010364	0.022302	0.020787	0.55739	8.78297	165	165	66	82	1.164	0.841	1.611	0.35987	0.36018	0.69125	8.72746	119	119	66	72	NA	NA	NA	NA	0.37313	0.30434	8.08937	361	360	119	162	1.272	1.002	1.615	0.047778	0.047209	0.37747
C21orf33	8209_at	bulk	0.075487	7.96954	891	889	470	344	0.879	0.764	1.011	0.071262	0.071023	0.29001	0.28553	0.92075	8.28188	165	165	83	65	NA	NA	NA	NA	0.15812	0.22992	8.28693	119	119	74	64	NA	NA	NA	NA	0.36991	0.40327	8.27724	361	360	148	133	1.007	0.795	1.276	0.95071	0.95043	0.18002
OR8H1	219469_at	bulk	0.80771	5.59218	890	890	386	428	1.092	0.952	1.254	0.20908	0.20896	0.51303	0.50954	0.89289	5.66348	165	165	71	77	NA	NA	NA	NA	0.56206	0.59397	5.72023	119	119	67	71	NA	NA	NA	NA	0.56606	0.59375	5.71705	361	360	115	166	1.331	1.046	1.693	0.019901	0.019514	0.56426
ARHGAP24	83478_at	bulk	0.21076	6.64547	890	890	451	363	0.923	0.803	1.06	0.25548	0.25536	0.56489	0.56338	0.11832	6.5	227	103	104	44	NA	NA	NA	NA	0.733	0.59195	6.62362	119	119	73	65	NA	NA	NA	NA	0.067862	0.24253	6.61195	361	360	148	133	0.908	0.718	1.148	0.42012	0.4201	0.24641
ATP1B2	482_at	bulk	0.20322	6.70149	890	890	370	444	1.042	0.907	1.198	0.55771	0.55749	0.80123	0.80109	0.6665	6.70521	165	165	69	79	1.127	0.815	1.559	0.46872	0.46847	0.22977	6.80103	119	119	71	67	NA	NA	NA	NA	0.015369	0.46133	6.78385	363	358	112	169	1.164	0.913	1.485	0.22086	0.22021	0.32944
LINC00937	389634_at	bulk	0.92537	6.5	1663	117	745	69	0.875	0.678	1.131	0.30767	0.3073	0.61559	0.6122	0.71781	6.5	329	1	147	1	NA	NA	NA	NA	0.22643	0.94377	5.57201	119	119	64	74	NA	NA	NA	NA	0.37606	0.70078	5.85292	361	360	109	172	1.418	1.111	1.811	0.0050772	0.0048679	0.85109
HERC2P9	440248_at	bulk	0.6842	6.5	1776	4	813	1	0.657	0.092	4.668	0.6742	0.67198	0.86689	0.86584	0.80137	5.79601	165	165	67	81	1.182	0.855	1.635	0.31073	0.3099	0.67906	5.8098	119	119	68	70	NA	NA	NA	NA	0.51064	0.88973	5.851	361	360	110	171	1.375	1.078	1.754	0.010284	0.0099915	0.24973
SHMT2	6472_at	bulk	5.4736e-07	9.95292	891	889	347	467	1.415	1.231	1.627	1.0561e-06	9.3277e-07	0.00024719	0.00014346	0.14948	10.8896	165	165	66	82	1.258	0.909	1.743	0.16675	0.16624	0.98285	10.9815	119	119	66	72	NA	NA	NA	NA	0.53009	0.20533	9.98769	361	360	118	163	1.091	0.858	1.387	0.47763	0.47705	0.79106
ATG4B	23192_at	bulk	0.3659	7.56363	891	889	447	367	1.113	0.968	1.28	0.13179	0.13165	0.40773	0.40468	0.65459	7.92416	165	165	76	72	NA	NA	NA	NA	0.62125	0.49814	7.80807	119	119	71	67	NA	NA	NA	NA	0.10441	0.3653	7.90238	361	360	141	140	1.408	1.113	1.781	0.0043592	0.0041808	0.053618
RPL7A	6130_at	bulk	0.73734	7.44931	891	889	464	350	0.841	0.731	0.968	0.015764	0.015659	0.12236	0.11864	0.88096	7.68398	165	165	75	73	NA	NA	NA	NA	0.76372	0.63793	7.80674	119	119	72	66	NA	NA	NA	NA	0.8041	0.18847	8.04144	361	360	160	121	0.722	0.57	0.915	0.0070038	0.0067695	0.95429
CHRNA6	8973_at	bulk	0.9248	6.5	1762	18	806	8	0.799	0.397	1.607	0.52883	0.52801	0.78389	0.78294	0.69762	5.95749	165	165	71	77	NA	NA	NA	NA	0.48417	0.71671	6.05852	119	119	68	70	NA	NA	NA	NA	0.094109	0.35929	6.19381	361	360	115	166	1.158	0.91	1.475	0.23321	0.23292	0.33256
TBC1D22A	25771_at	bulk	0.95632	6.5	1776	4	810	4	2.787	1.043	7.449	0.040966	0.032761	0.2131	0.18368	0.18913	6.5	329	1	147	1	NA	NA	NA	NA	0.56841	0.34803	6.07866	119	119	63	75	NA	NA	NA	NA	0.7354	0.18612	6.12437	361	360	106	175	1.391	1.09	1.775	0.007958	0.0077023	0.48377
SSTR4	6754_at	bulk	0.17874	5.47328	890	890	387	427	1.035	0.902	1.187	0.62669	0.62691	0.84311	0.84306	0.91738	5.55658	165	165	69	79	1.234	0.893	1.706	0.20312	0.2024	0.98736	5.59115	119	119	60	78	NA	NA	NA	NA	0.64793	0.97151	5.60179	362	359	108	173	1.36	1.066	1.735	0.01338	0.013047	0.26268
RASD2	23551_at	bulk	0.00067956	6.99137	890	890	375	439	1.114	0.97	1.279	0.12617	0.12609	0.39787	0.39514	0.82705	9.10089	165	165	72	76	NA	NA	NA	NA	0.84762	0.075695	7.89778	119	119	68	70	NA	NA	NA	NA	0.52272	0.33423	7.44626	361	360	110	171	1.299	1.02	1.655	0.034075	0.033634	0.17363
PTTG1	9232_at	bulk	2.6776e-06	9.23749	891	889	353	461	1.518	1.321	1.744	3.8034e-09	2.9379e-09	1.2454e-05	1.314e-06	0.88651	10.7804	165	165	69	79	1.212	0.878	1.675	0.24295	0.24159	0.98325	10.3483	119	119	66	72	NA	NA	NA	NA	0.44239	0.053848	9.04169	361	360	137	144	0.966	0.763	1.222	0.77113	0.77138	0.052491
SMG7	9887_at	bulk	0.31875	9.14894	891	889	346	468	1.173	1.019	1.349	0.026256	0.026124	0.16445	0.16146	0.10492	9.57211	165	165	66	82	1.172	0.846	1.624	0.34081	0.3406	0.65213	9.69635	119	119	62	76	NA	NA	NA	NA	0.62995	0.24454	9.52881	361	360	104	177	1.312	1.025	1.679	0.031036	0.030569	0.14655
VPS13B	157680_at	bulk	0.1078	6.5	1436	344	615	199	1.18	1.004	1.386	0.044969	0.04474	0.22544	0.22131	0.057956	6.5	306	24	135	13	NA	NA	NA	NA	0.62331	0.22818	6.61967	119	119	60	78	NA	NA	NA	NA	0.72214	0.72212	6.5	631	90	237	44	NA	NA	NA	NA	0.39323	0.37691
HBS1L	10767_at	bulk	0.08001	6.5	1765	15	803	11	0.853	0.464	1.571	0.61035	0.61009	0.83352	0.83334	0.42869	6.5	326	4	145	3	NA	NA	NA	NA	0.37805	0.81269	5.93944	119	119	71	67	NA	NA	NA	NA	0.0038276	0.78536	5.85624	361	360	98	183	1.461	1.139	1.873	0.0028033	0.0026498	0.47285
PNCK	139728_at	bulk	0.07594	6.5	955	825	432	382	1.02	0.889	1.171	0.77998	0.7799	0.91484	0.91479	0.91991	7.02763	165	165	72	76	NA	NA	NA	NA	0.73333	0.996	7.45804	119	119	65	73	NA	NA	NA	NA	0.57219	0.82025	7.4412	361	360	147	134	0.778	0.613	0.986	0.037803	0.037345	0.41572
GLT8D2	83468_at	bulk	0.18519	7.78203	890	890	465	349	0.829	0.721	0.953	0.0085202	0.0084305	0.084932	0.081024	0.4001	6.63084	165	165	84	64	NA	NA	NA	NA	0.073628	0.54622	7.38526	119	119	76	62	NA	NA	NA	NA	0.79893	0.27217	8.07521	361	360	163	118	0.742	0.586	0.941	0.01383	0.01352	0.96108
ECI2	10455_at	bulk	1.2771e-07	9.02965	890	890	443	371	0.823	0.716	0.945	0.005736	0.0056576	0.066207	0.062821	0.7998	8.04521	166	164	74	74	NA	NA	NA	NA	0.55148	0.76733	9.07755	119	119	69	69	NA	NA	NA	NA	0.97075	0.68639	9.56794	361	360	148	133	0.86	0.679	1.087	0.20721	0.20675	0.11681
ZNF251	90987_at	bulk	0.33378	6.5	1209	571	506	308	1.111	0.963	1.282	0.15005	0.14986	0.43506	0.43209	0.52413	6.5	216	114	88	60	NA	NA	NA	NA	0.35588	0.42078	6.51778	119	119	68	70	NA	NA	NA	NA	0.049727	0.67096	6.5	548	173	196	85	0.974	0.748	1.267	0.84267	0.84237	0.35137
NA	56117_at	bulk	0.096671	6.5	1266	514	552	262	0.934	0.804	1.084	0.36748	0.36725	0.6686	0.66704	0.78508	6.5	309	21	142	6	NA	NA	NA	NA	0.085062	0.64147	6.54306	119	119	74	64	NA	NA	NA	NA	0.00041368	0.76018	6.73457	361	360	110	171	1.319	1.033	1.684	0.026424	0.02595	0.18177
ANTXR2	118429_at	bulk	0.83263	7.95938	891	889	447	367	0.913	0.795	1.05	0.20249	0.20239	0.50737	0.50347	0.39478	7.39322	165	165	79	69	NA	NA	NA	NA	0.34045	0.27245	7.57187	119	119	69	69	NA	NA	NA	NA	0.42037	0.40894	7.04701	361	360	139	142	0.926	0.732	1.17	0.51792	0.51803	0.1816
GALK2	2585_at	bulk	4.1701e-06	6.5	1289	491	609	205	1.164	0.993	1.364	0.06143	0.061117	0.26835	0.26437	0.73175	6.83453	165	165	77	71	NA	NA	NA	NA	0.0525	0.30969	7.2416	119	119	60	78	NA	NA	NA	NA	0.76694	0.19262	6.94965	361	360	95	186	1.379	1.073	1.773	0.012052	0.01173	0.12804
VRK3	51231_at	bulk	0.006933	8.31598	890	890	363	451	1.125	0.979	1.292	0.09799	0.097826	0.34625	0.34287	0.41389	8.20729	165	165	67	81	1.226	0.887	1.695	0.2176	0.21752	0.34959	8.51889	119	119	63	75	NA	NA	NA	NA	0.34456	0.19253	8.74591	361	360	117	164	1.265	0.993	1.611	0.056606	0.056132	0.098255
LRRC2	79442_at	bulk	0.04154	10.789	892	888	344	470	1.11	0.965	1.278	0.14495	0.14481	0.42827	0.42521	0.89496	9.97986	165	165	66	82	1.127	0.813	1.563	0.47246	0.47232	0.98579	10.1336	119	119	65	73	NA	NA	NA	NA	0.36296	0.44779	9.76653	361	360	111	170	1.105	0.867	1.41	0.41991	0.41999	0.67877
CARS	833_at	bulk	0.33592	8.28219	890	890	344	470	1.183	1.027	1.362	0.019499	0.019393	0.1387	0.13511	0.60625	8.8577	165	165	71	77	NA	NA	NA	NA	0.96454	0.36135	9.03726	119	119	69	69	NA	NA	NA	NA	0.0045869	0.83197	8.51885	361	360	99	182	1.34	1.044	1.721	0.021704	0.0213	0.47044
LINC00607	646324_at	bulk	0.055377	5.44048	890	890	404	410	0.986	0.859	1.131	0.84184	0.84203	0.94241	0.94251	0.51369	5.53733	165	165	74	74	NA	NA	NA	NA	0.58738	0.37855	5.51923	119	119	73	65	NA	NA	NA	NA	0.5455	0.30228	5.56675	361	360	119	162	1.379	1.088	1.748	0.0078887	0.0076146	0.77144
KRT8	3856_at	bulk	0.43175	10.4754	891	889	373	441	1.148	1	1.318	0.050149	0.049995	0.2398	0.2357	0.2	10.0775	165	165	65	83	1.368	0.988	1.893	0.059092	0.058243	0.94465	11.4604	119	119	59	79	1.147	0.812	1.62	0.43678	0.43666	0.54958	11.2813	361	360	113	168	1.21	0.951	1.54	0.1214	0.1208	0.51938
ATG10	83734_at	bulk	0.021001	7.75961	890	890	341	473	1.186	1.031	1.365	0.017293	0.017163	0.12951	0.12551	0.98638	7.34025	165	165	61	87	1.422	1.023	1.978	0.036145	0.035167	0.5008	7.47033	119	119	68	70	NA	NA	NA	NA	0.066164	0.68133	7.33119	361	360	100	181	1.512	1.18	1.937	0.0010983	0.0010146	0.093148
TPT1	7178_at	bulk	0.24956	10.8801	890	890	467	347	0.793	0.689	0.912	0.0011532	0.0011254	0.023437	0.021908	0.49557	10.8342	165	165	74	74	NA	NA	NA	NA	0.42325	0.1639	10.8662	119	119	73	65	NA	NA	NA	NA	0.54307	0.21532	11.3778	361	360	165	116	0.707	0.557	0.897	0.0042952	0.0041076	0.28395
ADAMTS6	11174_at	bulk	0.057383	6.5	1759	21	804	10	0.926	0.496	1.728	0.80851	0.80862	0.92884	0.92886	0.34321	5.87143	165	165	71	77	NA	NA	NA	NA	0.57435	0.25195	5.92721	119	119	71	67	NA	NA	NA	NA	0.10422	0.83734	6.10077	361	360	125	156	1	0.787	1.269	0.99787	0.99808	0.86353
STATH	6779_at	bulk	0.67929	6.5	1778	2	813	1	3.611	0.507	25.723	0.19986	0.17053	0.50431	0.46102	0.93817	5.62223	165	165	75	73	NA	NA	NA	NA	0.67472	0.76085	6.5	237	1	137	1	NA	NA	NA	NA	0.27987	0.38647	5.62615	361	360	113	168	1.339	1.052	1.703	0.017651	0.017297	0.92972
ZNF385A	25946_at	bulk	8.3797e-06	6.88775	890	890	390	424	0.968	0.843	1.111	0.64429	0.64434	0.85187	0.85161	0.34772	6.62612	165	165	73	75	NA	NA	NA	NA	0.85442	0.67902	7.42198	119	119	64	74	NA	NA	NA	NA	0.46881	0.29598	7.59388	361	360	107	174	1.407	1.104	1.793	0.0058041	0.0055668	0.067436
DHX35	60625_at	bulk	0.76812	6.97929	890	890	369	445	1.127	0.981	1.295	0.090445	0.090274	0.33018	0.32631	0.15026	7.05002	165	165	67	81	1.194	0.863	1.651	0.28437	0.28449	0.74675	7.19461	119	119	62	76	NA	NA	NA	NA	0.77958	0.6807	7.12639	363	358	117	164	1.137	0.892	1.448	0.29921	0.29873	0.196
REPS2	9185_at	bulk	6.7846e-08	7.77879	890	890	371	443	1.143	0.996	1.312	0.057568	0.057422	0.25913	0.25539	0.44222	7.29361	165	165	77	71	NA	NA	NA	NA	0.4944	0.20075	7.79993	119	119	66	72	NA	NA	NA	NA	0.84507	0.71732	8.92083	361	360	120	161	1.32	1.041	1.673	0.021852	0.021457	0.009431
LILRB1	10859_at	bulk	0.086329	11.7834	890	890	339	475	1.114	0.967	1.283	0.13413	0.13396	0.41072	0.408	0.83623	11.3963	165	165	65	83	1.129	0.814	1.566	0.46759	0.46782	0.73713	11.3915	119	119	67	71	NA	NA	NA	NA	0.039355	0.65782	11.0424	361	360	104	177	1.161	0.906	1.487	0.23883	0.23837	0.24172
HPN	3249_at	bulk	7.8684e-08	7.71599	890	890	381	433	0.915	0.796	1.051	0.20674	0.20658	0.51128	0.50737	0.42321	6.97269	165	165	72	76	NA	NA	NA	NA	0.81681	0.57301	7.00877	119	119	66	72	NA	NA	NA	NA	0.099092	0.04846	8.68082	361	360	107	174	1.323	1.037	1.687	0.024051	0.023638	0.11492
EPCAM	4072_at	bulk	0.00047136	11.2638	891	889	418	396	1.146	0.998	1.316	0.05371	0.053516	0.24971	0.2456	0.063471	12.0303	165	165	76	72	NA	NA	NA	NA	0.82906	0.89393	11.8909	119	119	72	66	NA	NA	NA	NA	0.22714	0.28275	11.4534	361	360	128	153	1.399	1.106	1.769	0.0051692	0.0049654	0.2534
SEPT11	55752_at	bulk	0.76578	8.35924	890	890	450	364	0.811	0.706	0.931	0.0029469	0.0028969	0.043036	0.040865	0.6474	8.59177	165	165	80	68	NA	NA	NA	NA	0.4549	0.69742	8.62899	119	119	69	69	NA	NA	NA	NA	0.63317	0.99505	8.91606	361	360	150	131	0.739	0.583	0.935	0.011874	0.011594	0.036583
CEBPB	1051_at	bulk	1.1636e-09	11.3396	891	889	392	422	1.258	1.096	1.443	0.0011033	0.0010764	0.022862	0.021373	0.14705	12.673	165	165	65	83	1.336	0.965	1.848	0.080981	0.079916	0.14681	11.8508	119	119	66	72	NA	NA	NA	NA	0.255	0.21467	10.9009	361	360	113	168	1.495	1.177	1.899	0.00097819	0.00090448	0.79832
RNF13	11342_at	bulk	0.46943	8.0976	890	890	463	351	0.849	0.738	0.977	0.022182	0.022029	0.15068	0.14679	0.5741	8.28745	165	165	80	68	NA	NA	NA	NA	0.4866	0.96461	8.02744	119	119	72	66	NA	NA	NA	NA	0.74289	0.26329	8.30195	361	360	156	125	0.866	0.684	1.096	0.23245	0.23222	0.2029
BRF2	55290_at	bulk	0.98508	7.86721	890	890	402	412	0.976	0.85	1.12	0.72595	0.72568	0.89051	0.89035	0.11938	8.07162	165	165	63	85	1.479	1.067	2.05	0.018685	0.017977	0.53613	8.06293	119	119	65	73	NA	NA	NA	NA	0.29871	0.94992	8.46271	361	360	129	152	0.983	0.774	1.248	0.88626	0.88572	0.89328
MASTL	84930_at	bulk	2.2669e-06	6.6097	890	890	381	433	1.228	1.07	1.409	0.0035357	0.0034831	0.048145	0.045757	0.25852	7.59854	165	165	73	75	NA	NA	NA	NA	0.498	0.48049	7.1266	119	119	67	71	NA	NA	NA	NA	0.89837	0.42469	6.60343	361	360	111	170	1.467	1.153	1.866	0.0018329	0.0017233	0.94527
BIRC6	57448_at	bulk	0.35712	6.84514	890	890	353	461	1.159	1.009	1.332	0.037227	0.037048	0.20182	0.19768	0.78218	6.77847	166	164	69	79	1.142	0.826	1.578	0.42246	0.42254	0.89507	6.91325	119	119	67	71	NA	NA	NA	NA	0.30372	0.49115	6.79403	361	360	101	180	1.447	1.133	1.85	0.0031193	0.0029656	0.1429
SLC29A2	3177_at	bulk	0.030491	7.12329	890	890	387	427	1.039	0.904	1.193	0.5928	0.59261	0.82257	0.82221	0.40217	7.67673	165	165	68	80	1.177	0.85	1.629	0.32546	0.32488	0.198	7.8683	119	119	66	72	NA	NA	NA	NA	0.097795	0.87527	7.33682	361	360	130	151	0.974	0.768	1.235	0.82582	0.82618	0.92995
AKAP5	9495_at	bulk	0.020784	12.334	891	889	359	455	1.081	0.94	1.243	0.27723	0.27711	0.58682	0.58492	0.67881	11.2124	165	165	76	72	NA	NA	NA	NA	0.41238	0.75772	10.7456	119	119	63	75	NA	NA	NA	NA	0.42721	0.70357	10.2641	361	360	116	165	1.273	1	1.62	0.049858	0.049373	0.84662
SIX4	51804_at	bulk	0.091776	8.2407	890	890	349	465	1.269	1.105	1.459	0.00076295	0.00074103	0.018053	0.016718	0.77938	8.47208	165	165	70	78	NA	NA	NA	NA	0.97883	0.79397	8.86963	119	119	57	81	1.242	0.878	1.757	0.22109	0.22017	0.19559	8.9265	361	360	113	168	1.273	1.002	1.618	0.048585	0.048054	0.97272
BSG	682_at	bulk	0.79341	10.5256	892	888	364	450	1.185	1.031	1.361	0.01692	0.016808	0.12792	0.12396	0.82906	10.6396	165	165	64	84	1.429	1.031	1.979	0.032069	0.031221	0.48682	11.3144	119	119	65	73	NA	NA	NA	NA	0.73753	0.89993	10.9677	361	360	117	164	1.25	0.983	1.589	0.068431	0.067939	0.58786
HINT3	135114_at	bulk	0.0078876	6.5	970	810	474	340	1.172	1.019	1.349	0.026628	0.026502	0.16562	0.16258	0.63321	7.01982	165	165	75	73	NA	NA	NA	NA	0.96358	0.37462	6.91349	119	119	69	69	NA	NA	NA	NA	0.1506	0.37147	6.74994	361	360	141	140	1.267	1.002	1.603	0.048416	0.047875	0.17047
TEAD3	7005_at	bulk	0.01225	6.5	1770	10	809	5	0.991	0.41	2.397	0.98357	0.98312	0.99374	0.99347	0.53292	6.5	328	2	147	1	NA	NA	NA	NA	0.72046	0.48297	6.5	237	1	137	1	NA	NA	NA	NA	0.54129	0.10597	6.03111	361	360	118	163	1.291	1.017	1.64	0.036024	0.035545	0.99303
OR2G3	81469_at	bulk	0.40602	5.60633	890	890	394	420	1.084	0.944	1.243	0.2529	0.25276	0.56201	0.56001	0.026459	5.68565	165	165	66	82	1.386	1.001	1.918	0.048987	0.048029	0.26896	5.63051	119	119	65	73	NA	NA	NA	NA	0.64376	0.56906	5.63169	361	360	122	159	1.085	0.854	1.378	0.50496	0.50504	0.63795
REP15	387849_at	bulk	0.09668	6.5	1775	5	811	3	1.233	0.397	3.832	0.71744	0.71678	0.88675	0.88632	0.56351	5.7237	165	165	73	75	NA	NA	NA	NA	0.73761	0.82515	5.71013	119	119	65	73	NA	NA	NA	NA	0.2756	0.51516	5.76267	361	360	113	168	1.248	0.98	1.589	0.072156	0.071603	0.99225
KANK1	23189_at	bulk	0.7775	7.69538	890	890	436	378	0.887	0.772	1.018	0.087562	0.087399	0.32488	0.32062	0.99677	8.16581	165	165	66	82	1.352	0.977	1.87	0.068485	0.067376	0.94093	6.5	225	13	129	9	NA	NA	NA	NA	0.022588	0.71305	7.23534	361	360	131	150	1.053	0.832	1.333	0.66866	0.66907	0.21511
VN1R1	57191_at	bulk	0.14142	6.5	1779	1	813	1	1.259	0.177	8.956	0.81776	0.81723	0.93225	0.93215	0.9203	5.58631	166	164	73	75	NA	NA	NA	NA	0.58251	0.54313	5.55778	119	119	66	72	NA	NA	NA	NA	0.7501	0.45282	5.67652	361	360	120	161	1.399	1.101	1.776	0.0059182	0.0056868	0.93363
ALG14	199857_at	bulk	0.38273	6.79633	891	889	452	362	0.908	0.789	1.044	0.17412	0.17398	0.46888	0.46548	0.63917	6.81128	165	165	68	80	1.437	1.036	1.993	0.030019	0.029179	0.57698	6.89736	119	119	73	65	NA	NA	NA	NA	0.85992	0.27519	7.33646	361	360	145	136	0.881	0.697	1.114	0.29004	0.28995	0.78458
CMTM5	116173_at	bulk	0.91106	6.5	1778	2	813	1	2.276	0.32	16.196	0.41147	0.39822	0.70159	0.68952	0.11014	5.63152	165	165	71	77	NA	NA	NA	NA	0.5406	0.34054	5.52979	120	118	63	75	NA	NA	NA	NA	0.47115	0.21553	5.59446	361	360	128	153	1.181	0.932	1.498	0.16823	0.16777	0.62345
DFFA	1676_at	bulk	0.79597	8.21038	890	890	379	435	1.064	0.925	1.224	0.38249	0.38262	0.67847	0.67716	0.99558	8.52243	165	165	70	78	NA	NA	NA	NA	0.66994	0.77648	8.36692	119	119	64	74	NA	NA	NA	NA	0.46117	0.99306	8.42383	361	360	124	157	1.132	0.89	1.441	0.31198	0.31187	0.39782
LAIR2	3904_at	bulk	0.013947	6.5	1275	505	592	222	1.116	0.956	1.302	0.16397	0.16385	0.45556	0.45288	0.0079056	6.99707	165	165	82	66	NA	NA	NA	NA	0.06529	0.82532	6.96492	119	119	63	75	NA	NA	NA	NA	0.63481	0.95847	6.5	659	62	259	22	NA	NA	NA	NA	0.7153	0.53094
ZNF589	51385_at	bulk	0.0010712	7.03242	890	890	389	425	0.765	0.665	0.88	0.00018264	0.00017503	0.0075193	0.0065099	0.85451	7.01692	165	165	77	71	NA	NA	NA	NA	0.1202	0.66678	7.09191	119	119	60	78	NA	NA	NA	NA	0.4429	0.65865	7.32679	362	359	132	149	0.725	0.569	0.924	0.0092621	0.0090053	0.042884
SCAMP2	10066_at	bulk	0.63676	6.86747	890	890	371	443	1.139	0.991	1.309	0.066154	0.066054	0.27923	0.27535	0.017275	6.94743	165	165	67	81	1.158	0.836	1.604	0.37725	0.37741	0.24112	7.21174	119	119	63	75	NA	NA	NA	NA	0.38134	0.6209	7.21393	361	360	107	174	1.421	1.113	1.815	0.004832	0.0046299	0.63075
ENO2	2026_at	bulk	0.074117	7.64179	890	890	365	449	1.124	0.979	1.292	0.097762	0.097568	0.34573	0.34227	0.50659	7.91526	165	165	61	87	1.532	1.103	2.13	0.011015	0.010434	0.4728	7.94477	119	119	62	76	NA	NA	NA	NA	0.69869	0.78257	8.25323	361	360	109	172	1.34	1.051	1.708	0.018168	0.017765	0.25066
INHBB	3625_at	bulk	0.072307	7.5266	890	890	403	411	0.967	0.843	1.11	0.63548	0.63522	0.84736	0.84707	0.86411	6.76553	165	165	63	85	1.493	1.078	2.069	0.015991	0.01533	0.59649	8.23216	119	119	69	69	NA	NA	NA	NA	0.35891	0.32579	7.02525	361	360	122	159	1.293	1.021	1.638	0.033318	0.032908	0.66255
SLU7	10569_at	bulk	0.028952	8.15967	890	890	445	369	0.936	0.814	1.076	0.35363	0.35359	0.65806	0.65643	0.69691	8.15695	165	165	68	80	1.438	1.038	1.991	0.028811	0.027942	0.77464	8.10315	119	119	68	70	NA	NA	NA	NA	0.81677	0.80327	8.5472	361	360	135	146	1.283	1.013	1.624	0.03861	0.03812	0.54679
NECAB3	63941_at	bulk	0.00052457	6.82895	890	890	375	439	1.042	0.907	1.196	0.5619	0.56206	0.80423	0.80394	0.72126	6.5	302	28	134	14	NA	NA	NA	NA	0.67135	0.94114	6.97877	119	119	64	74	NA	NA	NA	NA	0.34066	0.57762	7.37391	361	360	111	170	1.433	1.127	1.823	0.0033519	0.0031904	0.81879
LOC100128563	100128563_at	bulk	0.62058	5.50111	890	890	386	428	1.033	0.9	1.186	0.64316	0.64271	0.8513	0.85067	0.38925	5.56534	165	165	63	85	1.523	1.098	2.112	0.011696	0.011034	0.69115	5.60928	119	119	66	72	NA	NA	NA	NA	0.65205	0.18703	5.62688	361	360	114	167	1.166	0.915	1.485	0.21349	0.21335	0.50316
PIM3	415116_at	bulk	0.55502	7.20059	890	890	356	458	1.281	1.114	1.472	0.00049193	0.0004762	0.013558	0.012395	0.19436	7.55017	165	165	66	82	1.225	0.885	1.695	0.22121	0.22085	0.98744	7.70819	119	119	59	79	1.062	0.75	1.503	0.73619	0.73668	0.13565	7.27314	361	360	116	165	1.382	1.087	1.756	0.0081783	0.0079182	0.20845
FOCAD	54914_at	bulk	0.68632	7.20329	890	890	435	379	0.816	0.711	0.937	0.0038634	0.0038063	0.051235	0.048715	0.36887	7.4127	165	165	74	74	NA	NA	NA	NA	0.51	0.7131	7.20452	119	119	66	72	NA	NA	NA	NA	0.59524	0.34893	7.50692	361	360	128	153	0.914	0.72	1.16	0.45799	0.45791	0.51752
PDE9A	5152_at	bulk	0.00085627	6.50245	890	890	367	447	1.18	1.028	1.356	0.018925	0.01878	0.13676	0.1327	0.15695	7.61784	165	165	69	79	1.11	0.803	1.533	0.52754	0.52756	0.27623	6.5	175	63	97	41	NA	NA	NA	NA	0.97955	0.85377	5.52895	361	360	104	177	1.538	1.206	1.961	0.00051999	0.00047209	0.361
VWA1	64856_at	bulk	0.72179	7.8734	890	890	362	452	1.094	0.951	1.257	0.20807	0.20802	0.51247	0.50879	0.2668	8.1283	165	165	58	90	1.604	1.152	2.234	0.00518	0.0047925	0.51259	8.59466	119	119	63	75	NA	NA	NA	NA	0.88094	0.83042	8.42878	361	360	110	171	1.191	0.935	1.519	0.15736	0.15687	0.49475
LCE1B	353132_at	bulk	0.70616	5.59851	890	890	381	433	1.153	1.005	1.323	0.042609	0.042411	0.21754	0.2135	0.5289	5.66762	165	165	82	66	NA	NA	NA	NA	0.1021	0.86184	5.68815	119	119	61	77	NA	NA	NA	NA	0.7316	0.39655	5.69666	361	360	119	162	1.198	0.943	1.521	0.13845	0.13798	0.72859
TICAM2	353376_at	bulk	9.127e-05	8.4351	890	890	448	366	0.926	0.805	1.064	0.27838	0.27826	0.58769	0.5858	0.27141	8.03639	166	164	83	65	NA	NA	NA	NA	0.70654	0.56164	8.2447	119	119	73	65	NA	NA	NA	NA	0.28379	0.48539	8.96099	361	360	133	148	1.533	1.21	1.943	0.00040668	0.00036852	0.36838
RPL11	6135_at	bulk	0.36855	13.512	918	862	486	328	0.678	0.589	0.78	5.9957e-08	4.9617e-08	3.4282e-05	1.2887e-05	0.47359	13.4761	165	165	78	70	NA	NA	NA	NA	0.41967	0.55572	13.2824	119	119	75	63	NA	NA	NA	NA	0.28656	0.91906	13.5691	362	359	151	130	0.701	0.554	0.888	0.0032604	0.0031022	0.95549
NRN1L	123904_at	bulk	0.73658	5.57479	890	890	405	409	0.947	0.825	1.087	0.44023	0.44011	0.72207	0.72122	0.18194	5.64901	165	165	74	74	NA	NA	NA	NA	0.99536	0.2485	5.6716	119	119	69	69	NA	NA	NA	NA	0.045122	0.84636	5.65595	361	360	113	168	1.346	1.058	1.712	0.015554	0.015199	0.92383
PUS1	80324_at	bulk	1.7697e-05	9.08699	890	890	361	453	1.154	1.003	1.327	0.044654	0.04452	0.22447	0.22067	0.18121	9.86041	165	165	61	87	1.414	1.017	1.966	0.039395	0.03855	0.92498	9.77917	119	119	67	71	NA	NA	NA	NA	0.055776	0.30051	9.24899	361	360	128	153	0.877	0.689	1.116	0.28478	0.28457	0.14728
PTDSS1	9791_at	bulk	4.1494e-06	9.06033	890	890	397	417	1.207	1.052	1.386	0.0074156	0.0073299	0.078359	0.074751	0.45308	10.1213	165	165	68	80	1.152	0.833	1.592	0.39272	0.3914	0.051725	9.71937	119	119	68	70	NA	NA	NA	NA	0.90526	0.44517	9.08669	361	360	141	140	0.904	0.715	1.144	0.40216	0.4021	0.014091
UBE2V2	7336_at	bulk	0.021842	8.81866	890	890	424	390	1.126	0.98	1.294	0.094429	0.094294	0.33872	0.33511	0.25762	9.56657	165	165	66	82	1.449	1.046	2.006	0.025521	0.024681	0.43628	9.34107	119	119	72	66	NA	NA	NA	NA	0.70253	0.44738	8.96226	361	360	153	128	0.888	0.702	1.123	0.32058	0.32045	0.89525
CYP4Z1	199974_at	bulk	0.039565	7.15371	890	890	396	418	1.028	0.896	1.179	0.69553	0.69546	0.87562	0.87546	0.16441	6.5	289	41	126	22	NA	NA	NA	NA	0.24658	0.38114	9.22537	119	119	67	71	NA	NA	NA	NA	0.97817	0.74166	10.3106	361	360	120	161	1.024	0.806	1.302	0.84512	0.84467	0.071834
CASC4	113201_at	bulk	0.024935	7.70346	890	890	438	376	0.996	0.867	1.145	0.95779	0.95784	0.98449	0.98459	0.67917	7.10591	165	165	76	72	NA	NA	NA	NA	0.60609	0.98946	7.21184	119	119	73	65	NA	NA	NA	NA	0.28365	0.47722	8.02879	362	359	128	153	1.447	1.144	1.832	0.0020989	0.0019764	0.36554
RGMB	285704_at	bulk	0.45831	6.71657	890	890	408	406	0.956	0.833	1.097	0.52175	0.52194	0.77879	0.77872	0.29824	6.5	286	44	133	15	NA	NA	NA	NA	0.23007	0.44468	6.77407	119	119	72	66	NA	NA	NA	NA	0.2838	0.32752	6.91636	361	360	135	146	0.896	0.707	1.134	0.35928	0.35929	0.57936
NA	100287166_at	bulk	0.08043	6.5	1779	1	813	1	1.091	0.153	7.758	0.93103	0.9309	0.97429	0.97421	0.70511	5.6121	165	165	59	89	1.598	1.149	2.222	0.0053244	0.0049067	0.1375	5.577	119	119	70	68	NA	NA	NA	NA	0.41471	0.12637	5.63744	361	360	123	158	1.008	0.795	1.278	0.94895	0.94876	0.0048014
LOC646999	646999_at	bulk	0.39318	5.50538	890	890	392	422	1.121	0.977	1.286	0.10397	0.10385	0.35722	0.35399	0.70754	5.59819	165	165	62	86	1.472	1.06	2.042	0.020812	0.020034	0.93932	5.59821	119	119	67	71	NA	NA	NA	NA	0.22232	0.72497	5.62378	361	360	110	171	1.412	1.107	1.802	0.0054623	0.0052444	0.69733
LY6H	4062_at	bulk	0.18702	6.5	1280	500	574	240	1.15	0.989	1.337	0.070115	0.069836	0.28692	0.28288	0.14656	6.60515	165	165	67	81	1.19	0.86	1.647	0.2933	0.29267	0.66192	6.61126	119	119	65	73	NA	NA	NA	NA	0.65713	0.79965	6.67044	361	360	116	165	1.4	1.104	1.777	0.0055728	0.0053525	0.35486
RARS	5917_at	bulk	0.089643	9.81391	890	890	384	430	1.1	0.958	1.263	0.17649	0.17629	0.47232	0.4687	0.35551	9.88068	165	165	70	78	NA	NA	NA	NA	0.40846	0.1419	10.0032	119	119	68	70	NA	NA	NA	NA	0.43242	0.76559	10.0971	361	360	113	168	1.159	0.91	1.476	0.23127	0.23108	0.19665
FGF20	26281_at	bulk	0.38036	5.63467	890	890	444	370	0.812	0.707	0.932	0.0031389	0.0030865	0.044755	0.042561	0.1663	5.58225	165	165	72	76	NA	NA	NA	NA	0.39763	0.77626	5.60366	119	119	67	71	NA	NA	NA	NA	0.31807	0.53227	5.71883	361	360	154	127	0.704	0.556	0.892	0.0036752	0.0035158	0.19419
RIOK1	83732_at	bulk	0.0035763	7.35226	892	888	401	413	0.947	0.825	1.087	0.44062	0.44076	0.72233	0.72175	0.38525	8.06996	165	165	68	80	1.253	0.907	1.733	0.17172	0.17092	0.85995	7.2294	119	119	67	71	NA	NA	NA	NA	0.40603	0.66104	7.28198	361	360	107	174	1.35	1.059	1.72	0.015265	0.014907	0.19079
NAT14	57106_at	bulk	0.68504	7.61906	890	890	357	457	1.217	1.059	1.399	0.0055775	0.0055052	0.064943	0.061576	0.65656	7.84037	165	165	63	85	1.461	1.052	2.027	0.02346	0.022715	0.69534	8.2436	120	118	63	75	NA	NA	NA	NA	0.7754	0.74977	8.06749	361	360	119	162	1.079	0.85	1.371	0.53122	0.53157	0.72733
NDFIP1	80762_at	bulk	5.3173e-10	7.2417	890	890	408	406	0.907	0.79	1.04	0.16204	0.16192	0.45324	0.45047	0.93235	6.67243	166	164	80	68	NA	NA	NA	NA	0.248	0.55853	7.00579	119	119	63	75	NA	NA	NA	NA	0.38745	0.16554	7.59066	361	360	111	170	1.555	1.224	1.977	0.00030415	0.0002721	0.18622
P4HA1	5033_at	bulk	0.32528	7.69398	890	890	388	426	1.268	1.104	1.456	0.00075288	0.00073224	0.0179	0.016595	0.73277	8.24446	165	165	65	83	1.486	1.073	2.058	0.017088	0.016413	0.58394	8.66366	119	119	68	70	NA	NA	NA	NA	0.58573	0.23857	7.99305	361	360	134	147	1.003	0.793	1.268	0.97997	0.98037	0.27131
GLRB	2743_at	bulk	1.3129e-10	6.8231	890	890	458	356	0.731	0.636	0.84	1.0029e-05	9.218e-06	0.0010491	0.00078306	0.1566	6.5	285	45	126	22	NA	NA	NA	NA	0.76138	0.84952	6.5	205	33	116	22	NA	NA	NA	NA	0.046792	0.09321	8.18046	361	360	128	153	1.093	0.863	1.385	0.46028	0.46044	0.09231
AFG3L1P	172_at	bulk	0.074243	7.11174	890	890	370	444	1.073	0.934	1.234	0.31996	0.32009	0.62767	0.62504	0.28859	7.38491	165	165	69	79	1.092	0.788	1.512	0.59707	0.59753	0.42302	7.08641	119	119	60	78	NA	NA	NA	NA	0.81735	0.89804	6.91409	361	360	110	171	1.466	1.151	1.869	0.0019679	0.0018532	0.82182
PRR26	414235_at	bulk	0.36591	5.50991	890	890	391	423	1.121	0.977	1.287	0.10273	0.10253	0.35502	0.35154	0.2825	5.59804	165	165	73	75	NA	NA	NA	NA	0.85147	0.73318	5.63861	119	119	63	75	NA	NA	NA	NA	0.6893	0.602	5.64665	361	360	114	167	1.388	1.091	1.765	0.0074956	0.007244	0.56622
TIGD3	220359_at	bulk	0.48138	5.595	890	890	405	409	1.139	0.992	1.307	0.064475	0.064334	0.27524	0.27101	0.75603	5.74616	165	165	73	75	NA	NA	NA	NA	0.66174	0.88099	5.75051	119	119	66	72	NA	NA	NA	NA	0.48552	0.073975	5.77521	361	360	128	153	1.358	1.072	1.719	0.011189	0.010896	0.6757
ZNF214	7761_at	bulk	0.84063	6.5	1769	11	813	1	0.229	0.032	1.628	0.14077	0.10741	0.42137	0.36126	0.47053	5.69904	165	165	84	64	NA	NA	NA	NA	0.093977	0.39205	5.66329	119	119	66	72	NA	NA	NA	NA	0.98595	0.22836	5.94918	361	360	155	126	0.66	0.521	0.836	0.00056642	0.00051949	0.15301
PKD2	5311_at	bulk	0.074324	7.33033	890	890	436	378	0.989	0.861	1.136	0.87151	0.87177	0.9526	0.95273	0.78195	6.84536	166	164	76	72	NA	NA	NA	NA	0.82434	0.44321	6.52067	119	119	71	67	NA	NA	NA	NA	0.87868	0.58959	6.74819	362	359	144	137	0.942	0.745	1.19	0.61492	0.61519	0.57889
TDG	6996_at	bulk	0.36978	8.68109	890	890	323	491	1.364	1.184	1.572	1.7721e-05	1.6442e-05	0.0016083	0.0012194	0.18462	9.18399	165	165	66	82	1.216	0.877	1.686	0.24181	0.24179	0.71413	9.48944	119	119	64	74	NA	NA	NA	NA	0.20514	0.96361	8.86465	361	360	100	181	1.413	1.103	1.81	0.0063072	0.0060621	0.99315
MED29	55588_at	bulk	0.020691	8.41936	892	888	381	433	1.06	0.923	1.218	0.41118	0.4111	0.70141	0.70022	0.27165	8.25413	165	165	76	72	NA	NA	NA	NA	0.72869	0.70635	8.42741	119	119	66	72	NA	NA	NA	NA	0.47421	0.80871	8.6865	362	359	126	155	1.095	0.862	1.391	0.45854	0.45871	0.65682
C6orf201	404220_at	bulk	0.3512	6.5	1778	2	813	1	1.378	0.194	9.795	0.74888	0.74775	0.9012	0.90036	0.62138	6.5	328	2	147	1	NA	NA	NA	NA	0.79879	0.13137	5.48259	119	119	68	70	NA	NA	NA	NA	0.25079	0.57858	5.49118	361	360	138	143	0.976	0.771	1.236	0.84047	0.84125	0.17759
INPP5D	3635_at	bulk	0.41021	6.57184	891	889	406	408	1.038	0.905	1.191	0.59502	0.59537	0.82392	0.82389	0.01222	7.17108	165	165	82	66	NA	NA	NA	NA	0.042431	0.54265	7.16093	119	119	68	70	NA	NA	NA	NA	0.072761	0.99109	6.72751	362	359	119	162	1.207	0.95	1.534	0.12321	0.12278	0.54167
RPL23A	6147_at	bulk	0.68687	8.68999	890	890	451	363	0.884	0.769	1.016	0.083307	0.083099	0.31624	0.31202	0.33734	8.99166	165	165	70	78	NA	NA	NA	NA	0.2888	0.82338	9.37826	119	119	70	68	NA	NA	NA	NA	0.74836	0.54116	9.37284	361	360	161	120	0.641	0.505	0.813	0.00024408	0.00021656	0.39848
SLC26A10	65012_at	bulk	0.24452	6.5	1778	2	813	1	1.202	0.169	8.55	0.85383	0.85495	0.94671	0.94737	0.81619	5.62924	165	165	80	68	NA	NA	NA	NA	0.16759	0.2145	5.69952	119	119	65	73	NA	NA	NA	NA	0.85127	0.32775	5.72074	361	360	106	175	1.461	1.145	1.865	0.0022989	0.0021647	0.31421
FAM151B	167555_at	bulk	0.35653	5.66395	890	890	412	402	0.99	0.863	1.136	0.8897	0.88963	0.95987	0.95984	0.33893	5.74894	165	165	77	71	NA	NA	NA	NA	0.52559	0.56479	5.79765	119	119	69	69	NA	NA	NA	NA	0.3226	0.76027	5.87344	362	359	110	171	1.362	1.068	1.736	0.012609	0.012256	0.44312
MIR99AHG	388815_at	bulk	0.43913	6.94939	891	889	455	359	0.792	0.69	0.91	0.00096995	0.00094687	0.021066	0.019606	0.92386	6.5	170	160	78	70	NA	NA	NA	NA	0.40433	0.4422	6.5	142	96	85	53	NA	NA	NA	NA	0.65043	0.087684	6.5	543	178	239	42	NA	NA	NA	NA	0.00056263	0.34565
TP53I11	9537_at	bulk	0.15293	6.84051	890	890	403	411	1.1	0.958	1.262	0.17554	0.1753	0.47136	0.46748	0.49385	6.78234	165	165	70	78	NA	NA	NA	NA	0.16797	0.61414	7.41629	119	119	67	71	NA	NA	NA	NA	0.90822	0.90304	7.34474	361	360	119	162	1.365	1.073	1.737	0.011384	0.011054	0.90918
NOL3	8996_at	bulk	0.038723	7.22079	890	890	383	431	1.228	1.07	1.409	0.0035096	0.0034528	0.047976	0.045509	0.43924	7.30401	165	165	66	82	1.322	0.956	1.829	0.091708	0.090669	0.014295	8.07392	119	119	63	75	NA	NA	NA	NA	0.10475	0.011621	7.71032	361	360	118	163	1.337	1.052	1.698	0.017476	0.017076	0.35469
MAGEA8	4107_at	bulk	0.42816	6.5	1748	32	797	17	1.4	0.865	2.264	0.17039	0.16833	0.4641	0.45863	0.70759	6.5	322	8	146	2	NA	NA	NA	NA	0.36847	0.92886	6.5	231	7	135	3	NA	NA	NA	NA	0.47544	0.91008	6.5	719	2	279	2	NA	NA	NA	NA	0.00083965	0.091575
NTS	4922_at	bulk	0.071678	6.5	1700	80	779	35	0.853	0.608	1.197	0.35735	0.35686	0.66091	0.65901	0.14882	6.5	286	44	125	23	NA	NA	NA	NA	0.20025	0.82436	6.5	236	2	137	1	NA	NA	NA	NA	0.90896	0.99735	8.68594	361	360	115	166	1.142	0.897	1.454	0.2805	0.28	0.046186
AKR7A3	22977_at	bulk	1.2483e-05	9.44455	890	890	426	388	0.857	0.747	0.984	0.028528	0.028384	0.17246	0.16906	0.20057	7.8175	165	165	80	68	NA	NA	NA	NA	0.34265	0.53888	10.0419	119	119	67	71	NA	NA	NA	NA	0.53483	0.64243	10.8576	361	360	155	126	0.704	0.556	0.893	0.0037807	0.00361	0.37628
GREM1	26585_at	bulk	0.056945	7.08421	890	890	394	420	1.349	1.174	1.55	2.307e-05	2.157e-05	0.0019106	0.0014784	0.86919	7.41265	165	165	65	83	1.517	1.096	2.102	0.012072	0.011498	0.7821	7.72826	120	118	66	72	NA	NA	NA	NA	0.40729	0.25573	7.08353	361	360	132	149	1.005	0.794	1.273	0.96684	0.96644	0.50851
FGFR4	2264_at	bulk	1.6244e-05	6.5	1216	564	513	301	1.325	1.148	1.528	0.00011445	0.00010856	0.0054421	0.0046303	0.50704	6.57447	165	165	58	90	1.66	1.192	2.313	0.0027343	0.002468	0.52603	8.93063	119	119	67	71	NA	NA	NA	NA	0.71505	0.54949	6.55687	361	360	128	153	0.976	0.769	1.239	0.84244	0.84302	0.8104
IQCG	84223_at	bulk	0.41401	6.78628	890	890	444	370	0.871	0.759	1	0.050647	0.050493	0.24128	0.23715	0.56042	8.09188	165	165	76	72	NA	NA	NA	NA	0.53213	0.85698	6.69884	119	119	74	64	NA	NA	NA	NA	0.80888	0.49027	7.03089	361	360	154	127	0.741	0.585	0.938	0.012611	0.012311	0.058261
TMA7	51372_at	bulk	2.8128e-05	9.64237	893	887	430	384	0.906	0.789	1.041	0.16384	0.16365	0.45551	0.45271	0.087626	9.65828	165	165	68	80	1.218	0.88	1.685	0.23476	0.23374	0.15216	9.84	119	119	72	66	NA	NA	NA	NA	0.29922	0.27031	10.0881	361	360	157	124	0.69	0.545	0.874	0.0020952	0.0019726	0.17104
GMCL1	64395_at	bulk	0.16545	7.12988	890	890	359	455	1.299	1.13	1.492	0.00022376	0.00021467	0.0084251	0.0074051	0.88327	7.62227	165	165	67	81	1.206	0.87	1.674	0.2612	0.26109	0.97293	7.5853	119	119	65	73	NA	NA	NA	NA	0.82254	0.23411	7.62936	361	360	114	167	1.451	1.139	1.849	0.0025686	0.0024302	0.31336
ABCC11	85320_at	bulk	0.04979	6.76263	890	890	386	428	1.111	0.968	1.275	0.13355	0.13341	0.40988	0.40713	0.9829	6.5	321	9	145	3	NA	NA	NA	NA	0.53747	0.21786	9.0138	119	119	67	71	NA	NA	NA	NA	0.37665	0.52634	7.36667	361	360	141	140	0.93	0.735	1.178	0.54784	0.54793	0.43402
GABRB2	2561_at	bulk	0.72138	5.39729	890	890	391	423	1.104	0.962	1.267	0.15927	0.15898	0.44909	0.446	0.96449	5.49237	165	165	78	70	NA	NA	NA	NA	0.28541	0.58917	5.49216	119	119	55	83	1.44	1.017	2.039	0.039989	0.038999	0.55862	5.51412	361	360	121	160	1.222	0.962	1.552	0.10004	0.099267	0.26311
PDE8B	8622_at	bulk	0.11811	6.5	930	850	422	392	0.948	0.826	1.088	0.44842	0.44855	0.72836	0.72748	0.61939	6.5	300	30	131	17	NA	NA	NA	NA	0.11818	0.012779	6.5	206	32	119	19	NA	NA	NA	NA	0.21852	0.54488	7.19121	361	360	123	158	1.166	0.919	1.479	0.20628	0.20563	0.98381
BMF	90427_at	bulk	0.29245	6.5	935	845	380	434	1.162	1.012	1.334	0.03272	0.032534	0.18645	0.18303	0.32463	6.91121	166	164	71	77	NA	NA	NA	NA	0.64359	0.11681	7.11525	119	119	68	70	NA	NA	NA	NA	0.36767	0.085035	6.85037	361	360	120	161	0.981	0.771	1.247	0.8729	0.87298	0.9904
C6orf1	221491_at	bulk	0.00026187	6.99636	890	890	414	400	0.955	0.832	1.096	0.51112	0.51069	0.77143	0.77066	0.60741	6.91678	165	165	66	82	1.387	1.002	1.919	0.048632	0.047698	0.4422	7.2982	119	119	70	68	NA	NA	NA	NA	0.37493	0.081627	7.57743	362	359	123	158	1.128	0.888	1.434	0.32323	0.32308	0.2653
RDH5	5959_at	bulk	0.93868	6.5	1064	716	490	324	0.897	0.779	1.032	0.12856	0.12831	0.40209	0.39895	0.17662	1.87774	165	165	77	71	NA	NA	NA	NA	0.2416	0.085757	1.04883	119	119	72	66	NA	NA	NA	NA	0.17588	0.36553	0.63069	361	360	143	138	0.801	0.633	1.015	0.066208	0.065735	0.68111
SEC62	7095_at	bulk	0.0025005	7.3382	891	889	441	373	0.776	0.676	0.891	0.00031255	0.00030077	0.010302	0.0091971	0.79735	6.81781	165	165	79	69	NA	NA	NA	NA	0.48694	0.62167	7.10501	119	119	72	66	NA	NA	NA	NA	0.24543	0.94421	7.54774	361	360	117	164	1.281	1.008	1.627	0.042863	0.042354	0.38713
ZNF890P	645700_at	bulk	0.047344	5.68081	890	890	418	396	0.976	0.85	1.12	0.72753	0.72761	0.89122	0.89117	0.4605	5.83948	166	164	77	71	NA	NA	NA	NA	0.68457	0.74025	5.856	119	119	63	75	NA	NA	NA	NA	0.69577	0.70829	5.96053	361	360	116	165	1.32	1.038	1.679	0.023405	0.023001	0.63626
KRT18	3875_at	bulk	0.00047238	12.04	890	890	378	436	1.199	1.045	1.376	0.0098878	0.0097971	0.092615	0.089038	0.8217	10.4959	165	165	66	82	1.386	1	1.922	0.049996	0.048987	0.93936	12.444	119	119	63	75	NA	NA	NA	NA	0.37603	0.56733	12.7443	361	360	118	163	1.333	1.05	1.691	0.018168	0.017763	0.11453
TERF1	7013_at	bulk	0.25153	8.35812	890	890	384	430	1.127	0.981	1.294	0.090458	0.09028	0.33018	0.32631	0.28436	8.32258	165	165	73	75	NA	NA	NA	NA	0.78022	0.92132	8.68947	119	119	63	75	NA	NA	NA	NA	0.83441	0.39468	8.74618	361	360	130	151	1.169	0.921	1.485	0.19935	0.19908	0.11969
FBXL5	26234_at	bulk	1.6829e-05	8.59483	890	890	451	363	0.821	0.714	0.943	0.0053481	0.0052705	0.063273	0.059758	0.80144	7.51806	165	165	82	66	NA	NA	NA	NA	0.40394	0.89661	7.62986	119	119	75	63	NA	NA	NA	NA	0.46124	0.79222	8.73169	361	360	138	143	1.072	0.848	1.355	0.55995	0.5601	0.96929
ARHGAP44	9912_at	bulk	0.034961	6.75286	890	890	384	430	1.119	0.975	1.284	0.11032	0.11005	0.36964	0.36608	0.31821	6.60632	165	165	72	76	NA	NA	NA	NA	0.78206	0.95562	7.05028	119	119	71	67	NA	NA	NA	NA	0.75393	0.12068	6.72096	361	360	121	160	1.343	1.059	1.704	0.01493	0.014552	0.46657
JUP	3728_at	bulk	0.015127	11.094	890	890	348	466	1.187	1.032	1.365	0.016254	0.016128	0.12483	0.12087	0.06544	11.0864	165	165	69	79	1.228	0.888	1.698	0.21478	0.21395	0.34433	11.7185	119	119	58	80	1.153	0.818	1.625	0.41636	0.41618	0.57759	11.6546	361	360	108	173	1.328	1.039	1.697	0.023528	0.023073	0.1371
S100A11	6282_at	bulk	2.0242e-07	9.80892	890	890	379	435	1.266	1.103	1.453	0.00080072	0.00077879	0.018636	0.017257	0.54904	10.7363	165	165	78	70	NA	NA	NA	NA	0.42863	0.019699	10.7408	119	119	63	75	NA	NA	NA	NA	0.2428	0.78801	10.0439	362	359	124	157	1.103	0.871	1.398	0.41405	0.41369	0.56073
SYK	6850_at	bulk	0.027658	7.9514	890	890	415	399	1.032	0.9	1.184	0.65098	0.65121	0.85576	0.85587	0.27605	8.9049	165	165	80	68	NA	NA	NA	NA	0.1142	0.85274	8.70862	119	119	67	71	NA	NA	NA	NA	0.22176	0.31466	8.17582	361	360	130	151	1.011	0.797	1.284	0.92547	0.9258	0.6931
TM2D2	83877_at	bulk	0.0050676	7.17986	890	890	416	398	1.06	0.923	1.217	0.41098	0.41129	0.70135	0.70032	0.45725	7.20746	165	165	68	80	1.446	1.044	2.003	0.026329	0.025554	0.26675	7.36151	119	119	65	73	NA	NA	NA	NA	0.33646	0.92054	7.74281	361	360	131	150	0.999	0.787	1.268	0.9919	0.99115	0.9831
SLC16A3	9123_at	bulk	0.0010599	9.09222	890	890	379	435	1.252	1.091	1.437	0.0013786	0.0013494	0.026526	0.024903	0.42734	10.4398	165	165	68	80	1.237	0.894	1.712	0.19983	0.19934	0.55414	10.5061	119	119	67	71	NA	NA	NA	NA	0.55396	0.18227	9.46966	361	360	106	175	1.479	1.161	1.884	0.0015266	0.0014261	0.6212
MYH1	4619_at	bulk	0.81698	6.5	1776	4	811	3	1.616	0.52	5.022	0.40676	0.4021	0.69814	0.69358	0.36673	5.48578	165	165	72	76	NA	NA	NA	NA	0.88658	0.42879	6.5	237	1	137	1	NA	NA	NA	NA	0.65628	0.88623	6.5	719	2	280	1	NA	NA	NA	NA	0.95219	0.94295
IL2RA	3559_at	bulk	0.76894	6.5	1725	55	790	24	0.928	0.618	1.394	0.71988	0.71938	0.888	0.88765	0.015514	6.5	259	71	120	28	NA	NA	NA	NA	0.19315	0.66013	6.5	234	4	136	2	NA	NA	NA	NA	0.35693	0.37541	5.7502	361	360	120	161	1.341	1.057	1.703	0.015833	0.015472	0.59868
CDCA5	113130_at	bulk	7.5968e-12	8.5309	890	890	354	460	1.556	1.355	1.788	4.0899e-10	2.9528e-10	3.4925e-06	1.5862e-07	0.085082	10.2856	165	165	70	78	NA	NA	NA	NA	0.46134	0.10183	9.83534	119	119	64	74	NA	NA	NA	NA	0.67314	0.34535	8.36124	361	360	130	151	1.011	0.799	1.281	0.92475	0.92461	0.055645
KIAA1958	158405_at	bulk	0.073274	6.5	1775	5	810	4	1.052	0.393	2.819	0.91961	0.92018	0.97055	0.97063	0.91662	5.87523	165	165	64	84	1.417	1.023	1.962	0.036033	0.035144	0.61801	5.91225	119	119	63	75	NA	NA	NA	NA	0.92627	0.80177	5.968	361	360	125	156	1.214	0.957	1.539	0.10986	0.10953	0.76765
GGA1	26088_at	bulk	0.052893	13.7616	896	884	357	457	1.159	1.008	1.333	0.038205	0.038041	0.2049	0.20077	0.94254	13.2327	165	165	73	75	NA	NA	NA	NA	0.93561	0.79073	13.2386	119	119	61	77	NA	NA	NA	NA	0.7592	0.71242	13.0827	361	360	108	173	1.449	1.136	1.848	0.0028513	0.0027009	0.25728
APCDD1L	164284_at	bulk	0.23911	6.5	1146	634	505	309	1.164	1.011	1.342	0.035178	0.035037	0.19471	0.19079	0.47594	7.44894	165	165	76	72	NA	NA	NA	NA	0.88784	0.16854	1.32837	119	119	66	72	NA	NA	NA	NA	0.49283	0.81946	3.22316	361	360	120	161	1.45	1.144	1.837	0.002107	0.0019899	0.12361
ZC4H2	55906_at	bulk	0.90244	6.5	1779	1	813	1	20.739	2.887	148.993	0.0025809	1.6418e-05	0.039612	0.0012194	0.80655	5.78596	165	165	78	70	NA	NA	NA	NA	0.1946	0.88124	5.77128	119	119	67	71	NA	NA	NA	NA	0.18703	0.11273	5.72827	361	360	108	173	1.603	1.257	2.044	0.00014029	0.00012186	0.55293
CYP4Z2P	163720_at	bulk	0.15061	6.5	1116	664	503	311	1.021	0.886	1.176	0.7723	0.77241	0.91202	0.91215	0.38359	6.5	301	29	134	14	NA	NA	NA	NA	0.75219	0.14824	8.04412	119	119	74	64	NA	NA	NA	NA	0.088232	0.34419	7.35315	361	360	119	162	1.116	0.879	1.417	0.36754	0.3671	0.11861
SMARCB1	6598_at	bulk	0.054731	7.70392	890	890	377	437	1.195	1.041	1.371	0.011483	0.011389	0.10154	0.097979	0.32077	8.2521	165	165	62	86	1.413	1.018	1.959	0.038552	0.037669	0.14397	8.24027	119	119	63	75	NA	NA	NA	NA	0.8434	0.37068	7.98014	361	360	112	169	1.326	1.042	1.688	0.022016	0.021626	0.1614
SAA1	6288_at	bulk	0.031051	7.07155	892	888	433	381	0.885	0.771	1.015	0.081193	0.081027	0.3119	0.30807	0.47942	6.5	218	112	102	46	NA	NA	NA	NA	0.23809	0.5843	6.5	236	2	137	1	NA	NA	NA	NA	0.90971	0.032997	-0.56634	361	360	145	136	0.942	0.745	1.19	0.61602	0.61649	0.41679
APOF	319_at	bulk	0.31124	6.5	1706	74	772	42	1.096	0.803	1.498	0.56275	0.56252	0.80447	0.80402	0.15543	6.5	329	1	147	1	NA	NA	NA	NA	0.59876	0.24783	6.5	230	8	133	5	NA	NA	NA	NA	0.57184	0.87305	5.95884	361	360	115	166	1.399	1.101	1.777	0.0060776	0.0058417	0.80458
GPR107	57720_at	bulk	0.90634	6.5	1779	1	813	1	23.38	3.25	168.21	0.0017452	4.2734e-06	0.030724	0.00043183	0.27202	5.93447	165	165	72	76	NA	NA	NA	NA	0.27214	0.12688	5.92804	119	119	64	74	NA	NA	NA	NA	0.94958	0.91882	5.8675	361	360	113	168	1.481	1.165	1.884	0.0013653	0.0012721	0.9498
MFAP2	4237_at	bulk	0.4214	7.16537	890	890	415	399	1.01	0.88	1.158	0.89178	0.89167	0.96071	0.9607	0.63611	7.97281	165	165	65	83	1.41	1.017	1.954	0.039168	0.038343	0.5495	7.7075	119	119	66	72	NA	NA	NA	NA	0.4132	0.54207	7.86289	361	360	138	143	0.911	0.719	1.153	0.43766	0.43762	0.19019
PRKCZ	5590_at	bulk	0.86621	7.96954	890	890	386	428	0.984	0.856	1.13	0.81641	0.81656	0.93194	0.93192	0.34809	8.12249	165	165	62	86	1.403	1.011	1.947	0.04304	0.042171	0.40544	8.35046	119	119	64	74	NA	NA	NA	NA	0.31061	0.7666	8.31306	362	359	135	146	0.855	0.673	1.086	0.1987	0.19835	0.70164
GSTA4	2941_at	bulk	0.093209	7.45362	890	890	433	381	0.906	0.79	1.04	0.16273	0.16259	0.45383	0.45091	0.18545	7.96924	165	165	73	75	NA	NA	NA	NA	0.85042	0.0082286	8.01343	119	119	71	67	NA	NA	NA	NA	0.22219	0.56312	7.16098	361	360	155	126	0.751	0.593	0.95	0.017124	0.016765	0.064858
UNC5B	219699_at	bulk	0.00095119	6.76211	890	890	368	446	1.091	0.95	1.253	0.21648	0.21652	0.52199	0.51912	0.21162	6.9596	165	165	68	80	1.098	0.792	1.52	0.57559	0.57661	0.046384	7.26077	119	119	62	76	NA	NA	NA	NA	0.63765	0.90039	7.54666	361	360	110	171	1.246	0.977	1.589	0.076335	0.075847	0.28812
CCDC125	202243_at	bulk	0.12047	6.5	1761	19	803	11	1.23	0.678	2.231	0.49597	0.49504	0.76214	0.76032	0.40421	5.63697	165	165	72	76	NA	NA	NA	NA	0.83304	0.70078	5.94656	119	119	64	74	NA	NA	NA	NA	0.87868	0.43486	6.09548	361	360	124	157	1.321	1.04	1.678	0.022382	0.021963	0.42994
PPFIA1	8500_at	bulk	0.44494	9.33847	891	889	346	468	1.1	0.956	1.266	0.18174	0.18156	0.47927	0.47586	0.77105	9.64674	165	165	74	74	NA	NA	NA	NA	0.31909	0.17315	9.81147	119	119	65	73	NA	NA	NA	NA	0.074919	0.61438	9.59264	361	360	110	171	1.11	0.869	1.418	0.40167	0.40122	0.41436
PRPS2	5634_at	bulk	0.071215	7.80951	890	890	416	398	0.939	0.818	1.077	0.36782	0.36779	0.66879	0.66722	0.58073	8.52974	166	164	78	70	NA	NA	NA	NA	0.33236	0.84983	7.99879	119	119	75	63	NA	NA	NA	NA	0.20137	0.34401	7.99537	361	360	148	133	0.737	0.583	0.932	0.010843	0.010542	0.95484
PEX1	5189_at	bulk	0.82012	7.01389	890	890	433	381	0.917	0.798	1.052	0.21671	0.21659	0.522	0.51912	0.79259	6.97372	165	165	70	78	NA	NA	NA	NA	0.17516	0.74744	6.92849	119	119	77	61	NA	NA	NA	NA	0.78755	0.68293	7.07948	361	360	142	139	0.959	0.758	1.212	0.7254	0.72578	0.68462
ZDHHC5	25921_at	bulk	0.65437	7.84962	890	890	365	449	1.18	1.027	1.356	0.019328	0.019193	0.13799	0.13428	0.42901	8.02103	165	165	72	76	NA	NA	NA	NA	0.89208	0.94039	8.21191	119	119	61	77	NA	NA	NA	NA	0.5572	0.63822	7.81986	361	360	124	157	1.121	0.884	1.422	0.34638	0.3461	0.67449
NELL1	4745_at	bulk	0.55997	6.5	1619	161	739	75	1.021	0.805	1.295	0.86569	0.86586	0.9509	0.95085	0.82764	6.5	319	11	142	6	NA	NA	NA	NA	0.4315	0.88429	6.5	237	1	137	1	NA	NA	NA	NA	0.011535	0.93935	6.5	604	117	236	45	NA	NA	NA	NA	0.17673	0.2691
PGGT1B	5229_at	bulk	0.35159	5.66542	890	890	466	348	0.904	0.785	1.041	0.16128	0.16117	0.45188	0.44935	0.73189	5.72543	165	165	82	66	NA	NA	NA	NA	0.28142	0.098608	5.72292	119	119	68	70	NA	NA	NA	NA	0.27901	0.1394	5.89203	361	360	148	133	0.945	0.747	1.196	0.6378	0.63818	0.10795
ABCA8	10351_at	bulk	0.26744	6.5	1195	585	584	230	0.779	0.668	0.908	0.0013706	0.0013341	0.026423	0.02469	0.17495	0.14939	165	165	75	73	NA	NA	NA	NA	0.82907	0.36163	-0.052635	119	119	70	68	NA	NA	NA	NA	0.86062	0.15348	-0.3586	361	360	146	135	0.863	0.683	1.091	0.21741	0.21718	0.98649
KBTBD6	89890_at	bulk	0.22204	5.54463	890	890	418	396	0.938	0.817	1.076	0.36169	0.36151	0.66423	0.66286	0.16765	5.71194	165	165	76	72	NA	NA	NA	NA	0.75713	0.15819	5.67398	119	119	62	76	NA	NA	NA	NA	0.91505	0.81662	5.75828	361	360	108	173	1.366	1.072	1.741	0.011807	0.011471	0.33602
ZNF142	7701_at	bulk	0.065793	7.54147	890	890	354	460	1.1	0.956	1.265	0.18319	0.18299	0.48067	0.47731	0.215	7.85078	165	165	67	81	1.115	0.805	1.544	0.51391	0.51386	0.56516	7.76868	119	119	63	75	NA	NA	NA	NA	0.73542	0.80084	7.80639	361	360	103	178	1.31	1.024	1.677	0.031997	0.031499	0.4619
ST8SIA2	8128_at	bulk	0.96193	6.5	1756	24	802	12	1.431	0.809	2.532	0.2178	0.21522	0.52301	0.51763	0.92762	6.5	327	3	147	1	NA	NA	NA	NA	0.84294	0.81888	5.14611	119	119	72	66	NA	NA	NA	NA	0.30606	0.48648	5.32762	361	360	129	152	1.46	1.154	1.848	0.0016254	0.0015258	0.66218
SEC11C	90701_at	bulk	0.877	8.48808	890	890	438	376	0.944	0.822	1.084	0.41477	0.41476	0.70403	0.70291	0.11773	8.90335	165	165	86	62	NA	NA	NA	NA	0.010544	0.39057	8.79237	119	119	76	62	NA	NA	NA	NA	0.90698	0.97255	8.76507	361	360	135	146	1.17	0.925	1.48	0.18928	0.18885	0.48941
S100A3	6274_at	bulk	1.478e-05	6.5	1554	226	706	108	1.172	0.957	1.435	0.12444	0.12402	0.39574	0.39152	0.47485	6.99174	165	165	60	88	1.621	1.166	2.253	0.0040354	0.0036944	0.10885	6.5	164	74	100	38	NA	NA	NA	NA	0.060281	0.31488	6.24296	361	360	131	150	0.859	0.677	1.089	0.2088	0.20834	0.25526
AUNIP	79000_at	bulk	8.231e-06	6.5	961	819	385	429	1.396	1.216	1.602	2.1175e-06	1.8997e-06	0.00036598	0.00023747	0.30935	7.71029	165	165	61	87	1.607	1.157	2.231	0.0046583	0.0042953	0.64811	7.30921	119	119	63	75	NA	NA	NA	NA	0.78976	0.045562	6.51797	361	360	129	152	1.023	0.806	1.297	0.85242	0.85207	0.96289
EPHA6	285220_at	bulk	0.018647	6.5	1769	11	810	4	0.568	0.212	1.525	0.26156	0.25536	0.57173	0.56338	0.36353	5.9625	165	165	73	75	NA	NA	NA	NA	0.69227	0.59342	5.98328	119	119	65	73	NA	NA	NA	NA	0.65575	0.49034	6.05838	361	360	117	164	1.353	1.066	1.718	0.013084	0.012753	0.81602
NA	643736_at	bulk	0.96274	5.56388	890	890	389	425	1.104	0.962	1.267	0.1589	0.15863	0.44852	0.44557	0.13115	5.52865	165	165	74	74	NA	NA	NA	NA	0.70802	0.96421	5.44797	119	119	76	62	NA	NA	NA	NA	0.74483	0.76864	5.47479	361	360	118	163	1.495	1.18	1.896	0.00088884	0.00082063	0.96203
HECTD3	79654_at	bulk	0.055239	7.76342	890	890	382	432	1.052	0.916	1.208	0.47482	0.47481	0.74782	0.74654	0.89379	7.90114	165	165	64	84	1.454	1.049	2.015	0.024704	0.023896	0.89685	8.22253	119	119	66	72	NA	NA	NA	NA	0.17983	0.7098	7.9909	361	360	122	159	0.992	0.78	1.262	0.94687	0.94646	0.86997
ZNF616	90317_at	bulk	0.016483	6.73542	890	890	414	400	0.891	0.777	1.023	0.10123	0.10117	0.35259	0.34935	0.068963	6.83516	165	165	75	73	NA	NA	NA	NA	0.77006	0.75476	7.21335	119	119	65	73	NA	NA	NA	NA	0.77123	0.40054	7.14252	362	359	139	142	0.739	0.582	0.938	0.013017	0.012712	0.26685
SLC24A3	57419_at	bulk	0.80941	6.86475	890	890	405	409	1.022	0.891	1.173	0.75515	0.75514	0.90478	0.90466	0.73002	7.06916	165	165	74	74	NA	NA	NA	NA	0.7943	0.71122	7.01279	119	119	67	71	NA	NA	NA	NA	0.66904	0.89516	7.51791	361	360	131	150	1.046	0.827	1.324	0.70743	0.70718	0.90126
NUCKS1	64710_at	bulk	0.33022	7.18189	890	890	349	465	1.142	0.993	1.314	0.063132	0.062902	0.27284	0.26828	0.1966	7.73792	165	165	68	80	1.176	0.85	1.628	0.32729	0.32712	0.72733	8.06418	119	119	62	76	NA	NA	NA	NA	0.30508	0.13067	7.66434	361	360	111	170	1.055	0.826	1.346	0.67003	0.66947	0.43553
LNPEP	4012_at	bulk	0.79225	6.63957	890	890	378	436	1.244	1.084	1.428	0.001886	0.0018488	0.03226	0.030495	0.39735	7.02652	165	165	76	72	NA	NA	NA	NA	0.58771	0.79157	7.15709	119	119	69	69	NA	NA	NA	NA	0.076489	0.8921	6.93192	361	360	110	171	1.411	1.109	1.796	0.005064	0.0048542	0.67774
FABP4	2167_at	bulk	0.8701	7.29108	890	890	434	380	0.873	0.76	1.003	0.054456	0.054248	0.25132	0.24724	0.90134	0.071965	165	165	76	72	NA	NA	NA	NA	0.47703	0.32158	-0.200765	119	119	72	66	NA	NA	NA	NA	0.86876	0.20239	-0.41823	361	360	143	138	0.979	0.774	1.237	0.85586	0.85645	0.42396
B3GALT5	10317_at	bulk	0.68949	6.5	1777	3	812	2	3.287	0.82	13.179	0.092995	0.074914	0.33574	0.29392	0.52975	5.64755	165	165	77	71	NA	NA	NA	NA	0.61126	0.81864	5.62364	119	119	69	69	NA	NA	NA	NA	0.44848	0.74921	5.69902	361	360	120	161	1.26	0.993	1.597	0.056994	0.056462	0.1781
IRF3	3661_at	bulk	0.47352	7.83491	891	889	349	465	1.091	0.948	1.255	0.22362	0.22365	0.52976	0.52725	0.47491	8.14641	165	165	68	80	1.06	0.766	1.468	0.72394	0.72458	0.64925	8.29193	119	119	62	76	NA	NA	NA	NA	0.4934	0.53195	7.93086	361	360	116	165	1.056	0.829	1.344	0.6597	0.65993	0.24165
DOCK6	57572_at	bulk	0.73707	7.02707	890	890	342	472	1.162	1.01	1.338	0.035975	0.035813	0.19752	0.19359	0.3996	6.97757	165	165	61	87	1.497	1.077	2.082	0.016398	0.015735	0.7421	7.3386	119	119	59	79	1.08	0.764	1.528	0.66151	0.66195	0.70544	7.02923	362	359	107	174	1.173	0.918	1.498	0.20202	0.20144	0.78381
MSH3	4437_at	bulk	0.027579	13.7705	898	882	340	474	1.163	1.01	1.339	0.035914	0.035764	0.19734	0.19343	0.94082	13.5123	165	165	69	79	1.065	0.769	1.473	0.7051	0.70482	0.87024	13.5072	119	119	60	78	NA	NA	NA	NA	0.56216	0.37696	13.4239	362	359	93	188	1.551	1.205	1.997	0.00065548	0.00059582	0.28669
NA	441052_at	bulk	0.6145	5.4765	890	890	401	413	1.149	1.001	1.318	0.048039	0.047845	0.23383	0.22986	0.22105	5.56205	165	165	64	84	1.366	0.985	1.895	0.061406	0.060464	0.75389	5.58559	119	119	61	77	NA	NA	NA	NA	0.61907	0.42811	5.62799	361	360	125	156	1.115	0.879	1.415	0.37018	0.36976	0.2676
CCDC68	80323_at	bulk	0.43743	6.5	1474	306	653	161	0.99	0.831	1.179	0.90935	0.90931	0.96695	0.9668	0.69509	5.92722	165	165	73	75	NA	NA	NA	NA	0.65035	0.15244	6.5	236	2	137	1	NA	NA	NA	NA	0.73051	0.86752	6.59438	361	360	110	171	1.377	1.082	1.754	0.0093837	0.0091002	0.44662
SLITRK2	84631_at	bulk	0.10321	6.5	1777	3	812	2	2.195	0.548	8.797	0.26692	0.25456	0.57742	0.56268	0.28769	6.5	328	2	147	1	NA	NA	NA	NA	0.71042	0.19052	5.58852	119	119	64	74	NA	NA	NA	NA	0.9071	0.22706	5.59694	361	360	116	165	1.329	1.046	1.69	0.020143	0.019714	0.33387
FAM83D	81610_at	bulk	1.1313e-08	6.50538	890	890	379	435	1.506	1.311	1.73	7.3303e-09	5.7966e-09	1.457e-05	2.2591e-06	0.059694	8.15119	165	165	74	74	NA	NA	NA	NA	0.37944	0.75036	7.53559	119	119	64	74	NA	NA	NA	NA	0.0015994	0.04697	6.5	613	108	241	40	NA	NA	NA	NA	0.58892	0.53632
EIF4G1	1981_at	bulk	0.0019945	8.8189	890	890	350	464	1.321	1.149	1.518	8.93e-05	8.4712e-05	0.0046239	0.0038975	0.56607	10.518	165	165	71	77	NA	NA	NA	NA	0.73688	0.17272	10.3979	119	119	59	79	1.05	0.745	1.479	0.78073	0.78062	0.41772	10.1315	362	359	110	171	1.27	0.996	1.618	0.053566	0.053008	0.30003
IGKC	3514_at	bulk	0.027372	10.6598	890	890	452	362	0.884	0.77	1.016	0.081673	0.081475	0.31236	0.30875	0.54548	12.983	165	165	87	61	NA	NA	NA	NA	0.0029642	0.1163	13.0753	119	119	69	69	NA	NA	NA	NA	0.98554	0.4163	11.368	361	360	164	117	0.75	0.591	0.951	0.017572	0.017201	0.19539
SLC26A6	65010_at	bulk	0.87061	7.35628	890	890	360	454	1.158	1.008	1.331	0.038629	0.038471	0.20642	0.20241	0.13853	7.48997	165	165	63	85	1.395	1.006	1.936	0.046087	0.045146	0.49853	8.15094	119	119	68	70	NA	NA	NA	NA	0.14617	0.80654	7.47354	361	360	112	169	1.245	0.977	1.585	0.076182	0.075647	0.25797
MYOCD	93649_at	bulk	0.13698	5.63516	890	890	419	395	0.886	0.773	1.017	0.086076	0.085963	0.32225	0.31794	0.82632	5.79939	165	165	73	75	NA	NA	NA	NA	0.85315	0.69918	5.82765	119	119	68	70	NA	NA	NA	NA	0.23971	0.34622	5.84777	361	360	105	176	1.387	1.085	1.773	0.0089516	0.0086502	0.30282
ANKRD36	375248_at	bulk	0.92015	6.88129	890	890	359	455	1.157	1.007	1.33	0.039472	0.0393	0.20899	0.20513	0.6534	7.3963	165	165	72	76	NA	NA	NA	NA	0.93264	0.62605	7.28096	119	119	67	71	NA	NA	NA	NA	0.12275	0.73223	7.29195	361	360	108	173	1.271	0.996	1.622	0.054008	0.05347	0.5244
OSCAR	126014_at	bulk	0.77471	7.06667	891	889	379	435	1.262	1.1	1.449	0.00092328	0.00090147	0.020345	0.01892	0.66879	7.78159	165	165	71	77	NA	NA	NA	NA	0.68067	0.18994	7.84448	119	119	62	76	NA	NA	NA	NA	0.53418	0.51006	7.33985	361	360	113	168	1.351	1.062	1.718	0.01435	0.014033	0.48612
SEPT7P2	641977_at	bulk	0.67271	5.56273	890	890	383	431	1.168	1.017	1.34	0.027476	0.027341	0.16881	0.16573	0.78213	5.69109	165	165	69	79	1.158	0.838	1.601	0.37323	0.3737	0.47903	5.69392	119	119	63	75	NA	NA	NA	NA	0.77418	0.87334	5.71661	361	360	110	171	1.33	1.043	1.697	0.021472	0.021063	0.35215
TMEM204	79652_at	bulk	0.081335	7.26584	891	889	436	378	0.887	0.772	1.018	0.087989	0.087814	0.3254	0.32138	0.06004	7.1373	165	165	67	81	1.25	0.903	1.729	0.17871	0.17822	0.81704	7.48522	119	119	66	72	NA	NA	NA	NA	0.82535	0.82157	7.82934	361	360	151	130	0.701	0.553	0.889	0.0033407	0.0031902	0.52847
HSPA6	3310_at	bulk	0.66071	7.85282	891	889	398	416	1.002	0.873	1.15	0.97444	0.97439	0.99008	0.99018	0.76245	8.31551	165	165	79	69	NA	NA	NA	NA	0.13395	0.95363	8.20372	119	119	68	70	NA	NA	NA	NA	0.11555	0.94174	8.0588	361	360	122	159	0.992	0.781	1.261	0.95064	0.95054	0.37881
LINC01242	401497_at	bulk	0.021361	6.5	1778	2	813	1	0.404	0.056	2.933	0.3699	0.35408	0.67051	0.65711	0.43135	5.72426	165	165	71	77	NA	NA	NA	NA	0.59239	0.18473	5.71993	119	119	65	73	NA	NA	NA	NA	0.90066	0.049738	5.73996	361	360	121	160	1.116	0.88	1.416	0.36396	0.36396	0.82794
PKM	5315_at	bulk	0.041966	7.19958	890	890	389	425	1.383	1.204	1.588	4.5881e-06	4.1835e-06	0.00060393	0.00042642	0.32368	10.3952	165	165	63	85	1.362	0.982	1.89	0.064322	0.063396	0.56606	10.6738	119	119	67	71	NA	NA	NA	NA	0.19478	0.19949	10.2527	362	359	108	173	1.288	1.01	1.642	0.041381	0.040878	0.010329
RPP40	10799_at	bulk	7.0429e-08	8.63741	890	890	390	424	1.161	1.012	1.332	0.033708	0.033527	0.1898	0.18624	0.80686	9.71465	165	165	57	91	1.802	1.293	2.512	0.00051164	0.00042477	0.79662	9.54933	119	119	70	68	NA	NA	NA	NA	0.14801	0.95363	8.8283	361	360	124	157	1.103	0.87	1.4	0.41779	0.41722	0.95063
TRIM39	56658_at	bulk	0.015313	8.19741	890	890	373	441	1.01	0.88	1.161	0.88275	0.88298	0.95656	0.95662	0.051266	8.34127	165	165	68	80	1.072	0.775	1.483	0.67613	0.67639	0.42532	8.4938	119	119	66	72	NA	NA	NA	NA	0.10315	0.31906	8.42572	361	360	106	175	1.369	1.071	1.75	0.012172	0.011856	0.43838
SLC15A4	121260_at	bulk	0.011672	7.98602	891	889	410	404	1.211	1.055	1.389	0.0065284	0.0064581	0.071809	0.068606	0.69702	8.38537	165	165	71	77	NA	NA	NA	NA	0.21883	0.55957	8.43392	119	119	65	73	NA	NA	NA	NA	0.82245	0.78792	8.26256	361	360	132	149	1.201	0.946	1.525	0.13309	0.13267	0.84069
TADA3	10474_at	bulk	0.25644	7.40971	890	890	439	375	0.879	0.765	1.009	0.066716	0.066548	0.28044	0.27643	0.70841	7.49474	165	165	73	75	NA	NA	NA	NA	0.97699	0.52246	7.63325	119	119	71	67	NA	NA	NA	NA	0.99413	0.41316	7.86369	361	360	125	156	1.052	0.829	1.336	0.67456	0.6743	0.2361
DDX6	1656_at	bulk	0.010468	6.5	1761	19	801	13	0.833	0.476	1.46	0.5235	0.52303	0.78023	0.77935	0.18642	6.5	326	4	145	3	NA	NA	NA	NA	0.68355	0.46655	6.5	228	10	131	7	NA	NA	NA	NA	0.12353	0.20999	6.01961	361	360	121	160	1.008	0.793	1.281	0.94714	0.94702	0.28294
TSSC4	10078_at	bulk	0.050587	8.22439	890	890	372	442	1.075	0.936	1.236	0.30623	0.30605	0.61404	0.61155	0.41952	8.31753	165	165	64	84	1.39	1.003	1.927	0.048219	0.047318	0.46802	8.43972	119	119	63	75	NA	NA	NA	NA	0.47089	0.60487	8.47098	361	360	121	160	1.128	0.887	1.433	0.32557	0.32534	0.37034
LCN1	3933_at	bulk	0.92496	6.5	1767	13	805	9	0.802	0.411	1.563	0.51622	0.51545	0.77503	0.77356	0.77967	6.01537	165	165	76	72	NA	NA	NA	NA	0.41245	0.59977	6.05971	119	119	63	75	NA	NA	NA	NA	0.61027	0.88611	6.01489	361	360	103	178	1.345	1.051	1.722	0.018546	0.018169	0.4447
TPM2	7169_at	bulk	0.31896	10.4465	890	890	414	400	0.956	0.833	1.097	0.51943	0.51945	0.77748	0.77716	0.33502	10.4329	165	165	68	80	1.258	0.91	1.739	0.16427	0.16339	0.65261	9.39222	119	119	65	73	NA	NA	NA	NA	0.098611	0.42304	9.95832	361	360	144	137	0.875	0.692	1.107	0.26608	0.26571	0.26532
B3GALNT2	148789_at	bulk	1.4749e-07	6.5	1367	413	610	204	1.207	1.03	1.414	0.020253	0.020075	0.14239	0.13859	0.62304	6.95646	165	165	71	77	NA	NA	NA	NA	0.46257	0.11884	6.88417	119	119	68	70	NA	NA	NA	NA	0.31216	0.55535	6.5	456	265	161	120	1.111	0.874	1.413	0.38893	0.38838	0.20035
SPDYE7P	441251_at	bulk	0.067748	12.8325	897	883	328	486	1.19	1.033	1.372	0.016296	0.016172	0.12497	0.12105	0.37846	12.5431	165	165	60	88	1.372	0.986	1.908	0.060466	0.059441	0.83916	12.5039	119	119	67	71	NA	NA	NA	NA	0.039256	0.70841	12.1979	361	360	97	184	1.347	1.047	1.733	0.020367	0.019933	0.54789
DPH5	51611_at	bulk	0.66541	7.51426	890	890	454	360	0.919	0.799	1.057	0.23714	0.23712	0.54433	0.54189	0.019639	7.85888	165	165	69	79	1.238	0.895	1.714	0.19749	0.19662	0.10925	7.82807	119	119	70	68	NA	NA	NA	NA	0.85641	0.82783	7.90406	361	360	157	124	0.717	0.566	0.909	0.0059486	0.0057304	0.23022
AQP9	366_at	bulk	1.8859e-05	6.5	1218	562	536	278	1.422	1.23	1.645	2.0296e-06	1.8006e-06	0.00036007	0.0002309	0.092936	7.83317	165	165	69	79	1.266	0.916	1.75	0.15283	0.15209	0.47651	7.39558	119	119	63	75	NA	NA	NA	NA	0.48776	0.82393	6.5	711	10	275	6	NA	NA	NA	NA	0.079066	0.19139
PNPLA3	80339_at	bulk	0.146	9.8965	891	889	347	467	1.085	0.943	1.249	0.25598	0.25596	0.56542	0.56396	0.91041	9.32254	165	165	65	83	1.131	0.814	1.57	0.46338	0.46392	0.90141	9.46212	119	119	67	71	NA	NA	NA	NA	0.0664	0.56502	8.9263	361	360	96	185	1.372	1.066	1.764	0.013911	0.013546	0.9632
MIS18A	54069_at	bulk	1.5867e-10	6.6799	890	890	384	430	1.312	1.143	1.506	0.00011238	0.00010688	0.0054215	0.0045882	0.065895	7.39926	165	165	70	78	NA	NA	NA	NA	0.1908	0.29288	7.35027	119	119	68	70	NA	NA	NA	NA	0.23293	0.64895	6.87073	362	359	122	159	1.23	0.969	1.56	0.088377	0.087795	0.27589
TBC1D15	64786_at	bulk	0.017672	13.2244	898	882	342	472	1.092	0.949	1.258	0.21917	0.21903	0.5239	0.52136	0.66907	12.8043	165	165	68	80	1.095	0.791	1.516	0.58297	0.58301	0.69591	12.7662	119	119	62	76	NA	NA	NA	NA	0.28075	0.54038	12.6192	361	360	95	186	1.333	1.035	1.715	0.025748	0.025263	0.14703
PARP8	79668_at	bulk	0.020357	7.60707	891	889	424	390	1.041	0.907	1.195	0.56984	0.56991	0.80853	0.80853	0.42118	7.54778	165	165	76	72	NA	NA	NA	NA	0.90955	0.22364	7.78885	119	119	72	66	NA	NA	NA	NA	0.34698	0.38695	7.95658	361	360	146	135	0.865	0.684	1.095	0.2294	0.2292	0.743
ZNF627	199692_at	bulk	0.016411	7.23989	890	890	446	368	0.878	0.764	1.009	0.066038	0.065809	0.27903	0.27474	0.25505	7.16937	165	165	71	77	NA	NA	NA	NA	0.069721	0.6988	7.16702	119	119	64	74	NA	NA	NA	NA	0.00013996	0.87695	7.58834	361	360	144	137	1.09	0.862	1.378	0.47009	0.46989	0.44012
PHF20L1	51105_at	bulk	0.10358	8.14854	890	890	395	419	1.14	0.992	1.309	0.06391	0.063806	0.27407	0.27013	0.067463	8.2644	165	165	80	68	NA	NA	NA	NA	0.25829	0.011797	8.32596	119	119	63	75	NA	NA	NA	NA	0.25967	0.43031	8.23831	361	360	119	162	1.386	1.094	1.757	0.0069522	0.0067241	0.17495
AIPL1	23746_at	bulk	0.2492	5.48034	890	890	385	429	1.172	1.021	1.345	0.023834	0.023682	0.15629	0.15322	0.26729	5.56314	165	165	74	74	NA	NA	NA	NA	0.86681	0.86568	5.54652	119	119	72	66	NA	NA	NA	NA	0.26337	0.69042	5.52494	361	360	121	160	1.168	0.919	1.483	0.20417	0.20385	0.31956
SYT14P1	401135_at	bulk	0.77886	5.34931	890	890	398	416	1.02	0.889	1.171	0.77692	0.77686	0.91411	0.91404	0.34809	5.37988	165	165	74	74	NA	NA	NA	NA	0.88085	0.71123	5.38183	119	119	65	73	NA	NA	NA	NA	0.97968	0.33881	5.46261	361	360	121	160	1.063	0.836	1.351	0.61809	0.61824	0.9531
ZBTB7A	51341_at	bulk	0.30566	6.5	1773	7	811	3	1.14	0.367	3.542	0.82113	0.82099	0.93379	0.93376	0.5363	5.8835	165	165	72	76	NA	NA	NA	NA	0.8115	0.66615	5.99371	119	119	56	82	1.241	0.876	1.76	0.22487	0.22424	0.82208	6.0525	361	360	117	164	1.323	1.04	1.682	0.022534	0.022097	0.98401
MBD4	8930_at	bulk	0.1657	9.80851	892	888	351	463	1.151	1.001	1.325	0.048496	0.048325	0.23491	0.231	0.6239	9.03509	165	165	67	81	1.163	0.84	1.61	0.36448	0.36461	0.946	9.13005	119	119	65	73	NA	NA	NA	NA	0.26372	0.44121	8.76484	361	360	100	181	1.386	1.08	1.779	0.010235	0.0098991	0.30422
NA	253175_at	bulk	0.81183	6.5	1777	3	812	2	1.421	0.355	5.692	0.62005	0.61837	0.83902	0.83791	0.77172	5.4786	165	165	75	73	NA	NA	NA	NA	0.9778	0.39433	5.50273	119	119	60	78	NA	NA	NA	NA	0.73452	0.21871	5.56642	361	360	106	175	1.406	1.101	1.794	0.0062366	0.0060045	0.81867
PHC3	80012_at	bulk	0.02619	6.5	1717	63	778	36	1.362	0.975	1.904	0.070123	0.069023	0.28692	0.28122	0.95198	6.5	274	56	117	31	NA	NA	NA	NA	0.082529	0.764	6.5	224	14	129	9	NA	NA	NA	NA	0.36064	0.27283	6.23045	361	360	97	184	1.755	1.368	2.251	9.48e-06	7.2636e-06	0.40177
SCAND1	51282_at	bulk	0.8608	8.5152	890	890	403	411	1.123	0.979	1.289	0.097679	0.097587	0.34558	0.34227	0.14649	8.53939	165	165	65	83	1.405	1.014	1.947	0.04093	0.040076	0.98616	9.1448	119	119	65	73	NA	NA	NA	NA	0.8324	0.80248	8.9886	361	360	126	155	1.16	0.913	1.474	0.22417	0.22389	0.82213
SSTR1	6751_at	bulk	0.49577	6.5	1775	5	812	2	1.052	0.262	4.213	0.94337	0.94324	0.97867	0.97864	0.26312	5.57486	165	165	73	75	NA	NA	NA	NA	0.82011	0.53161	5.54308	119	119	68	70	NA	NA	NA	NA	0.31595	0.16506	5.58712	361	360	114	167	1.239	0.973	1.578	0.081609	0.081135	0.033237
TSPAN6	7105_at	bulk	0.08449	7.77832	890	890	449	365	0.853	0.743	0.98	0.024849	0.024732	0.1594	0.15645	0.44934	8.09442	165	165	78	70	NA	NA	NA	NA	0.62357	0.47851	7.43338	119	119	72	66	NA	NA	NA	NA	0.43052	0.49942	7.57637	361	360	162	119	0.706	0.557	0.895	0.004061	0.0038806	0.12915
GALNT16	57452_at	bulk	0.00069289	7.5205	890	890	437	377	0.742	0.647	0.852	2.3525e-05	2.1971e-05	0.0019242	0.0014955	0.4241	6.5	315	15	141	7	NA	NA	NA	NA	0.66376	0.91429	6.5	233	5	135	3	NA	NA	NA	NA	0.46407	0.067374	7.86604	361	360	146	135	0.754	0.594	0.957	0.020143	0.019758	0.23871
AFDN	4301_at	bulk	0.73505	8.70024	890	890	368	446	1.082	0.942	1.244	0.26477	0.2645	0.57489	0.57284	0.66565	9.11307	165	165	74	74	NA	NA	NA	NA	0.90253	0.88347	8.86612	119	119	66	72	NA	NA	NA	NA	0.2728	0.92582	8.92321	361	360	106	175	1.526	1.197	1.946	0.00064207	0.0005872	0.26434
SPATS2	65244_at	bulk	0.44568	6.79644	890	890	372	442	1.241	1.081	1.425	0.0021468	0.0021019	0.034832	0.032999	0.82958	7.04423	165	165	71	77	NA	NA	NA	NA	0.71825	0.50355	7.1644	119	119	67	71	NA	NA	NA	NA	0.22883	0.28023	6.82591	361	360	115	166	1.45	1.141	1.842	0.0024076	0.0022681	0.38469
ECE1	1889_at	bulk	0.13184	6.5	1608	172	743	71	0.938	0.735	1.197	0.60817	0.60819	0.83239	0.8323	0.9083	6.14835	165	165	62	86	1.527	1.1	2.119	0.011318	0.01075	0.028387	6.5	178	60	102	36	NA	NA	NA	NA	0.84932	0.83634	6.5	647	74	246	35	NA	NA	NA	NA	0.93914	0.55571
LIPC	3990_at	bulk	0.82914	5.43198	890	890	402	412	1.14	0.993	1.308	0.062089	0.061934	0.27016	0.26618	0.85962	5.5175	165	165	77	71	NA	NA	NA	NA	0.68691	0.53111	5.62237	119	119	64	74	NA	NA	NA	NA	0.83956	0.3765	5.56998	361	360	125	156	1.101	0.868	1.396	0.42806	0.42792	0.038866
FAM66C	440078_at	bulk	0.029478	5.63699	890	890	399	415	1.022	0.89	1.172	0.75986	0.75987	0.90643	0.90639	0.92074	5.69555	165	165	83	65	NA	NA	NA	NA	0.076743	0.61069	5.7538	119	119	61	77	NA	NA	NA	NA	0.95476	0.51428	5.744	361	360	107	174	1.404	1.1	1.793	0.0065045	0.0062686	0.63975
FKBP1A	2280_at	bulk	0.20351	8.83997	890	890	429	385	1.186	1.032	1.364	0.016069	0.015964	0.12379	0.12005	0.21616	9.50067	165	165	73	75	NA	NA	NA	NA	0.45589	0.42143	9.16817	119	119	73	65	NA	NA	NA	NA	0.14933	0.44467	9.17951	361	360	136	145	1.458	1.152	1.845	0.001697	0.0015967	0.93306
NA	388666_at	bulk	0.62432	5.63126	890	890	391	423	1.044	0.91	1.199	0.53672	0.53672	0.78893	0.7884	0.25805	5.70554	165	165	63	85	1.437	1.037	1.991	0.029495	0.02867	0.28223	5.70383	119	119	64	74	NA	NA	NA	NA	0.32283	0.27334	5.71872	361	360	116	165	1.165	0.916	1.481	0.21335	0.21318	0.74514
TTC14	151613_at	bulk	0.00030563	8.02413	890	890	350	464	1.037	0.9	1.194	0.61696	0.61724	0.83756	0.83757	0.43026	7.24636	165	165	72	76	NA	NA	NA	NA	0.99183	0.60893	7.6737	119	119	61	77	NA	NA	NA	NA	0.33073	0.9866	8.17148	361	360	96	185	1.613	1.256	2.071	0.00017967	0.00015661	0.13578
P4HA2	8974_at	bulk	0.007101	8.39212	890	890	402	412	1.232	1.072	1.415	0.00319	0.0031348	0.045176	0.042941	0.40088	8.7799	165	165	65	83	1.586	1.142	2.202	0.0059367	0.0055222	0.86404	8.93735	119	119	70	68	NA	NA	NA	NA	0.19892	0.31309	8.66573	361	360	130	151	1.179	0.932	1.492	0.16895	0.16828	0.12986
ACTN4	81_at	bulk	0.046086	9.96014	891	889	343	471	1.312	1.14	1.51	0.0001522	0.00014555	0.0066051	0.0056725	0.39788	10.7228	165	165	65	83	1.288	0.929	1.786	0.12835	0.12757	0.50612	10.4736	119	119	57	81	1.117	0.788	1.584	0.53355	0.53326	0.42679	10.3153	361	360	102	179	1.349	1.052	1.728	0.018101	0.017681	0.18634
VPS41	27072_at	bulk	0.13872	7.83162	890	890	340	474	1.148	0.997	1.322	0.054535	0.054403	0.25144	0.24741	0.80874	7.59112	165	165	64	84	1.304	0.941	1.808	0.11123	0.11019	0.64069	7.98351	119	119	66	72	NA	NA	NA	NA	0.10544	0.38949	7.4698	361	360	97	184	1.34	1.043	1.723	0.022154	0.021734	0.1363
RNASE9	390443_at	bulk	0.82126	5.33911	890	890	375	439	1.212	1.056	1.391	0.0063591	0.0062811	0.070624	0.067301	0.31318	5.45766	165	165	62	86	1.456	1.049	2.021	0.024619	0.023831	0.95406	5.4562	119	119	63	75	NA	NA	NA	NA	0.81344	0.95798	5.43966	361	360	117	164	1.207	0.949	1.535	0.1243	0.12386	0.036304
GCK	2645_at	bulk	0.51754	5.46575	890	890	403	411	1.109	0.966	1.272	0.14054	0.14038	0.42122	0.41807	0.61424	5.60511	165	165	79	69	NA	NA	NA	NA	0.2127	0.96776	5.65204	119	119	62	76	NA	NA	NA	NA	0.71544	0.064899	5.69173	361	360	121	160	1.303	1.025	1.656	0.030522	0.030041	0.89685
COL4A5	1287_at	bulk	4.0599e-05	8.85004	890	890	405	409	0.845	0.736	0.97	0.016893	0.016763	0.12791	0.12391	0.76437	6.5	320	10	146	2	NA	NA	NA	NA	0.1629	0.57943	6.5	230	8	136	2	NA	NA	NA	NA	0.17979	0.52629	8.962	361	360	150	131	0.751	0.593	0.95	0.016942	0.01659	0.9322
SLC25A16	8034_at	bulk	0.037857	6.59955	890	890	360	454	1.089	0.947	1.253	0.23162	0.23152	0.53882	0.53569	0.75329	6.55136	165	165	69	79	1.056	0.762	1.463	0.74445	0.74476	0.52447	7.10795	119	119	64	74	NA	NA	NA	NA	0.22021	0.70517	6.85212	361	360	109	172	1.321	1.036	1.683	0.024685	0.024256	0.085905
PTGER3	5733_at	bulk	0.00012578	6.5	1195	585	584	230	0.751	0.645	0.875	0.0002387	0.00022732	0.0087697	0.007658	0.91331	6.5	329	1	147	1	NA	NA	NA	NA	3.9353e-05	0.52146	5.33249	119	119	71	67	NA	NA	NA	NA	0.11325	0.74051	6.98048	362	359	146	135	0.733	0.577	0.931	0.01077	0.010477	0.058944
OR4P4	81300_at	bulk	0.951	6.5	1778	2	813	1	0.823	0.116	5.85	0.84549	0.84532	0.94378	0.94376	0.043089	5.88017	165	165	67	81	1.282	0.927	1.773	0.13267	0.13178	0.25459	5.90297	119	119	69	69	NA	NA	NA	NA	0.023214	0.77118	5.90388	361	360	118	163	1.123	0.883	1.427	0.34368	0.34367	0.49271
DGCR8	54487_at	bulk	0.99753	7.81013	891	889	339	475	1.178	1.023	1.357	0.02286	0.022701	0.15222	0.14901	0.97879	8.05596	165	165	75	73	NA	NA	NA	NA	0.36163	0.69032	8.11007	119	119	66	72	NA	NA	NA	NA	0.085524	0.21244	7.92772	362	359	102	179	1.361	1.063	1.742	0.014481	0.01411	0.98535
NA	728458_at	bulk	0.0065543	5.38249	890	890	390	424	1.143	0.996	1.311	0.057551	0.057375	0.25913	0.25534	0.121	5.41829	165	165	74	74	NA	NA	NA	NA	0.60708	0.24901	5.37863	119	119	68	70	NA	NA	NA	NA	0.90472	0.060824	5.38253	361	360	122	159	1.348	1.062	1.711	0.014153	0.013806	0.48143
RPL10	6134_at	bulk	0.75498	13.2403	894	886	468	346	0.807	0.701	0.929	0.0028279	0.0027806	0.041946	0.039832	0.95385	13.4183	165	165	78	70	NA	NA	NA	NA	0.43479	0.44955	13.3558	119	119	72	66	NA	NA	NA	NA	0.25044	0.64467	13.6296	361	360	164	117	0.692	0.546	0.878	0.0024064	0.0022825	0.36129
TEX12	56158_at	bulk	0.28171	5.47231	890	890	396	418	1.255	1.093	1.441	0.0012465	0.0012184	0.024677	0.023136	0.71151	5.61923	165	165	68	80	1.23	0.89	1.7	0.20912	0.20843	0.60709	5.56642	119	119	68	70	NA	NA	NA	NA	0.35739	0.27578	5.58319	361	360	115	166	1.356	1.066	1.725	0.013195	0.012876	0.36251
SENP5	205564_at	bulk	1.7022e-06	6.5	1031	749	451	363	1.288	1.122	1.479	0.00033378	0.00032166	0.010752	0.0095996	0.079586	7.10737	165	165	74	74	NA	NA	NA	NA	0.69911	0.3473	6.9531	119	119	63	75	NA	NA	NA	NA	0.58574	0.49528	6.69613	361	360	131	150	1.005	0.793	1.274	0.9654	0.96485	0.35349
TAF13	6884_at	bulk	0.20633	6.5	1482	298	636	178	1.262	1.066	1.494	0.0068316	0.0067146	0.073997	0.070353	0.89558	6.65227	165	165	73	75	NA	NA	NA	NA	0.76826	0.98134	6.87411	119	119	64	74	NA	NA	NA	NA	0.41051	0.3687	6.50971	361	360	109	172	1.372	1.077	1.748	0.010482	0.010172	0.10518
TTC3	7267_at	bulk	0.0031152	11.0257	893	887	376	438	1.002	0.872	1.15	0.98177	0.98132	0.99306	0.99275	0.72208	10.742	165	165	80	68	NA	NA	NA	NA	0.096878	0.79514	11.0821	119	119	65	73	NA	NA	NA	NA	0.64457	0.48216	11.4342	361	360	104	177	1.388	1.085	1.774	0.0089791	0.0086762	0.047253
POFUT1	23509_at	bulk	0.065043	10.772	890	890	358	456	1.053	0.916	1.211	0.46691	0.46686	0.74219	0.74116	0.6249	9.87649	165	165	71	77	NA	NA	NA	NA	0.91485	0.88107	9.80167	119	119	62	76	NA	NA	NA	NA	0.61437	0.96116	9.56008	361	360	112	169	1.258	0.987	1.604	0.063794	0.063242	0.85161
C4orf32	132720_at	bulk	8.5213e-10	7.29372	890	890	428	386	0.869	0.757	0.998	0.045996	0.0458	0.22797	0.22422	0.9874	6.5	317	13	144	4	NA	NA	NA	NA	0.34224	0.3199	6.79915	119	119	73	65	NA	NA	NA	NA	0.80632	0.22804	7.93623	361	360	121	160	1.337	1.055	1.693	0.016083	0.015718	0.0030728
FOXD4	2298_at	bulk	0.13505	6.55784	890	890	370	444	1.19	1.037	1.366	0.013523	0.013403	0.1107	0.10746	0.30492	6.79746	165	165	63	85	1.46	1.053	2.025	0.023212	0.022421	0.97302	6.99819	119	119	65	73	NA	NA	NA	NA	0.84063	0.92826	6.97854	361	360	116	165	1.144	0.9	1.455	0.27245	0.27236	0.49129
MRPL44	65080_at	bulk	0.0043371	7.26793	891	889	448	366	1.067	0.927	1.227	0.36516	0.36521	0.66749	0.66586	0.56254	7.71391	165	165	66	82	1.422	1.025	1.972	0.035072	0.034174	0.30464	7.67235	119	119	68	70	NA	NA	NA	NA	0.091433	0.57544	7.5331	363	358	153	128	0.925	0.731	1.171	0.51621	0.5159	0.39631
AOC3	8639_at	bulk	0.066342	6.5	1718	62	788	26	1.152	0.778	1.708	0.4801	0.47958	0.75129	0.75052	0.81554	5.69368	165	165	67	81	1.319	0.953	1.825	0.094704	0.09379	0.15897	5.74763	119	119	63	75	NA	NA	NA	NA	0.096022	0.65081	5.79657	361	360	131	150	1.194	0.942	1.513	0.14182	0.14116	0.055951
AGO2	27161_at	bulk	0.10415	9.09469	890	890	327	487	1.279	1.11	1.473	0.00068081	0.00066111	0.016894	0.015551	0.19565	10.1936	165	165	69	79	1.041	0.75	1.445	0.81215	0.81214	0.15623	10.1421	119	119	60	78	NA	NA	NA	NA	0.51047	0.70137	9.02655	361	360	105	176	1.258	0.982	1.61	0.069336	0.068846	0.87604
KRTAP2-2	728279_at	bulk	0.79537	6.5	1778	2	812	2	10.372	2.575	41.782	0.0010005	4.24e-05	0.021406	0.0024714	0.17063	5.52934	165	165	72	76	NA	NA	NA	NA	0.96164	0.80431	6.5	236	2	136	2	NA	NA	NA	NA	0.0037482	0.77659	5.59661	361	360	112	169	1.349	1.06	1.717	0.015014	0.014636	0.16703
RPL36A	6173_at	bulk	0.25412	8.85223	890	890	437	377	0.9	0.784	1.034	0.13715	0.13706	0.41523	0.41213	0.80153	9.20717	165	165	72	76	NA	NA	NA	NA	0.42618	0.28683	8.8788	119	119	67	71	NA	NA	NA	NA	0.24889	0.84662	9.25278	361	360	155	126	0.712	0.563	0.901	0.0047576	0.0045704	0.35355
NT5DC1	221294_at	bulk	3.6591e-06	7.58584	890	890	410	404	0.927	0.808	1.064	0.27911	0.27894	0.58873	0.58675	0.83852	7.00905	165	165	83	65	NA	NA	NA	NA	0.13347	0.064209	7.03348	119	119	77	61	NA	NA	NA	NA	0.14929	0.22614	7.98328	361	360	113	168	1.462	1.151	1.859	0.0018863	0.0017738	0.14487
CLN8	2055_at	bulk	0.12602	6.5	1724	56	776	38	0.895	0.641	1.252	0.51847	0.51828	0.77676	0.77636	0.56928	6.5	327	3	147	1	NA	NA	NA	NA	0.28433	0.7756	6.5	228	10	129	9	NA	NA	NA	NA	0.6982	0.1301	6.5	720	1	280	1	NA	NA	NA	NA	0.81647	0.78221
POLD1	5424_at	bulk	0.047873	6.80619	890	890	342	472	1.283	1.115	1.476	0.00048943	0.00047361	0.013558	0.012395	0.7594	7.61062	165	165	65	83	1.228	0.885	1.702	0.21848	0.218	0.21287	7.22656	119	119	63	75	NA	NA	NA	NA	0.17747	0.38826	6.83441	361	360	124	157	0.933	0.735	1.185	0.56863	0.56832	0.14543
ANKRD20A11P	391267_at	bulk	0.00028106	6.5923	890	890	369	445	1.033	0.899	1.187	0.6479	0.64787	0.85373	0.85365	0.96093	6.5	321	9	142	6	NA	NA	NA	NA	0.33559	0.57683	6.6872	119	119	63	75	NA	NA	NA	NA	0.32857	0.85981	7.5803	361	360	106	175	1.324	1.037	1.692	0.024631	0.02418	0.031955
CDH23	64072_at	bulk	0.59036	6.5	1507	273	696	118	0.857	0.705	1.042	0.12069	0.12024	0.38933	0.38516	0.44425	6.5	324	6	144	4	NA	NA	NA	NA	0.16796	0.28681	4.78411	119	119	67	71	NA	NA	NA	NA	0.41893	0.53253	5.17983	361	360	124	157	1.156	0.913	1.464	0.22749	0.2272	0.26319
PFDN2	5202_at	bulk	0.87303	6.5	1775	5	811	3	0.799	0.256	2.5	0.70027	0.69975	0.87856	0.8781	0.51668	5.94771	165	165	79	69	NA	NA	NA	NA	0.46143	0.85141	5.88157	119	119	67	71	NA	NA	NA	NA	0.69646	0.86806	5.92913	361	360	119	162	1.386	1.092	1.759	0.007313	0.0070588	0.11586
MPPE1	65258_at	bulk	0.033516	8.55161	890	890	411	403	0.823	0.717	0.944	0.0055022	0.0054232	0.064296	0.060923	0.81426	8.30198	165	165	73	75	NA	NA	NA	NA	0.53956	0.91518	7.73189	119	119	64	74	NA	NA	NA	NA	0.65941	0.6689	8.34461	362	359	144	137	0.738	0.582	0.936	0.012318	0.011986	0.97065
NFATC2IP	84901_at	bulk	0.68121	6.5	1518	262	663	151	1.184	0.987	1.42	0.06923	0.068996	0.28548	0.28122	0.89978	6.52257	165	165	75	73	NA	NA	NA	NA	0.96875	0.54715	6.62176	119	119	63	75	NA	NA	NA	NA	0.54423	0.87747	6.50629	361	360	112	169	1.322	1.036	1.688	0.024926	0.024507	0.21142
LHFPL2	10184_at	bulk	0.0032421	8.20729	891	889	414	400	1.15	1.001	1.321	0.048983	0.048845	0.23625	0.2322	0.29755	8.2516	165	165	84	64	NA	NA	NA	NA	0.060123	0.27639	8.07884	119	119	74	64	NA	NA	NA	NA	0.72348	0.92679	7.26913	361	360	114	167	1.576	1.241	2.001	0.00019052	0.00016844	0.32194
KRTAP27-1	643812_at	bulk	0.20976	5.50314	890	890	388	426	1.079	0.94	1.238	0.28035	0.28036	0.59049	0.58874	0.57315	5.59424	165	165	78	70	NA	NA	NA	NA	0.60302	0.96116	5.64011	119	119	62	76	NA	NA	NA	NA	0.35769	0.32018	5.62217	361	360	109	172	1.301	1.02	1.659	0.034004	0.033533	0.97167
AMPH	273_at	bulk	0.37724	6.5312	890	890	465	349	0.77	0.67	0.885	0.00022937	0.00022023	0.0084787	0.0074698	0.69242	6.5	314	16	145	3	NA	NA	NA	NA	0.05511	0.93914	6.5	216	22	126	12	NA	NA	NA	NA	0.9238	0.1482	7.39866	361	360	153	128	0.748	0.59	0.948	0.016316	0.015995	0.12918
GPR161	23432_at	bulk	0.015573	6.5	1736	44	798	16	1.107	0.675	1.816	0.68794	0.68784	0.8731	0.87288	0.89349	6.5	290	40	130	18	NA	NA	NA	NA	0.56071	0.79466	6.5	237	1	137	1	NA	NA	NA	NA	0.23613	0.7413	5.78233	361	360	109	172	1.523	1.195	1.941	0.00068626	0.00062799	0.71368
MAP3K7	6885_at	bulk	0.061148	8.22586	890	890	356	458	1.177	1.024	1.354	0.021578	0.021457	0.14804	0.14447	0.12743	8.35337	165	165	68	80	1.204	0.871	1.665	0.26096	0.26035	0.40092	8.06846	119	119	68	70	NA	NA	NA	NA	0.062495	0.014464	7.72083	361	360	107	174	1.482	1.162	1.888	0.0014958	0.0013946	0.6689
MUC2	4583_at	bulk	0.86078	6.5	1718	62	785	29	1.066	0.736	1.544	0.7364	0.73627	0.89532	0.89512	0.24583	5.74892	165	165	67	81	1.215	0.878	1.679	0.23972	0.23949	0.57022	6.5	210	28	119	19	NA	NA	NA	NA	0.44079	0.27726	6.5	678	43	260	21	NA	NA	NA	NA	0.52308	0.069336
CMIP	80790_at	bulk	0.078517	9.52031	891	889	379	435	1.143	0.995	1.313	0.058203	0.058023	0.26052	0.25668	0.59052	9.79065	165	165	72	76	NA	NA	NA	NA	0.78414	0.82529	9.35036	119	119	63	75	NA	NA	NA	NA	0.70084	0.46289	9.38901	361	360	114	167	1.333	1.048	1.696	0.019404	0.019004	0.95758
ZNF160	90338_at	bulk	0.017719	7.82064	890	890	344	470	1.17	1.016	1.347	0.029199	0.029052	0.17497	0.1716	0.70726	7.05044	165	165	69	79	1.084	0.782	1.502	0.62857	0.62905	0.61769	7.42404	119	119	68	70	NA	NA	NA	NA	0.036085	0.72396	7.63023	361	360	109	172	1.343	1.053	1.715	0.017678	0.017316	0.63378
CXCL5	6374_at	bulk	0.058551	6.5	1748	32	800	14	0.985	0.58	1.672	0.95549	0.95556	0.98376	0.98375	0.71887	6.5	299	31	133	15	NA	NA	NA	NA	0.97442	0.90454	5.41282	119	119	72	66	NA	NA	NA	NA	0.28065	0.618	5.44536	361	360	113	168	1.439	1.131	1.829	0.0029974	0.0028459	0.98243
DDIT4L	115265_at	bulk	0.15649	6.5	1268	512	584	230	0.926	0.795	1.079	0.3256	0.32555	0.63218	0.6296	0.1152	6.63077	165	165	71	77	NA	NA	NA	NA	0.96776	0.36135	6.5	218	20	124	14	NA	NA	NA	NA	0.90408	0.51569	6.5	469	252	174	107	0.894	0.699	1.144	0.37481	0.37443	0.1317
FAR2P2	100216479_at	bulk	0.023252	6.73839	890	890	379	435	1.051	0.915	1.206	0.48147	0.48156	0.75251	0.75212	0.74633	6.5	267	63	117	31	NA	NA	NA	NA	0.44008	0.4011	6.77346	119	119	73	65	NA	NA	NA	NA	0.0087439	0.80616	7.67694	361	360	124	157	1.096	0.865	1.39	0.44765	0.44738	0.39403
ZNF2	7549_at	bulk	0.27532	6.5	1225	555	535	279	0.984	0.851	1.138	0.83007	0.83034	0.93806	0.93804	0.61582	6.52201	165	165	61	87	1.599	1.152	2.219	0.00502	0.0046593	0.81287	6.63372	119	119	70	68	NA	NA	NA	NA	0.0051943	0.42749	6.69516	361	360	117	164	1.084	0.853	1.378	0.50965	0.50944	0.58376
FPGS	2356_at	bulk	0.53715	6.5	1763	17	811	3	0.623	0.2	1.936	0.41288	0.40849	0.70267	0.69866	0.91352	6.5	329	1	147	1	NA	NA	NA	NA	0.0042826	0.21556	5.97681	119	119	70	68	NA	NA	NA	NA	0.38311	0.2041	5.98771	361	360	120	161	1.438	1.132	1.826	0.0029152	0.0027683	0.76563
SLC35A4	113829_at	bulk	0.088017	8.55601	890	890	351	463	1.152	1.002	1.324	0.046553	0.046406	0.22937	0.22568	0.71711	8.68104	165	165	70	78	NA	NA	NA	NA	0.51078	0.31105	9.00984	119	119	65	73	NA	NA	NA	NA	0.18894	0.83168	9.02065	361	360	94	187	1.503	1.169	1.933	0.0014892	0.0013871	0.014641
HCRT	3060_at	bulk	0.84456	5.64468	890	890	378	436	1.17	1.019	1.343	0.025582	0.025441	0.16205	0.15891	0.058963	5.66144	166	164	74	74	NA	NA	NA	NA	0.9634	0.73327	5.63262	119	119	61	77	NA	NA	NA	NA	0.75726	0.44293	5.63201	361	360	122	159	1.27	1.002	1.61	0.048415	0.047908	0.53688
NUAK2	81788_at	bulk	0.69833	6.5	1225	555	544	270	1.147	0.992	1.328	0.064912	0.06476	0.2761	0.27219	0.017805	6.64025	165	165	72	76	NA	NA	NA	NA	0.50952	0.70896	6.66676	119	119	67	71	NA	NA	NA	NA	0.22255	0.41463	6.75862	361	360	114	167	1.375	1.082	1.748	0.0091779	0.0089087	0.14436
CBX3	11335_at	bulk	0.64342	9.14196	890	890	352	462	1.241	1.079	1.427	0.0024967	0.0024498	0.039025	0.036894	0.27933	9.48602	165	165	67	81	1.217	0.879	1.685	0.23744	0.23707	0.41761	9.7827	119	119	64	74	NA	NA	NA	NA	0.56541	0.57871	9.57446	361	360	113	168	1.183	0.928	1.507	0.17457	0.17402	0.15131
DSP	1832_at	bulk	0.45519	9.09469	890	890	413	401	0.934	0.813	1.072	0.3281	0.32797	0.63443	0.63252	0.15047	9.71229	165	165	64	84	1.432	1.034	1.983	0.030527	0.029557	0.67248	8.84625	119	119	73	65	NA	NA	NA	NA	0.62888	0.67681	9.58937	361	360	125	156	0.982	0.774	1.245	0.87868	0.87835	0.88958
NOP16	51491_at	bulk	1.6038e-05	7.09038	890	890	376	438	1.205	1.049	1.384	0.0082142	0.0081238	0.083341	0.079659	0.98222	7.88804	165	165	69	79	1.138	0.823	1.574	0.43469	0.43428	0.74427	7.70054	119	119	64	74	NA	NA	NA	NA	0.29203	0.47651	7.30223	361	360	124	157	1.049	0.827	1.332	0.69329	0.69375	0.38953
CFH	3075_at	bulk	0.95372	6.97693	890	890	481	333	0.849	0.737	0.978	0.023127	0.022968	0.15351	0.15031	0.092378	6.5	243	87	117	31	NA	NA	NA	NA	0.24707	0.65568	6.5	171	67	106	32	NA	NA	NA	NA	0.89373	0.97514	6.64789	361	360	173	108	0.74	0.581	0.941	0.014249	0.013908	0.76127
AXDND1	126859_at	bulk	0.76787	6.5	1775	5	811	3	1.277	0.409	3.986	0.67351	0.67262	0.86689	0.86598	0.61948	6.5	329	1	147	1	NA	NA	NA	NA	0.31572	0.41146	5.64062	119	119	71	67	NA	NA	NA	NA	0.089874	0.61196	5.74467	361	360	121	160	1.194	0.94	1.516	0.14542	0.14496	0.55726
KIR2DL5A	57292_at	bulk	0.43116	5.38022	890	890	402	412	1.133	0.987	1.3	0.076213	0.075998	0.30044	0.29624	0.19177	5.48972	165	165	72	76	NA	NA	NA	NA	0.6263	0.45101	5.49975	119	119	73	65	NA	NA	NA	NA	0.24491	0.24884	5.51039	361	360	117	164	1.458	1.147	1.853	0.0020527	0.0019284	0.97299
GMEB1	10691_at	bulk	0.064309	6.93128	890	890	352	462	1.247	1.084	1.435	0.0020606	0.00202	0.033876	0.032068	0.90456	7.277	165	165	74	74	NA	NA	NA	NA	0.493	0.29347	7.2667	119	119	62	76	NA	NA	NA	NA	0.3157	0.27	7.10213	361	360	118	163	1.214	0.954	1.545	0.11547	0.115	0.76199
RPL27A	6157_at	bulk	0.52199	13.1772	903	877	464	350	0.895	0.778	1.03	0.12154	0.1213	0.39096	0.38693	0.53978	13.3459	165	165	84	64	NA	NA	NA	NA	0.07513	0.45438	12.9958	119	119	75	63	NA	NA	NA	NA	0.88725	0.80721	13.2526	361	360	159	122	0.751	0.593	0.951	0.017355	0.016941	0.010398
NA	503639_at	bulk	0.0074311	6.54869	891	889	400	414	1.158	1.009	1.329	0.036953	0.036765	0.20109	0.19696	0.87898	7.60859	165	165	70	78	NA	NA	NA	NA	0.61451	0.93583	7.16214	119	119	67	71	NA	NA	NA	NA	0.40809	0.72331	6.6978	361	360	122	159	1.25	0.984	1.588	0.067884	0.067268	0.72598
RPL23	9349_at	bulk	0.40437	10.2021	891	889	441	373	0.847	0.738	0.973	0.019101	0.018986	0.13741	0.13368	0.62643	10.1242	165	165	81	67	NA	NA	NA	NA	0.29751	0.3864	10.7431	119	119	73	65	NA	NA	NA	NA	0.17935	0.62084	10.4446	361	360	152	129	0.717	0.567	0.907	0.0055532	0.0053448	0.4649
NA	6358_at	bulk	0.61519	7.10952	890	890	453	361	0.772	0.672	0.887	0.00025277	0.00024285	0.0090297	0.007952	0.99384	0.41549	165	165	75	73	NA	NA	NA	NA	0.81965	0.45302	0.016855	119	119	67	71	NA	NA	NA	NA	0.51126	0.13877	0.09734	361	360	147	134	0.863	0.683	1.091	0.2195	0.21915	0.57832
RBM28	55131_at	bulk	3.9876e-09	6.91034	890	890	406	408	1.07	0.932	1.228	0.33576	0.33583	0.64187	0.64041	0.48931	7.68587	165	165	62	86	1.477	1.065	2.048	0.019458	0.018668	0.95504	7.37912	119	119	68	70	NA	NA	NA	NA	0.42646	0.83549	7.00101	361	360	133	148	0.844	0.665	1.07	0.16105	0.16068	0.90985
SEC61G	23480_at	bulk	0.00063704	11.4811	892	888	430	384	1.068	0.929	1.228	0.3535	0.35324	0.65806	0.65605	0.42728	12.2345	165	165	67	81	1.391	1.006	1.925	0.046154	0.045186	0.26664	12.2251	119	119	69	69	NA	NA	NA	NA	0.26736	0.19348	11.66	361	360	144	137	0.972	0.769	1.229	0.81294	0.81316	0.91347
CEP170	9859_at	bulk	0.13118	5.57118	890	890	431	383	1.099	0.957	1.263	0.18236	0.18233	0.48001	0.47671	0.65365	5.9292	165	165	74	74	NA	NA	NA	NA	0.62054	0.93984	5.72506	119	119	68	70	NA	NA	NA	NA	0.93735	0.66648	5.79121	361	360	120	161	1.465	1.155	1.857	0.0016274	0.001524	0.96656
MECP2	4204_at	bulk	0.18476	6.54246	890	890	339	475	1.063	0.923	1.225	0.39508	0.39503	0.68834	0.68687	0.98616	6.5	180	150	78	70	NA	NA	NA	NA	0.6133	0.16226	6.79377	119	119	65	73	NA	NA	NA	NA	0.073846	0.70387	6.5	570	151	184	97	1.353	1.049	1.745	0.019795	0.019364	0.88163
SNRPN	6638_at	bulk	0.057947	8.67155	891	889	450	364	0.995	0.865	1.144	0.93933	0.93932	0.97796	0.97794	0.80877	8.03282	165	165	78	70	NA	NA	NA	NA	0.78188	0.90056	8.2131	119	119	71	67	NA	NA	NA	NA	0.10169	0.85837	9.08055	361	360	141	140	1.378	1.089	1.744	0.0074988	0.0072436	0.14535
BAMBI	25805_at	bulk	0.095844	10.1984	890	890	389	425	1.142	0.995	1.311	0.058518	0.05828	0.26143	0.25742	0.13486	10.8308	165	165	62	86	1.373	0.989	1.905	0.058192	0.057143	0.59348	11.5318	119	119	65	73	NA	NA	NA	NA	0.81557	0.7968	11.0329	361	360	141	140	0.946	0.747	1.197	0.6446	0.64456	0.69208
HSPA4	3308_at	bulk	0.3374	9.28721	890	890	368	446	1.109	0.965	1.273	0.14407	0.14388	0.42704	0.42373	0.80052	9.54646	165	165	68	80	1.205	0.871	1.668	0.25987	0.25936	0.767	9.70941	119	119	69	69	NA	NA	NA	NA	0.0592	0.40599	9.61386	361	360	121	160	1.019	0.803	1.293	0.87627	0.87657	0.66721
MRPL14	64928_at	bulk	0.0072101	10.0573	890	890	393	421	1.269	1.105	1.456	0.00072127	0.00070031	0.017504	0.016139	0.079168	10.7836	165	165	65	83	1.257	0.907	1.741	0.16915	0.16808	0.094041	10.4554	119	119	58	80	1.409	1.004	1.977	0.047103	0.046022	0.1237	10.4285	361	360	128	153	1.142	0.9	1.448	0.27466	0.27442	0.68215
RYR3	6263_at	bulk	0.15435	6.5	1753	27	801	13	1.031	0.596	1.783	0.91415	0.9142	0.96911	0.96906	0.055686	6.5	320	10	142	6	NA	NA	NA	NA	0.83673	0.77308	4.71436	119	119	72	66	NA	NA	NA	NA	0.23961	0.44627	4.9575	361	360	121	160	1.36	1.073	1.723	0.01106	0.010757	0.28398
TUBGCP5	114791_at	bulk	0.46092	6.69338	891	889	376	438	1.061	0.924	1.218	0.40346	0.40317	0.69605	0.6941	0.44057	6.67342	165	165	73	75	NA	NA	NA	NA	0.97707	0.24267	6.70812	119	119	69	69	NA	NA	NA	NA	0.3785	0.82256	6.70584	361	360	113	168	1.41	1.109	1.792	0.0049601	0.0047589	0.5858
NLRX1	79671_at	bulk	0.59492	7.30342	890	890	431	383	0.72	0.626	0.827	3.5937e-06	3.2537e-06	0.00050658	0.00034786	0.95271	7.30893	165	165	78	70	NA	NA	NA	NA	0.29306	0.88174	7.37638	119	119	67	71	NA	NA	NA	NA	0.37509	0.22902	7.45828	361	360	131	150	0.845	0.665	1.075	0.17005	0.16935	0.70265
HAGHL	84264_at	bulk	0.0083249	7.11771	890	890	409	405	0.856	0.745	0.983	0.027717	0.027572	0.16972	0.16642	0.37342	6.96988	165	165	72	76	NA	NA	NA	NA	0.9771	0.6384	7.54017	119	119	66	72	NA	NA	NA	NA	0.24324	0.77147	7.64825	361	360	147	134	0.717	0.566	0.909	0.0060752	0.0058562	0.26903
TRIP10	9322_at	bulk	0.044647	6.9755	890	890	379	435	1.135	0.988	1.303	0.073146	0.072961	0.29335	0.28943	0.66389	7.24636	165	165	70	78	NA	NA	NA	NA	0.40577	0.71787	7.22968	119	119	61	77	NA	NA	NA	NA	0.1678	0.82471	6.92303	361	360	124	157	1.048	0.825	1.333	0.69972	0.6993	0.72401
ZNF644	84146_at	bulk	0.011804	7.25415	890	890	428	386	0.864	0.753	0.992	0.037641	0.037486	0.20325	0.19922	0.039439	7.47367	165	165	78	70	NA	NA	NA	NA	0.749	0.42061	7.0523	119	119	69	69	NA	NA	NA	NA	0.48222	0.98237	7.18537	361	360	142	139	0.751	0.593	0.95	0.016995	0.016624	0.99343
FAM91A1	157769_at	bulk	0.00027638	6.5	967	813	428	386	1.284	1.118	1.473	0.00038664	0.00037336	0.01172	0.010632	0.67497	7.19943	165	165	69	79	1.172	0.847	1.622	0.33875	0.33825	0.73786	7.19234	119	119	66	72	NA	NA	NA	NA	0.96146	0.59092	6.64703	362	359	115	166	1.432	1.127	1.818	0.0032962	0.003135	0.96325
DNAJC30	84277_at	bulk	0.021563	6.95969	890	890	380	434	1.046	0.91	1.202	0.52631	0.52624	0.78233	0.78186	0.96777	6.8505	166	164	74	74	NA	NA	NA	NA	0.95089	0.97193	7.06953	119	119	66	72	NA	NA	NA	NA	0.24358	0.64597	7.25049	361	360	113	168	1.404	1.102	1.789	0.0059698	0.0057506	0.93613
RPL31	6160_at	bulk	0.32525	10.6041	891	889	457	357	0.873	0.759	1.004	0.056136	0.055975	0.25531	0.25114	0.44926	10.793	165	165	74	74	NA	NA	NA	NA	0.49211	0.32057	10.3241	119	119	75	63	NA	NA	NA	NA	0.86561	0.3257	11.0035	361	360	163	118	0.709	0.559	0.899	0.0044582	0.0042727	0.43879
RBM14	10432_at	bulk	0.13204	7.15799	890	890	322	492	1.122	0.972	1.295	0.11497	0.11482	0.37884	0.37523	0.6029	7.17887	165	165	66	82	1.015	0.73	1.411	0.92889	0.92938	0.58382	7.61791	119	119	62	76	NA	NA	NA	NA	0.22908	0.67217	7.2151	362	359	96	185	1.317	1.023	1.696	0.032769	0.032249	0.33129
HSPA9	3313_at	bulk	0.017594	9.93062	892	888	382	432	1.069	0.931	1.227	0.342	0.3419	0.64751	0.64575	0.63953	9.90747	165	165	74	74	NA	NA	NA	NA	0.83824	0.29836	10.1111	119	119	71	67	NA	NA	NA	NA	0.31581	0.7601	10.1836	361	360	117	164	1.176	0.927	1.494	0.18207	0.18174	0.066193
CAPN7	23473_at	bulk	0.014549	6.69858	890	890	445	369	0.905	0.788	1.04	0.16084	0.16069	0.45128	0.44858	0.60936	6.68881	165	165	82	66	NA	NA	NA	NA	0.20372	0.30884	6.59528	119	119	72	66	NA	NA	NA	NA	0.13029	0.13612	6.89385	361	360	136	145	1.099	0.87	1.39	0.42807	0.42735	0.85929
NLRP12	91662_at	bulk	0.32367	6.5	1757	23	801	13	1.272	0.735	2.201	0.38959	0.38843	0.68407	0.68233	0.91705	5.57873	165	165	66	82	1.4	1.012	1.937	0.042116	0.041286	0.66273	5.76938	119	119	66	72	NA	NA	NA	NA	0.24927	0.41789	5.86173	361	360	126	155	1.115	0.877	1.418	0.37224	0.37179	0.77711
GRM8	2918_at	bulk	0.5341	6.5	1736	44	791	23	1.082	0.714	1.64	0.70923	0.70918	0.88263	0.88252	0.61061	6.5	326	4	146	2	NA	NA	NA	NA	0.70145	0.48764	5.97746	119	119	66	72	NA	NA	NA	NA	0.4005	0.24305	6.04658	361	360	104	177	1.501	1.177	1.914	0.0010529	0.0009741	0.3398
LIPK	643414_at	bulk	0.29171	5.58347	890	890	395	419	1.179	1.027	1.353	0.019118	0.018972	0.13743	0.13362	0.21472	5.70382	165	165	72	76	NA	NA	NA	NA	0.61085	0.68921	5.6909	119	119	62	76	NA	NA	NA	NA	0.45072	0.40817	5.71361	361	360	117	164	1.416	1.116	1.797	0.0042482	0.0040595	0.91836
AMMECR1	9949_at	bulk	0.023	7.14543	890	890	423	391	0.929	0.81	1.067	0.29742	0.29738	0.60687	0.60398	0.4555	7.67073	165	165	77	71	NA	NA	NA	NA	0.4323	0.37787	7.84047	119	119	67	71	NA	NA	NA	NA	0.86326	0.16214	7.4475	361	360	165	116	0.563	0.443	0.715	2.3494e-06	1.7202e-06	0.25707
TUBB2A	7280_at	bulk	0.38794	7.35374	890	890	387	427	1.176	1.025	1.35	0.020832	0.02071	0.14488	0.14131	0.94241	7.28179	165	165	68	80	1.418	1.022	1.968	0.036751	0.035938	0.53895	7.29472	119	119	67	71	NA	NA	NA	NA	0.17217	0.80929	7.49273	361	360	131	150	1.126	0.89	1.423	0.32375	0.32348	0.95656
ANKFY1	51479_at	bulk	0.13832	6.5	952	828	361	453	1.177	1.023	1.353	0.02259	0.02249	0.15149	0.14833	0.76562	6.5	190	140	81	67	NA	NA	NA	NA	0.80728	0.79987	6.5	198	40	111	27	NA	NA	NA	NA	0.18347	0.45809	6.04542	361	360	101	180	1.355	1.06	1.733	0.015385	0.015027	0.72938
GRB7	2886_at	bulk	0.11597	7.11882	890	890	365	449	1.192	1.038	1.369	0.01277	0.012648	0.10724	0.10375	0.75256	7.88417	165	165	65	83	1.35	0.975	1.868	0.070317	0.069359	0.36214	10.7474	119	119	71	67	NA	NA	NA	NA	0.64704	0.63382	7.45992	362	359	128	153	1.012	0.798	1.282	0.92467	0.92453	0.69921
MARCH11	441061_at	bulk	0.66108	6.5	1748	32	800	14	0.868	0.511	1.475	0.60135	0.60101	0.82773	0.82721	0.21106	6.5	328	2	147	1	NA	NA	NA	NA	0.86413	0.90589	6.5	235	3	137	1	NA	NA	NA	NA	0.82304	0.19676	5.86661	361	360	116	165	1.339	1.052	1.702	0.01747	0.017078	0.057079
PRDM1	639_at	bulk	0.12232	7.56693	890	890	438	376	1.001	0.872	1.15	0.98713	0.9872	0.99492	0.99491	0.044767	8.4065	165	165	81	67	NA	NA	NA	NA	0.1862	0.68494	8.4184	119	119	71	67	NA	NA	NA	NA	0.28854	0.062602	7.92458	361	360	159	122	0.728	0.575	0.921	0.0083265	0.0080596	0.86672
IFNAR2	3455_at	bulk	0.00092501	7.1021	891	889	385	429	1.112	0.968	1.279	0.13399	0.13377	0.41042	0.40773	0.67647	8.07599	165	165	73	75	NA	NA	NA	NA	0.93409	0.44677	7.71593	119	119	66	72	NA	NA	NA	NA	0.1216	0.73428	7.18547	361	360	123	158	1.194	0.939	1.518	0.1481	0.14766	0.85005
PSMD2	5708_at	bulk	0.00035304	9.50109	890	890	365	449	1.351	1.177	1.551	1.9821e-05	1.8456e-05	0.0017204	0.0013243	0.19223	10.2844	165	165	73	75	NA	NA	NA	NA	0.86679	0.77034	10.1682	119	119	66	72	NA	NA	NA	NA	0.97234	0.13272	9.74616	361	360	113	168	1.355	1.064	1.724	0.013654	0.013292	0.60745
LEF1-AS1	641518_at	bulk	0.071345	6.5	1775	5	812	2	0.793	0.197	3.195	0.74427	0.74364	0.89889	0.89862	0.88167	6.5	329	1	147	1	NA	NA	NA	NA	0.034902	0.53017	5.94259	119	119	68	70	NA	NA	NA	NA	0.75483	0.5382	5.98425	361	360	115	166	1.537	1.21	1.952	0.00042932	0.00038771	0.29291
IRF2BP1	26145_at	bulk	0.021729	6.73955	890	890	369	445	1.041	0.906	1.197	0.56958	0.56946	0.80853	0.80824	0.68944	6.57296	165	165	66	82	1.245	0.899	1.724	0.18732	0.18708	0.2365	6.8282	119	119	62	76	NA	NA	NA	NA	0.34704	0.90328	6.88142	361	360	114	167	1.188	0.932	1.514	0.16398	0.16336	0.92364
CCNL1	57018_at	bulk	0.018119	8.62719	891	889	436	378	0.994	0.866	1.142	0.93667	0.93689	0.97698	0.97705	0.95701	8.25951	165	165	79	69	NA	NA	NA	NA	0.23067	0.8966	7.02508	119	119	72	66	NA	NA	NA	NA	0.29688	0.057441	7.22178	361	360	133	148	1.354	1.071	1.712	0.011442	0.01114	0.0061289
MT2A	4502_at	bulk	0.046594	11.342	891	889	409	405	1.162	1.012	1.333	0.033152	0.032981	0.18796	0.1845	0.18832	11.6425	165	165	72	76	NA	NA	NA	NA	0.72006	0.15824	11.8502	119	119	69	69	NA	NA	NA	NA	0.80204	0.17916	10.8391	361	360	147	134	1.04	0.822	1.314	0.74532	0.74521	0.23916
DPP6	1804_at	bulk	0.16921	5.56864	890	890	417	397	0.996	0.868	1.143	0.95917	0.95894	0.98485	0.98465	0.68772	5.74794	165	165	69	79	1.187	0.858	1.642	0.30105	0.30055	0.073308	5.77156	119	119	65	73	NA	NA	NA	NA	0.84227	0.1052	5.79465	362	359	115	166	1.366	1.074	1.739	0.011177	0.010841	0.062374
FCGR2A	2212_at	bulk	0.73025	7.87517	890	890	436	378	1.155	1.005	1.329	0.042607	0.042465	0.21754	0.21363	0.24776	8.30175	165	165	78	70	NA	NA	NA	NA	0.97321	0.11353	8.16128	119	119	72	66	NA	NA	NA	NA	0.71552	0.69498	8.10915	361	360	144	137	1.32	1.043	1.67	0.020884	0.020523	0.80085
NA	286154_at	bulk	0.69431	5.42845	891	889	379	435	1.056	0.92	1.212	0.4412	0.44122	0.7227	0.72207	0.26267	5.54978	165	165	74	74	NA	NA	NA	NA	0.31514	0.7837	5.59058	119	119	55	83	1.17	0.822	1.663	0.38327	0.38271	0.27688	5.60274	362	359	107	174	1.476	1.157	1.882	0.0017226	0.0016112	0.54298
LINC01257	116437_at	bulk	0.54064	6.5	1779	1	813	1	3.178	0.447	22.607	0.24818	0.22231	0.55659	0.5254	0.15068	5.50901	165	165	68	80	1.201	0.868	1.66	0.26848	0.26762	0.69357	5.52346	119	119	64	74	NA	NA	NA	NA	0.46927	0.4623	5.51204	361	360	126	155	0.972	0.764	1.236	0.81786	0.81758	0.60876
UGGT1	56886_at	bulk	0.31131	7.68935	892	888	349	465	1.314	1.142	1.511	0.0001347	0.00012835	0.0060299	0.0051653	0.4146	8.15175	165	165	70	78	NA	NA	NA	NA	0.61275	0.39193	8.32868	119	119	65	73	NA	NA	NA	NA	0.12225	0.34018	8.00764	361	360	102	179	1.611	1.26	2.059	0.00014263	0.00012358	0.88015
DOC2A	8448_at	bulk	0.00212	6.5	1674	106	760	54	0.86	0.652	1.134	0.28513	0.28463	0.59499	0.59251	0.49743	5.4734	165	165	69	79	1.15	0.831	1.59	0.39866	0.39882	0.94181	5.31701	119	119	69	69	NA	NA	NA	NA	0.85223	0.24093	5.89627	361	360	143	138	0.697	0.549	0.885	0.0030989	0.0029636	0.07069
RAB9BP1	9366_at	bulk	0.079287	5.44279	890	890	405	409	1.08	0.941	1.239	0.27545	0.27547	0.58536	0.58345	0.1791	5.56689	165	165	72	76	NA	NA	NA	NA	0.7236	0.41967	5.54979	119	119	59	79	1.269	0.903	1.783	0.16942	0.16865	0.47698	5.56151	361	360	126	155	1.107	0.873	1.405	0.40179	0.40141	0.91932
PLIN2	123_at	bulk	6.3496e-05	9.00747	891	889	404	410	1.347	1.172	1.548	2.6745e-05	2.5049e-05	0.0021179	0.0016596	0.92034	10.1944	165	165	68	80	1.38	0.997	1.909	0.051941	0.050909	0.13623	9.38983	119	119	65	73	NA	NA	NA	NA	0.03833	0.67846	7.79435	361	360	142	139	1.158	0.916	1.464	0.21994	0.2196	0.90115
IFNA5	3442_at	bulk	0.53908	5.43874	890	890	379	435	1.256	1.094	1.441	0.0012131	0.0011856	0.024184	0.02268	0.17393	5.57134	165	165	67	81	1.235	0.893	1.708	0.20204	0.20128	0.54238	5.58181	119	119	61	77	NA	NA	NA	NA	0.18492	0.90113	5.62126	361	360	130	151	1.113	0.878	1.412	0.37657	0.376	0.70611
CXorf36	79742_at	bulk	0.39615	6.5	1761	19	804	10	2.284	1.223	4.267	0.0095864	0.0077246	0.09069	0.077147	0.88167	6.5	329	1	147	1	NA	NA	NA	NA	0.034902	0.50341	5.84885	120	118	66	72	NA	NA	NA	NA	0.6448	0.3829	5.84461	361	360	124	157	1.363	1.075	1.728	0.010664	0.010343	0.90597
KRTAP15-1	254950_at	bulk	0.63705	5.41118	890	890	388	426	1.185	1.032	1.36	0.015757	0.015639	0.12236	0.1186	0.6622	5.48351	165	165	80	68	NA	NA	NA	NA	0.24967	0.29401	5.47366	119	119	61	77	NA	NA	NA	NA	0.24964	0.30338	5.52366	362	359	116	165	1.503	1.184	1.908	0.0008128	0.00075004	0.35498
PLOD2	5352_at	bulk	0.0021748	9.66225	890	890	414	400	1.147	0.999	1.316	0.051361	0.051138	0.24306	0.23904	0.43939	10.8324	165	165	66	82	1.348	0.973	1.868	0.072404	0.071417	0.68442	10.2816	120	118	63	75	NA	NA	NA	NA	0.27914	0.52353	9.65281	361	360	153	128	0.738	0.583	0.935	0.011709	0.011422	0.095834
CA2	760_at	bulk	0.28783	7.98649	890	890	400	414	1.146	0.999	1.315	0.052478	0.052276	0.24641	0.24254	0.87567	8.34516	165	165	83	65	NA	NA	NA	NA	0.24159	0.54258	7.88322	119	119	68	70	NA	NA	NA	NA	0.54389	0.28373	9.9304	361	360	124	157	1.065	0.839	1.352	0.60568	0.6053	0.11385
TOB2P1	222699_at	bulk	0.68625	6.5	1762	18	802	12	1.239	0.7	2.194	0.46142	0.46057	0.73807	0.737	0.72554	5.72465	165	165	70	78	NA	NA	NA	NA	0.2227	0.35661	5.92967	119	119	67	71	NA	NA	NA	NA	0.85739	0.58585	5.95396	361	360	100	181	1.551	1.211	1.985	0.00050312	0.00045452	0.43588
CARM1	10498_at	bulk	0.47087	9.97588	890	890	359	455	1.115	0.97	1.282	0.12642	0.1263	0.3984	0.39545	0.64124	10.4844	165	165	77	71	NA	NA	NA	NA	0.22436	0.5934	10.3764	119	119	67	71	NA	NA	NA	NA	0.06287	0.16568	10.0657	361	360	105	176	1.294	1.012	1.654	0.040134	0.039618	0.31845
KIAA1755	85449_at	bulk	0.80123	6.5	1779	1	813	1	7.078	0.993	50.465	0.050853	0.023046	0.24169	0.15061	0.28148	5.75657	165	165	74	74	NA	NA	NA	NA	0.59123	0.59501	5.6974	119	119	70	68	NA	NA	NA	NA	0.26356	0.18041	5.67339	361	360	132	149	0.991	0.781	1.256	0.938	0.93819	0.28525
RPS17	6218_at	bulk	0.005972	6.5	1311	469	632	182	0.854	0.723	1.008	0.062028	0.061777	0.27001	0.26593	0.47099	6.52284	165	165	71	77	NA	NA	NA	NA	0.44821	0.25281	6.5	121	117	72	66	NA	NA	NA	NA	0.6733	0.78377	6.51898	361	360	149	132	0.756	0.597	0.958	0.020836	0.020429	0.7345
RPS6KA6	27330_at	bulk	0.20867	6.5	1770	10	809	5	0.682	0.283	1.645	0.39412	0.39126	0.68751	0.6838	0.29523	6.07625	165	165	70	78	NA	NA	NA	NA	0.50592	0.14344	6.5	237	1	137	1	NA	NA	NA	NA	0.99817	0.95052	6.12965	361	360	125	156	1.003	0.79	1.274	0.97749	0.97755	0.40776
PPM1L	151742_at	bulk	0.48741	5.5305	890	890	394	420	1.13	0.985	1.297	0.081362	0.081248	0.31211	0.30845	0.73332	5.6717	165	165	61	87	1.522	1.096	2.113	0.012201	0.011584	0.75938	5.70149	119	119	64	74	NA	NA	NA	NA	0.85047	0.38424	5.64302	361	360	116	165	1.158	0.91	1.474	0.23262	0.23244	0.5554
PPA2	27068_at	bulk	0.35163	11.1728	891	889	345	469	1.094	0.95	1.259	0.21318	0.21306	0.5184	0.51499	0.73894	10.3845	165	165	66	82	1.146	0.826	1.589	0.41384	0.41385	0.82351	10.2705	119	119	65	73	NA	NA	NA	NA	0.087534	0.52965	9.72465	361	360	97	184	1.361	1.058	1.75	0.01641	0.016021	0.70448
LOC729737	729737_at	bulk	0.49397	5.51809	890	890	386	428	1.1	0.959	1.263	0.17454	0.1744	0.46961	0.46591	0.71646	5.59087	165	165	64	84	1.351	0.975	1.872	0.070565	0.069678	0.96669	5.62882	119	119	65	73	NA	NA	NA	NA	0.5713	0.7377	5.62296	363	358	114	167	1.346	1.059	1.71	0.015293	0.01494	0.87467
ELMO1	9844_at	bulk	0.3131	7.04329	890	890	407	407	1.019	0.888	1.169	0.78555	0.7861	0.91758	0.91771	0.15631	7.4661	165	165	77	71	NA	NA	NA	NA	0.28151	0.32078	7.44782	119	119	66	72	NA	NA	NA	NA	0.17521	0.87221	7.22439	361	360	122	159	1.052	0.828	1.338	0.67728	0.67752	0.65534
BGN	633_at	bulk	0.20078	13.512	898	882	390	424	1.148	1.001	1.318	0.048661	0.048428	0.23527	0.23111	0.16152	13.8759	165	165	65	83	1.315	0.949	1.822	0.10026	0.099574	0.80597	14.1763	119	119	62	76	NA	NA	NA	NA	0.64642	0.41969	14.314	361	360	122	159	1.039	0.818	1.321	0.75383	0.75342	0.99879
NUDT8	254552_at	bulk	0.51575	5.53404	890	890	381	433	1.129	0.984	1.296	0.08373	0.083498	0.31748	0.31305	0.85547	5.69251	165	165	77	71	NA	NA	NA	NA	0.52494	0.78562	5.78392	119	119	63	75	NA	NA	NA	NA	0.72948	0.48256	5.65355	361	360	109	172	1.347	1.054	1.72	0.017179	0.016777	0.29965
FOXD2	2306_at	bulk	1.8504e-06	6.5	897	883	359	455	1.215	1.058	1.395	0.0058888	0.0058188	0.067306	0.064004	0.057455	6.5	296	34	127	21	NA	NA	NA	NA	0.10831	0.76783	6.7139	119	119	60	78	NA	NA	NA	NA	0.98063	0.54788	7.37565	361	360	101	180	1.783	1.396	2.277	3.5652e-06	2.6172e-06	0.039662
IDH3B	3420_at	bulk	0.45372	9.15878	890	890	420	394	1.12	0.976	1.287	0.10733	0.10718	0.36398	0.36101	0.69664	9.27579	165	165	68	80	1.417	1.022	1.963	0.0365	0.035664	0.98482	9.28804	119	119	65	73	NA	NA	NA	NA	0.01601	0.6963	9.29292	361	360	143	138	1.09	0.862	1.379	0.46986	0.46967	0.61888
C7orf43	55262_at	bulk	0.81131	6.79042	890	890	379	435	1.045	0.91	1.2	0.53301	0.53312	0.78679	0.78648	0.54677	6.81224	165	165	73	75	NA	NA	NA	NA	0.97176	0.48667	7.17383	119	119	69	69	NA	NA	NA	NA	0.23436	0.29226	6.89288	361	360	114	167	1.363	1.072	1.733	0.011371	0.011041	0.91407
GDF11	10220_at	bulk	0.88689	6.5	969	811	401	413	1.175	1.023	1.349	0.022302	0.022163	0.15093	0.14718	0.90879	6.72014	166	164	75	73	NA	NA	NA	NA	0.70496	0.64932	6.86573	119	119	64	74	NA	NA	NA	NA	0.48087	0.25893	6.64443	361	360	100	181	1.664	1.301	2.129	4.9966e-05	4.1517e-05	0.16643
ZIC2	7546_at	bulk	0.41297	6.5	1269	511	537	277	1.41	1.22	1.631	3.4343e-06	3.0798e-06	0.00049108	0.0003345	0.37309	7.38019	165	165	69	79	1.182	0.855	1.636	0.31154	0.31189	0.49141	7.13581	119	119	63	75	NA	NA	NA	NA	0.74562	0.29407	6.56307	361	360	104	177	1.644	1.287	2.099	6.7517e-05	5.6841e-05	0.73261
VOPP1	81552_at	bulk	0.71014	6.93416	890	890	449	365	0.982	0.854	1.129	0.79585	0.79576	0.92205	0.92209	0.8472	7.4258	165	165	82	66	NA	NA	NA	NA	0.37424	0.86077	7.45911	119	119	69	69	NA	NA	NA	NA	0.04446	0.53787	7.3267	361	360	136	145	1.191	0.942	1.505	0.14439	0.14359	0.71228
PKIA	5569_at	bulk	0.033667	6.5	1036	744	494	320	0.997	0.866	1.148	0.96626	0.96652	0.98752	0.98754	0.24995	6.90779	165	165	70	78	NA	NA	NA	NA	0.35255	0.25983	7.52885	119	119	70	68	NA	NA	NA	NA	0.16925	0.31022	6.72547	362	359	145	136	0.797	0.629	1.01	0.060581	0.06013	0.77055
ARHGAP22	58504_at	bulk	0.30579	6.5	924	856	405	409	1.008	0.879	1.157	0.90545	0.90546	0.96613	0.9661	0.29987	7.51799	165	165	75	73	NA	NA	NA	NA	0.42578	0.5907	6.80826	120	118	66	72	NA	NA	NA	NA	0.45917	0.14917	6.71946	361	360	116	165	1.102	0.866	1.401	0.43065	0.43076	0.17821
SFTPC	6440_at	bulk	0.63255	5.56475	890	890	386	428	1.084	0.945	1.244	0.24946	0.24944	0.55786	0.55589	0.40581	5.66202	165	165	62	86	1.602	1.155	2.223	0.0047741	0.0044061	0.65056	5.66954	119	119	64	74	NA	NA	NA	NA	0.90657	0.90862	5.68066	361	360	122	159	1.14	0.898	1.448	0.28212	0.28207	0.14106
NTMT1	28989_at	bulk	0.001979	6.95022	890	890	448	366	1.125	0.978	1.293	0.10022	0.10006	0.35033	0.3466	0.70988	7.48369	165	165	68	80	1.41	1.019	1.95	0.03798	0.037036	0.51387	7.50228	119	119	68	70	NA	NA	NA	NA	0.012114	0.15695	7.22997	362	359	148	133	1.091	0.862	1.382	0.46824	0.4678	0.47428
KLHL29	114818_at	bulk	0.22322	6.5	1712	68	786	28	0.927	0.635	1.351	0.69173	0.69179	0.87452	0.87441	0.62122	6.5	328	2	147	1	NA	NA	NA	NA	0.43981	0.92106	3.82446	119	119	65	73	NA	NA	NA	NA	0.019457	0.94955	4.47268	361	360	126	155	1.349	1.066	1.707	0.012734	0.012409	0.1288
NR6A1	2649_at	bulk	0.33462	5.54735	890	890	398	416	1.113	0.97	1.278	0.12609	0.1258	0.39768	0.39454	0.75377	5.68755	165	165	69	79	1.172	0.848	1.62	0.33649	0.33625	0.87938	5.67617	119	119	69	69	NA	NA	NA	NA	0.30071	0.85011	5.70111	361	360	112	169	1.44	1.131	1.833	0.0030877	0.0029265	0.38345
AKIRIN1	79647_at	bulk	0.41762	7.46546	891	889	457	357	1.088	0.946	1.251	0.2395	0.23933	0.54645	0.54408	0.96659	8.02267	165	165	81	67	NA	NA	NA	NA	0.61442	0.87082	7.57773	119	119	69	69	NA	NA	NA	NA	0.006735	0.30266	7.75562	361	360	145	136	1.402	1.108	1.774	0.0049212	0.0047204	0.62852
CCR2	729230_at	bulk	0.048412	6.5	1077	703	544	270	0.804	0.694	0.93	0.0033674	0.0033038	0.046837	0.044429	0.095238	7.25758	165	165	83	65	NA	NA	NA	NA	0.035781	0.74467	7.18636	119	119	73	65	NA	NA	NA	NA	0.10121	0.34422	6.64199	361	360	157	124	0.667	0.525	0.848	0.00094416	0.00087285	0.42745
FCGR1A	2209_at	bulk	0.75314	6.61234	890	890	404	410	1.259	1.096	1.445	0.0010827	0.0010577	0.022581	0.021107	0.015133	7.40301	165	165	82	66	NA	NA	NA	NA	0.042898	0.16073	7.38901	119	119	65	73	NA	NA	NA	NA	0.98415	0.7762	7.01502	361	360	121	160	1.492	1.175	1.893	0.0010087	0.00093669	0.29693
ZNF385C	201181_at	bulk	3.5576e-05	6.5	1757	23	802	12	1.049	0.59	1.864	0.87081	0.87088	0.95226	0.95228	0.049939	6.5	322	8	144	4	NA	NA	NA	NA	0.89205	0.24094	5.83525	119	119	64	74	NA	NA	NA	NA	0.38151	0.31983	5.8213	361	360	117	164	1.323	1.04	1.682	0.0226	0.022163	0.40515
CLCN3	1182_at	bulk	0.51763	8.14749	890	890	417	397	1.047	0.912	1.202	0.51586	0.51566	0.77471	0.77382	0.76208	8.33438	165	165	78	70	NA	NA	NA	NA	0.29391	0.056521	8.5538	119	119	59	79	1.461	1.037	2.058	0.030088	0.029108	0.90175	8.5598	361	360	135	146	1.026	0.811	1.299	0.83026	0.83039	0.16746
UBE2V1	7335_at	bulk	8.0732e-05	8.17771	891	889	361	453	1.306	1.137	1.5	0.00016297	0.0001558	0.0069464	0.0059781	0.52772	8.96197	165	165	61	87	1.58	1.137	2.195	0.0064357	0.0060183	0.97095	9.21143	119	119	66	72	NA	NA	NA	NA	0.37578	0.27001	8.28526	361	360	120	161	1.161	0.914	1.475	0.22061	0.22027	0.21141
SERPINI1	5274_at	bulk	2.2726e-07	6.82255	890	890	414	400	1.049	0.913	1.204	0.49854	0.49854	0.76327	0.76255	0.10852	6.62982	165	165	77	71	NA	NA	NA	NA	0.50758	0.20368	6.70791	119	119	67	71	NA	NA	NA	NA	0.71706	0.63035	8.17393	361	360	119	162	1.33	1.048	1.686	0.018834	0.018452	0.2808
RASAL3	64926_at	bulk	0.88291	7.87148	890	890	400	414	0.929	0.809	1.066	0.29597	0.29565	0.60534	0.60222	0.025645	8.89199	165	165	81	67	NA	NA	NA	NA	0.016687	0.55219	9.00596	119	119	66	72	NA	NA	NA	NA	0.13959	0.54924	8.17687	361	360	127	154	0.906	0.714	1.15	0.41827	0.41787	0.77455
DNAJB12	54788_at	bulk	0.73869	6.72204	890	890	441	373	1.077	0.937	1.239	0.29502	0.2952	0.60445	0.60197	0.93033	6.66263	165	165	68	80	1.394	1.007	1.93	0.045225	0.044244	0.62789	6.64096	119	119	70	68	NA	NA	NA	NA	0.0771	0.24833	7.03562	361	360	135	146	1.354	1.07	1.712	0.011473	0.01117	0.035727
TAOK2	9344_at	bulk	0.00051748	7.37579	891	889	342	472	1.069	0.929	1.231	0.34964	0.34986	0.65442	0.65295	0.6252	7.17896	165	165	62	86	1.337	0.963	1.856	0.082706	0.081692	0.63665	7.9199	119	119	60	78	NA	NA	NA	NA	0.56381	0.99237	7.91169	361	360	101	180	1.217	0.949	1.562	0.12173	0.12131	0.012107
TMEM216	51259_at	bulk	0.14349	8.61787	890	890	424	390	0.876	0.763	1.005	0.059407	0.059246	0.26368	0.26001	0.4268	8.97546	165	165	71	77	NA	NA	NA	NA	0.81612	0.74472	8.75516	119	119	67	71	NA	NA	NA	NA	0.88593	0.6511	8.82302	361	360	146	135	0.717	0.565	0.91	0.0061968	0.0059815	0.5819
LCT	3938_at	bulk	0.00076106	6.5	1663	117	751	63	1.447	1.119	1.871	0.0048992	0.0046657	0.059777	0.055592	0.4084	6.5	251	79	107	41	NA	NA	NA	NA	0.11707	0.78503	6.54326	119	119	61	77	NA	NA	NA	NA	0.7283	0.83474	5.63361	361	360	109	172	1.401	1.099	1.786	0.0063967	0.0061511	0.35352
OR1S2	219958_at	bulk	0.065186	5.47403	890	890	392	422	1.107	0.964	1.27	0.14905	0.14885	0.434	0.43105	0.36439	5.61537	165	165	72	76	NA	NA	NA	NA	0.97104	0.92856	5.51595	119	119	72	66	NA	NA	NA	NA	0.019933	0.10963	5.54213	361	360	105	176	1.54	1.208	1.963	0.00049793	0.00045092	0.14973
TIMM23	100287932_at	bulk	0.031605	7.29016	890	890	472	342	0.952	0.826	1.095	0.48929	0.48941	0.75747	0.75646	0.27818	7.74772	165	165	77	71	NA	NA	NA	NA	0.56628	0.39456	7.63209	119	119	74	64	NA	NA	NA	NA	0.38415	0.30998	7.55059	361	360	155	126	1.038	0.82	1.315	0.75412	0.75355	0.03259
MYEF2	50804_at	bulk	0.76655	6.5	1777	3	812	2	2.193	0.547	8.785	0.26758	0.25549	0.57778	0.56348	0.94208	6.5	329	1	147	1	NA	NA	NA	NA	5.736e-07	0.4912	5.73782	119	119	60	78	NA	NA	NA	NA	0.29549	0.43063	5.77858	361	360	120	161	1.399	1.102	1.776	0.0058277	0.0056016	0.21502
LINC00470	56651_at	bulk	0.79047	5.51684	890	890	406	408	0.968	0.844	1.111	0.64425	0.64408	0.85187	0.85146	0.547	5.6372	165	165	70	78	NA	NA	NA	NA	0.57961	0.90926	5.6645	119	119	68	70	NA	NA	NA	NA	0.083472	0.77116	5.68801	361	360	109	172	1.423	1.118	1.812	0.0042061	0.0040258	0.75161
DBF4	10926_at	bulk	0.87826	5.52061	890	890	404	410	1.135	0.989	1.303	0.071206	0.071051	0.28984	0.28558	0.75348	5.66202	165	165	78	70	NA	NA	NA	NA	0.76263	0.65682	5.68858	119	119	62	76	NA	NA	NA	NA	0.99302	0.6509	5.70498	361	360	111	170	1.555	1.221	1.98	0.00034033	0.00030568	0.39446
PTPDC1	138639_at	bulk	0.63662	6.5	1015	765	438	376	0.989	0.862	1.136	0.87868	0.87855	0.95519	0.95515	0.46249	6.5	171	159	65	83	1.438	1.039	1.991	0.028676	0.027915	0.5304	6.53863	119	119	64	74	NA	NA	NA	NA	0.94079	0.76911	6.56088	361	360	122	159	0.929	0.731	1.182	0.55068	0.55096	0.30428
LYZL6	57151_at	bulk	0.88898	6.5	1778	2	812	2	6.501	1.62	26.087	0.0082732	0.0023346	0.083689	0.03553	0.56518	5.61883	165	165	68	80	1.2	0.867	1.661	0.27043	0.26983	0.85017	6.5	236	2	136	2	NA	NA	NA	NA	0.033858	0.65704	5.61117	362	359	120	161	1.159	0.912	1.472	0.22645	0.22601	0.76415
C1orf210	149466_at	bulk	0.47422	6.5	1771	9	812	2	0.573	0.143	2.295	0.43145	0.42537	0.71643	0.71155	0.54642	5.7283	165	165	72	76	NA	NA	NA	NA	0.42685	0.18265	5.70252	119	119	69	69	NA	NA	NA	NA	0.37992	0.1999	5.9048	361	360	139	142	1.072	0.846	1.359	0.56351	0.56372	0.84595
OR1J1	347168_at	bulk	0.00013947	6.5	1772	8	809	5	0.582	0.235	1.44	0.24198	0.23679	0.54948	0.54153	0.099883	5.65306	165	165	65	83	1.344	0.97	1.861	0.075475	0.074257	0.061603	5.59107	119	119	63	75	NA	NA	NA	NA	0.26919	0.61095	5.56526	362	359	132	149	0.915	0.721	1.162	0.46747	0.46679	0.981
WFIKKN1	117166_at	bulk	0.6247	6.5	1776	4	811	3	0.947	0.304	2.956	0.92544	0.92534	0.97261	0.97262	0.65912	5.52696	165	165	68	80	1.228	0.887	1.7	0.21497	0.2141	0.20881	5.54345	119	119	64	74	NA	NA	NA	NA	0.85822	0.35552	5.607	361	360	131	150	0.995	0.784	1.263	0.96622	0.96585	0.74549
LANCL3	347404_at	bulk	0.13512	5.36207	890	890	409	405	1.006	0.877	1.155	0.92741	0.92757	0.97344	0.97344	0.21072	5.41646	165	165	66	82	1.408	1.017	1.95	0.039144	0.038246	0.73369	5.43927	119	119	63	75	NA	NA	NA	NA	0.42274	0.7884	5.47609	361	360	121	160	1.119	0.88	1.423	0.35694	0.35657	0.50413
NOP2	4839_at	bulk	0.001246	9.06912	891	889	363	451	1.154	1.004	1.326	0.04382	0.04359	0.22162	0.21758	0.80027	10.3006	165	165	75	73	NA	NA	NA	NA	0.32684	0.40823	9.66493	119	119	67	71	NA	NA	NA	NA	0.022828	0.37828	9.11886	361	360	116	165	1.095	0.86	1.393	0.46304	0.46287	0.24643
NA	338620_at	bulk	0.67216	6.5	1729	51	783	31	1.418	0.99	2.03	0.0567	0.055494	0.25701	0.25	0.86363	6.5	319	11	141	7	NA	NA	NA	NA	0.29674	0.75363	6.5	228	10	129	9	NA	NA	NA	NA	0.27586	0.21873	6.15157	361	360	107	174	1.319	1.033	1.683	0.026338	0.025932	0.69862
FCHSD2	9873_at	bulk	0.44495	7.49251	890	890	391	423	0.937	0.816	1.077	0.36014	0.3599	0.66316	0.66182	0.90713	7.74893	165	165	82	66	NA	NA	NA	NA	0.0052552	0.26217	7.6737	119	119	66	72	NA	NA	NA	NA	0.02482	0.59405	7.3087	362	359	128	153	0.949	0.748	1.205	0.66762	0.66725	0.15743
ENPP5	59084_at	bulk	1.0554e-08	7.57095	890	890	396	418	0.937	0.816	1.075	0.35133	0.35111	0.65618	0.65428	0.38733	6.5	173	157	78	70	NA	NA	NA	NA	0.56862	0.68072	7.18641	119	119	58	80	1.35	0.959	1.902	0.085567	0.084422	0.62645	9.17782	361	360	115	166	1.329	1.047	1.686	0.019388	0.018966	0.011185
KIF19	124602_at	bulk	0.057254	5.4432	890	890	402	412	1.088	0.948	1.249	0.22812	0.22789	0.53501	0.53183	0.13027	5.5763	165	165	72	76	NA	NA	NA	NA	0.82957	0.76322	5.53003	119	119	73	65	NA	NA	NA	NA	0.017945	0.43182	5.50071	361	360	118	163	1.328	1.044	1.688	0.020596	0.020155	0.34078
PUS7L	83448_at	bulk	0.47287	6.52189	890	890	427	387	0.981	0.854	1.127	0.7863	0.78612	0.91792	0.91771	0.7636	6.61949	165	165	72	76	NA	NA	NA	NA	0.7355	0.19435	6.71026	119	119	71	67	NA	NA	NA	NA	0.30952	0.098572	6.71672	361	360	151	130	0.751	0.592	0.952	0.017922	0.017563	0.50512
KIF26B	55083_at	bulk	0.82231	6.5	1404	376	656	158	0.892	0.75	1.061	0.19771	0.19746	0.50177	0.49812	0.15886	6.51718	165	165	73	75	NA	NA	NA	NA	0.85924	0.17405	6.56103	119	119	71	67	NA	NA	NA	NA	0.28001	0.68968	6.65535	362	359	134	147	0.897	0.707	1.138	0.37038	0.37021	0.72501
HLA-DMA	3108_at	bulk	0.59008	11.096	890	890	420	394	0.937	0.816	1.075	0.35284	0.35262	0.65714	0.65532	0.0064482	11.8589	165	165	82	66	NA	NA	NA	NA	0.013518	0.75644	11.7605	119	119	70	68	NA	NA	NA	NA	0.039725	0.85343	11.4156	361	360	146	135	0.787	0.621	0.998	0.047998	0.047471	0.85634
MINK1	50488_at	bulk	0.58217	6.5	1779	1	813	1	3.438	0.483	24.461	0.21747	0.18969	0.52271	0.4885	0.83483	5.75852	165	165	80	68	NA	NA	NA	NA	0.24832	0.73233	5.76735	119	119	67	71	NA	NA	NA	NA	0.35201	0.19921	5.83271	361	360	114	167	1.402	1.102	1.784	0.0059393	0.0057053	0.35706
LINC01270	284751_at	bulk	0.55041	5.43623	890	890	400	414	1.067	0.93	1.224	0.35539	0.35563	0.65985	0.65832	0.88082	5.50024	165	165	74	74	NA	NA	NA	NA	0.91209	0.72224	5.51166	119	119	65	73	NA	NA	NA	NA	0.42284	0.61872	5.5089	362	359	122	159	1.178	0.926	1.497	0.18201	0.18147	0.38969
INO80E	283899_at	bulk	0.012508	7.90135	890	890	373	441	0.948	0.824	1.089	0.44875	0.44834	0.72845	0.72739	0.085968	7.91716	165	165	59	89	1.521	1.093	2.117	0.012833	0.012218	0.81463	7.96217	119	119	63	75	NA	NA	NA	NA	0.59393	0.53294	8.30278	361	360	115	166	1.016	0.796	1.297	0.89664	0.8973	0.015195
S100A13	6284_at	bulk	0.15531	10.1633	892	888	444	370	0.795	0.693	0.913	0.0011496	0.0011214	0.023411	0.021895	0.63739	10.057	165	165	75	73	NA	NA	NA	NA	0.55307	0.44094	9.52311	119	119	65	73	NA	NA	NA	NA	0.30645	0.6273	10.719	361	360	162	119	0.659	0.52	0.836	0.00058542	0.00053427	0.69029
MOSPD3	64598_at	bulk	0.22959	6.83225	890	890	409	405	0.893	0.778	1.025	0.10894	0.1088	0.36675	0.36357	0.84085	7.10931	165	165	63	85	1.401	1.01	1.944	0.043653	0.042569	0.49683	7.23088	119	119	66	72	NA	NA	NA	NA	0.2717	0.42949	7.22843	362	359	123	158	1.051	0.827	1.334	0.68576	0.6858	0.19511
SLC41A1	254428_at	bulk	0.064595	6.91564	891	889	385	429	1.095	0.954	1.256	0.19837	0.19839	0.50246	0.49882	0.705	7.41971	165	165	63	85	1.424	1.027	1.976	0.034122	0.033277	0.86202	7.00349	119	119	66	72	NA	NA	NA	NA	0.39653	0.8286	7.06792	361	360	115	166	1.316	1.036	1.672	0.024639	0.0242	0.81344
OR10V1	390201_at	bulk	0.23225	5.48271	890	890	398	416	1.083	0.943	1.242	0.25825	0.25811	0.56806	0.56643	0.58138	5.57572	165	165	71	77	NA	NA	NA	NA	0.9026	0.44637	5.55574	119	119	67	71	NA	NA	NA	NA	0.47013	0.51875	5.5995	361	360	110	171	1.339	1.051	1.707	0.01815	0.017753	0.11479
CELF3	11189_at	bulk	0.89089	6.5	1758	22	803	11	1.02	0.563	1.85	0.94712	0.94704	0.98031	0.9803	0.72402	6.5	328	2	147	1	NA	NA	NA	NA	0.82031	0.71824	5.5318	119	119	68	70	NA	NA	NA	NA	0.21706	0.68603	5.5846	361	360	110	171	1.571	1.232	2.003	0.00026997	0.00024022	0.52506
DSG3	1830_at	bulk	9.4448e-05	6.5	1625	155	750	64	1.149	0.89	1.483	0.28752	0.2871	0.59715	0.5946	0.41554	7.75819	165	165	66	82	1.415	1.022	1.958	0.036598	0.035744	0.24899	4.51295	119	119	68	70	NA	NA	NA	NA	0.84541	0.65116	5.20766	361	360	147	134	0.784	0.618	0.995	0.045768	0.045315	0.73188
TMEM87B	84910_at	bulk	0.26626	6.5	1178	602	527	287	1.159	1.003	1.339	0.045046	0.04486	0.22558	0.22152	0.91329	6.5	283	47	127	21	NA	NA	NA	NA	0.53028	0.73567	6.76865	119	119	68	70	NA	NA	NA	NA	0.74216	0.2632	6.77768	361	360	110	171	1.448	1.139	1.842	0.0025505	0.0024079	0.52255
PSMB4	5692_at	bulk	2.711e-05	11.1048	891	889	399	415	1.097	0.956	1.258	0.18769	0.1875	0.48771	0.48437	0.083219	11.923	165	165	72	76	NA	NA	NA	NA	0.89388	0.49543	11.5599	119	119	64	74	NA	NA	NA	NA	0.96575	0.034045	11.4265	361	360	129	152	1.046	0.826	1.326	0.70705	0.70699	0.41202
CPNE8	144402_at	bulk	0.0041291	6.5	1173	607	571	243	0.861	0.741	1.001	0.051281	0.0511	0.24306	0.23902	0.65912	6.76739	165	165	79	69	NA	NA	NA	NA	0.32897	0.96755	6.5	211	27	125	13	NA	NA	NA	NA	0.40808	0.60768	5.69546	361	360	144	137	0.747	0.591	0.945	0.014883	0.014554	0.73666
DEFB4A	1673_at	bulk	0.00062373	6.5	1756	24	804	10	0.666	0.354	1.253	0.20736	0.20431	0.51154	0.50521	0.084203	6.5	316	14	143	5	NA	NA	NA	NA	0.42428	0.65707	6.5	235	3	137	1	NA	NA	NA	NA	0.45815	0.23891	5.8762	361	360	123	158	1.093	0.861	1.386	0.46611	0.4663	0.77814
SMAD6	4091_at	bulk	0.79383	6.92795	890	890	389	425	1.214	1.058	1.394	0.0058273	0.0057421	0.066834	0.06337	0.6059	7.1502	165	165	63	85	1.422	1.026	1.971	0.034712	0.033826	0.24229	6.9431	120	118	68	70	NA	NA	NA	NA	0.38701	0.012165	6.97223	362	359	129	152	1.15	0.909	1.457	0.2446	0.24381	0.1779
RFLNB	359845_at	bulk	0.83468	6.5	1501	279	675	139	1.198	0.998	1.438	0.053153	0.052913	0.24864	0.24439	0.065535	6.56137	165	165	64	84	1.44	1.039	1.995	0.028562	0.027727	0.47367	6.5	147	91	83	55	NA	NA	NA	NA	0.59399	0.85838	6.5	634	87	234	47	NA	NA	NA	NA	0.24479	0.38534
KRT16P3	644945_at	bulk	1.2614e-13	6.5	1477	303	667	147	1.218	1.019	1.457	0.030369	0.030098	0.17869	0.17497	0.77971	8.95551	165	165	62	86	1.486	1.07	2.063	0.017948	0.017247	0.92673	6.5	139	99	83	55	NA	NA	NA	NA	0.49397	0.12981	5.4964	361	360	137	144	1.049	0.83	1.326	0.69101	0.6907	0.77543
KCNA7	3743_at	bulk	0.2877	5.48667	890	890	424	390	1.045	0.911	1.199	0.53013	0.53023	0.78464	0.7844	0.78973	5.64241	165	165	78	70	NA	NA	NA	NA	0.57716	0.58277	5.66684	119	119	63	75	NA	NA	NA	NA	0.47191	0.1539	5.68263	361	360	124	157	1.333	1.051	1.69	0.01784	0.01746	0.15831
DHH	50846_at	bulk	0.11035	5.56096	890	890	409	405	1.16	1.011	1.332	0.034639	0.034471	0.19302	0.18942	0.82446	5.64296	165	165	79	69	NA	NA	NA	NA	0.61728	0.52522	5.61383	119	119	71	67	NA	NA	NA	NA	0.54802	0.15165	5.67042	361	360	116	165	1.449	1.139	1.843	0.0025166	0.0023758	0.85417
IFNA1	3439_at	bulk	0.8004	5.40161	890	890	406	408	1.027	0.895	1.179	0.70313	0.70303	0.88029	0.88009	0.6628	5.47431	165	165	76	72	NA	NA	NA	NA	0.84021	0.18869	5.46079	119	119	70	68	NA	NA	NA	NA	0.68236	0.73366	5.47955	361	360	114	167	1.362	1.07	1.732	0.011967	0.011653	0.7792
C11orf65	160140_at	bulk	0.071075	5.532	890	890	430	384	0.879	0.765	1.009	0.066434	0.066232	0.2798	0.27554	0.098926	5.59132	165	165	73	75	NA	NA	NA	NA	0.89696	0.094129	5.56709	119	119	66	72	NA	NA	NA	NA	0.87135	0.19642	5.63796	361	360	127	154	1.006	0.794	1.274	0.96011	0.9601	0.83624
UMAD1	729852_at	bulk	7.0855e-05	6.75963	890	890	448	366	0.951	0.827	1.093	0.47986	0.47968	0.75118	0.75052	0.92121	6.52036	165	165	80	68	NA	NA	NA	NA	0.49046	0.047706	6.72813	119	119	71	67	NA	NA	NA	NA	0.71365	0.045745	7.21791	361	360	135	146	1.307	1.034	1.653	0.025181	0.02477	0.61143
FAM193A	8603_at	bulk	0.00081604	7.17872	890	890	352	462	1.058	0.92	1.217	0.42665	0.42646	0.71344	0.71239	0.94423	7.06759	165	165	76	72	NA	NA	NA	NA	0.2814	0.55477	7.16088	119	119	68	70	NA	NA	NA	NA	0.032562	0.53348	7.3117	361	360	101	180	1.368	1.069	1.751	0.012786	0.012437	0.21296
SPG20-AS1	100507135_at	bulk	0.58572	5.46649	890	890	407	407	1.051	0.916	1.206	0.474	0.47383	0.74724	0.74587	0.81884	5.54582	165	165	77	71	NA	NA	NA	NA	0.76282	0.8307	5.56229	119	119	66	72	NA	NA	NA	NA	0.62809	0.44726	5.56904	361	360	127	154	0.994	0.784	1.262	0.9627	0.96243	0.043365
TNFSF14	8740_at	bulk	0.85618	8.42717	890	890	347	467	1.109	0.964	1.276	0.14889	0.14867	0.434	0.431	0.53262	8.00118	165	165	65	83	1.184	0.854	1.642	0.31081	0.31032	0.96038	7.86074	119	119	66	72	NA	NA	NA	NA	0.13806	0.89125	6.59198	361	360	109	172	1.121	0.88	1.429	0.35566	0.35527	0.80401
IRGC	56269_at	bulk	0.51748	5.44421	890	890	409	405	1.038	0.905	1.191	0.59174	0.59185	0.82196	0.82194	0.62983	5.54268	165	165	78	70	NA	NA	NA	NA	0.38337	0.94896	5.59795	119	119	66	72	NA	NA	NA	NA	0.83944	0.91909	5.57159	361	360	124	157	1.07	0.842	1.359	0.58035	0.58035	0.30722
COBL	23242_at	bulk	0.086175	8.26786	891	889	408	406	0.938	0.818	1.077	0.36492	0.36483	0.66732	0.66569	0.25461	7.84074	165	165	78	70	NA	NA	NA	NA	0.22269	0.16837	7.11061	119	119	71	67	NA	NA	NA	NA	0.91831	0.66547	8.31139	361	360	123	158	1.216	0.96	1.54	0.1053	0.10461	0.37317
OR1L1	26737_at	bulk	0.29554	5.42743	890	890	398	416	1.129	0.983	1.295	0.085461	0.085314	0.32062	0.31613	0.41726	5.52954	165	165	72	76	NA	NA	NA	NA	0.55695	0.95056	5.53107	119	119	64	74	NA	NA	NA	NA	0.65277	0.82459	5.54458	361	360	110	171	1.374	1.078	1.753	0.010355	0.010047	0.12779
TRPV3	162514_at	bulk	0.67407	5.60532	890	890	422	392	0.964	0.84	1.106	0.59888	0.5989	0.82639	0.82611	0.42702	5.71187	165	165	65	83	1.451	1.047	2.01	0.025278	0.024417	0.79195	5.66548	119	119	72	66	NA	NA	NA	NA	0.75633	0.71282	5.66166	361	360	125	156	1.112	0.877	1.411	0.38039	0.38025	0.30163
MZT2B	80097_at	bulk	0.75998	6.5	1760	20	804	10	1.236	0.662	2.308	0.50537	0.50477	0.768	0.76668	0.93822	5.87466	165	165	79	69	NA	NA	NA	NA	0.47782	0.98934	5.9693	119	119	65	73	NA	NA	NA	NA	0.51368	0.78641	6.5	720	1	280	1	NA	NA	NA	NA	0.00052313	0.2062
NUDT17	200035_at	bulk	0.71269	6.5	1774	6	811	3	0.88	0.283	2.734	0.82453	0.82454	0.93503	0.93505	0.89297	5.89748	166	164	75	73	NA	NA	NA	NA	0.74443	0.24632	5.90003	119	119	58	80	1.256	0.889	1.774	0.1954	0.19473	0.97039	5.92735	361	360	127	154	1.035	0.814	1.317	0.7767	0.77649	0.34869
C11orf1	64776_at	bulk	0.22426	8.89796	890	890	460	354	0.758	0.66	0.871	9.4822e-05	8.9962e-05	0.0048202	0.0040731	0.79304	8.64542	165	165	75	73	NA	NA	NA	NA	0.91581	0.59394	8.5611	119	119	67	71	NA	NA	NA	NA	0.083344	0.59471	9.51179	361	360	145	136	0.906	0.717	1.145	0.40946	0.40902	0.073463
TAF9B	51616_at	bulk	0.0020894	6.5862	890	890	442	372	0.842	0.733	0.967	0.015062	0.014945	0.11842	0.11473	0.38876	6.5	284	46	126	22	NA	NA	NA	NA	0.52494	0.95698	6.52943	119	119	73	65	NA	NA	NA	NA	0.61182	0.63852	7.0148	361	360	148	133	0.892	0.705	1.127	0.33752	0.33756	0.08873
CDKL5	6792_at	bulk	0.15224	5.44091	890	890	400	414	1.086	0.947	1.246	0.23915	0.23914	0.54621	0.54395	0.3573	5.59573	165	165	73	75	NA	NA	NA	NA	0.69422	0.68919	5.54131	119	119	66	72	NA	NA	NA	NA	0.451	0.51874	5.5301	362	359	122	159	1.325	1.045	1.68	0.020065	0.019663	0.9111
HERC2P10	390561_at	bulk	0.57814	6.5	1706	74	765	49	1.201	0.898	1.605	0.21766	0.21694	0.52287	0.51926	0.8188	6.05148	165	165	72	76	NA	NA	NA	NA	0.50136	0.59691	6.5	234	4	137	1	NA	NA	NA	NA	0.071025	0.15115	6.08089	361	360	111	170	1.406	1.104	1.791	0.0056955	0.0054868	0.54505
CGB2	114336_at	bulk	0.59113	5.35562	890	890	406	408	0.96	0.836	1.101	0.55955	0.5595	0.80225	0.80205	0.81182	5.40984	165	165	56	92	1.995	1.431	2.783	4.7201e-05	3.3193e-05	0.99971	5.40721	119	119	63	75	NA	NA	NA	NA	0.91166	0.8133	5.42068	361	360	131	150	0.935	0.737	1.187	0.58248	0.58255	0.98472
TSPYL4	23270_at	bulk	0.71869	6.5	1678	102	771	43	0.981	0.721	1.334	0.90302	0.90308	0.96534	0.96534	0.9041	5.77293	165	165	73	75	NA	NA	NA	NA	0.90149	0.80184	5.7461	119	119	73	65	NA	NA	NA	NA	0.61289	0.26373	5.90687	361	360	115	166	1.395	1.099	1.769	0.0061552	0.0059128	0.12186
YTHDF2	51441_at	bulk	0.54999	8.8445	891	889	451	363	0.853	0.742	0.98	0.024775	0.024614	0.15936	0.1562	0.75578	9.15632	165	165	77	71	NA	NA	NA	NA	0.76372	0.75397	9.04774	119	119	64	74	NA	NA	NA	NA	0.02999	0.88544	9.16847	361	360	140	141	0.937	0.742	1.185	0.58747	0.58705	0.59835
ACVR2B	93_at	bulk	0.55404	6.5	1753	27	795	19	0.75	0.468	1.204	0.23348	0.23215	0.54073	0.53654	0.42508	5.79978	165	165	68	80	1.097	0.791	1.519	0.57981	0.58051	0.23031	6.5	237	1	137	1	NA	NA	NA	NA	0.81859	0.2915	5.85803	361	360	123	158	1.065	0.838	1.353	0.60664	0.6064	0.88236
APOL4	80832_at	bulk	0.0084222	5.57855	890	890	399	415	1.166	1.016	1.338	0.028941	0.028795	0.1741	0.17083	0.83168	5.77447	165	165	73	75	NA	NA	NA	NA	0.75518	0.30103	5.79155	119	119	63	75	NA	NA	NA	NA	0.26347	0.21001	5.82339	361	360	128	153	1.197	0.944	1.519	0.13807	0.13741	0.83061
OR52I2	143502_at	bulk	0.73651	5.33894	890	890	387	427	1.228	1.07	1.41	0.0034374	0.0033836	0.04738	0.045015	0.12365	5.42624	165	165	73	75	NA	NA	NA	NA	0.81103	0.49119	5.44445	119	119	63	75	NA	NA	NA	NA	0.51747	0.62579	5.46871	361	360	110	171	1.619	1.272	2.061	9.0142e-05	7.7272e-05	0.27582
LILRA5	353514_at	bulk	1.263e-05	6.5	1047	733	461	353	1.244	1.083	1.429	0.0020467	0.002006	0.033816	0.031999	0.21767	7.399	165	165	75	73	NA	NA	NA	NA	0.96878	0.72499	7.13062	119	119	61	77	NA	NA	NA	NA	0.72751	0.66068	6.5	709	12	277	4	NA	NA	NA	NA	0.84992	0.46349
OSGIN1	29948_at	bulk	0.14959	6.86519	890	890	399	415	1.078	0.939	1.237	0.2842	0.28407	0.59413	0.59203	0.1553	7.14837	165	165	77	71	NA	NA	NA	NA	0.50253	0.28072	7.67133	119	119	65	73	NA	NA	NA	NA	0.70126	0.74506	6.7075	361	360	111	170	1.487	1.167	1.893	0.0013117	0.0012231	0.45684
SYT10	341359_at	bulk	0.64174	5.34729	890	890	397	417	1.107	0.965	1.271	0.1465	0.14631	0.43036	0.42739	0.38734	5.37815	165	165	73	75	NA	NA	NA	NA	0.90581	0.5441	5.38528	119	119	64	74	NA	NA	NA	NA	0.33314	0.15429	5.39743	361	360	113	168	1.445	1.136	1.837	0.0026897	0.0025478	0.76255
SMR3B	10879_at	bulk	0.38378	6.5	1775	5	813	1	0.338	0.047	2.399	0.27775	0.25448	0.5874	0.56257	0.97145	5.47584	165	165	74	74	NA	NA	NA	NA	0.98186	0.83921	5.40411	119	119	61	77	NA	NA	NA	NA	0.69865	0.38727	5.46352	361	360	112	169	1.375	1.08	1.752	0.0097528	0.0094445	0.35782
GBP1	2633_at	bulk	5.8997e-06	7.78646	891	889	418	396	1.228	1.069	1.41	0.0036896	0.003633	0.049611	0.047103	0.31692	9.69965	165	165	88	60	NA	NA	NA	NA	0.017748	0.22941	8.96897	119	119	74	64	NA	NA	NA	NA	0.39649	0.44945	7.52309	361	360	133	148	1.14	0.901	1.442	0.27464	0.2746	0.79119
FAM207A	85395_at	bulk	3.6395e-06	7.25518	890	890	400	414	1.242	1.082	1.425	0.0020199	0.0019802	0.033568	0.031766	0.72535	8.13632	165	165	65	83	1.329	0.96	1.839	0.086696	0.085813	0.12297	7.80335	119	119	64	74	NA	NA	NA	NA	0.57656	0.63662	7.47816	361	360	131	150	1.158	0.914	1.467	0.22477	0.22449	0.98638
PBX1	5087_at	bulk	0.89139	7.44527	890	890	353	461	1.222	1.063	1.405	0.0049026	0.0048355	0.059782	0.056803	0.99133	7.46455	165	165	65	83	1.182	0.852	1.638	0.31631	0.31564	0.92915	8.29108	119	119	63	75	NA	NA	NA	NA	0.60695	0.52575	7.97459	361	360	113	168	1.297	1.019	1.651	0.034464	0.033924	0.65517
ZNF234	10780_at	bulk	0.061215	6.87925	890	890	377	437	1.132	0.985	1.301	0.08121	0.081052	0.31191	0.30809	0.55603	6.96457	165	165	74	74	NA	NA	NA	NA	0.85472	0.27895	7.04582	119	119	69	69	NA	NA	NA	NA	0.028087	0.28929	7.15714	361	360	128	153	1.126	0.886	1.43	0.33155	0.33174	0.90624
NDUFA7	4701_at	bulk	0.0048917	9.58051	890	890	415	399	0.937	0.816	1.075	0.35051	0.35017	0.65532	0.65312	0.29166	9.5833	165	165	79	69	NA	NA	NA	NA	0.19022	0.7651	9.67307	119	119	64	74	NA	NA	NA	NA	0.91067	0.14762	10.0941	362	359	129	152	1.102	0.869	1.397	0.42267	0.42292	0.40507
STIP1	10963_at	bulk	2.5426e-05	9.42939	890	890	348	466	1.41	1.227	1.621	1.3282e-06	1.1809e-06	0.00027275	0.00016647	0.8416	10.1494	165	165	68	80	1.102	0.796	1.525	0.55781	0.558	0.88441	10.3755	119	119	59	79	1.023	0.721	1.452	0.89841	0.89874	0.60399	9.55677	361	360	120	161	1.066	0.839	1.356	0.59991	0.60001	0.49664
RPS5	6193_at	bulk	0.085867	13.0743	890	890	480	334	0.779	0.677	0.897	0.00050498	0.00048834	0.013749	0.012577	0.89446	13.2294	165	165	74	74	NA	NA	NA	NA	0.96939	0.85228	12.8969	119	119	74	64	NA	NA	NA	NA	0.29585	0.30963	13.338	362	359	175	106	0.723	0.567	0.922	0.0088383	0.008551	0.45024
MRPL49	740_at	bulk	0.24779	7.77196	890	890	382	432	1.243	1.082	1.427	0.0020571	0.0020175	0.033875	0.032054	0.25916	7.93623	165	165	71	77	NA	NA	NA	NA	0.32422	0.29976	8.12908	119	119	66	72	NA	NA	NA	NA	0.43449	0.29232	8.163	361	360	113	168	1.488	1.171	1.89	0.0011257	0.0010447	0.10577
SVBP	374969_at	bulk	0.48513	9.62059	890	890	442	372	0.887	0.773	1.019	0.089938	0.089713	0.32933	0.32537	0.98155	10.145	165	165	68	80	1.187	0.859	1.642	0.29884	0.29825	0.89471	9.78237	119	119	63	75	NA	NA	NA	NA	0.59281	0.52302	9.96867	361	360	149	132	0.742	0.585	0.941	0.013862	0.013523	0.27601
HSD17B7	51478_at	bulk	0.020463	10.9166	893	887	353	461	1.107	0.963	1.274	0.15363	0.15352	0.44069	0.43809	0.86293	9.86191	165	165	66	82	1.182	0.853	1.638	0.31499	0.31452	0.64471	9.7518	119	119	64	74	NA	NA	NA	NA	0.17825	0.46235	9.31259	361	360	103	178	1.379	1.078	1.764	0.010613	0.010291	0.33767
FHL3	2275_at	bulk	0.011512	7.79345	890	890	423	391	0.985	0.858	1.13	0.82728	0.82747	0.93666	0.93677	0.44387	8.08653	165	165	66	82	1.448	1.045	2.005	0.026049	0.025263	0.81289	7.75649	119	119	65	73	NA	NA	NA	NA	0.87633	0.70411	8.03573	361	360	133	148	1.002	0.79	1.269	0.98942	0.98926	0.92263
KMT2C	58508_at	bulk	0.88029	6.5	1097	683	434	380	1.102	0.958	1.269	0.17317	0.17311	0.46746	0.46446	0.46902	6.61512	165	165	75	73	NA	NA	NA	NA	0.35286	0.66314	6.87891	119	119	63	75	NA	NA	NA	NA	0.22717	0.84816	6.57413	361	360	100	181	1.313	1.024	1.684	0.031749	0.031289	0.80246
GIT2	9815_at	bulk	0.02239	6.5	1253	527	598	216	1.127	0.964	1.319	0.1333	0.13307	0.40969	0.40659	0.14234	6.80349	165	165	80	68	NA	NA	NA	NA	0.64523	0.46081	6.62834	119	119	67	71	NA	NA	NA	NA	0.2479	0.5169	6.52086	361	360	133	148	1.344	1.062	1.702	0.01405	0.013689	0.69372
PRKCSH	5589_at	bulk	0.096493	8.75131	890	890	385	429	1.075	0.936	1.235	0.30501	0.3049	0.61322	0.6108	0.4966	9.16281	165	165	70	78	NA	NA	NA	NA	0.38747	0.85936	9.17404	119	119	63	75	NA	NA	NA	NA	0.79533	0.84388	9.00371	361	360	113	168	1.32	1.037	1.679	0.023936	0.023498	0.97704
SCHIP1	29970_at	bulk	1.5425e-05	6.68917	890	890	436	378	1.017	0.885	1.168	0.81179	0.81138	0.93051	0.93018	0.94924	7.75355	165	165	66	82	1.455	1.051	2.013	0.023722	0.022931	0.7245	6.5	140	98	78	60	NA	NA	NA	NA	0.025982	0.6184	6.57145	361	360	146	135	0.896	0.708	1.132	0.35684	0.35693	0.22793
CX3CL1	6376_at	bulk	6.4191e-07	7.32391	890	890	428	386	0.957	0.834	1.098	0.52763	0.52764	0.78315	0.78274	0.49887	7.14512	165	165	73	75	NA	NA	NA	NA	0.58907	0.94873	6.5	237	1	137	1	NA	NA	NA	NA	3.8656e-06	0.12273	-0.46325	361	360	139	142	1.042	0.825	1.317	0.7307	0.73089	0.32362
CDK17	5128_at	bulk	0.72915	6.5	1779	1	813	1	4.731	0.664	33.691	0.1207	0.086689	0.38933	0.31959	0.50765	5.73902	165	165	70	78	NA	NA	NA	NA	0.54996	0.75602	5.82733	119	119	57	81	1.387	0.983	1.957	0.062595	0.06146	0.41388	5.87953	361	360	113	168	1.468	1.154	1.868	0.0017459	0.0016362	0.89018
NODAL	4838_at	bulk	0.70757	5.6502	890	890	395	419	1.118	0.974	1.282	0.11366	0.11337	0.37577	0.37202	0.18648	5.74425	165	165	72	76	NA	NA	NA	NA	0.51946	0.04612	5.79246	120	118	69	69	NA	NA	NA	NA	0.66328	0.45159	5.76903	361	360	112	169	1.353	1.064	1.721	0.013791	0.013436	0.40037
NA	124685_at	bulk	0.92025	5.40726	890	890	398	416	1.086	0.946	1.246	0.24062	0.24065	0.54777	0.54565	0.21169	5.47816	167	163	80	68	NA	NA	NA	NA	0.29875	0.96986	5.49913	119	119	62	76	NA	NA	NA	NA	0.94977	0.71954	5.50995	361	360	122	159	1.179	0.928	1.497	0.17788	0.17745	0.8548
RPS3A	6189_at	bulk	0.38612	7.4946	890	890	467	347	0.736	0.641	0.847	1.7e-05	1.5795e-05	0.0015643	0.0011982	0.72093	7.72045	165	165	75	73	NA	NA	NA	NA	0.92542	0.20704	7.66761	119	119	73	65	NA	NA	NA	NA	0.29541	0.28233	7.92991	361	360	160	121	0.658	0.519	0.833	0.00051415	0.00046744	0.41966
ECE2	9718_at	bulk	5.0489e-11	7.31538	890	890	383	431	1.335	1.163	1.532	3.9641e-05	3.7286e-05	0.0027549	0.002239	0.63613	8.73701	165	165	66	82	1.278	0.924	1.768	0.13807	0.13699	0.64575	8.42891	119	119	65	73	NA	NA	NA	NA	0.86993	0.49341	7.48123	361	360	138	143	1.056	0.835	1.335	0.6512	0.65084	0.093459
NACC2	138151_at	bulk	2.164e-07	6.5	1319	461	573	241	1.29	1.109	1.501	0.00094593	0.00091696	0.020656	0.019131	0.83338	6.97922	165	165	62	86	1.521	1.095	2.112	0.012307	0.011723	0.12543	6.90081	119	119	60	78	NA	NA	NA	NA	0.36563	0.042074	6.5	693	28	263	18	NA	NA	NA	NA	0.40017	0.60052
EPC2	26122_at	bulk	0.0055101	6.5	1776	4	813	1	0.329	0.046	2.342	0.26701	0.24282	0.57749	0.5485	0.17281	5.87609	165	165	75	73	NA	NA	NA	NA	0.6138	0.85463	5.86981	119	119	62	76	NA	NA	NA	NA	0.89503	0.13548	5.91037	361	360	114	167	1.393	1.095	1.772	0.0069376	0.006705	0.75287
MKKS	8195_at	bulk	0.068561	8.80517	891	889	397	417	0.988	0.861	1.134	0.8656	0.86582	0.9509	0.95085	0.22553	8.89412	165	165	73	75	NA	NA	NA	NA	0.89035	0.92353	8.94635	119	119	74	64	NA	NA	NA	NA	0.064157	0.81093	9.06183	362	359	126	155	0.983	0.774	1.249	0.89094	0.89106	0.2412
PILRA	29992_at	bulk	0.10414	7.27842	890	890	385	429	1.27	1.106	1.458	0.00070938	0.00069047	0.017407	0.016024	0.21652	7.95707	165	165	76	72	NA	NA	NA	NA	0.91554	0.82276	7.94883	119	119	65	73	NA	NA	NA	NA	0.66913	0.91626	7.32112	361	360	134	147	1.151	0.909	1.458	0.2421	0.24207	0.14081
PRPF40A	55660_at	bulk	0.01816	7.91336	890	890	351	463	1.34	1.166	1.541	3.9232e-05	3.699e-05	0.0027527	0.0022364	0.066531	8.41769	165	165	76	72	NA	NA	NA	NA	0.80521	0.96564	8.34678	119	119	66	72	NA	NA	NA	NA	0.46571	0.75253	8.11046	361	360	99	182	1.666	1.3	2.135	5.4794e-05	4.5834e-05	0.48764
COMMD8	54951_at	bulk	0.79486	7.87467	890	890	461	353	1.046	0.908	1.205	0.53227	0.53213	0.78634	0.78561	0.33752	8.25105	165	165	79	69	NA	NA	NA	NA	0.98796	0.452	7.81947	119	119	71	67	NA	NA	NA	NA	0.07898	0.65051	8.23515	361	360	158	123	1.121	0.884	1.422	0.34626	0.34568	0.87664
ZWINT	11130_at	bulk	0.0050002	7.43919	890	890	386	428	1.302	1.134	1.494	0.00018155	0.00017399	0.0075193	0.0065099	0.7541	8.31132	165	165	65	83	1.407	1.017	1.948	0.039523	0.038572	0.095227	8.48309	120	118	69	69	NA	NA	NA	NA	0.54152	0.17002	7.59074	361	360	130	151	1.056	0.834	1.337	0.64881	0.64854	0.48875
CCDC86	79080_at	bulk	0.00019702	8.19723	890	890	390	424	1.241	1.081	1.424	0.0021326	0.0020902	0.03463	0.032842	0.39568	9.0828	165	165	71	77	NA	NA	NA	NA	0.42407	0.80413	8.75894	119	119	65	73	NA	NA	NA	NA	0.72418	0.53795	8.45537	361	360	128	153	1.136	0.895	1.441	0.29446	0.29418	0.2493
TFAM	7019_at	bulk	0.063624	8.37193	890	890	400	414	1.008	0.879	1.157	0.90876	0.90877	0.96678	0.96677	0.70739	8.88701	165	165	72	76	NA	NA	NA	NA	0.97843	0.78035	8.62857	119	119	63	75	NA	NA	NA	NA	0.76812	0.61688	8.32197	361	360	137	144	0.878	0.694	1.111	0.27992	0.27966	0.87177
TNFRSF4	7293_at	bulk	0.0024483	7.39671	891	889	396	418	1.121	0.977	1.286	0.10403	0.10397	0.35724	0.35413	0.0064304	8.2772	165	165	79	69	NA	NA	NA	NA	0.035978	0.41429	8.37184	119	119	67	71	NA	NA	NA	NA	0.087764	0.95791	7.73498	361	360	131	150	0.997	0.787	1.262	0.9795	0.97953	0.44691
RPS28	6234_at	bulk	0.44669	11.6828	893	887	446	368	0.786	0.685	0.903	0.0006483	0.00062891	0.016311	0.014988	0.70353	11.9367	165	165	75	73	NA	NA	NA	NA	0.84887	0.801	11.804	119	119	69	69	NA	NA	NA	NA	0.31038	0.86648	12.0376	361	360	154	127	0.688	0.543	0.872	0.0019594	0.0018489	0.82896
OR2M1P	388762_at	bulk	0.87679	5.39151	890	890	397	417	1.138	0.992	1.306	0.065487	0.065285	0.27785	0.27358	0.64593	5.45439	165	165	64	84	1.431	1.033	1.983	0.031118	0.030253	0.14446	5.48036	119	119	64	74	NA	NA	NA	NA	0.67053	0.44328	5.50036	361	360	124	157	1.156	0.911	1.466	0.23298	0.23238	0.17937
UBE2Z	65264_at	bulk	0.5909	6.88763	890	890	362	452	1.175	1.021	1.351	0.024274	0.024128	0.15777	0.15467	0.7238	7.15406	165	165	79	69	NA	NA	NA	NA	0.17076	0.64044	7.66219	119	119	66	72	NA	NA	NA	NA	0.12261	0.10382	7.07425	361	360	112	169	1.314	1.03	1.675	0.027673	0.027223	0.71667
TMBIM6	7009_at	bulk	6.1269e-06	12.6037	896	884	382	432	1.031	0.898	1.183	0.66316	0.66317	0.86218	0.86194	0.61335	11.965	165	165	72	76	NA	NA	NA	NA	0.65859	0.30748	12.7946	119	119	60	78	NA	NA	NA	NA	0.70375	0.35623	13.1104	361	360	111	170	1.405	1.104	1.789	0.0057502	0.0055198	0.20088
EBLN1	340900_at	bulk	0.35851	5.45832	890	890	376	438	1.23	1.071	1.412	0.0032927	0.0032383	0.046152	0.043905	0.56805	5.51346	165	165	76	72	NA	NA	NA	NA	0.8401	0.46547	5.48184	119	119	62	76	NA	NA	NA	NA	0.56755	0.80727	5.53512	361	360	121	160	1.246	0.981	1.581	0.07103	0.070431	0.038341
BIN1	274_at	bulk	0.61894	7.81091	890	890	395	419	1.034	0.901	1.187	0.6298	0.62987	0.84501	0.84492	0.83384	8.2803	165	165	73	75	NA	NA	NA	NA	0.64031	0.58329	7.80755	119	119	69	69	NA	NA	NA	NA	0.19109	0.98475	6.87332	361	360	112	169	1.331	1.045	1.694	0.020311	0.019932	0.31361
VAX1	11023_at	bulk	0.92702	5.43047	890	890	407	407	1.032	0.9	1.184	0.65222	0.65256	0.85645	0.85667	0.17294	5.56838	165	165	79	69	NA	NA	NA	NA	0.22358	0.33193	5.54547	119	119	62	76	NA	NA	NA	NA	0.90445	0.6559	5.5627	361	360	121	160	1.165	0.917	1.479	0.21035	0.2099	0.039787
OR13C2	392376_at	bulk	0.99324	5.34929	890	890	375	439	1.214	1.058	1.394	0.0058007	0.0057239	0.066593	0.063205	0.042372	5.3994	165	165	61	87	1.497	1.079	2.078	0.015841	0.015146	0.33099	5.39234	119	119	61	77	NA	NA	NA	NA	0.080431	0.74813	5.40501	361	360	117	164	1.228	0.965	1.562	0.09507	0.094535	0.21874
ABCC10	89845_at	bulk	2.7239e-05	6.5	1176	604	498	316	1.141	0.989	1.316	0.070554	0.070435	0.28807	0.28397	0.69241	6.85262	166	164	58	90	1.706	1.225	2.375	0.0015708	0.0013817	0.71358	6.88496	119	119	61	77	NA	NA	NA	NA	0.76206	0.60769	6.5	407	314	119	162	1.325	1.041	1.686	0.021992	0.021575	0.41111
NA	203429_at	bulk	0.76846	5.43762	890	890	399	415	1.026	0.894	1.177	0.71838	0.7186	0.88742	0.88747	0.9155	5.52126	165	165	80	68	NA	NA	NA	NA	0.2218	0.97574	5.47536	119	119	64	74	NA	NA	NA	NA	0.85383	0.4086	5.53593	361	360	121	160	1.091	0.858	1.388	0.47572	0.47545	0.48392
CLLU1OS	574016_at	bulk	0.12287	6.5	1750	30	807	7	0.516	0.245	1.086	0.081576	0.076144	0.31224	0.29652	0.82611	6.5	316	14	146	2	NA	NA	NA	NA	0.060507	0.78253	5.80711	119	119	64	74	NA	NA	NA	NA	0.80504	0.75133	5.50363	361	360	129	152	0.985	0.778	1.247	0.89947	0.89999	0.63956
ACOXL-AS1	400997_at	bulk	0.9199	5.50667	890	890	405	409	1.105	0.963	1.268	0.15355	0.15335	0.44053	0.43783	0.60914	5.62321	165	165	72	76	NA	NA	NA	NA	0.59763	0.96816	5.63638	119	119	57	81	1.304	0.923	1.843	0.13259	0.13169	0.51932	5.66428	361	360	115	166	1.389	1.092	1.767	0.0073923	0.0071203	0.0044252
CBLN2	147381_at	bulk	0.013787	6.5	1348	432	614	200	0.998	0.851	1.171	0.979	0.97872	0.99228	0.9921	0.02308	6.5	315	15	139	9	NA	NA	NA	NA	0.40033	0.50209	6.5	158	80	89	49	NA	NA	NA	NA	0.73534	0.79984	8.11072	361	360	122	159	1.019	0.802	1.295	0.8768	0.87651	0.047223
RGS8	85397_at	bulk	0.85978	5.46476	890	890	400	414	1.165	1.015	1.337	0.03004	0.029916	0.17797	0.17428	0.059364	5.57541	165	165	62	86	1.435	1.034	1.992	0.030856	0.030038	0.59032	5.58882	119	119	62	76	NA	NA	NA	NA	0.57057	0.19183	5.60703	361	360	120	161	1.236	0.973	1.571	0.082349	0.081809	0.46574
LHFPL3-AS1	645591_at	bulk	0.57016	5.4665	890	890	394	420	1.042	0.908	1.196	0.55513	0.55524	0.79926	0.79891	0.78581	5.55291	165	165	80	68	NA	NA	NA	NA	0.2106	0.29786	5.55461	119	119	65	73	NA	NA	NA	NA	0.31877	0.39081	5.60256	361	360	120	161	1.207	0.949	1.534	0.12462	0.12432	0.61444
LOC401261	401261_at	bulk	0.019578	7.46322	890	890	329	485	1.083	0.939	1.249	0.27434	0.27431	0.58431	0.58221	0.90966	7.21907	165	165	71	77	NA	NA	NA	NA	0.54164	0.23151	7.58477	119	119	62	76	NA	NA	NA	NA	0.1135	0.13311	7.74275	361	360	94	187	1.322	1.026	1.704	0.030916	0.030446	0.44459
GUSBP11	91316_at	bulk	0.11338	5.60499	890	890	413	401	1.088	0.948	1.248	0.23199	0.232	0.53905	0.53644	0.20835	5.74603	165	165	69	79	1.149	0.831	1.589	0.40073	0.40045	0.67084	5.75058	119	119	65	73	NA	NA	NA	NA	0.77815	0.10837	5.79322	361	360	105	176	1.559	1.221	1.992	0.00036929	0.00033125	0.42943
ZNF618	114991_at	bulk	0.80584	7.36127	890	890	338	476	1.135	0.985	1.308	0.07921	0.079077	0.30822	0.30425	0.91707	7.70753	165	165	65	83	1.203	0.867	1.67	0.2681	0.26765	0.4001	7.64014	119	119	57	81	1.09	0.769	1.546	0.62804	0.62785	0.91851	7.60637	361	360	97	184	1.37	1.066	1.762	0.014097	0.013733	0.13198
SESTD1	91404_at	bulk	0.21646	7.67887	890	890	399	415	1.17	1.02	1.343	0.025186	0.02504	0.16062	0.1576	0.24806	7.70525	165	165	70	78	NA	NA	NA	NA	0.18459	0.40724	6.88758	119	119	69	69	NA	NA	NA	NA	0.89828	0.64877	7.96826	361	360	119	162	1.368	1.078	1.735	0.0099052	0.0096222	0.38097
CUX1	1523_at	bulk	0.010981	7.48898	890	890	362	452	1.242	1.081	1.427	0.0021876	0.0021462	0.035264	0.033457	0.81541	8.00453	165	165	63	85	1.44	1.039	1.997	0.028637	0.027858	0.71619	7.97157	119	119	68	70	NA	NA	NA	NA	0.13893	0.82387	7.70106	361	360	115	166	1.139	0.894	1.451	0.29139	0.29115	0.062896
GADD45A	1647_at	bulk	0.53709	8.16764	890	890	473	341	0.812	0.706	0.934	0.0035369	0.0034805	0.048145	0.045753	0.53285	8.29004	165	165	78	70	NA	NA	NA	NA	0.93089	0.3022	8.18698	119	119	71	67	NA	NA	NA	NA	0.98994	0.38214	8.37951	361	360	167	114	0.715	0.563	0.907	0.0057989	0.0055759	0.69674
ZNF485	220992_at	bulk	0.94987	6.5	1436	344	638	176	1.116	0.944	1.319	0.1985	0.19831	0.50253	0.49882	0.081011	6.56234	165	165	75	73	NA	NA	NA	NA	0.68307	0.030713	6.58134	119	119	65	73	NA	NA	NA	NA	0.41589	0.17255	6.5	361	360	117	164	1.201	0.945	1.526	0.13372	0.13348	0.22118
ATR	545_at	bulk	0.62496	6.5	1774	6	809	5	3.336	1.383	8.045	0.0073186	0.0044212	0.07754	0.053912	0.65817	6.5	328	2	147	1	NA	NA	NA	NA	0.44478	0.63763	5.74116	119	119	72	66	NA	NA	NA	NA	0.015979	0.63528	5.72724	361	360	116	165	1.518	1.194	1.93	0.00065782	0.00060221	0.52048
BCAS1	8537_at	bulk	0.00010379	6.5	1070	710	453	361	1.226	1.068	1.409	0.0039094	0.0038482	0.05163	0.049016	0.1677	6.5	326	4	146	2	NA	NA	NA	NA	0.79455	0.61139	6.74644	119	119	66	72	NA	NA	NA	NA	0.91262	0.99828	7.02923	361	360	116	165	1.447	1.14	1.838	0.002431	0.0022941	0.36308
SCP2	6342_at	bulk	0.099702	6.5	1031	749	520	294	0.893	0.774	1.031	0.12239	0.12219	0.39221	0.38815	0.48772	6.5	306	24	138	10	NA	NA	NA	NA	0.71907	0.47234	6.5	218	20	127	11	NA	NA	NA	NA	0.49864	0.93221	6.73863	361	360	143	138	1.13	0.891	1.433	0.31536	0.31489	0.41368
BRD8	10902_at	bulk	4.4578e-06	7.60855	891	889	401	413	0.997	0.868	1.144	0.96172	0.96167	0.98603	0.98605	0.87749	7.01161	165	165	75	73	NA	NA	NA	NA	0.90808	0.44612	6.89924	119	119	68	70	NA	NA	NA	NA	0.69924	0.83368	7.80639	361	360	117	164	1.323	1.042	1.679	0.021396	0.020961	0.29847
B4GALNT4	338707_at	bulk	0.076973	6.61641	890	890	372	442	0.947	0.824	1.089	0.44717	0.44695	0.72751	0.72661	0.15284	6.7224	165	165	64	84	1.415	1.02	1.961	0.037447	0.036534	0.29347	6.8018	119	119	66	72	NA	NA	NA	NA	0.057264	0.36828	7.10884	361	360	122	159	1.018	0.801	1.294	0.88421	0.88408	0.22423
AK3	50808_at	bulk	0.031895	9.44391	890	890	440	374	0.736	0.641	0.845	1.3439e-05	1.2453e-05	0.0012967	0.00097832	0.95203	9.22359	165	165	77	71	NA	NA	NA	NA	0.61619	0.71825	8.48363	119	119	65	73	NA	NA	NA	NA	0.53001	0.26802	9.31302	361	360	148	133	0.788	0.623	0.996	0.046482	0.046023	0.065209
GRWD1	83743_at	bulk	0.98479	8.18512	890	890	347	467	1.25	1.086	1.437	0.0018086	0.0017701	0.031341	0.029565	0.86846	8.41665	165	165	58	90	1.653	1.187	2.302	0.0029106	0.0026286	0.38725	8.51778	119	119	61	77	NA	NA	NA	NA	0.5938	0.31836	8.38427	361	360	119	162	1.028	0.808	1.307	0.82235	0.82204	0.5723
C2	717_at	bulk	0.0058811	6.99993	890	890	373	441	1.315	1.145	1.509	0.00010193	9.6958e-05	0.0050523	0.0042921	0.38444	7.83194	165	165	72	76	NA	NA	NA	NA	0.98826	0.33605	7.93649	119	119	68	70	NA	NA	NA	NA	0.10679	0.66069	7.09803	361	360	102	179	1.818	1.424	2.321	1.6072e-06	1.1281e-06	0.89435
FAM9C	171484_at	bulk	0.62908	6.5	1772	8	808	6	3.133	1.4	7.008	0.0054423	0.0033621	0.063818	0.044867	0.27512	6.5	328	2	147	1	NA	NA	NA	NA	0.99847	0.91986	6.5	236	2	136	2	NA	NA	NA	NA	0.0040242	0.58866	5.54683	361	360	102	179	1.4	1.094	1.792	0.0074288	0.0071683	0.7387
LONP2	83752_at	bulk	0.14861	6.84262	890	890	347	467	1.152	1.001	1.326	0.048115	0.047934	0.23393	0.22991	0.60487	6.5	306	24	137	11	NA	NA	NA	NA	0.26873	0.89982	6.71788	119	119	60	78	NA	NA	NA	NA	0.72821	0.99777	6.54925	361	360	122	159	1.08	0.85	1.372	0.52909	0.52929	0.8562
BCL2L1	598_at	bulk	0.0092605	10.5351	891	889	366	448	1.142	0.994	1.313	0.060343	0.060198	0.266	0.26233	0.89348	10.1825	165	165	71	77	NA	NA	NA	NA	0.48576	0.4731	11.0655	119	119	58	80	1.113	0.789	1.571	0.54056	0.54079	0.49492	10.9417	361	360	112	169	1.332	1.044	1.698	0.020846	0.02044	0.70631
HPD	3242_at	bulk	0.36115	6.5	1762	18	803	11	1.532	0.845	2.779	0.15997	0.15673	0.44985	0.44316	0.13688	5.4277	165	165	78	70	NA	NA	NA	NA	0.14886	0.67733	6.5	231	7	134	4	NA	NA	NA	NA	0.72018	0.70494	5.14914	361	360	117	164	1.353	1.065	1.717	0.013195	0.012842	0.10758
ANHX	647589_at	bulk	0.47071	5.56869	890	890	413	401	0.939	0.818	1.077	0.36784	0.36788	0.66879	0.66722	0.24368	5.64812	165	165	75	73	NA	NA	NA	NA	0.61349	0.43266	5.66802	119	119	67	71	NA	NA	NA	NA	0.18147	0.84014	5.62474	361	360	110	171	1.422	1.116	1.811	0.0043603	0.0041682	0.63214
MAGEB6	158809_at	bulk	0.33183	5.51502	890	890	416	398	0.94	0.819	1.078	0.37669	0.37669	0.67503	0.67282	0.62005	5.65466	165	165	73	75	NA	NA	NA	NA	0.81513	0.62227	5.63028	119	119	65	73	NA	NA	NA	NA	0.36651	0.64289	5.69911	361	360	127	154	0.947	0.747	1.202	0.65677	0.65646	0.10055
KDM5A	5927_at	bulk	0.46404	8.83218	892	888	377	437	1.108	0.965	1.273	0.14627	0.14606	0.43012	0.42705	0.5046	9.41113	165	165	75	73	NA	NA	NA	NA	0.367	0.37485	9.24233	119	119	63	75	NA	NA	NA	NA	0.79228	0.78285	9.00073	361	360	132	149	0.922	0.726	1.172	0.50906	0.50904	0.4725
SLC6A8	6535_at	bulk	0.18747	6.67641	890	890	357	457	1.219	1.06	1.401	0.0053851	0.0053139	0.063476	0.060148	0.70473	7.2642	165	165	66	82	1.205	0.87	1.669	0.26089	0.26057	0.67265	7.36001	119	119	66	72	NA	NA	NA	NA	0.13027	0.60733	6.81237	361	360	131	150	0.904	0.714	1.146	0.40618	0.40583	0.99726
PGLYRP4	57115_at	bulk	2.4306e-05	6.5	1775	5	811	3	0.643	0.202	2.045	0.45425	0.45061	0.73267	0.72913	0.46952	5.8979	165	165	73	75	NA	NA	NA	NA	0.94272	0.73326	5.90286	119	119	73	65	NA	NA	NA	NA	0.0074173	0.18068	5.82518	361	360	138	143	0.755	0.595	0.957	0.02021	0.019786	0.63643
DHX57	90957_at	bulk	0.18147	6.5	1731	49	791	23	0.696	0.456	1.062	0.09253	0.090936	0.33463	0.32767	0.61903	6.5	326	4	146	2	NA	NA	NA	NA	0.42428	0.57591	6.5	236	2	137	1	NA	NA	NA	NA	0.78305	0.73555	5.9594	361	360	120	161	1.161	0.913	1.475	0.22368	0.22329	0.69009
PCDHB13	56123_at	bulk	0.37788	6.5	1775	5	812	2	0.907	0.226	3.633	0.8903	0.89036	0.96007	0.95998	0.41436	5.59866	165	165	63	85	1.481	1.069	2.053	0.018261	0.017588	0.9643	5.72958	119	119	72	66	NA	NA	NA	NA	0.041915	0.41408	5.75411	361	360	111	170	1.281	1.006	1.63	0.044383	0.043879	0.6595
TXNRD1	7296_at	bulk	0.0060348	7.08125	890	890	395	419	1.401	1.219	1.611	2.0471e-06	1.8414e-06	0.00036007	0.00023312	0.26773	7.72771	165	165	80	68	NA	NA	NA	NA	0.61119	0.83115	7.53574	119	119	69	69	NA	NA	NA	NA	0.16418	0.06392	7.20212	361	360	123	158	1.672	1.32	2.118	2.0386e-05	1.651e-05	0.26623
AP1B1	162_at	bulk	0.74608	8.03611	891	889	366	448	1.231	1.072	1.414	0.0031957	0.0031459	0.045176	0.042953	0.88583	8.12954	165	165	70	78	NA	NA	NA	NA	0.58341	0.48566	8.47001	119	119	72	66	NA	NA	NA	NA	0.03035	0.63718	7.9043	361	360	107	174	1.499	1.177	1.909	0.0010267	0.00095096	0.53894
PDE1A	5136_at	bulk	0.026589	6.50713	890	890	461	353	0.691	0.602	0.794	1.8398e-07	1.5719e-07	7.0121e-05	3.2887e-05	0.28535	6.5	318	12	144	4	NA	NA	NA	NA	0.48384	0.84277	6.5	223	15	128	10	NA	NA	NA	NA	0.28292	0.68639	6.77294	362	359	152	129	0.7	0.552	0.887	0.0030947	0.002953	0.76567
MMP19	4327_at	bulk	0.77879	6.5	1770	10	812	2	0.606	0.151	2.429	0.47976	0.47522	0.75114	0.74685	0.58203	5.43525	165	165	71	77	NA	NA	NA	NA	0.10357	0.75565	5.32387	119	119	70	68	NA	NA	NA	NA	0.10015	0.28941	5.34291	361	360	149	132	0.855	0.676	1.082	0.19289	0.1927	0.12152
RPL21	6144_at	bulk	0.12036	9.64386	890	890	484	330	0.785	0.681	0.905	0.00082082	0.00079845	0.01897	0.017542	0.93281	9.2552	165	165	81	67	NA	NA	NA	NA	0.50258	0.36556	7.95235	119	119	77	61	NA	NA	NA	NA	0.73399	0.70622	9.01659	361	360	177	104	0.724	0.567	0.925	0.0098247	0.009534	0.86358
AGAP11	119385_at	bulk	0.78291	5.47128	890	890	401	413	1.07	0.932	1.227	0.33744	0.33714	0.64366	0.64192	0.68504	5.53974	165	165	74	74	NA	NA	NA	NA	0.96604	0.33218	5.55917	119	119	64	74	NA	NA	NA	NA	0.97263	0.99137	5.58075	361	360	112	169	1.356	1.065	1.725	0.013283	0.012925	0.047597
APOE	348_at	bulk	0.025522	11.6714	891	889	394	420	1.194	1.041	1.37	0.011496	0.011397	0.10154	0.097979	0.86586	12.4465	165	165	82	66	NA	NA	NA	NA	0.051235	0.82211	12.7298	119	119	61	77	NA	NA	NA	NA	0.57269	0.89752	11.9215	361	360	133	148	1.058	0.836	1.338	0.64049	0.64083	0.79796
CC2D1B	200014_at	bulk	0.95853	6.53578	890	890	371	443	1.058	0.921	1.216	0.42519	0.42535	0.71218	0.71155	0.93632	6.74974	165	165	71	77	NA	NA	NA	NA	0.65086	0.64993	6.8414	119	119	66	72	NA	NA	NA	NA	0.15794	0.65905	6.64273	361	360	111	170	1.363	1.07	1.737	0.012089	0.011764	0.41561
MECOM	2122_at	bulk	0.79525	7.41162	890	890	388	426	0.981	0.855	1.127	0.78883	0.78859	0.91866	0.91851	0.8396	7.35407	165	165	69	79	1.15	0.83	1.592	0.40046	0.40116	0.47598	7.32688	119	119	64	74	NA	NA	NA	NA	0.42617	0.93844	7.27743	361	360	117	164	0.984	0.773	1.253	0.89813	0.89781	0.99522
ICAM4	3386_at	bulk	0.77038	5.60386	890	890	384	430	1.159	1.01	1.329	0.036151	0.035997	0.19811	0.1942	0.28473	5.7303	165	165	68	80	1.144	0.828	1.582	0.41497	0.41514	0.40395	5.70462	119	119	64	74	NA	NA	NA	NA	0.96972	0.31075	5.77104	361	360	110	171	1.289	1.011	1.643	0.040662	0.040092	0.85089
SPRY4	81848_at	bulk	0.39101	7.56136	891	889	358	456	1.316	1.146	1.512	9.9302e-05	9.4671e-05	0.0049574	0.0042096	0.46743	7.55976	165	165	61	87	1.585	1.141	2.201	0.0059598	0.0055576	0.56765	8.40118	119	119	64	74	NA	NA	NA	NA	0.18139	0.72092	7.70148	361	360	125	156	1.022	0.806	1.296	0.85653	0.8571	0.56237
MRPS22	56945_at	bulk	0.00092262	9.27214	890	890	421	393	1.071	0.933	1.229	0.33162	0.33145	0.6377	0.63555	0.44584	9.80156	165	165	64	84	1.416	1.023	1.962	0.036215	0.035441	0.34637	9.53313	119	119	62	76	NA	NA	NA	NA	0.68382	0.065245	9.34716	362	359	142	139	0.886	0.699	1.122	0.31376	0.31351	0.61861
LOC285074	285074_at	bulk	0.14492	8.02161	890	890	362	452	1.147	0.998	1.318	0.052809	0.052611	0.2475	0.24347	0.29385	8.13304	165	165	64	84	1.356	0.978	1.881	0.067674	0.066736	0.4349	8.14231	119	119	61	77	NA	NA	NA	NA	0.80954	0.15533	8.0332	361	360	131	150	0.884	0.698	1.121	0.31007	0.30929	0.57697
SNRPA1	6627_at	bulk	8.0425e-07	8.22963	891	889	421	393	1.23	1.071	1.413	0.0033502	0.0032925	0.046663	0.044337	0.89215	9.1862	165	165	72	76	NA	NA	NA	NA	0.49375	0.33258	8.66173	119	119	67	71	NA	NA	NA	NA	0.0018514	0.56741	8.19057	361	360	155	126	1.012	0.799	1.281	0.92223	0.92214	0.90336
SPRY1	10252_at	bulk	0.053612	8.87167	890	890	443	371	1.047	0.911	1.203	0.52126	0.52117	0.77864	0.77839	0.58248	0.73721	165	165	78	70	NA	NA	NA	NA	0.85009	0.11099	1.45578	119	119	66	72	NA	NA	NA	NA	0.0054701	0.0069366	0.2857	361	360	156	125	NA	NA	NA	NA	0.71339	0.27527
NA	100288139_at	bulk	0.40079	5.54227	890	890	388	426	1.105	0.963	1.268	0.15499	0.15485	0.44273	0.44013	0.12355	5.62228	165	165	69	79	1.111	0.803	1.537	0.52429	0.52376	0.37916	5.61852	119	119	59	79	1.301	0.923	1.832	0.13284	0.13187	0.64182	5.64775	361	360	113	168	1.363	1.071	1.736	0.011875	0.011558	0.44125
NA	441273_at	bulk	0.02344	5.57927	890	890	417	397	1.021	0.89	1.172	0.7635	0.76377	0.90802	0.90808	0.6889	5.80618	165	165	74	74	NA	NA	NA	NA	0.85291	0.86587	5.80271	120	118	63	75	NA	NA	NA	NA	0.29287	0.016019	5.79849	361	360	120	161	1.353	1.066	1.719	0.013096	0.012773	0.57327
PI4K2B	55300_at	bulk	0.010514	7.29149	890	890	411	403	1.092	0.951	1.254	0.21235	0.21216	0.51711	0.51366	0.23943	7.70725	165	165	81	67	NA	NA	NA	NA	0.24946	0.74926	7.45134	119	119	73	65	NA	NA	NA	NA	0.76766	0.76592	7.21082	361	360	130	151	1.088	0.86	1.376	0.48277	0.48237	0.51089
ATP2A2	488_at	bulk	0.0031364	8.49319	890	890	395	419	1.321	1.15	1.517	8.138e-05	7.7352e-05	0.0043979	0.0036972	0.31924	8.94767	165	165	73	75	NA	NA	NA	NA	0.28594	0.81247	8.95461	119	119	75	63	NA	NA	NA	NA	0.46802	0.82793	8.74648	361	360	120	161	1.362	1.075	1.725	0.01047	0.010161	0.98976
TREML5P	221438_at	bulk	0.013934	5.45582	890	890	420	394	0.965	0.841	1.107	0.61024	0.6102	0.83352	0.83334	0.4403	5.56628	165	165	60	88	1.767	1.27	2.457	0.00072168	0.00061197	0.35163	5.57171	119	119	71	67	NA	NA	NA	NA	0.065124	0.31308	5.59866	361	360	124	157	1.043	0.822	1.324	0.73063	0.73031	0.85977
RD3	343035_at	bulk	0.30803	5.59152	890	890	403	411	1.139	0.993	1.307	0.063894	0.063785	0.27407	0.27013	0.40777	5.77348	165	165	78	70	NA	NA	NA	NA	0.46776	0.83992	5.80746	119	119	59	79	1.206	0.857	1.699	0.28281	0.28264	0.95447	5.81011	361	360	122	159	1.328	1.046	1.686	0.019945	0.019557	0.78246
RPS20	6224_at	bulk	0.19962	13.1159	911	869	463	351	0.844	0.734	0.971	0.01773	0.017602	0.13142	0.12773	0.84983	13.3433	166	164	73	75	NA	NA	NA	NA	0.81477	0.049227	13.1023	119	119	72	66	NA	NA	NA	NA	0.80382	0.16508	13.0705	361	360	169	112	0.569	0.448	0.723	3.8531e-06	2.8571e-06	0.99525
YIPF6	286451_at	bulk	0.008473	9.24661	890	890	401	413	1.096	0.954	1.258	0.1951	0.19503	0.49888	0.49546	0.68461	9.04524	165	165	76	72	NA	NA	NA	NA	0.66792	0.13723	9.2345	119	119	69	69	NA	NA	NA	NA	0.30558	0.3115	9.45867	361	360	115	166	1.458	1.149	1.851	0.0019226	0.0018108	0.99599
ZNF579	163033_at	bulk	0.92071	6.54537	890	890	354	460	1.217	1.059	1.399	0.005728	0.0056506	0.066173	0.062814	0.88183	6.88215	165	165	65	83	1.365	0.985	1.891	0.061732	0.060744	0.30496	7.09022	119	119	62	76	NA	NA	NA	NA	0.57357	0.86381	7.0354	361	360	116	165	1.125	0.884	1.431	0.3396	0.33929	0.060929
ITIH5	80760_at	bulk	0.12747	14.1357	902	878	351	463	1.113	0.967	1.281	0.13508	0.13494	0.4127	0.40944	0.36605	5.25999	165	165	79	69	NA	NA	NA	NA	0.31029	0.0052404	5.26638	119	119	66	72	NA	NA	NA	NA	0.84048	0.83583	5.1929	362	359	110	171	1.376	1.08	1.752	0.0096746	0.0093694	0.66556
TCL1B	9623_at	bulk	0.14276	6.5	1637	143	726	88	1.174	0.938	1.468	0.16029	0.1599	0.45031	0.44741	0.0061254	6.5	324	6	144	4	NA	NA	NA	NA	0.31121	0.34546	6.5	145	93	79	59	NA	NA	NA	NA	0.25383	0.010125	6.5	700	21	271	10	NA	NA	NA	NA	0.57972	0.42873
OR2L2	26246_at	bulk	0.63759	5.40484	890	890	373	441	1.182	1.03	1.357	0.017321	0.01719	0.12959	0.12562	0.63707	5.4802	165	165	64	84	1.407	1.016	1.949	0.039883	0.038889	0.6962	5.49479	119	119	67	71	NA	NA	NA	NA	0.45798	0.43945	5.48835	361	360	114	167	1.252	0.984	1.592	0.067236	0.066679	0.93675
TNRC6C	57690_at	bulk	0.16206	6.5	1763	17	807	7	1.126	0.535	2.371	0.75391	0.75378	0.9044	0.90428	0.79371	6.5	329	1	147	1	NA	NA	NA	NA	0.086562	0.61592	6.5	237	1	137	1	NA	NA	NA	NA	0.42326	0.8405	5.8359	361	360	130	151	0.977	0.77	1.24	0.84937	0.84933	0.672
ATP1A3	478_at	bulk	0.96212	6.5	1778	2	813	1	2.554	0.359	18.178	0.34897	0.33132	0.65365	0.63555	0.55979	5.83614	165	165	70	78	NA	NA	NA	NA	0.6973	0.84569	6.5	237	1	137	1	NA	NA	NA	NA	0.040104	0.92191	5.88308	361	360	111	170	1.329	1.042	1.695	0.02183	0.021403	0.71162
ULK1	8408_at	bulk	0.43052	9.80068	890	890	338	476	1.213	1.054	1.396	0.0071262	0.0070449	0.07611	0.072589	0.39908	9.3392	165	165	66	82	1.241	0.895	1.721	0.19447	0.19401	0.51179	10.2603	119	119	67	71	NA	NA	NA	NA	0.39741	0.90073	9.85792	361	360	105	176	1.367	1.069	1.749	0.01276	0.012418	0.56401
MAGI3	260425_at	bulk	0.76726	6.5	1771	9	811	3	0.934	0.3	2.902	0.90541	0.90552	0.96613	0.9661	0.82859	5.79899	165	165	72	76	NA	NA	NA	NA	0.97586	0.92332	5.63333	119	119	68	70	NA	NA	NA	NA	0.15932	0.20173	5.57134	361	360	125	156	1.013	0.797	1.286	0.91779	0.91804	0.65102
ASPSCR1	79058_at	bulk	0.43004	10.1832	891	889	366	448	1.05	0.914	1.208	0.48962	0.48968	0.75761	0.75651	0.52388	10.3813	165	165	68	80	1.104	0.797	1.528	0.55211	0.5525	0.76147	10.789	119	119	67	71	NA	NA	NA	NA	0.070413	0.78759	10.5868	361	360	115	166	1.121	0.88	1.428	0.35625	0.35617	0.82984
NIPBL	25836_at	bulk	0.72155	8.31241	890	890	352	462	1.088	0.945	1.251	0.24026	0.24012	0.54732	0.54514	0.75311	8.23749	165	165	66	82	1.103	0.796	1.528	0.55737	0.55735	0.5784	8.37834	119	119	57	81	1.112	0.784	1.577	0.55081	0.55056	0.72764	8.50287	361	360	107	174	1.22	0.954	1.559	0.11264	0.11221	0.71709
FBXO4	26272_at	bulk	0.0080997	7.49108	890	890	462	352	0.775	0.674	0.891	0.00033245	0.00032032	0.010744	0.0095884	0.40371	7.2988	165	165	80	68	NA	NA	NA	NA	0.17602	0.7544	7.63194	119	119	71	67	NA	NA	NA	NA	0.99259	0.82495	8.03601	363	358	150	131	0.902	0.713	1.14	0.38756	0.38731	0.050323
PDLIM7	9260_at	bulk	0.13874	7.76572	890	890	370	444	1.279	1.113	1.468	0.00049883	0.00048315	0.013657	0.012504	0.68885	8.35248	165	165	67	81	1.26	0.91	1.745	0.16356	0.1629	0.73808	8.54181	119	119	61	77	NA	NA	NA	NA	0.92736	0.73319	8.27798	361	360	123	158	1.135	0.893	1.441	0.3003	0.30006	0.3279
LINC01138	388685_at	bulk	0.17646	6.62724	890	890	413	401	0.996	0.868	1.143	0.95702	0.95697	0.98415	0.98415	0.38372	6.57693	165	165	71	77	NA	NA	NA	NA	0.29805	0.71522	6.73016	119	119	71	67	NA	NA	NA	NA	0.14381	0.53262	6.92837	361	360	142	139	0.853	0.673	1.08	0.18598	0.18571	0.87704
TTYH3	80727_at	bulk	1.1329e-05	8.05082	890	890	370	444	1.248	1.086	1.433	0.0017641	0.001728	0.030915	0.029057	0.73214	9.11152	165	165	69	79	1.145	0.827	1.584	0.41408	0.41407	0.40961	9.47053	119	119	68	70	NA	NA	NA	NA	0.2532	0.87311	8.18359	361	360	116	165	1.183	0.929	1.506	0.17305	0.17252	0.14429
SYTL2	54843_at	bulk	2.4802e-09	9.83553	890	890	388	426	0.94	0.819	1.079	0.37629	0.3761	0.67489	0.67273	0.24266	6.55983	165	165	73	75	NA	NA	NA	NA	0.84034	0.50109	9.80922	119	119	64	74	NA	NA	NA	NA	0.6655	0.72221	10.6368	361	360	109	172	1.368	1.073	1.744	0.011496	0.011172	0.0027448
TEX37	200523_at	bulk	0.76612	5.40588	890	890	402	412	0.976	0.85	1.12	0.72704	0.72707	0.89095	0.89101	0.29046	5.52113	165	165	76	72	NA	NA	NA	NA	0.6195	0.39764	5.49406	119	119	70	68	NA	NA	NA	NA	0.15984	0.26577	5.51561	361	360	113	168	1.343	1.056	1.709	0.016281	0.015908	0.74438
F7	2155_at	bulk	8.5599e-05	6.5	1461	319	635	179	1.044	0.883	1.233	0.61754	0.61739	0.83799	0.83765	0.94301	5.55273	165	165	67	81	1.259	0.91	1.743	0.16475	0.16368	0.9362	6.5	159	79	92	46	NA	NA	NA	NA	0.03307	0.44582	6.71507	361	360	105	176	1.398	1.095	1.785	0.0071707	0.0069192	0.0008247
SGK2	10110_at	bulk	0.30533	5.55391	890	890	422	392	1.038	0.904	1.191	0.59571	0.5959	0.82432	0.82414	0.50229	5.72002	165	165	64	84	1.408	1.016	1.951	0.039791	0.038904	0.68686	5.72396	119	119	72	66	NA	NA	NA	NA	0.069586	0.34476	5.72618	361	360	128	153	1.059	0.835	1.343	0.63597	0.63581	0.26278
SH3D19	152503_at	bulk	0.00053219	7.46683	890	890	455	359	0.756	0.658	0.869	8.0634e-05	7.6464e-05	0.0043909	0.0036888	0.5406	4.77339	165	165	76	72	NA	NA	NA	NA	0.91076	0.77351	4.36775	119	119	69	69	NA	NA	NA	NA	0.5435	0.94718	6.5	625	96	247	34	NA	NA	NA	NA	0.32056	0.13406
NUGGC	389643_at	bulk	0.60295	5.60947	890	890	375	439	1.152	1.003	1.323	0.044887	0.044754	0.22535	0.22131	0.33741	5.72494	165	165	76	72	NA	NA	NA	NA	0.61294	0.43171	5.69371	119	119	60	78	NA	NA	NA	NA	0.55446	0.21559	5.71551	361	360	110	171	1.424	1.116	1.816	0.0044303	0.0042315	0.52559
PIBF1	10464_at	bulk	0.11826	6.5	1220	560	586	228	0.731	0.627	0.852	5.9922e-05	5.5892e-05	0.0037031	0.0030188	0.057369	6.5	309	21	139	9	NA	NA	NA	NA	0.99628	0.78911	6.5	196	42	111	27	NA	NA	NA	NA	0.28264	0.43196	6.69669	361	360	122	159	1.083	0.854	1.374	0.51153	0.51152	0.38578
OARD1	221443_at	bulk	2.2979e-06	8.33209	890	890	454	360	0.721	0.627	0.828	3.5921e-06	3.2553e-06	0.00050658	0.00034786	0.024831	8.3286	165	165	81	67	NA	NA	NA	NA	0.12308	0.27299	8.20337	119	119	68	70	NA	NA	NA	NA	0.46019	0.27838	8.68517	361	360	135	146	0.97	0.766	1.228	0.79898	0.79882	0.2195
ZNF786	136051_at	bulk	0.049565	8.97823	890	890	332	482	1.177	1.022	1.356	0.023768	0.023633	0.15612	0.15314	0.64781	8.20699	165	165	66	82	1.136	0.819	1.577	0.44491	0.44455	0.91772	8.16802	119	119	61	77	NA	NA	NA	NA	0.48384	0.12255	7.76275	361	360	95	186	1.346	1.045	1.732	0.021328	0.020899	0.55067
CLEC10A	10462_at	bulk	0.83256	6.5	1603	177	757	57	0.785	0.599	1.027	0.077907	0.077163	0.30476	0.29902	0.14492	6.5	305	25	137	11	NA	NA	NA	NA	0.64878	0.97229	6.5	235	3	136	2	NA	NA	NA	NA	0.55118	0.23153	5.70482	361	360	151	130	0.746	0.589	0.944	0.014797	0.014439	0.77339
NPY6R	4888_at	bulk	0.14735	6.5	1767	13	810	4	0.665	0.249	1.777	0.41628	0.41279	0.70495	0.70161	0.99463	5.57452	165	165	77	71	NA	NA	NA	NA	0.46033	0.53677	5.54596	119	119	71	67	NA	NA	NA	NA	0.49266	0.24948	6.5	720	1	280	1	NA	NA	NA	NA	0.6753	0.46835
LARP7	51574_at	bulk	0.05291	7.72056	890	890	464	350	0.818	0.711	0.942	0.0050699	0.0049957	0.06115	0.057763	0.81462	7.74467	165	165	79	69	NA	NA	NA	NA	0.89286	0.8536	7.7003	119	119	76	62	NA	NA	NA	NA	0.76011	0.16181	8.045	361	360	151	130	0.772	0.61	0.977	0.030911	0.030489	0.37775
CIDEC	63924_at	bulk	0.36599	6.5	957	823	464	350	0.821	0.714	0.943	0.0052504	0.0051727	0.062602	0.058986	0.24027	-0.121235	165	165	73	75	NA	NA	NA	NA	0.73973	0.51682	-0.364945	119	119	71	67	NA	NA	NA	NA	0.58936	0.11469	-0.54747	361	360	143	138	0.946	0.749	1.196	0.64492	0.64521	0.4334
ATP2C1	27032_at	bulk	0.0052385	7.92842	890	890	429	385	1.166	1.014	1.34	0.030786	0.030601	0.17981	0.17635	0.30982	8.48029	165	165	74	74	NA	NA	NA	NA	0.67145	0.83043	8.13896	119	119	70	68	NA	NA	NA	NA	0.025435	0.88286	8.06172	361	360	136	145	1.484	1.172	1.878	0.0010306	0.0009566	0.049782
OR2M4	26245_at	bulk	0.84066	5.4154	890	890	378	436	1.182	1.03	1.357	0.017248	0.017113	0.1294	0.12542	0.90564	5.46806	165	165	75	73	NA	NA	NA	NA	0.59559	0.27125	5.42581	119	119	64	74	NA	NA	NA	NA	0.49195	0.18897	5.426	361	360	112	169	1.423	1.118	1.811	0.0041749	0.0039859	0.63088
LOC100132481	100132481_at	bulk	0.72092	5.58439	890	890	388	426	1.078	0.939	1.237	0.28424	0.28426	0.59413	0.59218	0.90093	5.68393	165	165	65	83	1.335	0.964	1.85	0.082242	0.081196	0.91157	5.69642	119	119	68	70	NA	NA	NA	NA	0.39213	0.8552	5.68838	361	360	111	170	1.368	1.075	1.741	0.010701	0.01041	0.89761
TCP11L1	55346_at	bulk	5.7893e-05	6.63194	890	890	399	415	1.158	1.009	1.328	0.037039	0.036876	0.20125	0.19708	0.64991	7.2588	165	165	65	83	1.389	1.003	1.924	0.047975	0.046995	0.72031	7.13222	119	119	66	72	NA	NA	NA	NA	0.53011	0.4523	6.87418	361	360	133	148	0.952	0.751	1.207	0.68597	0.6857	0.29279
TFCP2	7024_at	bulk	0.85254	8.05861	890	890	416	398	1.01	0.881	1.16	0.882	0.88176	0.95636	0.95639	0.35382	8.21084	165	165	74	74	NA	NA	NA	NA	0.62629	0.061302	8.19656	119	119	66	72	NA	NA	NA	NA	0.15154	0.77748	8.43154	361	360	113	168	1.347	1.058	1.714	0.015611	0.015234	0.51266
SLC11A1	6556_at	bulk	0.019435	6.5	930	850	390	424	1.33	1.159	1.527	4.8094e-05	4.5405e-05	0.003175	0.0025859	0.98252	7.44286	165	165	68	80	1.25	0.902	1.732	0.17973	0.17909	0.46795	7.24963	119	119	61	77	NA	NA	NA	NA	0.31233	0.97545	6.82094	361	360	108	173	1.505	1.181	1.918	0.00093406	0.00086167	0.53502
CKS2	1164_at	bulk	2.89e-05	9.63271	891	889	397	417	1.16	1.011	1.331	0.034484	0.034314	0.19245	0.1889	0.064261	10.9696	165	165	70	78	NA	NA	NA	NA	0.24667	0.16274	10.3604	119	119	64	74	NA	NA	NA	NA	0.73373	0.79989	9.76368	361	360	163	118	0.683	0.539	0.866	0.0016199	0.0015184	0.093817
LRRC26	389816_at	bulk	0.02596	10.7131	890	890	385	429	1.103	0.961	1.266	0.16257	0.16237	0.45377	0.45069	0.70744	8.15173	165	165	73	75	NA	NA	NA	NA	0.82732	0.093515	12.3928	119	119	66	72	NA	NA	NA	NA	0.69154	0.29538	11.7635	361	360	119	162	1.325	1.044	1.682	0.02052	0.020106	0.08655
SLC22A6	9356_at	bulk	0.40574	5.32593	890	890	404	410	1.069	0.932	1.227	0.34068	0.3408	0.64659	0.64514	0.5392	5.64916	165	165	76	72	NA	NA	NA	NA	0.28314	0.38719	5.5941	120	118	67	71	NA	NA	NA	NA	0.34384	0.19291	5.62097	361	360	139	142	0.746	0.588	0.946	0.015597	0.015225	0.47205
OGFOD1	55239_at	bulk	2.0607e-05	8.41383	890	890	391	423	1.162	1.012	1.333	0.033158	0.03302	0.18796	0.18467	0.52739	8.76242	165	165	63	85	1.404	1.012	1.946	0.041997	0.041061	0.98871	8.7889	119	119	63	75	NA	NA	NA	NA	0.91866	0.8614	8.48607	361	360	139	142	0.929	0.733	1.178	0.54379	0.54344	0.33004
TMSB4X	7114_at	bulk	0.2598	6.5	1701	79	788	26	0.784	0.53	1.159	0.22185	0.22068	0.52729	0.52304	0.74056	6.5	317	13	144	4	NA	NA	NA	NA	0.5258	0.29711	6.5	230	8	134	4	NA	NA	NA	NA	0.81766	0.57142	5.94624	361	360	151	130	0.674	0.531	0.855	0.0011521	0.0010723	0.10538
OR4A5	81318_at	bulk	0.078541	5.38304	890	890	391	423	1.101	0.959	1.263	0.17111	0.171	0.46474	0.46185	0.47909	5.4631	165	165	74	74	NA	NA	NA	NA	0.72154	0.31112	5.46751	119	119	66	72	NA	NA	NA	NA	0.74242	0.29254	5.48932	361	360	123	158	1.08	0.85	1.373	0.52757	0.52814	0.47887
SUPT16H	11198_at	bulk	0.86306	9.52101	893	887	378	436	1.001	0.872	1.149	0.99035	0.99032	0.99649	0.99649	0.94641	9.73347	165	165	70	78	NA	NA	NA	NA	0.86863	0.42778	9.75844	119	119	65	73	NA	NA	NA	NA	0.37211	0.68117	9.65642	361	360	126	155	0.805	0.633	1.025	0.078807	0.078282	0.45245
LZTS3	9762_at	bulk	0.25961	6.5	1044	736	422	392	1.257	1.094	1.443	0.0012115	0.0011842	0.024176	0.022675	0.3219	7.41739	165	165	64	84	1.411	1.018	1.956	0.03872	0.037919	0.46969	6.56142	119	119	59	79	1.177	0.832	1.665	0.35591	0.35537	0.78857	6.5	558	163	193	88	1.41	1.093	1.818	0.0080703	0.0077918	0.94839
SLC6A10P	386757_at	bulk	0.059337	7.75742	890	890	360	454	1.232	1.072	1.416	0.0033379	0.0032822	0.046525	0.044258	0.3206	8.58227	165	165	66	82	1.241	0.896	1.719	0.19377	0.19332	0.56055	8.59844	119	119	66	72	NA	NA	NA	NA	0.16769	0.97224	7.98516	361	360	120	161	1.183	0.931	1.504	0.16915	0.16878	0.7746
ATG3	64422_at	bulk	0.0029991	9.28631	891	889	455	359	0.96	0.836	1.104	0.56839	0.56826	0.80805	0.80762	0.40861	9.85051	165	165	85	63	NA	NA	NA	NA	0.040382	0.93771	9.55495	119	119	67	71	NA	NA	NA	NA	0.047479	0.14512	9.56617	361	360	136	145	1.353	1.069	1.711	0.011728	0.011401	0.54072
ERGIC1	57222_at	bulk	8.649e-07	8.96674	890	890	348	466	1.301	1.132	1.496	0.0002086	0.00019982	0.0081138	0.0071304	0.94931	8.0587	165	165	73	75	NA	NA	NA	NA	0.97855	0.31208	9.56376	119	119	65	73	NA	NA	NA	NA	0.32255	0.77435	9.50962	361	360	105	176	1.529	1.197	1.952	0.00065971	0.00060247	0.97342
OR7G2	390882_at	bulk	0.29496	6.5	1757	23	807	7	0.899	0.427	1.893	0.77858	0.77813	0.91433	0.91429	0.85444	5.90129	165	165	75	73	NA	NA	NA	NA	0.92309	0.12745	5.97775	119	119	59	79	1.43	1.016	2.014	0.040356	0.039414	0.10048	6.03538	361	360	127	154	1.261	0.994	1.6	0.055566	0.054965	0.39387
PKN1	5585_at	bulk	0.1721	7.09445	890	890	359	455	1.034	0.899	1.19	0.63629	0.63663	0.84793	0.84827	0.44878	7.53555	165	165	59	89	1.6	1.15	2.226	0.0052428	0.0048509	0.36032	7.4737	119	119	60	78	NA	NA	NA	NA	0.84368	0.67247	7.35878	361	360	101	180	1.304	1.018	1.67	0.035774	0.035238	0.13233
HYPK	25764_at	bulk	0.035653	10.8216	891	889	359	455	1.074	0.934	1.236	0.31359	0.31346	0.62083	0.61777	0.69542	9.37209	165	165	67	81	1.222	0.882	1.692	0.2274	0.22675	0.6367	9.35603	119	119	61	77	NA	NA	NA	NA	0.7971	0.84736	9.19069	361	360	101	180	1.432	1.118	1.835	0.0044777	0.0042749	0.17446
OR9A4	130075_at	bulk	0.31382	5.44801	890	890	404	410	1.134	0.988	1.301	0.073833	0.073759	0.29492	0.29094	0.63045	5.60358	165	165	63	85	1.393	1.005	1.932	0.046756	0.045803	0.57378	5.65543	119	119	65	73	NA	NA	NA	NA	0.90758	0.79217	5.64131	361	360	124	157	1.17	0.922	1.485	0.19564	0.19529	0.67301
TSKU	25987_at	bulk	0.51113	9.06327	891	889	393	421	1.155	1.006	1.325	0.040181	0.040015	0.21076	0.20728	0.27536	9.06365	165	165	75	73	NA	NA	NA	NA	0.85586	0.85654	9.808	119	119	65	73	NA	NA	NA	NA	0.92852	0.78358	9.4405	361	360	121	160	1.35	1.066	1.711	0.012951	0.012597	0.40733
MCAT	27349_at	bulk	0.10371	7.11026	890	890	424	390	1.049	0.913	1.204	0.49833	0.49801	0.76327	0.7623	0.96309	7.47196	165	165	66	82	1.4	1.01	1.938	0.04315	0.04207	0.83063	7.63688	119	119	67	71	NA	NA	NA	NA	0.067992	0.8107	7.55911	361	360	130	151	1.035	0.816	1.313	0.77765	0.77725	0.40014
LINC00943	100507206_at	bulk	0.80903	5.4923	890	890	391	423	1.068	0.93	1.225	0.35207	0.35182	0.6567	0.65493	0.3933	5.50778	165	165	61	87	1.628	1.173	2.26	0.0035709	0.0032583	0.63523	5.51215	119	119	68	70	NA	NA	NA	NA	0.83514	0.60278	5.52406	361	360	127	154	1.078	0.851	1.366	0.53494	0.53493	0.51497
NUP210L	91181_at	bulk	0.15675	6.5	1776	4	812	2	1.112	0.277	4.454	0.8813	0.88109	0.95626	0.95626	0.65891	5.57233	165	165	67	81	1.324	0.957	1.831	0.089912	0.089132	0.47193	5.51844	119	119	67	71	NA	NA	NA	NA	0.26929	0.84675	5.54856	361	360	112	169	1.326	1.042	1.688	0.021944	0.02152	0.18012
RPL13A	23521_at	bulk	0.016333	10.521	890	890	456	358	0.841	0.732	0.966	0.0147	0.014589	0.11679	0.11316	0.56942	9.55435	165	165	74	74	NA	NA	NA	NA	0.78521	0.30663	9.31735	119	119	73	65	NA	NA	NA	NA	0.96937	0.062069	10.6738	361	360	165	116	0.72	0.568	0.914	0.0068204	0.0065808	0.67389
MRPS11	64963_at	bulk	0.040759	8.36428	890	890	422	392	1.111	0.967	1.276	0.1379	0.13761	0.41674	0.41316	0.24875	8.61745	165	165	64	84	1.429	1.031	1.981	0.032335	0.031386	0.25331	8.85929	119	119	69	69	NA	NA	NA	NA	0.17197	0.0072123	8.67197	361	360	144	137	NA	NA	NA	NA	0.76995	0.26989
RUNDC1	146923_at	bulk	6.1993e-16	8.47032	891	889	402	412	0.854	0.745	0.981	0.025056	0.024922	0.16003	0.15715	0.39273	7.42765	165	165	63	85	1.542	1.112	2.137	0.0093256	0.0087866	0.23814	7.97105	119	119	62	76	NA	NA	NA	NA	0.77927	0.08016	9.11744	361	360	117	164	1.203	0.948	1.528	0.12878	0.1284	0.0038091
CCDC33	80125_at	bulk	0.72915	6.5	1779	1	813	1	4.731	0.664	33.691	0.1207	0.086689	0.38933	0.31959	0.48064	5.7653	165	165	70	78	NA	NA	NA	NA	0.97381	0.75509	5.79608	119	119	63	75	NA	NA	NA	NA	0.77829	0.58218	5.79872	361	360	105	176	1.368	1.07	1.749	0.012389	0.01207	0.39048
LCE2B	26239_at	bulk	0.17725	5.43616	890	890	395	419	1.092	0.952	1.253	0.20993	0.2098	0.51406	0.5109	0.20244	5.55455	165	165	74	74	NA	NA	NA	NA	0.79163	0.63825	5.57595	119	119	62	76	NA	NA	NA	NA	0.79109	0.1392	5.59009	361	360	114	167	1.321	1.038	1.681	0.023576	0.023181	0.3834
RPL5	6125_at	bulk	0.95224	11.6714	892	888	426	388	0.787	0.686	0.904	0.0006877	0.00066852	0.017022	0.015688	0.79994	11.7942	165	165	78	70	NA	NA	NA	NA	0.33434	0.99426	11.2923	119	119	67	71	NA	NA	NA	NA	0.24743	0.17168	11.6827	361	360	142	139	0.713	0.562	0.903	0.0051221	0.0049147	0.56914
DDIT3	1649_at	bulk	0.026833	7.53482	890	890	406	408	1.092	0.952	1.253	0.20815	0.20815	0.51247	0.50879	0.45505	8.01349	165	165	77	71	NA	NA	NA	NA	0.75951	0.12069	8.02467	119	119	67	71	NA	NA	NA	NA	0.87974	0.26931	7.58834	361	360	133	148	0.999	0.789	1.265	0.99387	0.9937	0.075325
GDI1	2664_at	bulk	0.95741	8.77303	890	890	352	462	1.203	1.046	1.383	0.0095669	0.009476	0.090678	0.087076	0.7886	8.85512	165	165	63	85	1.396	1.006	1.936	0.045657	0.044662	0.28547	9.30957	119	119	63	75	NA	NA	NA	NA	0.37285	0.58679	9.19913	361	360	114	167	1.256	0.986	1.6	0.064362	0.0638	0.94999
SSC5D	284297_at	bulk	0.04299	7.53667	890	890	379	435	1.015	0.884	1.165	0.83478	0.83474	0.93982	0.9398	0.75451	6.5	277	53	115	33	NA	NA	NA	NA	0.0056925	0.93583	7.58289	119	119	63	75	NA	NA	NA	NA	0.66953	0.40048	8.14083	361	360	115	166	1.06	0.832	1.35	0.63737	0.63716	0.88513
DCAF15	90379_at	bulk	0.047342	6.79719	891	889	360	454	1.126	0.979	1.295	0.095749	0.095591	0.34149	0.33783	0.5334	7.28406	165	165	63	85	1.404	1.012	1.947	0.04219	0.041286	0.53327	7.0237	119	119	65	73	NA	NA	NA	NA	0.099755	0.90591	6.73512	361	360	112	169	1.201	0.942	1.53	0.13999	0.13932	0.35382
SNTB2	6645_at	bulk	0.40244	8.96089	890	890	357	457	1.131	0.983	1.301	0.084912	0.084749	0.31969	0.31521	0.8808	8.51165	165	165	64	84	1.263	0.91	1.754	0.16215	0.16125	0.8113	9.02228	120	118	60	78	NA	NA	NA	NA	0.89835	0.4205	8.53411	361	360	101	180	1.469	1.148	1.881	0.002257	0.0021263	0.18483
CRHR2	1395_at	bulk	0.69345	5.37428	891	889	384	430	1.101	0.959	1.264	0.17065	0.17044	0.4641	0.46102	0.57631	5.47643	165	165	69	79	1.145	0.827	1.584	0.4144	0.41381	0.88826	5.47853	119	119	60	78	NA	NA	NA	NA	0.5947	0.33916	5.49934	362	359	107	174	1.364	1.068	1.742	0.012983	0.012645	0.66768
PRDX2	7001_at	bulk	0.013258	9.76268	890	890	431	383	0.981	0.854	1.127	0.78815	0.78765	0.91866	0.91846	0.41838	9.74591	165	165	71	77	NA	NA	NA	NA	0.3004	0.87627	9.96079	119	119	74	64	NA	NA	NA	NA	0.31992	0.061362	10.2801	361	360	132	149	1.384	1.094	1.751	0.0068215	0.0066023	0.54697
HSD11B2	3291_at	bulk	0.2444	6.5	1305	475	581	233	1.087	0.934	1.266	0.28126	0.28101	0.59119	0.58911	0.30708	6.5	277	53	119	29	NA	NA	NA	NA	0.12599	0.94779	6.52543	119	119	58	80	1.379	0.983	1.936	0.062822	0.061754	0.90153	6.54688	361	360	112	169	1.325	1.04	1.688	0.022844	0.022398	0.090655
SMTN	6525_at	bulk	0.0034587	7.24703	890	890	366	448	1.255	1.093	1.441	0.0012987	0.0012674	0.025482	0.023878	0.85921	7.32585	165	165	65	83	1.393	1.005	1.931	0.04643	0.045425	0.92441	7.35306	119	119	70	68	NA	NA	NA	NA	0.93912	0.38481	6.6865	362	359	113	168	1.226	0.963	1.559	0.097664	0.097084	0.74539
CAMTA2	23125_at	bulk	0.30891	6.5	1776	4	811	3	0.81	0.259	2.532	0.71734	0.71693	0.88668	0.88637	0.078891	5.58661	165	165	70	78	NA	NA	NA	NA	0.50938	0.91816	5.61027	119	119	66	72	NA	NA	NA	NA	0.36492	0.53468	5.74122	361	360	100	181	1.467	1.146	1.879	0.0023926	0.0022547	0.091142
SERINC3	10955_at	bulk	0.078792	9.64237	891	889	407	407	1.177	1.025	1.352	0.020595	0.020465	0.14378	0.14036	0.84665	9.5503	165	165	72	76	NA	NA	NA	NA	0.31943	0.056757	9.76558	119	119	67	71	NA	NA	NA	NA	0.16671	0.9364	10.1854	362	359	126	155	1.366	1.079	1.73	0.0096586	0.0093644	0.76579
RBM15	64783_at	bulk	0.017017	8.21235	891	889	348	466	1.152	1.001	1.325	0.047835	0.047644	0.23352	0.22957	0.33471	8.83863	165	165	74	74	NA	NA	NA	NA	0.22209	0.44507	8.76219	119	119	60	78	NA	NA	NA	NA	0.82741	0.98269	8.21344	361	360	120	161	0.96	0.756	1.22	0.7409	0.74056	0.85518
LEP	3952_at	bulk	0.42461	6.5	1543	237	723	91	0.754	0.606	0.938	0.011132	0.010873	0.09946	0.095296	0.71745	0.176515	165	165	76	72	NA	NA	NA	NA	0.2934	0.46182	-0.12166	119	119	69	69	NA	NA	NA	NA	0.90308	0.246	-0.59083	361	360	138	143	1.008	0.798	1.274	0.94611	0.94606	0.90343
EXOSC10	5394_at	bulk	0.4812	7.73813	890	890	427	387	0.897	0.781	1.029	0.12077	0.12058	0.38943	0.38569	0.51847	7.71307	165	165	71	77	NA	NA	NA	NA	0.49777	0.70352	7.72931	119	119	71	67	NA	NA	NA	NA	0.767	0.67618	7.84869	361	360	149	132	0.751	0.594	0.951	0.01727	0.016921	0.31677
ADAMTS10	81794_at	bulk	0.45469	5.49798	890	890	394	420	1.11	0.967	1.274	0.13703	0.13677	0.41518	0.41166	0.35062	5.60143	165	165	80	68	NA	NA	NA	NA	0.12895	0.71067	5.61372	119	119	59	79	1.187	0.842	1.673	0.32872	0.32789	0.70254	5.64027	361	360	126	155	1.037	0.815	1.318	0.76952	0.76973	0.67806
PCYOX1	51449_at	bulk	0.049638	8.77027	890	890	377	437	1.126	0.979	1.294	0.095784	0.095689	0.34155	0.33805	0.42967	7.85022	165	165	64	84	1.377	0.993	1.909	0.054926	0.054098	0.57681	8.65562	119	119	69	69	NA	NA	NA	NA	0.10074	0.25987	8.50553	361	360	117	164	1.392	1.093	1.773	0.0072774	0.0070388	0.40659
HCG22	285834_at	bulk	0.15499	5.55974	890	890	390	424	1.109	0.966	1.272	0.14222	0.14199	0.42406	0.42066	0.49228	5.64113	165	165	74	74	NA	NA	NA	NA	0.78372	0.31873	5.65196	119	119	63	75	NA	NA	NA	NA	0.90345	0.67675	5.69153	361	360	114	167	1.264	0.993	1.609	0.056772	0.056277	0.84728
TSPAN17	26262_at	bulk	0.17962	9.9055	890	890	364	450	1.154	1.004	1.326	0.04401	0.043875	0.2223	0.21849	0.77523	10.3076	165	165	73	75	NA	NA	NA	NA	0.94844	0.98547	10.6411	119	119	67	71	NA	NA	NA	NA	0.15589	0.57353	10.2605	361	360	110	171	1.369	1.074	1.745	0.011267	0.01096	0.35687
PTPN23	25930_at	bulk	0.70295	6.5252	890	890	364	450	1.03	0.895	1.184	0.68051	0.68074	0.86966	0.86939	0.40463	6.6181	165	165	61	87	1.43	1.029	1.987	0.033245	0.032328	0.75063	6.78705	119	119	63	75	NA	NA	NA	NA	0.45448	0.30542	6.78267	361	360	111	170	1.097	0.86	1.398	0.45624	0.45592	0.45434
HSP90AB4P	664618_at	bulk	0.0151	5.50285	890	890	385	429	1.38	1.202	1.585	4.868e-06	4.4395e-06	0.00062023	0.000439	0.33674	5.61985	165	165	62	86	1.628	1.173	2.261	0.0035942	0.0032948	0.42882	5.64782	119	119	65	73	NA	NA	NA	NA	0.74884	0.72046	5.62936	361	360	109	172	1.626	1.276	2.071	8.2808e-05	7.0732e-05	0.29895
LGALS9	3965_at	bulk	0.043019	7.22412	890	890	410	404	1.226	1.068	1.408	0.0038333	0.0037793	0.050964	0.048432	0.23886	8.13189	165	165	74	74	NA	NA	NA	NA	0.9496	0.45157	8.10494	119	119	66	72	NA	NA	NA	NA	0.53272	0.90579	7.55919	361	360	122	159	1.441	1.137	1.826	0.0024998	0.0023652	0.9102
WBP2NL	164684_at	bulk	0.74453	5.33622	890	890	403	411	1.075	0.937	1.234	0.30009	0.2996	0.60875	0.60566	0.80552	5.42124	165	165	67	81	1.362	0.983	1.885	0.062934	0.061811	0.94438	5.43238	119	119	69	69	NA	NA	NA	NA	0.3572	0.40814	5.45769	361	360	114	167	1.387	1.091	1.763	0.007574	0.0073039	0.3628
ERICH6	131831_at	bulk	0.072768	5.45588	890	890	406	408	0.979	0.853	1.123	0.75798	0.75789	0.90555	0.90544	0.33238	5.49793	165	165	76	72	NA	NA	NA	NA	0.41031	0.64224	5.54563	119	119	67	71	NA	NA	NA	NA	0.56176	0.046313	5.57625	361	360	127	154	1.058	0.834	1.341	0.64267	0.64243	0.26168
HAUS2	55142_at	bulk	0.93163	8.21253	890	890	355	459	1.099	0.955	1.264	0.18641	0.18622	0.48568	0.48281	0.19668	7.98051	165	165	65	83	1.269	0.916	1.758	0.15145	0.15033	0.49774	8.18495	119	119	67	71	NA	NA	NA	NA	0.24391	0.35928	7.68678	361	360	113	168	1.096	0.861	1.395	0.45747	0.45752	0.85176
RYBP	23429_at	bulk	0.016799	9.43167	891	889	374	440	1.087	0.946	1.249	0.24141	0.24122	0.549	0.54644	0.1897	9.31048	165	165	75	73	NA	NA	NA	NA	0.58421	0.34116	9.85736	119	119	65	73	NA	NA	NA	NA	0.18205	0.18028	9.97885	361	360	117	164	1.262	0.991	1.606	0.058751	0.058207	0.24099
SIPA1L3	23094_at	bulk	0.80403	6.5	1147	633	477	337	1.262	1.096	1.452	0.0011923	0.001163	0.023913	0.022399	0.6281	6.53276	165	165	65	83	1.24	0.894	1.72	0.19791	0.1968	0.68563	6.83977	119	119	65	73	NA	NA	NA	NA	0.37138	0.62307	6.5753	361	360	120	161	1.17	0.92	1.488	0.2016	0.20142	0.97091
MS4A14	84689_at	bulk	0.00016656	6.5	1292	488	604	210	0.801	0.685	0.938	0.0057213	0.0056272	0.066153	0.062633	0.45585	6.5	329	1	147	1	NA	NA	NA	NA	0.37226	0.84535	6.5	218	20	124	14	NA	NA	NA	NA	0.4171	0.33819	6.85462	361	360	143	138	0.756	0.596	0.959	0.02137	0.020984	0.053046
PRICKLE3	4007_at	bulk	8.7177e-05	6.5	1755	25	800	14	1.125	0.654	1.933	0.67086	0.67054	0.8658	0.86538	0.09518	6.5	322	8	143	5	NA	NA	NA	NA	0.41239	0.56664	6.5	232	6	133	5	NA	NA	NA	NA	0.72524	0.79137	5.96906	361	360	124	157	0.952	0.748	1.211	0.6876	0.68779	0.40171
SLC18A3	6572_at	bulk	0.095812	5.37505	890	890	388	426	1.075	0.937	1.234	0.30129	0.30104	0.60986	0.60643	0.90907	5.45043	165	165	75	73	NA	NA	NA	NA	0.48942	0.97022	5.44637	119	119	65	73	NA	NA	NA	NA	0.93713	0.24864	5.4732	361	360	109	172	1.35	1.06	1.72	0.015063	0.014669	0.1976
C15orf39	56905_at	bulk	3.1255e-06	7.17125	890	890	397	417	1.156	1.007	1.326	0.038795	0.038621	0.20679	0.20286	0.0066929	7.80194	165	165	76	72	NA	NA	NA	NA	0.59557	0.81503	8.08122	119	119	63	75	NA	NA	NA	NA	0.16962	0.93867	7.19131	361	360	137	144	0.971	0.766	1.231	0.81103	0.81075	0.13048
PTGES2	80142_at	bulk	0.011089	8.65544	890	890	387	427	1.145	0.997	1.314	0.054917	0.054737	0.25256	0.24819	0.11801	9.27568	165	165	61	87	1.557	1.121	2.162	0.0082116	0.0076895	0.93544	9.35552	119	119	62	76	NA	NA	NA	NA	0.71034	0.40902	8.96102	361	360	137	144	0.867	0.684	1.098	0.23662	0.23629	0.94065
ZKSCAN1	7586_at	bulk	0.21183	6.5	1341	439	589	225	1.055	0.903	1.231	0.50032	0.50018	0.76448	0.7638	0.64609	6.5	319	11	140	8	NA	NA	NA	NA	0.14965	0.52161	6.5	160	78	88	50	NA	NA	NA	NA	0.69425	0.37349	6.52453	361	360	113	168	1.392	1.093	1.773	0.0074066	0.0071492	0.35812
HSPA5	3309_at	bulk	1.3956e-05	8.48649	892	888	393	421	1.049	0.915	1.204	0.49156	0.49166	0.75891	0.75789	0.016403	8.34172	165	165	71	77	NA	NA	NA	NA	0.60472	0.37599	8.46172	119	119	67	71	NA	NA	NA	NA	0.26632	0.10612	8.86675	361	360	110	171	1.444	1.135	1.837	0.0027968	0.002655	0.19798
CYP2S1	29785_at	bulk	0.58248	6.5	1517	263	697	117	0.895	0.735	1.089	0.26779	0.26739	0.57784	0.57608	0.4049	6.57195	165	165	75	73	NA	NA	NA	NA	0.46428	0.25345	6.5	156	82	86	52	NA	NA	NA	NA	0.21097	0.0615	6.5	511	210	182	99	1.047	0.816	1.343	0.71803	0.7188	0.50429
RPL19	6143_at	bulk	0.92829	11.5689	894	886	430	384	0.872	0.76	1.001	0.052088	0.051902	0.24527	0.24131	0.63208	11.4835	165	165	77	71	NA	NA	NA	NA	0.49678	0.43818	12.2636	119	119	69	69	NA	NA	NA	NA	0.42041	0.59742	11.6524	361	360	147	134	0.751	0.594	0.95	0.016966	0.016621	0.70831
SP140	11262_at	bulk	0.045579	6.5	1120	660	518	296	0.992	0.86	1.144	0.91374	0.91342	0.96906	0.96891	0.017738	7.4707	165	165	78	70	NA	NA	NA	NA	0.19298	0.37592	7.44104	119	119	74	64	NA	NA	NA	NA	0.0040749	0.83554	6.58406	361	360	127	154	1.059	0.835	1.344	0.63431	0.6347	0.37153
ACBD6	84320_at	bulk	0.064888	7.87483	891	889	376	438	1.15	1.002	1.321	0.046315	0.046158	0.22865	0.22508	0.084074	8.20872	165	165	68	80	1.118	0.808	1.547	0.50218	0.50229	0.93935	8.15091	119	119	65	73	NA	NA	NA	NA	0.88372	0.037118	8.21077	362	359	120	161	1.187	0.935	1.507	0.15852	0.15791	0.96908
FAM159B	100132916_at	bulk	0.54202	5.47633	890	890	396	418	1.107	0.965	1.27	0.14664	0.1466	0.43058	0.42759	0.30137	5.60441	165	165	68	80	1.249	0.904	1.727	0.17786	0.17713	0.8607	5.59056	119	119	64	74	NA	NA	NA	NA	0.27006	0.66993	5.62152	361	360	123	158	1.133	0.893	1.439	0.30485	0.30454	0.406
OR1L3	26735_at	bulk	0.3522	5.32417	890	890	389	425	1.151	1.003	1.321	0.045277	0.045136	0.22628	0.22245	0.93542	5.37552	165	165	72	76	NA	NA	NA	NA	0.52072	0.58306	5.41121	119	119	69	69	NA	NA	NA	NA	0.12903	0.16803	5.41481	361	360	113	168	1.439	1.131	1.83	0.003003	0.0028533	0.42129
DEPTOR	64798_at	bulk	0.040721	7.63349	890	890	427	387	0.927	0.808	1.064	0.28264	0.28267	0.5929	0.59095	0.67817	7.04521	165	165	71	77	NA	NA	NA	NA	0.39343	0.44882	7.81931	119	119	70	68	NA	NA	NA	NA	0.58845	0.045424	8.1283	361	360	153	128	0.698	0.551	0.885	0.002984	0.0028434	0.84274
MGAT2	4247_at	bulk	0.73146	7.15257	890	890	481	333	0.926	0.804	1.068	0.29102	0.29082	0.60084	0.59834	0.4295	7.47248	165	165	78	70	NA	NA	NA	NA	0.88622	0.80268	7.41836	119	119	77	61	NA	NA	NA	NA	0.6906	0.11731	7.61368	361	360	157	124	1.107	0.874	1.403	0.39984	0.39942	0.32223
CCNE1	898_at	bulk	1.3517e-09	6.5	994	786	409	405	1.34	1.167	1.538	3.2071e-05	3.0112e-05	0.0024047	0.0019061	0.32795	8.68429	165	165	72	76	NA	NA	NA	NA	0.5922	0.77061	7.83617	119	119	61	77	NA	NA	NA	NA	0.64584	0.081503	6.5	642	79	240	41	NA	NA	NA	NA	0.42216	0.57001
NA	389607_at	bulk	0.66484	5.44407	890	890	426	388	0.843	0.735	0.968	0.015192	0.015083	0.11907	0.11557	0.94447	5.54321	165	165	69	79	1.087	0.787	1.503	0.6122	0.61142	0.74984	5.54556	119	119	75	63	NA	NA	NA	NA	0.0012054	0.89656	5.53876	361	360	123	158	1.046	0.825	1.327	0.70855	0.70857	0.81545
CCL11	6356_at	bulk	0.99996	5.40383	890	890	396	418	1.082	0.943	1.242	0.26196	0.26183	0.57192	0.57007	0.29963	5.56526	165	165	76	72	NA	NA	NA	NA	0.39858	0.51019	5.58202	119	119	67	71	NA	NA	NA	NA	0.38541	0.15606	5.53406	361	360	126	155	1.064	0.84	1.348	0.60812	0.60778	0.74207
OR2L1P	26247_at	bulk	0.79042	5.34757	890	890	398	416	1.066	0.929	1.223	0.3628	0.3626	0.66505	0.66357	0.019703	5.42702	165	165	76	72	NA	NA	NA	NA	0.28457	0.98495	5.46416	119	119	64	74	NA	NA	NA	NA	0.66221	0.99723	5.39098	361	360	110	171	1.432	1.123	1.825	0.0037492	0.0035734	0.78382
NBEAL1	65065_at	bulk	0.0636	6.5	1773	7	808	6	1.135	0.508	2.538	0.75753	0.75735	0.90539	0.9053	0.075272	5.79525	165	165	70	78	NA	NA	NA	NA	0.47828	0.84427	5.79732	119	119	61	77	NA	NA	NA	NA	0.74626	0.93101	5.79069	361	360	112	169	1.2	0.941	1.529	0.14118	0.14087	0.9619
MYF5	4617_at	bulk	0.84877	5.44993	890	890	397	417	1.135	0.989	1.303	0.070606	0.070391	0.28817	0.28397	0.34884	5.57073	165	165	73	75	NA	NA	NA	NA	0.80239	0.48287	5.54101	119	119	63	75	NA	NA	NA	NA	0.69058	0.82783	5.56035	361	360	124	157	1.226	0.966	1.557	0.093501	0.092891	0.74761
RPL23AP82	284942_at	bulk	0.11546	11.4537	892	888	467	347	0.81	0.704	0.932	0.0033363	0.0032814	0.046525	0.044258	0.37077	11.2463	165	165	78	70	NA	NA	NA	NA	0.82116	0.91124	11.5966	119	119	77	61	NA	NA	NA	NA	0.86562	0.31659	11.7311	362	359	168	113	0.699	0.55	0.888	0.0033626	0.0031994	0.21243
CHCHD10	400916_at	bulk	0.066372	9.52369	890	890	399	415	1.175	1.024	1.349	0.021389	0.021267	0.14724	0.14378	0.64314	10.0567	165	165	71	77	NA	NA	NA	NA	0.91376	0.77665	10.0593	119	119	66	72	NA	NA	NA	NA	0.79548	0.6648	9.58958	361	360	121	160	1.369	1.08	1.734	0.0092914	0.0090136	0.88517
LARS	51520_at	bulk	0.96237	8.90487	891	889	393	421	0.962	0.838	1.104	0.58267	0.58274	0.81684	0.81669	0.18337	9.12846	165	165	75	73	NA	NA	NA	NA	0.52056	0.88481	8.89005	119	119	68	70	NA	NA	NA	NA	0.28164	0.97359	9.11306	361	360	128	153	0.872	0.687	1.107	0.26084	0.2603	0.11524
GRB2	2885_at	bulk	0.474	7.68037	890	890	411	403	1.285	1.119	1.475	0.00037206	0.00035966	0.011406	0.010304	0.091457	8.07535	165	165	75	73	NA	NA	NA	NA	0.44692	0.21982	8.30129	119	119	67	71	NA	NA	NA	NA	0.85463	0.58043	8.05805	361	360	137	144	1.165	0.919	1.478	0.20736	0.20688	0.27364
CDRT15	146822_at	bulk	0.41271	5.46943	891	889	376	438	1.131	0.985	1.298	0.081531	0.081348	0.31224	0.30847	0.62228	5.50396	165	165	73	75	NA	NA	NA	NA	0.5269	0.15983	5.5121	119	119	61	77	NA	NA	NA	NA	0.2697	0.93126	5.5855	361	360	115	166	1.252	0.984	1.594	0.067452	0.066928	0.14828
KRTAP1-5	83895_at	bulk	0.40329	5.51717	890	890	380	434	1.206	1.051	1.385	0.0075817	0.0074881	0.079226	0.075512	0.52643	5.61412	165	165	82	66	NA	NA	NA	NA	0.14133	0.74013	5.64888	119	119	60	78	NA	NA	NA	NA	0.57069	0.15369	5.64812	361	360	118	163	1.141	0.897	1.452	0.28116	0.28107	0.48236
CDK13	8621_at	bulk	0.13548	7.91904	890	890	374	440	1.005	0.875	1.155	0.94071	0.94063	0.97811	0.9781	0.84287	7.92098	165	165	71	77	NA	NA	NA	NA	0.77289	0.15355	8.28817	119	119	68	70	NA	NA	NA	NA	0.276	0.45114	8.00152	362	359	129	152	0.892	0.703	1.132	0.34702	0.34669	0.84925
DCAF4	26094_at	bulk	0.060777	7.15952	890	890	407	407	1.096	0.955	1.258	0.19409	0.19387	0.4975	0.49406	0.10724	7.69939	165	165	66	82	1.465	1.057	2.029	0.021708	0.020821	0.92563	7.84633	119	119	72	66	NA	NA	NA	NA	0.52073	0.57491	7.48671	361	360	126	155	1.079	0.849	1.371	0.53252	0.532	0.29772
FFAR3	2865_at	bulk	0.30666	5.4679	890	890	424	390	0.92	0.802	1.056	0.23607	0.2357	0.54332	0.54059	0.80337	5.59028	165	165	81	67	NA	NA	NA	NA	0.07464	0.90019	5.57996	119	119	69	69	NA	NA	NA	NA	0.20821	0.023719	5.62132	361	360	122	159	1.108	0.872	1.408	0.3997	0.39973	0.25358
KRT74	121391_at	bulk	0.86812	5.37272	890	890	395	419	1.185	1.032	1.36	0.015915	0.01577	0.12309	0.11918	0.21247	5.49938	165	165	70	78	NA	NA	NA	NA	0.20796	0.65929	5.50144	119	119	65	73	NA	NA	NA	NA	0.41323	0.44596	5.50093	361	360	120	161	1.33	1.047	1.689	0.019465	0.019069	0.75355
PRAMEF11	440560_at	bulk	0.8157	5.49526	890	890	401	413	1.176	1.025	1.35	0.020805	0.020695	0.14474	0.1413	0.67292	5.62514	165	165	68	80	1.256	0.908	1.737	0.16933	0.16827	0.70961	5.62281	119	119	70	68	NA	NA	NA	NA	0.40682	0.84204	5.61241	361	360	119	162	1.551	1.222	1.969	0.00031465	0.00028215	0.78757
LSM11	134353_at	bulk	0.54148	6.5	1752	28	792	22	0.989	0.642	1.524	0.96018	0.9604	0.98531	0.98543	0.52955	6.5	327	3	146	2	NA	NA	NA	NA	0.95082	0.41764	6.5	232	6	134	4	NA	NA	NA	NA	0.35828	0.6956	5.92524	362	359	116	165	1.092	0.856	1.391	0.47937	0.47933	0.56091
C1orf112	55732_at	bulk	7.0225e-06	7.14555	890	890	379	435	1.13	0.985	1.298	0.081337	0.081099	0.3121	0.30821	0.31866	8.14394	165	165	66	82	1.278	0.923	1.769	0.13966	0.13882	0.032701	7.64255	119	119	67	71	NA	NA	NA	NA	0.67441	0.050598	7.21364	361	360	132	149	0.977	0.771	1.237	0.84386	0.84417	0.86911
CTNNBL1	56259_at	bulk	0.10038	8.26215	890	890	378	436	1.192	1.038	1.368	0.012608	0.012512	0.10677	0.10336	0.60931	8.55536	165	165	73	75	NA	NA	NA	NA	0.87375	0.23535	8.65832	119	119	64	74	NA	NA	NA	NA	0.55519	0.36805	8.47938	361	360	113	168	1.346	1.058	1.711	0.015444	0.015086	0.34117
ERP44	23071_at	bulk	0.63489	6.5	1698	82	760	54	1.182	0.896	1.56	0.23654	0.2358	0.54377	0.54064	0.99557	6.5	328	2	147	1	NA	NA	NA	NA	0.94508	0.23862	6.03849	119	119	61	77	NA	NA	NA	NA	0.54642	0.35016	6.13642	361	360	103	178	1.35	1.055	1.726	0.016926	0.016523	0.4378
BAZ1A	11177_at	bulk	0.0055501	6.83781	890	890	359	455	1.216	1.058	1.398	0.0058597	0.005795	0.06709	0.063785	0.48859	7.30255	165	165	71	77	NA	NA	NA	NA	0.65553	0.63746	7.52497	120	118	61	77	NA	NA	NA	NA	0.94748	0.59513	6.88533	361	360	109	172	1.338	1.049	1.707	0.018843	0.018496	0.645
MIDN	90007_at	bulk	0.10205	9.18539	890	890	378	436	1.026	0.893	1.179	0.71474	0.71467	0.88515	0.88505	0.067956	8.42551	165	165	65	83	1.17	0.844	1.62	0.34637	0.34645	0.26471	9.60894	119	119	63	75	NA	NA	NA	NA	0.612	0.79003	9.4469	361	360	105	176	1.4	1.096	1.788	0.0070194	0.006764	0.97522
OXLD1	339229_at	bulk	0.19399	9.98135	890	890	396	418	0.915	0.797	1.05	0.20663	0.20646	0.51114	0.50721	0.22536	10.098	165	165	70	78	NA	NA	NA	NA	0.79445	0.76384	10.2743	119	119	69	69	NA	NA	NA	NA	0.089253	0.76994	10.3103	362	359	145	136	0.681	0.536	0.865	0.0016655	0.0015615	0.42414
SLC41A3	54946_at	bulk	0.29894	8.64285	892	888	416	398	1.003	0.874	1.151	0.96405	0.96371	0.98694	0.9867	0.52609	8.98907	165	165	63	85	1.417	1.021	1.965	0.037091	0.036158	0.96438	8.39857	120	118	65	73	NA	NA	NA	NA	0.14207	0.6259	8.81231	361	360	139	142	0.955	0.754	1.209	0.70209	0.70182	0.038435
CALU	813_at	bulk	0.00033572	8.94295	891	889	414	400	1.036	0.902	1.189	0.61822	0.61812	0.83828	0.83791	0.82921	9.90427	165	165	62	86	1.424	1.026	1.976	0.034429	0.033426	0.98442	9.44099	119	119	69	69	NA	NA	NA	NA	0.53645	0.18903	9.11304	361	360	126	155	1.043	0.824	1.32	0.72796	0.72792	0.47919
PNPLA1	285848_at	bulk	0.37927	5.42138	890	890	403	411	1.081	0.942	1.24	0.27016	0.27005	0.57978	0.578	0.95268	5.54302	165	165	69	79	1.185	0.857	1.639	0.30487	0.30422	0.89753	5.52773	119	119	63	75	NA	NA	NA	NA	0.88272	0.48527	5.51706	361	360	138	143	0.881	0.694	1.118	0.29613	0.29567	0.32876
SRPX2	27286_at	bulk	0.9569	7.38743	890	890	403	411	1.082	0.943	1.242	0.25909	0.25894	0.56889	0.56699	0.75666	7.52097	165	165	71	77	NA	NA	NA	NA	0.24074	0.30072	7.79737	119	119	66	72	NA	NA	NA	NA	0.55671	0.95746	7.71191	361	360	138	143	0.89	0.704	1.127	0.33328	0.33303	0.638
C3orf80	401097_at	bulk	0.28702	5.45445	890	890	392	422	1.149	1.001	1.318	0.048053	0.047856	0.23383	0.22986	0.9933	5.56269	165	165	75	73	NA	NA	NA	NA	0.85709	0.74739	5.6196	119	119	66	72	NA	NA	NA	NA	0.20486	0.86791	5.61833	361	360	116	165	1.401	1.103	1.781	0.0058227	0.0056016	0.011947
TXNDC2	84203_at	bulk	0.1336	5.5853	890	890	391	423	1.04	0.906	1.193	0.58072	0.58068	0.8158	0.81543	0.25237	5.6865	166	164	73	75	NA	NA	NA	NA	0.99029	0.71437	5.72525	119	119	69	69	NA	NA	NA	NA	0.051796	0.9911	5.70327	361	360	118	163	1.2	0.945	1.524	0.13555	0.13492	0.26108
SLC35C1	55343_at	bulk	2.3528e-06	6.81034	891	889	382	432	1.244	1.084	1.427	0.0019103	0.0018695	0.032396	0.030608	0.64237	7.5614	165	165	63	85	1.493	1.077	2.071	0.016218	0.015544	0.18981	7.79873	119	119	69	69	NA	NA	NA	NA	0.92547	0.58661	6.90412	361	360	118	163	1.098	0.864	1.395	0.44467	0.44444	0.79271
PCDHB6	56130_at	bulk	0.00013236	6.5	1769	11	809	5	0.774	0.32	1.87	0.56926	0.56833	0.80853	0.80762	0.17064	5.77563	165	165	71	77	NA	NA	NA	NA	0.74194	0.073724	5.73216	119	119	70	68	NA	NA	NA	NA	0.038908	0.86973	5.73766	361	360	119	162	1.146	0.901	1.457	0.26702	0.26701	0.84603
TMEM183A	92703_at	bulk	0.00018064	10.3163	891	889	407	407	1.111	0.968	1.275	0.13517	0.13502	0.41272	0.40946	0.52055	10.9161	166	164	64	84	1.493	1.078	2.068	0.01588	0.01522	0.29475	10.7916	119	119	69	69	NA	NA	NA	NA	0.8036	0.90566	10.6045	361	360	140	141	0.91	0.72	1.15	0.431	0.43093	0.93622
SHCBP1	79801_at	bulk	0.11678	12.3292	900	880	340	474	1.141	0.991	1.314	0.066194	0.066048	0.27934	0.27535	0.63405	12.058	165	165	69	79	1.009	0.728	1.398	0.95722	0.95768	0.76377	11.9972	119	119	66	72	NA	NA	NA	NA	0.091037	0.55329	11.6039	361	360	99	182	1.276	0.994	1.638	0.056226	0.055699	0.66712
RTN1	6252_at	bulk	0.00014814	6.5	1137	643	544	270	0.764	0.66	0.884	0.00030311	0.00029078	0.010177	0.0090305	0.81246	6.5	318	12	140	8	NA	NA	NA	NA	0.035088	0.96721	6.5	218	20	126	12	NA	NA	NA	NA	0.23465	0.91028	8.87618	361	360	140	141	0.743	0.585	0.943	0.014637	0.014316	0.13217
SRGAP2	23380_at	bulk	0.6046	7.04389	890	890	369	445	1.269	1.106	1.457	0.00070465	0.00068532	0.017312	0.01595	0.92595	7.43313	165	165	70	78	NA	NA	NA	NA	0.54298	0.91477	7.20765	119	119	64	74	NA	NA	NA	NA	0.71865	0.32567	7.18239	362	359	110	171	1.447	1.138	1.84	0.0025654	0.0024283	0.75762
ANGPTL4	51129_at	bulk	5.4891e-05	6.88039	890	890	390	424	1.225	1.068	1.406	0.0038091	0.0037457	0.050676	0.048094	0.73537	7.63434	165	165	66	82	1.379	0.997	1.908	0.052225	0.05139	0.21157	7.25026	119	119	64	74	NA	NA	NA	NA	0.6022	0.5228	1.14978	361	360	117	164	1.321	1.041	1.675	0.021897	0.021451	0.40327
ARL16	339231_at	bulk	0.1092	9.71621	890	890	353	461	1.126	0.979	1.295	0.097019	0.096906	0.34416	0.34057	0.50034	7.69426	165	165	75	73	NA	NA	NA	NA	0.71005	0.30628	6.5	148	90	78	60	NA	NA	NA	NA	0.78877	0.6944	2.20917	361	360	129	152	1.01	0.796	1.281	0.93426	0.93369	0.8011
VSTM4	196740_at	bulk	0.79993	6.5	1775	5	813	1	0.426	0.06	3.031	0.39403	0.37973	0.68749	0.67507	0.99301	5.85403	165	165	79	69	NA	NA	NA	NA	0.30162	0.92382	5.92279	119	119	54	84	1.472	1.042	2.079	0.02829	0.027365	0.8093	6.03859	361	360	125	156	1.067	0.841	1.354	0.594	0.59344	0.86761
SF3B4	10262_at	bulk	0.48498	10.6298	893	887	364	450	1.19	1.037	1.367	0.013598	0.013487	0.111	0.10779	0.69572	11.1156	165	165	69	79	1.11	0.802	1.535	0.53002	0.53045	0.63945	11.0673	119	119	70	68	NA	NA	NA	NA	0.052357	0.29756	11.1265	361	360	112	169	1.233	0.967	1.572	0.091263	0.090635	0.094551
AGBL1	123624_at	bulk	0.75959	6.5	1779	1	813	1	5.53	0.776	39.397	0.087775	0.054433	0.32518	0.24741	0.66748	6.5	329	1	147	1	NA	NA	NA	NA	0.27658	0.57806	5.69276	119	119	63	75	NA	NA	NA	NA	0.93968	0.94324	5.67217	361	360	124	157	1.08	0.851	1.371	0.52704	0.527	0.93896
MCTP2	55784_at	bulk	0.46642	6.5	1774	6	812	2	0.831	0.208	3.331	0.7943	0.7941	0.9213	0.92131	0.21001	6.5	327	3	147	1	NA	NA	NA	NA	0.55965	0.62153	5.47755	120	118	68	70	NA	NA	NA	NA	0.39933	0.50993	5.4193	361	360	116	165	1.32	1.039	1.679	0.023173	0.022789	0.38486
COL17A1	1308_at	bulk	0.020662	6.5	1052	728	514	300	0.812	0.704	0.937	0.0042121	0.0041478	0.054513	0.05153	0.47889	0.141695	165	165	76	72	NA	NA	NA	NA	0.93727	0.77981	-0.193005	119	119	68	70	NA	NA	NA	NA	0.5258	0.081913	-0.36526	361	360	153	128	0.837	0.662	1.059	0.13898	0.13864	0.52439
GSTA1	2938_at	bulk	0.0016823	6.5	1661	119	755	59	1.264	0.97	1.647	0.083387	0.082715	0.31642	0.31114	0.10965	7.61069	165	165	69	79	1.097	0.793	1.517	0.57625	0.57637	0.88597	6.5	237	1	137	1	NA	NA	NA	NA	0.016206	0.043777	5.20899	361	360	115	166	1.518	1.196	1.927	0.00060196	0.00055123	0.55947
MAGEA2B	266740_at	bulk	0.00027009	6.5	1776	4	812	2	0.662	0.162	2.701	0.56499	0.56214	0.80599	0.80394	NA	6.5	329	1	147	1	NA	NA	NA	NA	2.6206e-73	0.28802	5.62148	119	119	66	72	NA	NA	NA	NA	0.6597	0.77691	5.58577	361	360	116	165	1.322	1.04	1.68	0.022624	0.02217	0.14817
APBB2	323_at	bulk	0.00022266	6.5	1099	681	527	287	0.873	0.756	1.009	0.065758	0.065556	0.27837	0.27415	0.65266	5.75063	165	165	77	71	NA	NA	NA	NA	0.37754	0.97222	6.5	235	3	136	2	NA	NA	NA	NA	0.047396	0.3135	6.77637	361	360	123	158	1.253	0.989	1.588	0.061812	0.061285	0.43414
INIP	58493_at	bulk	0.12799	12.2286	893	887	341	473	1.12	0.973	1.29	0.11418	0.11398	0.37686	0.37322	0.80101	11.8046	165	165	71	77	NA	NA	NA	NA	0.94124	0.7288	11.7309	119	119	64	74	NA	NA	NA	NA	0.1924	0.49214	11.5451	361	360	97	184	1.354	1.054	1.74	0.017884	0.017479	0.70344
CMC4	100272147_at	bulk	0.47385	9.13074	890	890	454	360	0.812	0.707	0.933	0.0032708	0.0032107	0.045944	0.04362	0.30683	9.64569	165	165	82	66	NA	NA	NA	NA	0.084017	0.45191	9.39795	119	119	65	73	NA	NA	NA	NA	0.77808	0.52744	9.52362	361	360	147	134	0.84	0.662	1.066	0.15133	0.15076	0.20882
CHRDL1	91851_at	bulk	0.55892	6.5	1779	1	813	1	3.256	0.458	23.169	0.2383	0.21161	0.54546	0.51286	0.84244	5.44908	165	165	73	75	NA	NA	NA	NA	0.97598	0.27593	5.41339	119	119	62	76	NA	NA	NA	NA	0.29874	0.89137	5.42804	361	360	115	166	1.155	0.908	1.468	0.24029	0.24006	0.1601
PVT1	5820_at	bulk	0.22917	6.5	1337	443	586	228	1.293	1.109	1.507	0.0010165	0.00098479	0.021562	0.020039	0.87861	6.6052	165	165	68	80	1.244	0.899	1.719	0.18719	0.18658	0.31035	6.54701	119	119	69	69	NA	NA	NA	NA	0.47581	0.58945	6.5	640	81	252	29	NA	NA	NA	NA	0.20747	0.7931
CYTH2	9266_at	bulk	0.97869	7.04329	890	890	406	408	1.015	0.884	1.164	0.83738	0.83736	0.94086	0.94069	0.96211	7.11832	166	164	61	87	1.514	1.09	2.103	0.013311	0.012671	0.93126	7.1915	119	119	68	70	NA	NA	NA	NA	0.60221	0.73333	7.35509	361	360	120	161	1.153	0.908	1.463	0.24289	0.24275	0.48785
CXXC5	51523_at	bulk	0.0002373	10.4002	891	889	379	435	1.007	0.877	1.156	0.92369	0.92397	0.9721	0.9723	0.19786	9.35432	165	165	77	71	NA	NA	NA	NA	0.42263	0.99675	10.5338	119	119	62	76	NA	NA	NA	NA	0.55876	0.67238	11.1424	361	360	103	178	1.389	1.087	1.776	0.0085686	0.0082885	0.78968
SLC5A7	60482_at	bulk	0.28926	6.5	1775	5	812	2	0.868	0.217	3.479	0.84199	0.84196	0.94246	0.94251	0.24257	5.49179	165	165	69	79	1.163	0.842	1.608	0.35961	0.35973	0.58623	5.51216	119	119	66	72	NA	NA	NA	NA	0.6362	0.050577	5.5691	361	360	125	156	1.082	0.853	1.371	0.51557	0.51579	0.35793
TCTN3	26123_at	bulk	0.82492	7.47436	890	890	467	347	0.98	0.852	1.128	0.78122	0.78123	0.91554	0.91542	0.50269	7.3884	165	165	73	75	NA	NA	NA	NA	0.11049	0.93225	7.34012	119	119	77	61	NA	NA	NA	NA	0.54635	0.36235	7.96162	361	360	163	118	1.104	0.869	1.403	0.41841	0.41816	0.046308
KIAA0922	23240_at	bulk	0.0001279	6.98923	891	889	359	455	1.37	1.193	1.573	8.4955e-06	7.8035e-06	0.00092778	0.00069553	0.93953	7.71345	165	165	69	79	1.134	0.821	1.568	0.44503	0.44452	0.53945	7.44853	119	119	65	73	NA	NA	NA	NA	0.43127	0.79592	6.80581	361	360	117	164	1.26	0.992	1.6	0.057904	0.057278	0.31918
SLC4A2	6522_at	bulk	0.0036704	7.54345	890	890	377	437	1.105	0.962	1.269	0.15953	0.15937	0.44944	0.4467	0.96564	7.96616	165	165	62	86	1.436	1.035	1.993	0.030486	0.029556	0.68757	8.08526	119	119	63	75	NA	NA	NA	NA	0.79037	0.95119	7.84775	361	360	124	157	0.903	0.71	1.148	0.40546	0.40542	0.64816
MSX1	4487_at	bulk	0.0095489	7.55431	890	890	404	410	0.997	0.869	1.144	0.9674	0.96714	0.9879	0.98781	0.2941	7.6536	165	165	61	87	1.533	1.104	2.127	0.010654	0.010133	0.71362	7.36689	119	119	58	80	1.203	0.855	1.692	0.28888	0.28814	0.25202	7.91618	361	360	113	168	1.31	1.029	1.666	0.028116	0.027626	0.61148
CNTN5	53942_at	bulk	0.84932	5.45517	890	890	412	402	1.023	0.891	1.174	0.74709	0.74711	0.90017	0.89992	0.95796	5.5697	165	165	69	79	1.311	0.948	1.811	0.10125	0.10013	0.971	5.57911	119	119	66	72	NA	NA	NA	NA	0.60787	0.79294	5.59553	361	360	126	155	1.116	0.88	1.415	0.36708	0.36661	0.33672
NSRP1	84081_at	bulk	0.00019022	6.9321	890	890	372	442	0.952	0.828	1.094	0.48657	0.48675	0.75549	0.75512	0.96936	6.74597	165	165	80	68	NA	NA	NA	NA	0.055601	0.19117	7.06377	119	119	62	76	NA	NA	NA	NA	0.21698	0.35141	7.08725	362	359	101	180	1.38	1.078	1.768	0.010649	0.010322	0.34499
MICU1	10367_at	bulk	0.031019	7.57557	890	890	367	447	1.062	0.924	1.22	0.39455	0.39454	0.68788	0.68638	0.29651	7.6445	165	165	61	87	1.466	1.054	2.038	0.022922	0.02216	0.62051	7.93708	119	119	65	73	NA	NA	NA	NA	0.11494	0.83081	7.91576	361	360	127	154	0.915	0.72	1.164	0.47047	0.47033	0.01605
NA	114760_at	bulk	0.030282	5.50778	890	890	390	424	1.05	0.915	1.205	0.48544	0.4854	0.75513	0.75458	0.097529	5.61343	165	165	70	78	NA	NA	NA	NA	0.46741	0.51747	5.60126	119	119	61	77	NA	NA	NA	NA	0.76376	0.21218	5.66221	361	360	110	171	1.337	1.05	1.704	0.018695	0.018316	0.96119
HES1	3280_at	bulk	0.65575	7.65072	890	890	393	421	1.185	1.032	1.36	0.015766	0.015626	0.12236	0.11854	0.83031	7.48231	165	165	66	82	1.47	1.06	2.038	0.020836	0.020006	0.27191	7.75972	119	119	66	72	NA	NA	NA	NA	0.042555	0.10051	8.03821	361	360	131	150	1.218	0.962	1.542	0.10174	0.10106	0.94668
CHIC1	53344_at	bulk	0.60018	6.5	1777	3	813	1	0.758	0.107	5.391	0.78217	0.78135	0.9159	0.91542	0.15798	5.79331	165	165	83	65	NA	NA	NA	NA	0.24671	0.48587	5.79783	119	119	74	64	NA	NA	NA	NA	0.16613	0.65564	5.99957	361	360	134	147	1.151	0.91	1.456	0.24102	0.24082	0.39806
ESPNP	284729_at	bulk	0.034478	5.62522	890	890	392	422	1.036	0.902	1.189	0.61711	0.61721	0.83765	0.83757	0.7497	5.73907	165	165	73	75	NA	NA	NA	NA	0.80189	0.34394	5.77604	119	119	68	70	NA	NA	NA	NA	0.30065	0.95732	5.80869	361	360	115	166	1.122	0.881	1.428	0.35096	0.3508	0.34285
FEN1	2237_at	bulk	2.2437e-05	8.88622	890	890	353	461	1.454	1.266	1.671	1.229e-07	1.0399e-07	6.1069e-05	2.4606e-05	0.078625	10.1123	165	165	69	79	1.131	0.817	1.565	0.457	0.45743	0.92297	9.72922	119	119	61	77	NA	NA	NA	NA	0.98122	0.44066	8.93369	361	360	123	158	1.08	0.851	1.371	0.52739	0.52744	0.041154
NOL4L	140688_at	bulk	0.60617	5.48548	890	890	408	406	1.057	0.922	1.213	0.42592	0.42605	0.71292	0.7122	0.090477	5.66286	165	165	69	79	1.183	0.856	1.637	0.30888	0.30839	0.74724	5.69031	119	119	64	74	NA	NA	NA	NA	0.74099	0.2365	5.72293	361	360	115	166	1.335	1.049	1.698	0.018667	0.018258	0.344
DDX24	57062_at	bulk	0.017873	9.20448	890	890	414	400	1.017	0.886	1.168	0.80845	0.80831	0.92883	0.92864	0.42536	8.90177	166	164	68	80	1.416	1.021	1.963	0.037127	0.036197	0.77107	8.86843	119	119	64	74	NA	NA	NA	NA	0.02193	0.90641	9.31766	361	360	138	143	1.041	0.824	1.316	0.73393	0.7339	0.046702
PTP4A1	7803_at	bulk	0.58412	6.6091	890	890	446	368	1.008	0.877	1.16	0.90771	0.90789	0.96644	0.96645	0.55672	6.50411	165	165	77	71	NA	NA	NA	NA	0.74001	0.65622	6.5	220	18	128	10	NA	NA	NA	NA	0.12991	0.94883	6.5	364	357	147	134	1.074	0.849	1.359	0.54928	0.54959	0.51495
KLK2	3817_at	bulk	0.72412	5.56635	890	890	399	415	1.117	0.974	1.282	0.11333	0.11308	0.37505	0.37144	0.61973	5.69489	165	165	72	76	NA	NA	NA	NA	0.64903	0.18231	5.68335	119	119	65	73	NA	NA	NA	NA	0.51295	0.14271	5.68611	361	360	108	173	1.559	1.225	1.985	0.00031256	0.00027881	0.79181
NA	441543_at	bulk	0.35194	5.48252	890	890	396	418	1.103	0.961	1.265	0.16413	0.16387	0.45568	0.45288	0.060412	5.58284	165	165	67	81	1.155	0.835	1.598	0.38481	0.38416	0.27307	5.62904	119	119	60	78	NA	NA	NA	NA	0.81942	0.4171	5.62676	361	360	112	169	1.379	1.083	1.756	0.0092311	0.008944	0.25038
HPS5	11234_at	bulk	0.13798	7.41825	890	890	384	430	1.208	1.052	1.387	0.0072297	0.0071408	0.076926	0.073267	0.99892	7.90728	165	165	71	77	NA	NA	NA	NA	0.88006	0.31864	7.59361	119	119	66	72	NA	NA	NA	NA	0.12069	0.65288	7.34287	361	360	129	152	1.065	0.84	1.352	0.60173	0.60176	0.34666
COG7	91949_at	bulk	0.00048109	7.02827	890	890	369	445	0.996	0.866	1.146	0.95826	0.95818	0.98463	0.98459	0.79895	6.76434	165	165	61	87	1.421	1.023	1.975	0.03638	0.035448	0.84753	7.10407	119	119	63	75	NA	NA	NA	NA	0.84197	0.90479	7.48905	361	360	122	159	1.026	0.805	1.307	0.83676	0.8367	0.0067411
NDFIP2	54602_at	bulk	0.96174	8.66417	891	889	443	371	0.937	0.815	1.077	0.35781	0.35762	0.66126	0.65968	0.47242	8.83756	165	165	75	73	NA	NA	NA	NA	0.78829	0.88137	8.9342	119	119	68	70	NA	NA	NA	NA	0.21834	0.80572	9.01028	361	360	141	140	1.044	0.826	1.32	0.71633	0.71616	0.61695
CUTA	51596_at	bulk	0.20247	10.1749	891	889	446	368	0.949	0.826	1.091	0.46323	0.46295	0.73919	0.73839	0.75873	10.4394	165	165	75	73	NA	NA	NA	NA	0.85561	0.48586	9.88077	119	119	75	63	NA	NA	NA	NA	0.52271	0.89551	10.6032	361	360	143	138	1.223	0.967	1.547	0.092347	0.091814	0.61231
MRPS33	51650_at	bulk	0.64781	9.55955	890	890	437	377	0.869	0.757	0.998	0.04618	0.046033	0.22844	0.2248	0.88217	9.93437	165	165	73	75	NA	NA	NA	NA	0.99016	0.79662	9.91539	119	119	72	66	NA	NA	NA	NA	0.13266	0.03367	9.91645	361	360	140	141	0.938	0.742	1.186	0.5943	0.59424	0.62356
OS9	10956_at	bulk	0.54423	7.25206	890	890	403	411	1.139	0.993	1.308	0.063758	0.063638	0.27396	0.26971	0.10587	7.16254	165	165	70	78	NA	NA	NA	NA	0.30897	0.85908	7.41236	120	118	71	67	NA	NA	NA	NA	0.6794	0.58704	7.50851	361	360	107	174	1.46	1.145	1.861	0.002306	0.0021735	0.32221
OR4Q3	441669_at	bulk	0.27628	5.3535	890	890	408	406	1.059	0.923	1.215	0.41411	0.41406	0.70337	0.70252	0.43525	5.41132	165	165	81	67	NA	NA	NA	NA	0.36594	0.74029	5.40986	119	119	71	67	NA	NA	NA	NA	0.35769	0.15427	5.41657	361	360	128	153	1.133	0.893	1.439	0.30442	0.30392	0.89949
OR51V1	283111_at	bulk	0.41761	6.5	1779	1	813	1	2.301	0.324	16.368	0.405	0.39133	0.69671	0.6838	0.57533	5.51902	165	165	77	71	NA	NA	NA	NA	0.22588	0.65163	5.56597	119	119	67	71	NA	NA	NA	NA	0.056437	0.10464	5.57086	362	359	109	172	1.354	1.063	1.725	0.014141	0.013827	0.66913
LRRC37A2	474170_at	bulk	0.0030939	6.5	1768	12	804	10	1.367	0.724	2.583	0.33531	0.33343	0.6415	0.63786	0.63009	5.90196	165	165	77	71	NA	NA	NA	NA	0.50179	0.52249	6.00451	119	119	63	75	NA	NA	NA	NA	0.69652	0.92743	6.07	361	360	106	175	1.418	1.112	1.81	0.0049453	0.0047328	0.38778
RACGAP1	29127_at	bulk	7.0508e-07	8.061	890	890	363	451	1.515	1.319	1.74	4.3861e-09	3.4131e-09	1.2454e-05	1.4748e-06	0.03358	9.09117	165	165	69	79	1.294	0.937	1.788	0.11769	0.11687	0.89383	8.8842	119	119	63	75	NA	NA	NA	NA	0.25625	0.021046	8.0751	361	360	136	145	1.083	0.857	1.37	0.50278	0.50236	0.95986
HLA-E	3133_at	bulk	0.0087685	9.10404	890	890	405	409	1.221	1.063	1.401	0.0045927	0.00453	0.057536	0.054635	0.072111	9.885	165	165	82	66	NA	NA	NA	NA	0.060195	0.87816	9.82423	119	119	71	67	NA	NA	NA	NA	0.086225	0.56042	8.81006	361	360	122	159	1.426	1.124	1.807	0.0034099	0.0032462	0.095435
F2RL1	2150_at	bulk	0.18695	6.5	1020	760	453	361	1.182	1.029	1.358	0.01778	0.017641	0.13172	0.12792	0.59505	6.73356	165	165	66	82	1.478	1.068	2.045	0.018481	0.017762	0.92067	6.8632	119	119	65	73	NA	NA	NA	NA	0.27789	0.82624	6.59606	361	360	125	156	1.162	0.917	1.472	0.21349	0.21302	0.39323
KLHL4	56062_at	bulk	0.97371	6.5	1779	1	813	1	442.498	49.458	3958.98	5.0587e-08	1.2725e-78	3.3937e-05	3.6132e-75	0.0074126	5.49954	165	165	62	86	NA	NA	NA	NA	0.0047401	0.52099	5.48824	119	119	73	65	NA	NA	NA	NA	0.026047	0.91954	5.50678	361	360	112	169	1.377	1.082	1.752	0.0093509	0.0090657	0.33487
LOC100505715	100505715_at	bulk	0.65863	7.36264	890	890	376	438	1.06	0.922	1.218	0.41416	0.41421	0.70337	0.70258	0.44561	7.55528	165	165	79	69	NA	NA	NA	NA	0.14532	0.72914	7.65044	119	119	67	71	NA	NA	NA	NA	0.20948	0.28381	7.66142	362	359	115	166	1.341	1.054	1.705	0.016791	0.016383	0.74697
C2orf54	79919_at	bulk	0.32724	6.5	1763	17	805	9	1.657	0.859	3.197	0.13217	0.12824	0.40821	0.39889	0.49515	5.69936	165	165	71	77	NA	NA	NA	NA	0.74817	0.44868	6.5	230	8	133	5	NA	NA	NA	NA	0.28303	0.84868	5.72457	361	360	117	164	1.177	0.926	1.497	0.18296	0.18218	0.51993
ZNF518B	85460_at	bulk	4.2265e-05	7.59312	890	890	407	407	1.09	0.95	1.251	0.21861	0.21829	0.52344	0.52042	0.26187	8.39025	165	165	70	78	NA	NA	NA	NA	0.58218	0.12397	8.18418	119	119	75	63	NA	NA	NA	NA	0.040992	0.71098	7.83086	361	360	122	159	1.197	0.945	1.517	0.13532	0.13468	0.39569
FAM87A	157693_at	bulk	0.19249	5.5752	890	890	404	410	1.053	0.918	1.208	0.46198	0.46191	0.73841	0.7379	0.90504	5.69367	165	165	75	73	NA	NA	NA	NA	0.86708	0.96591	5.67052	119	119	68	70	NA	NA	NA	NA	0.45097	0.46435	5.71589	361	360	115	166	1.347	1.059	1.714	0.015237	0.014894	0.19954
KIF20A	10112_at	bulk	5.4533e-07	7.3342	890	890	346	468	1.473	1.282	1.693	4.961e-08	4.0966e-08	3.3937e-05	1.1493e-05	0.35225	8.78257	165	165	72	76	NA	NA	NA	NA	0.90454	0.98729	8.36805	119	119	63	75	NA	NA	NA	NA	0.49383	0.12161	7.30597	361	360	120	161	1.136	0.895	1.441	0.29538	0.29486	0.64366
ZNF670	93474_at	bulk	1.2264e-05	6.5	1667	113	758	56	1.401	1.068	1.839	0.0149	0.014417	0.11766	0.11246	0.71784	6.6287	165	165	71	77	NA	NA	NA	NA	0.42855	0.17685	6.5	210	28	119	19	NA	NA	NA	NA	0.085711	0.30087	5.6716	361	360	127	154	1.055	0.832	1.338	0.65678	0.65674	0.6307
SRD5A1	6715_at	bulk	1.9412e-10	6.54889	890	890	392	422	1.231	1.073	1.413	0.0030516	0.0030003	0.043952	0.041799	0.79595	7.96429	165	165	82	66	NA	NA	NA	NA	0.028432	0.38427	7.53395	119	119	67	71	NA	NA	NA	NA	0.91953	0.89792	6.5	513	208	191	90	1.04	0.808	1.337	0.76248	0.76334	0.073578
FGF23	8074_at	bulk	0.018688	6.5	1776	4	812	2	0.56	0.138	2.274	0.41724	0.41094	0.70561	0.70022	0.84935	5.92875	165	165	75	73	NA	NA	NA	NA	0.95043	0.25099	6.02944	119	119	65	73	NA	NA	NA	NA	0.50067	0.14761	5.97945	361	360	124	157	0.969	0.762	1.232	0.79619	0.79601	0.56334
KCNMB3	27094_at	bulk	0.45427	6.796	890	890	381	433	1.119	0.974	1.284	0.11124	0.11101	0.37154	0.36768	0.21923	7.02053	165	165	72	76	NA	NA	NA	NA	0.68692	0.83256	6.79005	119	119	60	78	NA	NA	NA	NA	0.31666	0.0528	7.08895	361	360	114	167	1.396	1.097	1.776	0.0067255	0.0064674	0.70922
RPL22	6146_at	bulk	0.043649	11.1506	893	887	475	339	0.728	0.633	0.837	8.7704e-06	8.0517e-06	0.00094739	0.00070981	0.72937	10.4068	165	165	79	69	NA	NA	NA	NA	0.82559	0.31487	10.2262	119	119	71	67	NA	NA	NA	NA	0.16917	0.25991	11.5073	361	360	165	116	0.748	0.59	0.949	0.01679	0.016395	0.47199
KRTAP5-8	57830_at	bulk	0.26694	5.41342	890	890	400	414	1.062	0.926	1.219	0.39127	0.39147	0.68536	0.68385	0.75955	5.57569	165	165	63	85	1.402	1.01	1.947	0.043722	0.042964	0.8911	5.56513	119	119	68	70	NA	NA	NA	NA	0.38195	0.71499	5.61362	361	360	129	152	0.958	0.754	1.216	0.72361	0.72325	0.14844
HAMP	57817_at	bulk	0.00031068	6.782	891	889	391	423	1.256	1.095	1.442	0.0011486	0.0011226	0.023411	0.021897	0.52619	7.77811	165	165	73	75	NA	NA	NA	NA	0.87328	0.73593	7.81705	119	119	64	74	NA	NA	NA	NA	0.52406	0.58675	7.04133	361	360	133	148	1.002	0.791	1.269	0.98859	0.98872	0.11402
CT83	203413_at	bulk	2.9273e-07	6.5	1619	161	747	67	0.931	0.725	1.195	0.57336	0.5735	0.81105	0.81109	0.66809	7.15588	165	165	80	68	NA	NA	NA	NA	0.062329	0.70565	6.5	234	4	136	2	NA	NA	NA	NA	0.97121	0.20958	5.6025	361	360	111	170	1.36	1.068	1.733	0.012782	0.012457	0.77339
SCAMP1	9522_at	bulk	0.33062	6.5	1097	683	530	284	1.181	1.021	1.367	0.025189	0.025013	0.16062	0.15748	0.91775	6.5	186	144	84	64	NA	NA	NA	NA	0.24235	0.84712	6.5895	119	119	68	70	NA	NA	NA	NA	0.23971	0.767	6.94216	363	358	138	143	1.475	1.165	1.867	0.0012538	0.0011694	0.87081
BRWD1	54014_at	bulk	0.13419	6.66597	890	890	345	469	1.195	1.039	1.375	0.012571	0.01246	0.10651	0.10302	0.38885	6.6307	165	165	70	78	NA	NA	NA	NA	0.95624	0.5894	7.1813	119	119	65	73	NA	NA	NA	NA	0.23215	0.85777	7.07017	361	360	104	177	1.346	1.053	1.722	0.017823	0.017422	0.44671
GOLGA6L1	283767_at	bulk	0.55242	5.64684	890	890	432	382	0.879	0.766	1.009	0.066841	0.066664	0.28053	0.27662	0.14721	5.77999	165	165	72	76	NA	NA	NA	NA	0.76219	0.45955	5.82866	119	119	69	69	NA	NA	NA	NA	0.51847	0.72615	5.78065	361	360	142	139	0.753	0.594	0.954	0.01888	0.01851	0.18251
WWOX	51741_at	bulk	0.42647	6.5	1413	367	608	206	1.236	1.055	1.45	0.0088956	0.0087894	0.086586	0.082835	0.95321	6.5	309	21	138	10	NA	NA	NA	NA	0.87084	0.86907	6.52733	119	119	59	79	1.16	0.822	1.637	0.39745	0.39726	0.51746	6.6872	361	360	109	172	1.405	1.102	1.792	0.0060728	0.00583	0.93458
NPM3	10360_at	bulk	0.0025417	8.3658	890	890	433	381	0.937	0.817	1.076	0.35668	0.35666	0.66065	0.65901	0.53988	9.36942	165	165	71	77	NA	NA	NA	NA	0.45002	0.73694	8.6782	119	119	69	69	NA	NA	NA	NA	0.47142	0.29065	8.29066	361	360	155	126	0.705	0.557	0.894	0.0038968	0.0037304	0.97509
CCDC74B	91409_at	bulk	0.16894	6.5	1460	320	692	122	0.752	0.62	0.912	0.0037539	0.00364	0.050182	0.047163	0.9408	5.48887	165	165	84	64	NA	NA	NA	NA	0.080728	0.42802	5.23921	119	119	72	66	NA	NA	NA	NA	0.39886	0.71814	6.5	401	320	173	108	0.726	0.57	0.924	0.0092513	0.008973	0.66264
IGF2BP1	10642_at	bulk	0.1172	5.68075	890	890	406	408	1.054	0.919	1.21	0.45062	0.45065	0.73019	0.72913	0.48909	5.90399	165	165	79	69	NA	NA	NA	NA	0.32726	0.90701	6.01881	119	119	64	74	NA	NA	NA	NA	0.78797	0.94765	5.94825	361	360	110	171	1.383	1.084	1.764	0.0090657	0.0087724	0.92399
CKAP2	26586_at	bulk	0.10394	6.5	1137	643	569	245	0.798	0.687	0.927	0.0032085	0.0031451	0.045261	0.042953	0.00040792	8.85095	165	165	75	73	NA	NA	NA	NA	0.70012	0.57725	8.52048	119	119	67	71	NA	NA	NA	NA	0.13311	0.20242	7.02059	361	360	151	130	0.711	0.561	0.902	0.0049806	0.0047839	0.12486
ZNF286A	57335_at	bulk	0.23001	6.5	1766	14	807	7	1.303	0.619	2.744	0.48518	0.48393	0.75513	0.75363	0.79404	6.5	324	6	144	4	NA	NA	NA	NA	0.17721	0.5387	5.82559	119	119	67	71	NA	NA	NA	NA	0.35828	0.84107	5.87914	361	360	120	161	1.321	1.039	1.68	0.023102	0.022675	0.89383
NA	401940_at	bulk	0.48107	5.57669	890	890	388	426	1.103	0.961	1.265	0.16464	0.1645	0.4561	0.45341	0.92539	5.72394	165	165	68	80	1.133	0.819	1.567	0.45159	0.45131	0.48083	5.74287	119	119	61	77	NA	NA	NA	NA	0.95205	0.91275	5.76938	361	360	99	182	1.426	1.113	1.827	0.0050271	0.0048185	0.43612
FBXO17	115290_at	bulk	0.015075	6.5	1496	284	680	134	1.097	0.911	1.32	0.32891	0.32873	0.63501	0.63304	0.94024	6.57638	165	165	63	85	1.417	1.021	1.966	0.037161	0.036176	0.080149	6.5	237	1	137	1	NA	NA	NA	NA	0.81737	0.30827	5.97361	361	360	131	150	0.988	0.78	1.252	0.9212	0.92078	0.79997
NPIPB3	23117_at	bulk	0.14232	11.5285	890	890	332	482	1.115	0.967	1.285	0.13254	0.13236	0.40849	0.40549	0.79266	11.4301	165	165	67	81	1.032	0.744	1.432	0.8502	0.85033	0.41367	11.5466	119	119	61	77	NA	NA	NA	NA	0.24252	0.72634	11.52	361	360	98	183	1.358	1.057	1.746	0.016752	0.016343	0.66896
NA	159119_at	bulk	0.27244	5.3827	890	890	393	421	1.111	0.969	1.275	0.13201	0.13189	0.40805	0.40479	0.45376	5.47518	165	165	73	75	NA	NA	NA	NA	0.62615	0.66271	5.46669	119	119	67	71	NA	NA	NA	NA	0.86674	0.18869	5.49812	361	360	111	170	1.394	1.093	1.777	0.0073979	0.0071471	0.74436
CDK14	5218_at	bulk	0.015555	7.93113	891	889	432	382	0.834	0.727	0.958	0.010146	0.010047	0.094103	0.090605	0.87736	7.56396	165	165	66	82	1.445	1.042	2.003	0.027448	0.026583	0.60725	7.67069	119	119	71	67	NA	NA	NA	NA	0.62176	0.28378	8.28928	361	360	155	126	0.609	0.48	0.772	4.2043e-05	3.5284e-05	0.75914
FRG2	448831_at	bulk	0.16105	5.27862	890	890	396	418	1.108	0.965	1.271	0.14483	0.14462	0.42808	0.4249	0.75607	5.40348	165	165	64	84	1.406	1.015	1.948	0.040117	0.039281	0.64106	5.42151	119	119	67	71	NA	NA	NA	NA	0.27841	0.39323	5.45635	361	360	119	162	1.274	1.003	1.619	0.047236	0.046716	0.6913
VPS13C	54832_at	bulk	0.06805	6.83929	890	890	341	473	1.103	0.957	1.27	0.17574	0.17557	0.47158	0.46797	0.61495	6.80845	165	165	80	68	NA	NA	NA	NA	0.019826	0.27285	7.50315	119	119	64	74	NA	NA	NA	NA	0.14875	0.96049	7.13227	361	360	96	185	1.437	1.119	1.847	0.0045484	0.0043442	0.10415
CAV1	857_at	bulk	0.26803	8.74496	890	890	458	356	0.821	0.714	0.944	0.005569	0.0054941	0.06492	0.061566	NA	6.5	329	1	147	1	NA	NA	NA	NA	2.6206e-73	0.72992	0.200695	119	119	70	68	NA	NA	NA	NA	0.4132	0.45664	0.00863	361	360	140	141	1.087	0.86	1.375	0.48574	0.48513	0.69562
SPR	6697_at	bulk	2.2727e-07	8.11868	891	889	375	439	1.043	0.909	1.197	0.54832	0.54849	0.7953	0.79485	0.95913	7.61372	165	165	62	86	1.489	1.074	2.065	0.01699	0.016291	0.40752	8.16307	119	119	57	81	1.228	0.869	1.735	0.24402	0.243	0.43188	8.78826	361	360	121	160	1.064	0.839	1.35	0.60763	0.60771	0.023796
GPSM2	29899_at	bulk	1.2719e-05	7.02793	891	889	379	435	1.362	1.186	1.563	1.1628e-05	1.0722e-05	0.0011633	0.00086577	0.0059291	8.4594	165	165	74	74	NA	NA	NA	NA	0.94769	0.66865	7.58485	119	119	61	77	NA	NA	NA	NA	0.0043754	0.44052	6.89433	361	360	160	121	0.662	0.522	0.839	0.00065197	0.0005974	0.023117
OGT	8473_at	bulk	0.05979	9.43394	890	890	379	435	0.78	0.678	0.896	0.00047386	0.00045945	0.013265	0.012158	0.6132	8.77079	165	165	76	72	NA	NA	NA	NA	0.14802	0.22485	8.46628	119	119	65	73	NA	NA	NA	NA	0.035739	0.71324	8.36357	361	360	120	161	0.878	0.691	1.116	0.28809	0.28767	0.1274
GOLGA6C	653641_at	bulk	0.25235	5.51507	890	890	397	417	1.001	0.872	1.149	0.98934	0.98952	0.99585	0.99599	0.50811	5.59396	165	165	65	83	1.3	0.938	1.801	0.11536	0.11439	0.91986	5.59086	119	119	64	74	NA	NA	NA	NA	0.57571	0.093036	5.60095	361	360	127	154	1.004	0.792	1.273	0.97584	0.97642	0.74455
SNX30	401548_at	bulk	0.53155	7.17112	890	890	450	364	0.867	0.755	0.997	0.044915	0.044764	0.22542	0.22131	0.32699	7.03963	165	165	79	69	NA	NA	NA	NA	0.62699	0.62965	7.13494	119	119	71	67	NA	NA	NA	NA	0.071318	0.29836	7.20056	361	360	152	129	0.873	0.69	1.104	0.25732	0.25708	0.11447
CANX	821_at	bulk	0.06538	7.70017	891	889	426	388	1.106	0.963	1.271	0.15497	0.15474	0.44273	0.44005	0.18802	7.62848	165	165	85	63	NA	NA	NA	NA	0.036633	0.16228	7.64375	119	119	71	67	NA	NA	NA	NA	0.25617	0.54495	7.59044	361	360	122	159	1.456	1.149	1.845	0.0018629	0.0017489	0.10708
UGT2A1	10941_at	bulk	0.91936	5.39643	890	890	396	418	1.052	0.917	1.207	0.47041	0.47048	0.74418	0.74302	0.82723	5.53092	165	165	72	76	NA	NA	NA	NA	0.84061	0.12462	5.52929	119	119	64	74	NA	NA	NA	NA	0.93154	0.68697	5.53928	361	360	114	167	1.219	0.958	1.553	0.10774	0.10712	0.73959
MPRIP	23164_at	bulk	0.12792	8.79877	890	890	370	444	1.123	0.977	1.29	0.10249	0.10235	0.35473	0.35139	0.66509	6.97218	165	165	66	82	1.469	1.061	2.034	0.020479	0.01969	0.60515	6.8936	119	119	70	68	NA	NA	NA	NA	0.50378	0.35136	6.79844	362	359	120	161	1.162	0.916	1.475	0.21538	0.21472	0.36735
WNT7B	7477_at	bulk	0.4874	6.5	1172	608	499	315	1.301	1.13	1.499	0.00025401	0.00024401	0.0090317	0.0079638	0.051956	6.5	210	120	91	57	NA	NA	NA	NA	0.92171	0.53294	7.10019	119	119	65	73	NA	NA	NA	NA	0.89733	0.40089	6.66747	362	359	103	178	1.607	1.258	2.054	0.00014639	0.00012715	0.71773
SMAGP	57228_at	bulk	0.0033504	7.43516	890	890	404	410	1.221	1.064	1.402	0.0045717	0.0045024	0.057453	0.054485	0.40399	8.42289	165	165	76	72	NA	NA	NA	NA	0.80552	0.66448	7.77508	119	119	64	74	NA	NA	NA	NA	0.071549	0.33279	7.43263	362	359	146	135	1.011	0.799	1.278	0.92787	0.92773	0.72588
ANP32E	81611_at	bulk	0.52602	5.49667	890	890	402	412	1.195	1.041	1.373	0.0115	0.011398	0.10154	0.097979	0.70384	5.65698	165	165	79	69	NA	NA	NA	NA	0.36131	0.11081	5.67508	119	119	69	69	NA	NA	NA	NA	0.63172	0.24917	5.67906	361	360	123	158	1.181	0.93	1.5	0.1728	0.17227	0.375
RPL37	6167_at	bulk	0.0036085	6.52341	890	890	452	362	0.909	0.79	1.045	0.18043	0.18038	0.47787	0.47451	0.68059	6.92985	165	165	75	73	NA	NA	NA	NA	0.93301	0.030956	6.6955	119	119	74	64	NA	NA	NA	NA	0.50869	0.76172	6.79325	361	360	165	116	0.679	0.535	0.861	0.0014417	0.0013491	0.36052
CYB5RL	606495_at	bulk	0.43219	7.507	892	888	363	451	1.083	0.943	1.245	0.25909	0.25896	0.56889	0.56699	0.97294	5.33923	165	165	68	80	1.212	0.877	1.675	0.24461	0.24367	0.013655	4.38467	119	119	65	73	NA	NA	NA	NA	0.59491	0.89036	1.11277	361	360	149	132	0.731	0.577	0.926	0.0092865	0.0089985	0.96192
RANBP3L	202151_at	bulk	0.25981	6.5	1617	163	738	76	1.006	0.794	1.274	0.96257	0.96217	0.98623	0.98621	0.42753	5.53864	165	165	77	71	NA	NA	NA	NA	0.36297	0.73435	6.5	236	2	136	2	NA	NA	NA	NA	0.14591	0.2522	6.01745	361	360	135	146	0.946	0.747	1.198	0.64372	0.64367	0.48828
AANAT	15_at	bulk	0.15501	5.36056	890	890	402	412	0.979	0.853	1.123	0.75924	0.75911	0.90592	0.90591	0.66527	5.41005	165	165	80	68	NA	NA	NA	NA	0.10725	0.98019	5.40812	119	119	61	77	NA	NA	NA	NA	0.91701	0.64088	5.44536	361	360	114	167	1.328	1.044	1.688	0.020798	0.020398	0.47888
PSRC1	84722_at	bulk	4.9886e-05	6.98817	890	890	375	439	1.14	0.993	1.31	0.063164	0.062926	0.27292	0.26828	0.96004	8.02777	165	165	69	79	1.103	0.797	1.527	0.55468	0.55478	0.27347	7.43708	119	119	63	75	NA	NA	NA	NA	0.76535	0.64764	7.04221	361	360	147	134	0.747	0.59	0.946	0.015673	0.015334	0.22552
TET1	80312_at	bulk	0.030866	6.5	1743	37	792	22	1.564	1.024	2.39	0.038665	0.037059	0.20642	0.19768	0.73658	6.5	304	26	133	15	NA	NA	NA	NA	0.26696	0.12467	5.62746	119	119	62	76	NA	NA	NA	NA	0.72666	0.61937	5.67517	361	360	102	179	1.478	1.154	1.892	0.0019605	0.0018391	0.85871
POTEA	340441_at	bulk	0.32054	6.5	1777	3	812	2	1.02	0.255	4.085	0.97796	0.97837	0.99183	0.99202	0.67886	5.78702	165	165	72	76	NA	NA	NA	NA	0.81194	0.82865	5.7104	119	119	60	78	NA	NA	NA	NA	0.35771	0.55043	5.85062	361	360	130	151	0.867	0.683	1.101	0.24083	0.24055	0.61398
PAK6	56924_at	bulk	0.2401	6.5	1080	700	455	359	1.159	1.009	1.331	0.03684	0.036675	0.20073	0.19659	0.63351	6.56958	165	165	72	76	NA	NA	NA	NA	0.71151	0.71198	6.65792	119	119	66	72	NA	NA	NA	NA	0.79907	0.30871	6.65249	362	359	118	163	1.147	0.904	1.456	0.25924	0.25887	0.21748
YBEY	54059_at	bulk	0.02834	6.67139	891	889	449	365	0.788	0.686	0.905	0.00072996	0.00071005	0.017607	0.016269	0.49883	6.58016	165	165	84	64	NA	NA	NA	NA	0.04968	0.36794	6.67235	119	119	67	71	NA	NA	NA	NA	0.99931	0.58143	7.03188	361	360	139	142	0.977	0.771	1.237	0.84499	0.84514	0.029704
NAA40	79829_at	bulk	0.74047	6.5	1769	11	805	9	0.854	0.437	1.669	0.64503	0.64485	0.85226	0.85171	0.76092	5.96094	165	165	70	78	NA	NA	NA	NA	0.73647	0.29872	6.00356	119	119	67	71	NA	NA	NA	NA	0.21467	0.66737	5.9531	361	360	124	157	1.049	0.825	1.333	0.69881	0.69896	0.39404
CNPY4	245812_at	bulk	0.41852	7.4108	890	890	458	356	0.781	0.679	0.897	0.00047199	0.00045689	0.013251	0.012124	0.10745	7.32639	165	165	68	80	1.237	0.895	1.71	0.19764	0.19662	0.60993	7.6368	119	119	69	69	NA	NA	NA	NA	0.6934	0.88131	7.50795	361	360	151	130	0.693	0.546	0.878	0.002388	0.0022599	0.52258
ZNF680	340252_at	bulk	0.0080588	6.84394	890	890	427	387	0.833	0.726	0.956	0.0091654	0.0090762	0.088048	0.084512	0.52403	6.5	188	142	83	65	NA	NA	NA	NA	0.92794	0.20786	6.81423	119	119	70	68	NA	NA	NA	NA	0.86654	0.55606	7.10182	362	359	132	149	0.981	0.775	1.24	0.86974	0.86957	0.25523
NEK8	284086_at	bulk	0.38792	6.5	1086	694	441	373	1.081	0.94	1.243	0.27741	0.27732	0.58699	0.58502	0.2403	6.5	302	28	133	15	NA	NA	NA	NA	0.65681	0.74339	7.09455	119	119	65	73	NA	NA	NA	NA	0.40731	0.79595	6.54918	361	360	106	175	1.337	1.046	1.71	0.020497	0.020092	0.5372
UBFD1	56061_at	bulk	0.13334	7.12217	891	889	401	413	1.13	0.985	1.297	0.081141	0.081022	0.31176	0.30807	0.97355	7.49009	165	165	63	85	1.424	1.026	1.975	0.034385	0.03356	0.20592	7.71211	119	119	61	77	NA	NA	NA	NA	0.28644	0.32345	7.60429	361	360	132	149	0.971	0.766	1.232	0.8095	0.80935	0.54361
ATXN2	6311_at	bulk	0.0040081	9.83971	890	890	341	473	1.117	0.97	1.287	0.12285	0.12265	0.39301	0.38902	0.16125	9.18332	165	165	67	81	1.197	0.865	1.657	0.27815	0.27787	0.7886	9.5489	119	119	61	77	NA	NA	NA	NA	0.72605	0.95974	9.77979	361	360	96	185	1.478	1.15	1.901	0.0022784	0.0021456	0.52447
CLTCL1	8218_at	bulk	0.73045	6.5	1775	5	811	3	1.563	0.503	4.857	0.44034	0.43676	0.72213	0.71886	0.64386	5.67471	165	165	68	80	1.202	0.869	1.664	0.26628	0.26536	0.69785	5.676	119	119	58	80	1.075	0.761	1.521	0.68064	0.68106	0.79865	5.60834	361	360	111	170	1.348	1.058	1.716	0.015659	0.01527	0.23429
RNF41	10193_at	bulk	0.061562	6.70963	890	890	376	438	1.133	0.988	1.301	0.074872	0.074614	0.29704	0.29301	0.81602	6.70148	165	165	68	80	1.145	0.828	1.584	0.41283	0.41278	0.70205	6.91504	120	118	66	72	NA	NA	NA	NA	0.17047	0.40696	6.95745	361	360	115	166	1.322	1.04	1.681	0.022645	0.022201	0.38215
PPTC7	160760_at	bulk	0.58107	7.31297	890	890	404	410	1.181	1.029	1.356	0.018228	0.018126	0.13345	0.12987	0.38175	7.37038	165	165	73	75	NA	NA	NA	NA	0.41021	0.094801	7.09545	119	119	68	70	NA	NA	NA	NA	0.11455	0.4033	7.30012	361	360	119	162	1.341	1.055	1.705	0.016663	0.016299	0.25396
EIF2B5	8893_at	bulk	0.21916	8.56833	890	890	348	466	1.124	0.977	1.293	0.10301	0.10281	0.35564	0.35227	0.65683	8.4684	165	165	70	78	NA	NA	NA	NA	0.87497	0.994	8.72031	119	119	64	74	NA	NA	NA	NA	0.1487	0.35477	8.65957	361	360	105	176	1.322	1.035	1.69	0.025547	0.025032	0.47438
VPS25	84313_at	bulk	0.0025054	8.22116	890	890	459	355	0.883	0.767	1.016	0.081669	0.081512	0.31236	0.30878	0.19234	8.1228	165	165	77	71	NA	NA	NA	NA	0.63174	0.65482	8.02469	119	119	67	71	NA	NA	NA	NA	0.044408	0.085009	8.71191	361	360	153	128	1.067	0.842	1.351	0.59266	0.59237	0.92048
FMO6P	388714_at	bulk	0.15888	6.5	1602	178	717	97	0.893	0.716	1.113	0.31371	0.3135	0.62083	0.61777	0.50423	6.5	291	39	127	21	NA	NA	NA	NA	0.42155	0.75258	6.5	206	32	115	23	NA	NA	NA	NA	0.13832	0.51721	6.19091	361	360	110	171	1.542	1.211	1.962	0.00043695	0.00039583	0.20981
INVS	27130_at	bulk	0.094495	6.72917	892	888	382	432	1.142	0.995	1.311	0.059045	0.058861	0.26284	0.25895	0.95582	7.19358	165	165	73	75	NA	NA	NA	NA	0.81056	0.85615	7.09228	119	119	66	72	NA	NA	NA	NA	0.2318	0.79909	6.89045	364	357	111	170	1.402	1.101	1.785	0.0061553	0.0059206	0.55496
SON	6651_at	bulk	0.93281	7.04096	890	890	438	376	1.085	0.944	1.248	0.24949	0.24937	0.55787	0.55589	0.71603	7.02591	165	165	75	73	NA	NA	NA	NA	0.51091	0.86337	6.86418	119	119	73	65	NA	NA	NA	NA	0.24413	0.88996	7.14629	361	360	131	150	1.446	1.143	1.83	0.0020928	0.0019719	0.083943
ABAT	18_at	bulk	4.1251e-08	6.5	1134	646	558	256	0.662	0.571	0.768	5.096e-08	4.1055e-08	3.3937e-05	1.1493e-05	0.1583	5.68244	165	165	83	65	NA	NA	NA	NA	0.077967	0.091616	6.5	237	1	137	1	NA	NA	NA	NA	0.41246	0.81625	7.27398	361	360	128	153	0.933	0.734	1.185	0.57005	0.56947	0.19153
PRELID3A	10650_at	bulk	0.0035319	6.9488	890	890	413	401	0.961	0.838	1.103	0.57559	0.57552	0.81299	0.81267	0.86927	7.92561	165	165	69	79	1.18	0.854	1.632	0.31532	0.31491	0.24602	6.87768	119	119	65	73	NA	NA	NA	NA	0.77437	0.47901	7.08958	362	359	141	140	0.83	0.655	1.053	0.12453	0.12384	0.12205
SLC17A2	10246_at	bulk	0.83234	5.45825	890	890	413	401	0.975	0.85	1.118	0.71584	0.71602	0.88565	0.88583	0.38298	5.53062	165	165	75	73	NA	NA	NA	NA	0.64863	0.98062	5.51901	119	119	68	70	NA	NA	NA	NA	0.26908	0.057665	5.55109	361	360	127	154	1.07	0.843	1.358	0.57707	0.57669	0.40346
MED31	51003_at	bulk	0.83564	5.46447	890	890	409	405	1.035	0.902	1.187	0.62726	0.62744	0.84337	0.84343	0.038568	5.58695	165	165	63	85	1.438	1.038	1.994	0.029158	0.028328	0.79686	5.63939	119	119	68	70	NA	NA	NA	NA	0.15046	0.26781	5.63494	361	360	124	157	1.049	0.826	1.333	0.69407	0.69415	0.89644
TATDN1	83940_at	bulk	0.40897	6.68657	890	890	436	378	0.939	0.818	1.079	0.37671	0.37667	0.67503	0.67282	0.10101	7.3249	165	165	70	78	NA	NA	NA	NA	0.26627	0.87885	7.11925	119	119	65	73	NA	NA	NA	NA	0.94313	0.48175	6.90014	361	360	153	128	0.741	0.586	0.938	0.012534	0.012214	0.90565
LRP2BP	55805_at	bulk	0.31456	6.5	1768	12	805	9	2.185	1.133	4.216	0.019749	0.016804	0.13999	0.12396	0.6856	5.72039	165	165	75	73	NA	NA	NA	NA	0.8814	0.73836	5.83209	119	119	67	71	NA	NA	NA	NA	0.20019	0.58863	5.85362	361	360	108	173	1.377	1.079	1.756	0.009996	0.009701	0.13889
PXMP4	11264_at	bulk	0.00026875	6.75394	890	890	380	434	1.078	0.938	1.237	0.29005	0.28968	0.59996	0.59729	0.96337	6.5	291	39	131	17	NA	NA	NA	NA	0.97091	0.63553	7.35989	119	119	61	77	NA	NA	NA	NA	0.28944	0.38511	7.02945	362	359	115	166	1.39	1.092	1.769	0.0074892	0.0072314	0.20789
NEMP1	23306_at	bulk	0.052747	7.09371	890	890	358	456	1.239	1.079	1.424	0.0024129	0.0023661	0.037912	0.035955	0.18517	7.58695	165	165	70	78	NA	NA	NA	NA	0.65049	0.093761	7.53613	119	119	66	72	NA	NA	NA	NA	0.36123	0.42954	7.05669	361	360	120	161	1.064	0.838	1.352	0.60852	0.60795	0.2062
PTP4A3	11156_at	bulk	0.012719	6.78189	890	890	382	432	1.101	0.959	1.264	0.172	0.17193	0.46595	0.46292	0.94749	7.64129	165	165	73	75	NA	NA	NA	NA	0.65164	0.87161	7.11332	119	119	70	68	NA	NA	NA	NA	0.08486	0.49686	6.79714	361	360	141	140	0.872	0.687	1.106	0.25794	0.25758	0.016137
KPNA1	3836_at	bulk	0.26135	7.72722	890	890	364	450	1.229	1.07	1.412	0.0034907	0.0034331	0.047848	0.0454	0.57599	8.04089	166	164	68	80	1.267	0.916	1.754	0.15293	0.15225	0.5948	8.36338	119	119	62	76	NA	NA	NA	NA	0.85102	0.21525	7.97751	361	360	107	174	1.474	1.157	1.878	0.0017083	0.0015942	0.37244
ZSWIM4	65249_at	bulk	0.0019456	8.62181	890	890	377	437	1.142	0.994	1.311	0.060517	0.060308	0.26628	0.26246	0.33522	9.43176	165	165	66	82	1.282	0.926	1.776	0.13453	0.13361	0.32043	9.05792	119	119	66	72	NA	NA	NA	NA	0.9139	0.73994	8.27044	361	360	129	152	0.961	0.758	1.218	0.74342	0.74297	0.72998
MT1G	4495_at	bulk	0.0064027	8.11641	890	890	410	404	1.063	0.926	1.219	0.38731	0.38686	0.68266	0.68094	0.8271	10.1318	165	165	76	72	NA	NA	NA	NA	0.36134	0.97175	9.7775	119	119	66	72	NA	NA	NA	NA	0.8315	0.93502	9.37769	361	360	135	146	0.939	0.74	1.19	0.6009	0.60078	0.25802
AAK1	22848_at	bulk	0.19718	6.5	1577	203	694	120	1.055	0.866	1.285	0.59551	0.59566	0.8242	0.82412	0.34287	6.5	307	23	138	10	NA	NA	NA	NA	0.68161	0.52451	6.5	200	38	116	22	NA	NA	NA	NA	0.007148	0.92117	6.0803	361	360	96	185	1.646	1.282	2.114	9.216e-05	7.8391e-05	0.37076
UBC	7316_at	bulk	0.49759	8.00703	890	890	371	443	1.051	0.915	1.207	0.48193	0.48215	0.75265	0.75233	0.9437	8.75804	165	165	67	81	1.21	0.875	1.674	0.24839	0.24812	0.51893	7.46924	119	119	64	74	NA	NA	NA	NA	0.33583	0.78802	8.06426	361	360	104	177	1.371	1.072	1.753	0.011995	0.01166	0.02425
MARK2	2011_at	bulk	0.057871	7.26531	890	890	335	479	1.27	1.103	1.463	0.00090799	0.00088393	0.020182	0.018702	0.59585	7.73667	165	165	62	86	1.323	0.952	1.838	0.095717	0.094853	0.93838	7.93673	119	119	60	78	NA	NA	NA	NA	0.8305	0.89571	7.58218	361	360	102	179	1.323	1.032	1.696	0.027163	0.026673	0.80323
GPRC5C	55890_at	bulk	0.88032	8.52717	890	890	372	442	1.093	0.952	1.256	0.20547	0.20531	0.50951	0.50575	0.84376	7.37803	165	165	65	83	1.439	1.039	1.993	0.028388	0.027596	0.0066665	9.56757	119	119	75	63	NA	NA	NA	NA	0.11547	0.06315	8.93967	361	360	119	162	1.259	0.992	1.599	0.05805	0.057384	0.27105
CREB5	9586_at	bulk	0.040199	6.5	1515	265	708	106	0.97	0.79	1.19	0.76807	0.76818	0.91065	0.91065	0.26589	6.5	318	12	141	7	NA	NA	NA	NA	0.32334	0.79466	6.5	237	1	137	1	NA	NA	NA	NA	0.23613	0.32176	3.10083	361	360	122	159	1.323	1.045	1.675	0.020136	0.019742	0.64457
NAT10	55226_at	bulk	0.21778	8.9734	890	890	354	460	1.127	0.979	1.296	0.094901	0.094702	0.33944	0.33558	0.052628	9.51304	165	165	65	83	1.284	0.927	1.78	0.13298	0.13214	0.6346	9.27387	119	119	70	68	NA	NA	NA	NA	0.0047189	0.26524	9.18775	361	360	114	167	1.141	0.896	1.454	0.28544	0.28536	0.41148
CHD8	57680_at	bulk	0.09879	8.66284	890	890	324	490	1.319	1.144	1.52	0.00013126	0.00012493	0.0059447	0.0050734	0.91109	8.23757	165	165	69	79	1.034	0.747	1.432	0.83979	0.8404	0.77141	8.88284	119	119	63	75	NA	NA	NA	NA	0.39799	0.20328	8.54257	361	360	98	183	1.438	1.121	1.845	0.0042825	0.0040823	0.28394
TMPRSS15	5651_at	bulk	0.70206	6.5	1726	54	786	28	1.118	0.766	1.633	0.56271	0.56285	0.80447	0.80414	0.00020953	6.5	322	8	145	3	NA	NA	NA	NA	0.59659	0.19094	6.5	226	12	131	7	NA	NA	NA	NA	0.50235	0.72512	6.135	361	360	110	171	1.423	1.117	1.813	0.0042879	0.0040949	0.56524
PFDN5	5204_at	bulk	3.905e-05	11.8192	891	889	447	367	0.757	0.66	0.87	8.2183e-05	7.8058e-05	0.0044104	0.0037188	0.99311	11.471	165	165	83	65	NA	NA	NA	NA	0.3224	0.31021	11.6608	119	119	66	72	NA	NA	NA	NA	0.97015	0.78191	12.1451	361	360	150	131	0.711	0.561	0.901	0.0047919	0.0045927	0.030408
ANKRA2	57763_at	bulk	2.7896e-07	7.57658	890	890	432	382	0.81	0.706	0.93	0.0028508	0.0028014	0.042097	0.039943	0.80442	6.5	288	42	135	13	NA	NA	NA	NA	0.16235	0.10943	6.5	126	112	77	61	NA	NA	NA	NA	0.78692	0.67091	7.71108	361	360	135	146	1.038	0.821	1.312	0.75439	0.75383	0.75659
GABPB2	126626_at	bulk	0.1467	12.8991	892	888	352	462	1.059	0.921	1.219	0.42003	0.41985	0.7078	0.70702	0.92083	12.5386	165	165	70	78	NA	NA	NA	NA	0.94771	0.81872	12.4773	119	119	64	74	NA	NA	NA	NA	0.22767	0.96139	12.3344	361	360	103	178	1.213	0.946	1.554	0.12766	0.12697	0.85161
CFL2	1073_at	bulk	0.98123	6.5	1769	11	808	6	2.132	0.955	4.762	0.064779	0.058573	0.27601	0.25825	0.33207	6.5	328	2	147	1	NA	NA	NA	NA	0.61484	0.58026	5.77033	119	119	67	71	NA	NA	NA	NA	0.52237	0.50803	5.77437	361	360	119	162	1.369	1.079	1.738	0.0097719	0.0094882	0.40995
CDH2	1000_at	bulk	0.02423	7.18844	890	890	406	408	1.103	0.962	1.266	0.16093	0.16079	0.45147	0.44876	0.12686	8.61592	165	165	64	84	1.432	1.033	1.986	0.0313	0.030444	0.1291	8.48293	119	119	77	61	NA	NA	NA	NA	0.038652	0.69414	7.89063	361	360	143	138	0.761	0.6	0.965	0.024157	0.023777	0.42889
MMP15	4324_at	bulk	9.9488e-06	6.5	1256	524	530	284	1.282	1.108	1.483	0.0008234	0.00079872	0.018991	0.017542	0.42469	6.69641	166	164	61	87	1.463	1.055	2.03	0.022735	0.021943	0.39705	7.22661	119	119	59	79	1.158	0.819	1.637	0.407	0.40684	0.50029	6.5	385	336	126	155	1.167	0.919	1.483	0.20583	0.20539	0.17065
C6orf48	50854_at	bulk	0.88036	10.9217	892	888	441	373	0.949	0.826	1.091	0.46363	0.46349	0.73958	0.73894	0.65594	10.9745	165	165	63	85	1.567	1.127	2.178	0.0075476	0.0070648	0.70736	10.3538	119	119	75	63	NA	NA	NA	NA	0.61274	0.9044	11.0663	362	359	144	137	0.953	0.754	1.205	0.68572	0.68528	0.63375
DMRT2	10655_at	bulk	0.34352	6.5	1744	36	800	14	0.951	0.56	1.613	0.85171	0.85199	0.94568	0.94583	0.20175	6.5	325	5	146	2	NA	NA	NA	NA	0.9921	0.11858	4.77128	119	119	56	82	1.468	1.039	2.073	0.029279	0.028309	0.3677	5.02605	361	360	123	158	1.046	0.824	1.33	0.7105	0.71021	0.88407
ZCCHC13	389874_at	bulk	0.17313	5.37835	890	890	398	416	1.134	0.988	1.301	0.073261	0.073129	0.29375	0.28987	0.87372	5.4719	165	165	74	74	NA	NA	NA	NA	0.83359	0.40303	5.47573	120	118	64	74	NA	NA	NA	NA	0.6967	0.85715	5.50507	361	360	118	163	1.305	1.028	1.657	0.029044	0.028577	0.89287
IFFO1	25900_at	bulk	0.045251	8.077	890	890	410	404	0.924	0.806	1.061	0.26309	0.26287	0.57337	0.5711	0.0011547	8.19901	165	165	79	69	NA	NA	NA	NA	0.047808	0.18614	8.37482	119	119	71	67	NA	NA	NA	NA	0.027623	0.86643	8.16687	361	360	122	159	0.945	0.744	1.201	0.64451	0.64478	0.34197
TXK	7294_at	bulk	0.39756	6.5	1777	3	813	1	0.7	0.099	4.98	0.72201	0.7203	0.88886	0.88787	0.15219	6.5	329	1	147	1	NA	NA	NA	NA	0.58856	0.38354	5.61956	119	119	70	68	NA	NA	NA	NA	0.38564	0.73255	5.49092	361	360	121	160	1.323	1.043	1.677	0.020884	0.020488	0.70913
UGT3A2	167127_at	bulk	0.24121	6.5	1764	16	811	3	0.412	0.132	1.279	0.12492	0.1129	0.39612	0.37113	0.29615	5.61932	165	165	74	74	NA	NA	NA	NA	0.77521	0.89429	5.71207	120	118	67	71	NA	NA	NA	NA	0.51207	0.94434	6.5	720	1	280	1	NA	NA	NA	NA	3.4168e-23	0.42158
STPG4	285051_at	bulk	0.48085	5.36055	890	890	417	397	0.974	0.849	1.118	0.71082	0.71057	0.88313	0.88304	0.62534	5.39168	165	165	69	79	1.181	0.854	1.634	0.31496	0.31449	0.90053	5.41144	119	119	69	69	NA	NA	NA	NA	0.95725	0.32934	5.40518	361	360	125	156	1.077	0.849	1.365	0.54169	0.54183	0.19534
SELENOT	51714_at	bulk	7.7408e-07	8.25745	890	890	410	404	0.934	0.814	1.072	0.33173	0.33154	0.63779	0.63558	0.37429	7.58056	165	165	80	68	NA	NA	NA	NA	0.14645	0.58917	8.14244	119	119	68	70	NA	NA	NA	NA	0.13248	0.84223	8.69174	361	360	119	162	1.339	1.056	1.698	0.015998	0.015635	0.44417
LCLAT1	253558_at	bulk	0.017155	7.75897	890	890	368	446	1.361	1.185	1.563	1.2499e-05	1.1554e-05	0.0012178	0.00091493	0.024438	8.40614	165	165	66	82	1.331	0.962	1.842	0.083933	0.082992	0.90092	8.30236	119	119	64	74	NA	NA	NA	NA	0.23911	0.10976	7.87246	361	360	123	158	1.233	0.973	1.562	0.083069	0.082444	0.76498
CEACAM21	90273_at	bulk	0.68845	5.64102	890	890	386	428	1.149	1.001	1.319	0.047683	0.04752	0.23321	0.22926	0.34151	5.73146	165	165	64	84	1.315	0.948	1.824	0.10053	0.099393	0.81779	5.72994	119	119	68	70	NA	NA	NA	NA	0.093518	0.80585	5.71707	361	360	114	167	1.385	1.089	1.762	0.0080107	0.0077555	0.5047
OR4A16	81327_at	bulk	0.13583	5.46904	890	890	398	416	1.062	0.926	1.218	0.39154	0.39137	0.68554	0.6838	0.01859	5.54302	165	165	72	76	NA	NA	NA	NA	0.86871	0.89966	5.54314	119	119	56	82	1.431	1.015	2.018	0.040857	0.039875	0.64575	5.56593	361	360	124	157	1.111	0.876	1.409	0.38573	0.38551	0.012374
IER3	8870_at	bulk	0.3316	9.87529	890	890	426	388	0.879	0.766	1.008	0.065543	0.065367	0.27787	0.2737	0.27282	8.72501	165	165	77	71	NA	NA	NA	NA	0.65317	0.25077	9.56409	119	119	68	70	NA	NA	NA	NA	0.78919	0.80946	10.4277	361	360	142	139	0.92	0.726	1.165	0.4877	0.48754	0.34366
GRAP	10750_at	bulk	0.78585	7.36791	890	890	396	418	0.98	0.854	1.125	0.77341	0.77312	0.91266	0.91248	0.018364	7.87289	165	165	73	75	NA	NA	NA	NA	0.73009	0.72155	8.04977	119	119	67	71	NA	NA	NA	NA	0.094002	0.98125	7.63089	361	360	122	159	1.088	0.857	1.381	0.49016	0.49001	0.85749
RAB1B	81876_at	bulk	0.44712	7.25441	890	890	364	450	1.241	1.081	1.426	0.0022162	0.0021763	0.035552	0.033741	0.83913	7.35434	165	165	61	87	1.444	1.039	2.007	0.028792	0.027968	0.30458	7.88469	119	119	59	79	1.279	0.904	1.808	0.16406	0.16289	0.89892	7.68173	361	360	108	173	1.425	1.118	1.816	0.0041717	0.0039782	0.23127
HTR1E	3354_at	bulk	0.32038	6.5	1765	15	807	7	0.525	0.245	1.121	0.096031	0.09078	0.34195	0.32735	0.50427	6.14975	165	165	69	79	1.161	0.84	1.606	0.36631	0.36599	0.33359	6.10806	119	119	67	71	NA	NA	NA	NA	0.15288	0.73191	6.10245	361	360	121	160	1.288	1.014	1.636	0.037871	0.037316	0.46633
SYPL1	6856_at	bulk	0.46048	8.95329	890	890	458	356	0.886	0.771	1.019	0.090874	0.090647	0.33117	0.32711	0.47562	8.88004	165	165	76	72	NA	NA	NA	NA	0.77099	0.36035	8.71442	119	119	71	67	NA	NA	NA	NA	0.028446	0.60089	9.26709	361	360	147	134	1.041	0.823	1.316	0.739	0.73878	0.15712
PPFIA2	8499_at	bulk	0.7794	6.5	1773	7	809	5	1.83	0.76	4.411	0.17793	0.17143	0.47464	0.46225	0.25743	5.60754	165	165	70	78	NA	NA	NA	NA	0.76255	0.22721	6.5	236	2	137	1	NA	NA	NA	NA	0.95274	0.84163	5.67852	361	360	120	161	1.168	0.921	1.482	0.1997	0.19908	0.12979
SP7	121340_at	bulk	0.78931	6.5	1774	6	811	3	1.582	0.509	4.917	0.42793	0.42373	0.71424	0.70992	NA	6.5	329	1	147	1	NA	NA	NA	NA	2.6206e-73	0.46532	5.58218	119	119	62	76	NA	NA	NA	NA	0.96141	0.7677	6.5	720	1	280	1	NA	NA	NA	NA	0.0018262	0.67537
FA2H	79152_at	bulk	0.13535	6.5	1725	55	782	32	1.655	1.161	2.358	0.0052917	0.0048236	0.062793	0.05673	0.40004	6.5	322	8	146	2	NA	NA	NA	NA	0.45104	0.60538	6.5	191	47	111	27	NA	NA	NA	NA	0.90648	0.90337	5.81862	361	360	113	168	1.439	1.131	1.83	0.0030605	0.0029026	0.76884
RTL3	203430_at	bulk	0.56263	6.5	1777	3	813	1	1.981	0.278	14.093	0.4949	0.4864	0.76141	0.75488	0.52515	6.5	328	2	147	1	NA	NA	NA	NA	0.41477	0.53284	5.48409	119	119	69	69	NA	NA	NA	NA	0.21037	0.88518	5.55873	361	360	130	151	1.096	0.864	1.39	0.44998	0.44969	0.43624
PRPF31	26121_at	bulk	0.97793	9.32678	892	888	367	447	1.252	1.09	1.438	0.001475	0.0014437	0.027632	0.025805	0.39857	9.66536	165	165	68	80	1.245	0.9	1.723	0.18532	0.18461	0.17688	9.52625	119	119	59	79	1.121	0.797	1.577	0.51259	0.51246	0.51086	9.50166	361	360	130	151	1.066	0.84	1.352	0.59978	0.59987	0.22511
BMS1	9790_at	bulk	0.0001234	8.77468	890	890	357	457	1.205	1.049	1.385	0.0085977	0.0085071	0.085374	0.081373	0.10706	9.31085	165	165	71	77	NA	NA	NA	NA	0.77997	0.63224	9.16656	119	119	63	75	NA	NA	NA	NA	0.7146	0.73987	8.65803	361	360	118	163	1.063	0.835	1.351	0.62091	0.621	0.91206
NEFH	4744_at	bulk	0.17465	6.5	1519	261	708	106	0.762	0.621	0.934	0.0090253	0.0088151	0.087463	0.082959	0.1627	6.5	169	161	74	74	NA	NA	NA	NA	0.46263	0.23865	6.5	233	5	136	2	NA	NA	NA	NA	0.34065	0.34305	6.69558	361	360	139	142	0.756	0.596	0.959	0.020968	0.020579	0.029809
CYB5R1	51706_at	bulk	2.2682e-05	9.34225	891	889	372	442	1.039	0.905	1.193	0.58494	0.58486	0.81825	0.81778	0.83711	8.51516	165	165	70	78	NA	NA	NA	NA	0.60479	0.82126	9.43516	119	119	64	74	NA	NA	NA	NA	0.90201	0.75457	9.88385	361	360	112	169	1.32	1.038	1.678	0.023476	0.023077	0.43482
CBS	875_at	bulk	1.933e-05	6.90601	890	890	394	420	1.103	0.961	1.266	0.16244	0.16223	0.45372	0.45056	0.82419	9.01271	166	164	73	75	NA	NA	NA	NA	0.8655	0.86959	8.10436	119	119	62	76	NA	NA	NA	NA	0.85494	0.99097	7.12453	361	360	136	145	0.904	0.714	1.143	0.3991	0.39902	0.86659
ABCB1	5243_at	bulk	0.83918	6.5	1564	216	738	76	0.731	0.577	0.925	0.0092688	0.0089887	0.088571	0.084035	0.014228	5.6335	165	165	79	69	NA	NA	NA	NA	0.11257	0.78714	5.57301	119	119	70	68	NA	NA	NA	NA	0.61957	0.61175	5.64803	361	360	153	128	0.722	0.57	0.914	0.0066682	0.0064339	0.089005
NDRG1	10397_at	bulk	0.0002077	8.49971	890	890	366	448	1.406	1.224	1.614	1.3873e-06	1.234e-06	0.00027574	0.00016915	0.75624	10.1491	165	165	74	74	NA	NA	NA	NA	0.98197	0.016859	9.88185	119	119	59	79	1.47	1.045	2.067	0.026873	0.025979	0.90373	7.88435	361	360	120	161	1.416	1.116	1.796	0.0041839	0.0040069	0.1456
DDN	23109_at	bulk	0.6974	6.5	1752	28	799	15	1.405	0.843	2.342	0.19211	0.18993	0.49474	0.48906	0.34402	6.5	313	17	139	9	NA	NA	NA	NA	0.65846	0.86708	6.5	236	2	136	2	NA	NA	NA	NA	0.00011267	0.87282	5.61506	361	360	111	170	1.436	1.129	1.827	0.0032002	0.0030402	0.41055
LINC01094	100505702_at	bulk	0.58768	6.5	1329	451	626	188	1.155	0.98	1.362	0.085254	0.084971	0.32017	0.31562	0.020091	6.65428	165	165	75	73	NA	NA	NA	NA	0.72121	0.84182	6.61292	119	119	69	69	NA	NA	NA	NA	0.92011	0.43434	6.56748	361	360	140	141	1.099	0.869	1.39	0.42967	0.42991	0.63342
SNX7	51375_at	bulk	0.15999	6.53927	890	890	473	341	0.849	0.737	0.977	0.022534	0.022389	0.15146	0.14804	0.75122	7.12397	165	165	85	63	NA	NA	NA	NA	0.14883	0.66464	6.59488	119	119	79	59	NA	NA	NA	NA	0.41009	0.97734	6.8622	361	360	166	115	0.744	0.586	0.945	0.015134	0.014768	0.97566
DNAJB6	10049_at	bulk	0.91119	9.01342	890	890	475	339	0.89	0.773	1.025	0.10687	0.10667	0.36304	0.35984	0.79887	9.1843	165	165	82	66	NA	NA	NA	NA	0.44443	0.7107	8.53288	119	119	80	58	NA	NA	NA	NA	0.99397	0.26315	9.21388	361	360	154	127	1.158	0.914	1.467	0.22513	0.2248	0.080978
ADD1	118_at	bulk	5.9295e-05	11.0669	890	890	380	434	0.869	0.756	0.999	0.047751	0.047598	0.23334	0.2294	0.50387	10.157	165	165	72	76	NA	NA	NA	NA	0.9948	0.61776	10.4951	119	119	68	70	NA	NA	NA	NA	0.049489	0.66046	11.0754	361	360	99	182	1.431	1.116	1.835	0.0046797	0.0044788	0.94011
RRBP1	6238_at	bulk	0.097572	7.37646	890	890	341	473	1.336	1.161	1.537	5.3662e-05	5.0619e-05	0.0033968	0.002787	0.83305	7.94049	165	165	68	80	1.141	0.824	1.579	0.42812	0.42854	0.93366	8.24928	119	119	66	72	NA	NA	NA	NA	0.074489	0.91754	7.5941	362	359	101	180	1.35	1.054	1.729	0.017352	0.016953	0.5997
RPL26	6154_at	bulk	0.92436	10.7761	891	889	472	342	0.767	0.666	0.883	0.00022305	0.00021441	0.0084251	0.0074051	0.63486	10.3284	165	165	84	64	NA	NA	NA	NA	0.10225	0.8785	9.14128	119	119	76	62	NA	NA	NA	NA	0.68434	0.69206	10.7154	361	360	167	114	0.765	0.602	0.973	0.028882	0.028405	0.7098
QKI	9444_at	bulk	0.0061865	6.5	1210	570	576	238	1.118	0.96	1.301	0.15124	0.15102	0.43708	0.43442	0.49083	7.08614	165	165	74	74	NA	NA	NA	NA	0.4328	0.33165	6.63739	119	119	71	67	NA	NA	NA	NA	0.97405	0.76932	6.6605	362	359	142	139	0.979	0.772	1.241	0.85926	0.85971	0.1533
GRSF1	2926_at	bulk	0.66149	9.13889	890	890	369	445	1.157	1.008	1.329	0.038135	0.037966	0.20464	0.20053	0.88118	9.28044	165	165	77	71	NA	NA	NA	NA	0.36484	0.69878	9.6035	119	119	65	73	NA	NA	NA	NA	0.23298	0.16696	9.39335	361	360	107	174	1.471	1.155	1.875	0.0017924	0.0016826	0.80816
SORBS2	8470_at	bulk	0.14633	7.62495	890	890	421	393	0.894	0.779	1.026	0.10937	0.10916	0.36773	0.36413	0.69657	7.61383	165	165	73	75	NA	NA	NA	NA	0.58586	0.75272	6.5	235	3	135	3	NA	NA	NA	NA	0.0019641	0.4402	7.58301	361	360	133	148	0.937	0.74	1.186	0.59021	0.58987	0.011146
ZNF585A	199704_at	bulk	0.14105	6.72035	890	890	348	466	1.091	0.947	1.256	0.22705	0.22697	0.53343	0.5303	0.038047	6.97396	165	165	69	79	1.014	0.732	1.405	0.93262	0.934	0.42966	7.0846	119	119	63	75	NA	NA	NA	NA	0.23719	0.89754	7.13791	361	360	108	173	1.18	0.923	1.509	0.18691	0.18639	0.64657
C11orf71	54494_at	bulk	0.32343	6.5	1395	385	668	146	0.774	0.647	0.926	0.0051406	0.0050183	0.061625	0.05789	0.33564	6.5	271	59	127	21	NA	NA	NA	NA	0.034637	0.31904	6.5	147	91	89	49	NA	NA	NA	NA	0.84296	0.18618	6.50216	361	360	153	128	0.748	0.591	0.947	0.015655	0.015276	0.45111
TMEM41B	440026_at	bulk	6.6164e-07	8.94368	890	890	371	443	0.974	0.848	1.118	0.70544	0.70575	0.88094	0.88097	0.27546	8.68289	166	164	73	75	NA	NA	NA	NA	0.73606	0.11663	8.88953	119	119	62	76	NA	NA	NA	NA	0.54636	0.32648	9.2801	361	360	106	175	1.322	1.035	1.687	0.025126	0.024684	0.21041
CCT6B	10693_at	bulk	0.00027344	6.54947	891	889	449	365	0.771	0.671	0.885	0.00022689	0.00021806	0.0084609	0.0074342	0.065681	6.5	208	122	99	49	NA	NA	NA	NA	0.18402	0.40969	6.94679	119	119	68	70	NA	NA	NA	NA	0.59832	0.33962	6.85087	363	358	139	142	0.814	0.643	1.032	0.088797	0.088261	0.19572
WFDC1	58189_at	bulk	0.78869	6.5	1655	125	754	60	1.289	0.99	1.677	0.05917	0.058523	0.26304	0.25821	0.52454	6.5	287	43	129	19	NA	NA	NA	NA	0.90901	0.67756	6.5	228	10	133	5	NA	NA	NA	NA	0.79253	0.59618	6.1418	361	360	142	139	0.719	0.566	0.913	0.0067348	0.0065051	0.12569
PITPNC1	26207_at	bulk	0.021664	7.29797	890	890	399	415	1.122	0.977	1.287	0.10216	0.102	0.35424	0.35075	0.8116	7.82053	165	165	79	69	NA	NA	NA	NA	0.28102	0.88359	8.45234	119	119	69	69	NA	NA	NA	NA	0.77734	0.8687	7.41777	361	360	130	151	0.987	0.778	1.252	0.91501	0.91526	0.86316
TRAPPC4	51399_at	bulk	0.29014	9.61027	890	890	458	356	0.79	0.687	0.908	0.00088305	0.0008581	0.0199	0.018437	0.83865	9.66265	165	165	76	72	NA	NA	NA	NA	0.6053	0.057365	9.78868	119	119	58	80	1.808	1.275	2.565	0.00089962	0.00076212	0.6259	10.1923	361	360	148	133	0.909	0.719	1.149	0.42594	0.42502	0.43412
LOC100128644	100128644_at	bulk	0.29867	5.42772	890	890	396	418	1.046	0.912	1.2	0.52171	0.52157	0.77879	0.7786	0.14305	5.57635	165	165	62	86	1.472	1.061	2.043	0.020677	0.019876	0.29611	5.51793	119	119	62	76	NA	NA	NA	NA	0.63418	0.6944	5.56885	361	360	117	164	1.269	0.998	1.612	0.051527	0.050916	0.6285
PIGM	93183_at	bulk	0.018564	7.52278	890	890	384	430	1.076	0.938	1.235	0.29675	0.29662	0.60604	0.60301	0.27428	7.56606	165	165	77	71	NA	NA	NA	NA	0.21388	0.98142	7.80932	119	119	73	65	NA	NA	NA	NA	0.10089	0.65191	7.80594	361	360	119	162	1.292	1.018	1.64	0.03518	0.034643	0.2694
SLC30A5	64924_at	bulk	0.13608	8.14522	890	890	387	427	1.066	0.929	1.225	0.36187	0.36159	0.66446	0.6629	0.6027	8.13404	165	165	73	75	NA	NA	NA	NA	0.56344	0.54005	8.02909	119	119	67	71	NA	NA	NA	NA	0.71097	0.71577	8.28637	361	360	112	169	1.446	1.137	1.839	0.002674	0.0025297	0.75098
GJC1	10052_at	bulk	0.4158	12.8921	901	879	350	464	1.079	0.937	1.242	0.28993	0.2897	0.59992	0.59729	0.78557	12.4845	165	165	70	78	NA	NA	NA	NA	0.92113	0.72449	12.3197	119	119	65	73	NA	NA	NA	NA	0.080695	0.67107	12.1376	361	360	91	190	1.572	1.219	2.027	0.00049312	0.00044386	0.71523
PPP1R13L	10848_at	bulk	0.80032	7.70121	890	890	365	449	1.147	0.999	1.318	0.051719	0.051483	0.24449	0.24032	0.52273	7.92633	165	165	62	86	1.503	1.084	2.084	0.014614	0.013964	0.56393	8.13758	119	119	59	79	1.288	0.919	1.806	0.14207	0.14086	0.8879	7.98453	361	360	118	163	1.203	0.948	1.527	0.12773	0.12704	0.017405
BACE2	25825_at	bulk	0.00093762	7.38483	890	890	399	415	1.139	0.993	1.307	0.0638	0.063553	0.27396	0.26971	0.79223	8.61879	165	165	74	74	NA	NA	NA	NA	0.93534	0.27435	8.41527	119	119	67	71	NA	NA	NA	NA	0.68546	0.8314	7.74369	361	360	138	143	0.968	0.765	1.224	0.7836	0.78437	0.27477
POLR2H	5437_at	bulk	0.098428	10.0487	890	890	374	440	1.171	1.02	1.344	0.024935	0.024793	0.15972	0.15668	0.20279	10.4193	165	165	73	75	NA	NA	NA	NA	0.77634	0.83926	10.3079	119	119	65	73	NA	NA	NA	NA	0.939	0.49644	10.1572	362	359	124	157	1.081	0.853	1.371	0.5183	0.51812	0.19107
LMTK2	22853_at	bulk	0.92922	6.5	1779	1	813	1	35.948	4.962	260.436	0.00039212	7.9447e-09	0.01172	2.7703e-06	0.91942	6.5	329	1	147	1	NA	NA	NA	NA	0.00018439	0.48593	6.01771	119	119	69	69	NA	NA	NA	NA	0.46482	0.69971	5.92562	361	360	116	165	1.493	1.175	1.898	0.0010472	0.00096916	0.93186
ZNF350	59348_at	bulk	0.0171	6.5	1045	735	479	335	1.03	0.895	1.184	0.68339	0.68329	0.8709	0.87064	0.65974	6.5	301	29	135	13	NA	NA	NA	NA	0.64689	0.24546	6.82534	119	119	71	67	NA	NA	NA	NA	0.22483	0.34018	6.74349	362	359	120	161	1.421	1.12	1.802	0.0037539	0.0035765	0.36364
NA	100131180_at	bulk	0.034523	5.52716	890	890	390	424	1.015	0.884	1.165	0.83362	0.83337	0.93923	0.93918	0.25208	5.54263	165	165	65	83	1.418	1.023	1.966	0.036083	0.035067	0.73354	5.56305	119	119	75	63	NA	NA	NA	NA	0.027252	0.21936	5.59156	361	360	114	167	1.228	0.966	1.563	0.093929	0.093251	0.21462
UBL7	84993_at	bulk	0.32635	6.5	1219	561	605	209	0.907	0.775	1.063	0.22728	0.22694	0.53372	0.5303	0.87834	6.55514	165	165	67	81	1.521	1.096	2.11	0.012062	0.011474	0.51741	6.5	218	20	130	8	NA	NA	NA	NA	0.58893	0.3066	6.67793	361	360	153	128	0.989	0.779	1.255	0.92717	0.92626	0.69519
KRT2	3849_at	bulk	0.36671	5.40395	890	890	411	403	1.011	0.881	1.159	0.88126	0.88145	0.95626	0.95632	0.77072	5.50202	165	165	77	71	NA	NA	NA	NA	0.61281	0.21049	5.52907	119	119	64	74	NA	NA	NA	NA	0.88401	0.75967	5.50963	361	360	111	170	1.336	1.048	1.702	0.019169	0.018748	0.7121
GLRX2	51022_at	bulk	0.0040055	7.00734	890	890	417	397	1.044	0.909	1.198	0.54218	0.54203	0.7924	0.79175	0.27344	7.65667	165	165	62	86	1.546	1.114	2.146	0.0091952	0.008693	0.025043	7.66021	119	119	72	66	NA	NA	NA	NA	0.46364	0.77983	7.27668	361	360	136	145	0.921	0.728	1.164	0.49078	0.49078	0.76484
CAT	847_at	bulk	0.18429	8.80943	891	889	443	371	0.967	0.842	1.112	0.63917	0.63873	0.84992	0.84946	0.77396	8.0343	165	165	80	68	NA	NA	NA	NA	0.64058	0.80229	7.13422	119	119	72	66	NA	NA	NA	NA	0.4152	0.44429	8.47488	361	360	130	151	1.334	1.055	1.688	0.016181	0.01585	0.037891
CD27	939_at	bulk	0.0020738	6.5	945	835	461	353	0.877	0.764	1.008	0.064862	0.064579	0.2761	0.27183	0.58513	7.5853	165	165	81	67	NA	NA	NA	NA	0.013897	0.56705	7.67744	119	119	75	63	NA	NA	NA	NA	0.010652	0.96991	6.89239	361	360	150	131	0.724	0.571	0.919	0.0078427	0.0075816	0.51534
RTN4IP1	84816_at	bulk	0.064427	6.88198	890	890	387	427	1.18	1.028	1.355	0.018289	0.018175	0.13374	0.13002	0.67668	7.69975	165	165	75	73	NA	NA	NA	NA	0.71336	0.80502	7.88911	119	119	64	74	NA	NA	NA	NA	0.70298	0.53052	7.05734	361	360	112	169	1.408	1.107	1.791	0.0053555	0.0051452	0.69384
OR2M5	127059_at	bulk	0.66541	5.45788	890	890	415	399	0.98	0.854	1.125	0.77413	0.77409	0.91278	0.91278	0.89069	5.50812	165	165	74	74	NA	NA	NA	NA	0.78407	0.42142	5.53353	119	119	67	71	NA	NA	NA	NA	0.58592	0.68961	5.51857	361	360	119	162	1.336	1.052	1.696	0.017623	0.01722	0.03597
FMC1	154791_at	bulk	0.09906	8.66788	890	890	367	447	1.067	0.928	1.227	0.36065	0.36057	0.66347	0.66233	0.91147	2.23525	165	165	64	84	1.427	1.029	1.978	0.033195	0.032215	0.28685	1.35623	119	119	61	77	NA	NA	NA	NA	0.41948	0.27247	0.01906	361	360	133	148	1.116	0.883	1.41	0.36028	0.36005	0.74645
PPP1R35	221908_at	bulk	0.76743	8.92954	890	890	423	391	0.763	0.665	0.877	0.00013046	0.0001248	0.0059447	0.0050734	0.38897	9.12567	165	165	68	80	1.104	0.798	1.528	0.55056	0.5504	0.66025	9.28791	119	119	70	68	NA	NA	NA	NA	0.11256	0.78745	9.31721	361	360	142	139	0.741	0.583	0.941	0.01399	0.013651	0.8883
SIRT5	23408_at	bulk	0.18984	7.75469	890	890	427	387	0.929	0.809	1.066	0.29331	0.29323	0.6029	0.60074	0.46646	8.30147	165	165	73	75	NA	NA	NA	NA	0.85968	0.82863	7.94134	119	119	73	65	NA	NA	NA	NA	0.75473	0.92712	7.95699	361	360	125	156	1.147	0.903	1.458	0.26037	0.2602	0.36664
SPATA17	128153_at	bulk	0.028504	6.5	1685	95	783	31	0.705	0.492	1.01	0.056578	0.055349	0.25663	0.24973	0.46183	5.73216	165	165	68	80	1.428	1.032	1.977	0.031636	0.030893	0.46119	5.877	119	119	71	67	NA	NA	NA	NA	0.93334	0.01715	6.5	707	14	276	5	NA	NA	NA	NA	0.76895	0.74497
RFPL3S	10737_at	bulk	0.84976	6.5	1757	23	802	12	1.154	0.652	2.041	0.6227	0.62256	0.84121	0.8408	0.19171	6.5	325	5	146	2	NA	NA	NA	NA	0.56663	0.87346	6.5	237	1	137	1	NA	NA	NA	NA	0.028419	0.81985	5.77684	362	359	116	165	1.27	0.998	1.616	0.052094	0.051488	0.29095
P3H1	64175_at	bulk	0.27344	7.61016	890	890	395	419	1.032	0.899	1.185	0.65611	0.65593	0.85859	0.85822	0.85793	8.046	165	165	69	79	1.149	0.83	1.589	0.40316	0.40312	0.60668	8.01642	119	119	64	74	NA	NA	NA	NA	0.45886	0.50706	7.88765	361	360	119	162	1.141	0.898	1.451	0.27923	0.27884	0.11212
RBM39	9584_at	bulk	0.17368	9.54203	890	890	340	474	1.217	1.057	1.401	0.0064094	0.0063331	0.070971	0.067712	0.81367	9.42191	165	165	71	77	NA	NA	NA	NA	0.72814	0.57457	9.90066	119	119	60	78	NA	NA	NA	NA	0.62751	0.71627	9.87181	361	360	118	163	1.074	0.843	1.368	0.56208	0.56227	0.095043
CDK5RAP1	51654_at	bulk	0.83589	8.47012	890	890	357	457	1.233	1.073	1.417	0.0032146	0.0031586	0.045314	0.043059	0.97597	8.6072	165	165	71	77	NA	NA	NA	NA	0.80608	0.86143	8.99337	119	119	66	72	NA	NA	NA	NA	0.17597	0.87221	8.64731	361	360	117	164	1.312	1.032	1.668	0.026537	0.026094	0.46798
INPP4B	8821_at	bulk	1.9729e-06	7.48955	890	890	390	424	1.065	0.928	1.222	0.36736	0.36741	0.66856	0.66709	0.083452	6.5	269	61	114	34	NA	NA	NA	NA	0.049722	0.68519	7.86025	119	119	65	73	NA	NA	NA	NA	0.96316	0.99807	8.18765	361	360	130	151	0.989	0.781	1.253	0.93007	0.92999	0.074936
ANXA9	8416_at	bulk	2.4051e-09	6.99779	890	890	403	411	1.004	0.875	1.152	0.95795	0.95833	0.98452	0.98459	0.77745	6.5	320	10	144	4	NA	NA	NA	NA	0.67554	0.52529	6.95151	119	119	69	69	NA	NA	NA	NA	0.16959	0.98838	8.19249	361	360	115	166	1.432	1.128	1.818	0.0032214	0.0030633	0.073562
SEPT12	124404_at	bulk	0.37068	6.5	1736	44	789	25	1.412	0.948	2.104	0.090088	0.088524	0.32959	0.32273	0.68067	6.5	328	2	146	2	NA	NA	NA	NA	0.047207	0.6489	6.5	236	2	136	2	NA	NA	NA	NA	0.10823	0.052293	6.0473	361	360	134	147	1.152	0.909	1.461	0.24158	0.24131	0.79058
DLD	1738_at	bulk	0.083858	7.67767	890	890	459	355	0.889	0.773	1.023	0.10039	0.10023	0.35059	0.34701	0.88698	8.06865	165	165	81	67	NA	NA	NA	NA	0.60807	0.4734	7.77555	119	119	76	62	NA	NA	NA	NA	0.65985	0.45386	7.7881	361	360	146	135	0.94	0.743	1.188	0.60348	0.60333	0.47811
OOEP	441161_at	bulk	0.22266	5.35133	890	890	408	406	1.067	0.93	1.224	0.35606	0.35618	0.66013	0.65867	0.64559	5.46432	165	165	74	74	NA	NA	NA	NA	0.93804	0.52816	5.47068	119	119	65	73	NA	NA	NA	NA	0.65777	0.074543	5.46022	361	360	117	164	1.399	1.1	1.78	0.0061692	0.0059387	0.87173
HIP1R	9026_at	bulk	0.005923	8.25343	890	890	364	450	1.126	0.98	1.295	0.094967	0.094778	0.33954	0.33567	0.99399	8.2937	165	165	62	86	1.482	1.068	2.057	0.018559	0.01782	0.45616	8.60796	119	119	68	70	NA	NA	NA	NA	0.13347	0.29175	8.30273	361	360	114	167	1.33	1.046	1.692	0.020118	0.019714	0.032119
RFTN1	23180_at	bulk	0.10438	9.22953	890	890	420	394	0.914	0.797	1.049	0.20291	0.20269	0.50775	0.50371	0.016408	9.83119	165	165	78	70	NA	NA	NA	NA	0.075582	0.4633	9.99209	119	119	72	66	NA	NA	NA	NA	0.009995	0.31715	9.4369	361	360	132	149	0.945	0.746	1.198	0.64117	0.64101	0.22957
C1orf198	84886_at	bulk	1.0324e-05	8.60741	891	889	392	422	1.116	0.972	1.28	0.11952	0.11927	0.38753	0.38344	0.32996	9.65126	165	165	70	78	NA	NA	NA	NA	0.75579	0.68803	9.25976	119	119	62	76	NA	NA	NA	NA	0.15471	0.51428	8.39412	361	360	133	148	0.933	0.737	1.182	0.56607	0.56621	0.91561
ADAM11	4185_at	bulk	0.45126	5.4638	890	890	386	428	1.194	1.041	1.37	0.011553	0.01145	0.10169	0.098142	0.97527	5.58052	165	165	74	74	NA	NA	NA	NA	0.83367	0.77179	5.52732	119	119	58	80	1.393	0.99	1.959	0.056875	0.055883	0.12304	5.54282	361	360	111	170	1.422	1.116	1.811	0.0043537	0.004173	0.015524
EPHB4	2050_at	bulk	0.0074526	8.34743	891	889	410	404	1.009	0.879	1.158	0.89829	0.89826	0.96338	0.96335	0.31642	8.77471	165	165	65	83	1.464	1.058	2.028	0.02157	0.020854	0.023577	9.32725	119	119	68	70	NA	NA	NA	NA	0.064091	0.54966	8.38888	362	359	129	152	1.043	0.823	1.321	0.7282	0.72847	0.36584
ARL5C	390790_at	bulk	0.20856	6.5	1779	1	813	1	1.523	0.214	10.826	0.67447	0.67211	0.86707	0.86584	0.67293	5.68241	165	165	66	82	1.326	0.958	1.834	0.088688	0.087548	0.16754	5.71263	119	119	66	72	NA	NA	NA	NA	0.45639	0.49798	5.72893	361	360	132	149	0.94	0.74	1.193	0.61012	0.60972	0.13951
IL1RN	3557_at	bulk	0.38395	6.97314	891	889	427	387	0.893	0.779	1.025	0.1087	0.10854	0.36638	0.36311	0.68414	8.09043	165	165	82	66	NA	NA	NA	NA	0.14171	0.91251	7.40604	119	119	70	68	NA	NA	NA	NA	0.4499	0.71464	7.49137	361	360	141	140	0.717	0.565	0.911	0.0063652	0.0061425	0.48979
RBMY2EP	159125_at	bulk	0.27905	5.39795	890	890	382	432	1.142	0.995	1.311	0.058494	0.058249	0.26138	0.25734	0.43531	5.48581	165	165	79	69	NA	NA	NA	NA	0.29327	0.64778	5.46535	119	119	65	73	NA	NA	NA	NA	0.83278	0.36037	5.52397	361	360	110	171	1.451	1.14	1.847	0.0024862	0.0023481	0.44201
DDX28	55794_at	bulk	0.31777	6.78275	890	890	363	451	1.221	1.062	1.404	0.0049328	0.0048686	0.059966	0.057023	0.11731	6.94193	165	165	62	86	1.419	1.022	1.969	0.036363	0.035472	0.89316	6.82069	119	119	52	86	1.506	1.058	2.143	0.022989	0.022088	0.38332	6.7807	362	359	132	149	1.074	0.847	1.362	0.55528	0.55561	0.67862
TRIM14	9830_at	bulk	0.10121	6.5	1771	9	806	8	1.38	0.68	2.8	0.37301	0.37088	0.67275	0.66942	0.076167	6.5	328	2	147	1	NA	NA	NA	NA	0.63089	0.65207	6.03817	119	119	68	70	NA	NA	NA	NA	0.19642	0.14082	6.01458	361	360	117	164	1.401	1.102	1.78	0.0058514	0.0056252	0.26744
ELN	2006_at	bulk	0.67311	6.5	1087	693	531	283	0.852	0.737	0.984	0.029642	0.02946	0.17661	0.17268	0.15514	7.22415	165	165	68	80	1.163	0.842	1.608	0.35998	0.35982	0.50206	6.5	236	2	137	1	NA	NA	NA	NA	0.83401	0.50559	7.01302	361	360	146	135	0.744	0.587	0.945	0.01515	0.014803	0.09102
LOC286177	286177_at	bulk	0.26265	5.39776	890	890	406	408	1.022	0.891	1.173	0.75764	0.7581	0.90541	0.90558	0.84548	5.44533	165	165	78	70	NA	NA	NA	NA	0.8504	0.63458	5.47369	119	119	70	68	NA	NA	NA	NA	0.073891	0.61395	5.49793	361	360	112	169	1.343	1.055	1.71	0.016703	0.016337	0.0054268
CCDC148	130940_at	bulk	0.51929	6.5	1771	9	812	2	0.637	0.159	2.551	0.52371	0.52023	0.78032	0.77774	0.2628	5.49403	165	165	79	69	NA	NA	NA	NA	0.43782	0.69591	5.55943	119	119	69	69	NA	NA	NA	NA	0.76242	0.89945	5.92775	361	360	124	157	1.359	1.073	1.72	0.010868	0.01056	0.010466
RDH13	112724_at	bulk	0.70849	7.83709	890	890	332	482	1.27	1.102	1.463	0.00093307	0.00090745	0.020447	0.019006	0.52971	7.72309	165	165	62	86	1.307	0.941	1.814	0.1098	0.10892	0.26242	8.42707	119	119	64	74	NA	NA	NA	NA	0.25005	0.46906	7.9747	361	360	110	171	1.275	0.999	1.626	0.050772	0.050124	0.71119
ARL4C	10123_at	bulk	0.049733	6.5	1695	85	779	35	1.156	0.824	1.623	0.40097	0.4007	0.69416	0.69225	0.47334	6.5	250	80	114	34	NA	NA	NA	NA	0.76002	0.33724	6.16796	119	119	67	71	NA	NA	NA	NA	0.60947	0.11277	5.91662	362	359	135	146	1.066	0.842	1.351	0.59389	0.59396	0.29179
CUEDC1	404093_at	bulk	0.19505	9.47205	890	890	361	453	1.164	1.012	1.338	0.033397	0.033284	0.18879	0.18554	0.90067	9.01117	165	165	72	76	NA	NA	NA	NA	0.64877	0.59763	10.4015	119	119	63	75	NA	NA	NA	NA	0.71053	0.53309	9.94882	361	360	112	169	1.334	1.046	1.702	0.020383	0.019997	0.96465
DISC1	27185_at	bulk	0.1811	7.99512	890	890	451	363	1.062	0.923	1.222	0.39882	0.39863	0.69189	0.69005	0.6782	8.03252	165	165	74	74	NA	NA	NA	NA	0.2899	0.74885	7.78676	119	119	76	62	NA	NA	NA	NA	0.31573	0.85536	8.49973	361	360	145	136	1.342	1.06	1.698	0.014356	0.013982	0.38617
PCDHB19P	84054_at	bulk	0.21044	6.97824	890	890	339	475	1.143	0.992	1.316	0.063795	0.063595	0.27396	0.26971	0.59302	6.56826	165	165	58	90	1.503	1.079	2.094	0.016095	0.01537	0.57787	6.80871	119	119	67	71	NA	NA	NA	NA	0.055493	0.29321	6.5	594	127	198	83	1.311	1.003	1.713	0.047299	0.046753	0.3123
ACOXL	55289_at	bulk	0.81961	5.40728	890	890	390	424	1.182	1.03	1.357	0.017105	0.016992	0.12873	0.12473	0.32871	5.48409	165	165	72	76	NA	NA	NA	NA	0.60965	0.46921	5.51072	119	119	66	72	NA	NA	NA	NA	0.8706	0.23002	5.49227	361	360	114	167	1.345	1.058	1.71	0.015366	0.015047	0.1888
C1S	716_at	bulk	0.17949	9.94707	890	890	454	360	0.861	0.749	0.989	0.03448	0.034331	0.19245	0.1889	0.72616	10.2292	165	165	76	72	NA	NA	NA	NA	0.44298	0.065248	9.28441	119	119	73	65	NA	NA	NA	NA	0.91795	0.69347	9.06741	361	360	168	113	0.627	0.494	0.797	0.00012938	0.00011266	0.40545
SOCS4	122809_at	bulk	0.016353	7.34725	890	890	409	405	1.029	0.897	1.182	0.68094	0.68107	0.86971	0.86958	0.80266	7.23069	165	165	81	67	NA	NA	NA	NA	0.14893	0.11336	7.33677	119	119	65	73	NA	NA	NA	NA	0.61747	0.58271	7.43962	361	360	108	173	1.406	1.104	1.789	0.0056675	0.0054372	0.037772
SPP2	6694_at	bulk	0.91487	5.39251	890	890	381	433	1.219	1.062	1.399	0.0049121	0.0048409	0.059861	0.056833	0.44889	5.49651	165	165	71	77	NA	NA	NA	NA	0.55295	0.56189	5.51492	119	119	62	76	NA	NA	NA	NA	0.81907	0.78811	5.53829	361	360	110	171	1.402	1.1	1.788	0.006386	0.0061437	0.4309
FOXB1	27023_at	bulk	0.25949	5.51211	890	890	390	424	1.18	1.029	1.355	0.018197	0.018081	0.13336	0.12969	0.39262	5.64248	165	165	72	76	NA	NA	NA	NA	0.80944	0.85461	5.68045	119	119	60	78	NA	NA	NA	NA	0.51714	0.3424	5.69248	361	360	116	165	1.344	1.058	1.708	0.015485	0.015148	0.034822
CRISP1	167_at	bulk	0.74032	5.34708	890	890	401	413	1.043	0.909	1.197	0.54675	0.54682	0.79452	0.79384	0.18551	5.38249	165	165	62	86	1.527	1.101	2.118	0.011213	0.010641	0.68704	5.39475	120	118	69	69	NA	NA	NA	NA	0.99636	0.5922	5.35748	361	360	123	158	1.081	0.852	1.371	0.52274	0.52267	0.14689
FAM212B	55924_at	bulk	0.77918	6.5	998	782	428	386	1.07	0.932	1.228	0.33787	0.33749	0.64405	0.64216	0.34934	6.63843	165	165	75	73	NA	NA	NA	NA	0.81668	0.30575	6.84687	119	119	55	83	1.473	1.04	2.086	0.029331	0.028349	0.10874	6.5	689	32	262	19	NA	NA	NA	NA	0.6498	0.94508
LGMN	5641_at	bulk	0.00022854	8.63179	890	890	423	391	1.23	1.071	1.414	0.0034915	0.0034363	0.047848	0.045412	0.46358	9.07055	165	165	77	71	NA	NA	NA	NA	0.74761	0.64327	8.88429	119	119	76	62	NA	NA	NA	NA	0.76688	0.63494	7.94322	361	360	133	148	1.331	1.053	1.683	0.016764	0.016399	0.021146
CD177	57126_at	bulk	0.68372	5.50141	890	890	411	403	1.03	0.898	1.182	0.67125	0.67145	0.8658	0.86576	0.62384	5.63596	165	165	74	74	NA	NA	NA	NA	0.80671	0.92044	5.66723	119	119	68	70	NA	NA	NA	NA	0.13503	0.26199	5.66996	361	360	115	166	1.332	1.047	1.695	0.019578	0.01917	0.87319
MAMDC2	256691_at	bulk	0.3715	6.5	1088	692	563	251	0.711	0.612	0.826	7.6585e-06	6.9421e-06	0.00086	0.0006252	0.1906	6.5	327	3	146	2	NA	NA	NA	NA	0.53974	0.8431	0.13947	119	119	68	70	NA	NA	NA	NA	0.54951	0.037138	-0.03845	361	360	144	137	0.971	0.768	1.227	0.80627	0.80629	0.819
UBE2K	3093_at	bulk	0.0027497	8.40661	890	890	426	388	1.021	0.888	1.172	0.77429	0.77468	0.9128	0.91316	0.58673	8.46537	165	165	77	71	NA	NA	NA	NA	0.9708	0.9382	8.54797	119	119	68	70	NA	NA	NA	NA	0.71864	0.33644	8.88999	361	360	121	160	1.505	1.188	1.908	0.00071845	0.00065974	0.49029
ZNF827	152485_at	bulk	0.034156	8.64024	890	890	343	471	1.199	1.042	1.379	0.011133	0.011022	0.09946	0.096001	0.93014	8.44172	165	165	69	79	1.136	0.822	1.57	0.43876	0.43883	0.30491	9.13835	119	119	67	71	NA	NA	NA	NA	0.52612	0.72916	9.12438	361	360	101	180	1.465	1.144	1.875	0.0024531	0.0023127	0.1012
INSM2	84684_at	bulk	0.6621	6.5	1777	3	813	1	0.792	0.111	5.632	0.81601	0.81568	0.93188	0.93172	0.66748	6.5	329	1	147	1	NA	NA	NA	NA	0.27658	0.82986	5.62158	119	119	62	76	NA	NA	NA	NA	0.96341	0.35823	5.6183	361	360	104	177	1.498	1.171	1.915	0.0012702	0.0011777	0.43331
NA	728239_at	bulk	0.21966	6.5	1730	50	788	26	1.128	0.763	1.667	0.54705	0.54683	0.79463	0.79384	0.65835	6.5	315	15	144	4	NA	NA	NA	NA	0.16104	0.057182	5.68126	119	119	67	71	NA	NA	NA	NA	0.92462	0.91381	5.67618	361	360	132	149	0.954	0.752	1.209	0.69544	0.69562	0.74403
ZMYM3	9203_at	bulk	0.23576	6.9677	890	890	355	459	1.033	0.898	1.188	0.647	0.64687	0.85328	0.85304	0.3858	7.07778	165	165	72	76	NA	NA	NA	NA	0.83066	0.87969	7.23692	119	119	67	71	NA	NA	NA	NA	0.065284	0.36333	7.18676	361	360	112	169	1.059	0.83	1.351	0.64663	0.64661	0.35901
CLDN15	24146_at	bulk	0.70533	7.49067	893	887	438	376	0.814	0.709	0.934	0.0033759	0.0033203	0.046857	0.044531	0.7043	7.46842	165	165	75	73	NA	NA	NA	NA	0.73726	0.66333	7.36937	119	119	71	67	NA	NA	NA	NA	0.71092	0.70422	7.44659	361	360	140	141	0.887	0.701	1.124	0.32156	0.32132	0.68156
IAH1	285148_at	bulk	0.048808	9.55923	892	888	457	357	0.895	0.778	1.029	0.11826	0.11808	0.38565	0.38143	0.70572	9.8988	165	165	76	72	NA	NA	NA	NA	0.85936	0.6999	9.63826	119	119	73	65	NA	NA	NA	NA	0.32227	0.095861	9.97298	361	360	141	140	1.036	0.819	1.31	0.77024	0.77022	0.50196
RAB18	22931_at	bulk	0.0062449	6.86858	891	889	439	375	0.872	0.759	1.002	0.053715	0.053567	0.24971	0.24572	0.77413	6.65005	165	165	79	69	NA	NA	NA	NA	0.51901	0.91062	6.80954	119	119	72	66	NA	NA	NA	NA	0.58486	0.79101	7.20369	361	360	133	148	1.04	0.823	1.316	0.74134	0.74137	0.049078
OR2G6	391211_at	bulk	0.032352	5.37322	890	890	392	422	1.056	0.92	1.211	0.44066	0.44037	0.72233	0.72146	0.78263	5.43407	165	165	79	69	NA	NA	NA	NA	0.31839	0.95218	5.38633	120	118	67	71	NA	NA	NA	NA	0.66903	0.95436	5.40742	361	360	111	170	1.406	1.105	1.789	0.0055416	0.0053205	0.061327
TMEM144	55314_at	bulk	4.095e-08	7.84785	890	890	421	393	0.79	0.688	0.906	0.00078403	0.00076245	0.018355	0.017008	0.0063952	6.72458	165	165	89	59	NA	NA	NA	NA	0.0035508	0.098512	7.49137	119	119	72	66	NA	NA	NA	NA	0.92627	0.16209	8.28794	361	360	132	149	0.946	0.747	1.197	0.64185	0.64126	0.15254
BAG3	9531_at	bulk	2.398e-06	8.88181	891	889	387	427	1.196	1.041	1.373	0.011281	0.011176	0.10037	0.096833	0.70825	8.3774	165	165	68	80	1.301	0.939	1.801	0.11338	0.11221	0.033077	8.82319	119	119	67	71	NA	NA	NA	NA	0.34596	0.014868	9.18955	361	360	116	165	1.571	1.238	1.993	0.00019833	0.00017461	0.12672
C5	727_at	bulk	6.4559e-09	7.14618	890	890	398	416	0.761	0.662	0.874	0.00010861	0.00010356	0.005304	0.0044844	0.084836	6.5	289	41	127	21	NA	NA	NA	NA	0.67106	0.52436	6.5	220	18	129	9	NA	NA	NA	NA	0.24382	0.38666	7.1178	361	360	136	145	0.737	0.581	0.933	0.01125	0.01093	0.050833
ARHGAP32	9743_at	bulk	8.9305e-07	8.56959	890	890	405	409	0.827	0.72	0.949	0.0067088	0.0066233	0.073019	0.06958	0.21149	7.50906	165	165	70	78	NA	NA	NA	NA	0.5895	0.11108	8.83146	119	119	66	72	NA	NA	NA	NA	0.72147	0.08952	9.31427	361	360	112	169	1.035	0.811	1.32	0.78408	0.78461	0.633
CAMSAP1	157922_at	bulk	0.36441	7.48572	890	890	409	405	0.959	0.835	1.101	0.55273	0.55306	0.79771	0.79766	0.77597	7.69021	165	165	74	74	NA	NA	NA	NA	0.87226	0.012567	7.6185	119	119	67	71	NA	NA	NA	NA	0.90785	0.81458	7.54504	361	360	113	168	1.281	1.008	1.627	0.042901	0.042326	0.94981
YWHAB	7529_at	bulk	0.093601	7.01044	890	890	422	392	1.247	1.085	1.434	0.0018819	0.0018423	0.032218	0.030428	0.62635	7.37526	165	165	77	71	NA	NA	NA	NA	0.83678	0.92882	7.3572	119	119	70	68	NA	NA	NA	NA	0.42417	0.69655	7.22891	362	359	131	150	1.401	1.107	1.772	0.0050175	0.0048091	0.16453
NA	114902_at	bulk	0.10762	8.67663	890	890	408	406	1.004	0.875	1.152	0.95727	0.95709	0.98436	0.98418	0.45323	8.7828	165	165	68	80	1.22	0.883	1.686	0.22785	0.22794	0.38953	9.21384	119	119	62	76	NA	NA	NA	NA	0.39651	0.45601	9.60385	361	360	132	149	0.883	0.696	1.12	0.30551	0.3057	0.50617
ALKBH2	121642_at	bulk	0.063135	7.7703	890	890	368	446	1.044	0.908	1.2	0.54603	0.54584	0.79423	0.79341	0.44764	8.16302	165	165	65	83	1.308	0.944	1.812	0.10625	0.1052	0.7742	7.98786	119	119	64	74	NA	NA	NA	NA	0.46738	0.17843	7.94468	361	360	122	159	0.866	0.68	1.102	0.24183	0.24141	0.67742
NA	729540_at	bulk	0.62594	5.54533	890	890	398	416	1.156	1.007	1.327	0.039107	0.038952	0.20789	0.20402	0.87712	5.71779	165	165	71	77	NA	NA	NA	NA	0.51743	0.34469	5.7202	119	119	57	81	1.303	0.923	1.84	0.13211	0.13118	0.71368	5.76628	361	360	128	153	1.1	0.866	1.397	0.43381	0.43378	0.5918
UBR5	51366_at	bulk	0.20721	7.78984	891	889	384	430	1.027	0.894	1.178	0.7088	0.70844	0.88244	0.8821	0.33951	7.91764	165	165	71	77	NA	NA	NA	NA	0.7704	0.92656	7.83111	119	119	68	70	NA	NA	NA	NA	0.25178	0.79783	7.77321	361	360	130	151	0.9	0.711	1.14	0.38235	0.38229	0.79021
PPP1R15A	23645_at	bulk	0.12877	8.84811	890	890	416	398	1.054	0.918	1.209	0.45484	0.45471	0.73296	0.73222	0.33134	6.5	253	77	110	38	NA	NA	NA	NA	0.2445	0.95508	2.76296	119	119	68	70	NA	NA	NA	NA	0.90816	0.077899	1.72356	361	360	126	155	1.329	1.05	1.683	0.018048	0.017681	0.66475
TAB3	257397_at	bulk	0.97204	6.5	1759	21	803	11	0.522	0.283	0.964	0.037767	0.034982	0.20376	0.19071	0.96167	5.85737	165	165	71	77	NA	NA	NA	NA	0.46426	0.55304	6.5	234	4	135	3	NA	NA	NA	NA	0.60516	0.32125	6.14906	361	360	120	161	1.109	0.871	1.411	0.40021	0.40061	0.64577
NA	144438_at	bulk	0.073417	8.42365	890	890	366	448	1.048	0.913	1.204	0.50288	0.50268	0.76609	0.7655	0.13522	8.10017	165	165	73	75	NA	NA	NA	NA	0.95012	0.38461	8.3051	119	119	65	73	NA	NA	NA	NA	0.28318	0.21122	8.37704	361	360	103	178	1.413	1.105	1.806	0.0058209	0.0055776	0.74547
GH1	2688_at	bulk	0.67622	6.5	1778	2	813	1	3.567	0.501	25.385	0.2041	0.17502	0.50868	0.46694	0.42225	5.48947	165	165	79	69	NA	NA	NA	NA	0.25146	0.96308	6.5	237	1	137	1	NA	NA	NA	NA	9.7494e-07	0.46386	5.45638	361	360	119	162	1.327	1.046	1.684	0.01995	0.01954	0.53313
CPA2	1358_at	bulk	0.44078	5.42594	890	890	402	412	1.058	0.922	1.214	0.42167	0.42117	0.70915	0.70809	0.95075	5.5566	165	165	74	74	NA	NA	NA	NA	0.74941	0.65959	5.50938	119	119	63	75	NA	NA	NA	NA	0.73819	0.75329	5.52375	361	360	115	166	1.427	1.124	1.813	0.0035622	0.0033864	0.010503
PTOV1	53635_at	bulk	0.0050865	10.4284	892	888	356	458	1.177	1.024	1.353	0.021684	0.021544	0.14856	0.14483	0.21874	10.1213	165	165	57	91	1.793	1.286	2.501	0.00058243	0.00048938	0.23727	10.5382	119	119	62	76	NA	NA	NA	NA	0.3863	0.30859	10.7877	361	360	112	169	1.374	1.078	1.751	0.010277	0.0099773	0.11012
CRHR1	1394_at	bulk	0.67209	6.52001	890	890	373	441	1.145	0.997	1.316	0.054728	0.054552	0.25193	0.24772	0.34703	6.5681	165	165	70	78	NA	NA	NA	NA	0.58717	0.5499	6.74066	119	119	69	69	NA	NA	NA	NA	0.10971	0.61595	6.6565	361	360	110	171	1.415	1.111	1.802	0.0048905	0.0046935	0.65456
EPHA10	284656_at	bulk	0.4206	6.5	1770	10	809	5	0.566	0.232	1.384	0.2121	0.20628	0.51688	0.50698	0.83381	5.92397	165	165	76	72	NA	NA	NA	NA	0.37697	0.31761	5.99916	119	119	66	72	NA	NA	NA	NA	0.13387	0.19029	5.95699	361	360	117	164	1.205	0.948	1.533	0.12809	0.12765	0.72397
MXRA8	54587_at	bulk	0.0077353	7.24118	890	890	417	397	1.021	0.89	1.172	0.764	0.76386	0.90826	0.9081	0.14923	6.9867	165	165	66	82	1.382	0.998	1.913	0.051404	0.050517	0.11343	7.65679	119	119	63	75	NA	NA	NA	NA	0.43745	0.19874	7.70764	361	360	131	150	0.963	0.759	1.222	0.75908	0.75942	0.62317
AHNAK2	113146_at	bulk	0.14924	8.35679	890	890	395	419	0.986	0.859	1.131	0.83775	0.83772	0.94086	0.94069	0.25138	8.75524	165	165	67	81	1.223	0.884	1.692	0.22439	0.22385	0.39062	8.34919	119	119	69	69	NA	NA	NA	NA	0.4517	0.7602	8.87817	361	360	120	161	0.93	0.731	1.184	0.5577	0.55744	0.51445
NNT	23530_at	bulk	0.0090044	7.41798	890	890	422	392	1.002	0.872	1.151	0.97687	0.97703	0.99128	0.9914	0.22863	7.71853	165	165	80	68	NA	NA	NA	NA	0.43925	0.87207	7.00439	119	119	73	65	NA	NA	NA	NA	0.73791	0.92202	7.67983	361	360	120	161	1.368	1.08	1.734	0.009439	0.0091689	0.12363
ZFAND3	60685_at	bulk	0.025175	7.77318	890	890	365	449	1.229	1.071	1.412	0.0034117	0.0033578	0.047193	0.044867	0.85082	7.82219	165	165	70	78	NA	NA	NA	NA	0.41013	0.62658	8.22255	119	119	65	73	NA	NA	NA	NA	0.90014	0.79117	8.19982	361	360	101	180	1.563	1.222	1.999	0.00037882	0.00033954	0.75819
OR56A1	120796_at	bulk	0.049783	5.49646	890	890	388	426	1.047	0.912	1.203	0.51314	0.51327	0.77266	0.77237	0.24358	5.56125	165	165	79	69	NA	NA	NA	NA	0.093918	0.80041	5.55577	119	119	65	73	NA	NA	NA	NA	0.60283	0.75651	5.58688	361	360	110	171	1.369	1.074	1.745	0.011303	0.010996	0.0028815
ACY1	95_at	bulk	0.0051003	8.29679	890	890	429	385	0.888	0.774	1.02	0.09246	0.092294	0.33444	0.33083	0.59917	7.86245	166	164	75	73	NA	NA	NA	NA	0.91965	0.34724	8.66417	119	119	70	68	NA	NA	NA	NA	0.73716	0.4691	8.73569	361	360	143	138	0.883	0.697	1.119	0.30262	0.30229	0.31546
TOB2	10766_at	bulk	0.75443	6.76917	890	890	378	436	0.952	0.828	1.094	0.48422	0.48413	0.75456	0.75382	0.38661	6.72185	165	165	68	80	1.127	0.814	1.56	0.4722	0.47213	0.30877	6.80619	119	119	67	71	NA	NA	NA	NA	0.10838	0.23687	6.92398	361	360	118	163	1.12	0.881	1.424	0.35362	0.35325	0.9932
LRRC32	2615_at	bulk	0.78519	8.26859	890	890	399	415	0.948	0.826	1.088	0.44404	0.4439	0.72473	0.72385	0.73597	7.78238	165	165	62	86	1.492	1.076	2.069	0.016434	0.015811	0.84109	8.30202	119	119	62	76	NA	NA	NA	NA	0.64364	0.80244	8.86	361	360	130	151	0.869	0.684	1.103	0.24753	0.24764	0.028046
MICALL2	79778_at	bulk	0.39167	6.5	1227	553	503	311	1.133	0.982	1.307	0.087094	0.086986	0.32424	0.31999	0.92126	6.5	287	43	128	20	NA	NA	NA	NA	0.50491	0.68351	6.63556	119	119	63	75	NA	NA	NA	NA	0.65906	0.855	6.64631	361	360	99	182	1.337	1.042	1.715	0.022295	0.021836	0.39505
MICU2	221154_at	bulk	0.0022984	9.36576	890	890	449	365	0.775	0.674	0.89	0.00030687	0.0002954	0.010207	0.0091214	0.4691	9.11175	165	165	81	67	NA	NA	NA	NA	0.27478	0.32271	9.2663	119	119	67	71	NA	NA	NA	NA	0.54181	0.79625	9.85624	361	360	157	124	0.725	0.573	0.918	0.0075908	0.0073457	0.73731
SF1	7536_at	bulk	0.56337	6.51117	891	889	406	408	1.1	0.958	1.262	0.17714	0.177	0.47329	0.4697	0.7756	6.5	202	128	96	52	NA	NA	NA	NA	0.34618	0.89483	6.5	226	12	129	9	NA	NA	NA	NA	0.13069	0.99664	6.55236	361	360	117	164	1.364	1.075	1.732	0.010604	0.010315	0.18401
ZFAT	57623_at	bulk	0.80342	5.70993	890	890	405	409	1.047	0.913	1.202	0.50924	0.50893	0.77053	0.76977	0.93072	5.80481	165	165	73	75	NA	NA	NA	NA	0.62564	0.88825	5.85784	119	119	68	70	NA	NA	NA	NA	0.22278	0.87942	5.81542	361	360	112	169	1.387	1.09	1.765	0.0078537	0.0075854	0.6011
RPS6	6194_at	bulk	0.34803	12.2329	891	889	462	352	0.786	0.684	0.905	0.00076089	0.00073975	0.018047	0.016718	0.3529	12.3592	165	165	78	70	NA	NA	NA	NA	0.54964	0.9949	11.6395	119	119	69	69	NA	NA	NA	NA	0.39374	0.73765	12.3382	361	360	155	126	0.725	0.573	0.917	0.0074156	0.0071726	0.3909
SIGLEC6	946_at	bulk	0.11877	6.5	1752	28	798	16	0.783	0.473	1.295	0.34113	0.34006	0.64692	0.64454	0.4642	5.77053	165	165	61	87	1.441	1.036	2.004	0.030166	0.02935	0.84569	6.5	237	1	137	1	NA	NA	NA	NA	0.040104	0.24313	5.73249	361	360	122	159	1.015	0.8	1.287	0.9049	0.90508	0.93993
ACVR1B	91_at	bulk	0.00035472	8.98134	890	890	379	435	1.148	1	1.318	0.049614	0.049394	0.23797	0.23386	0.36882	8.3119	165	165	68	80	1.316	0.95	1.824	0.099045	0.097904	0.076558	9.2378	119	119	62	76	NA	NA	NA	NA	0.16534	0.77598	9.46842	361	360	126	155	1.087	0.856	1.38	0.49322	0.49261	0.81522
S100A12	6283_at	bulk	0.56854	6.5	1773	7	812	2	0.794	0.198	3.181	0.74471	0.74425	0.89899	0.89874	0.9465	5.64058	165	165	71	77	NA	NA	NA	NA	0.30293	0.088795	5.61017	119	119	63	75	NA	NA	NA	NA	0.4982	0.37814	5.52713	361	360	114	167	1.345	1.059	1.709	0.015135	0.014786	0.87055
LINC00865	643529_at	bulk	0.59798	5.53737	890	890	384	430	1.078	0.939	1.237	0.28553	0.28548	0.59557	0.59329	0.65922	5.63171	165	165	75	73	NA	NA	NA	NA	0.79155	0.90034	5.63185	119	119	61	77	NA	NA	NA	NA	0.96663	0.43258	5.66622	361	360	107	174	1.449	1.137	1.847	0.0027357	0.0025947	0.20996
ATAD2	29028_at	bulk	0.0032361	7.29162	891	889	371	443	1.376	1.198	1.58	6.3961e-06	5.8542e-06	0.00076125	0.00054628	0.51724	8.42429	165	165	69	79	1.158	0.838	1.6	0.37516	0.37455	0.066443	8.0588	119	119	67	71	NA	NA	NA	NA	0.34639	0.81761	7.23228	361	360	140	141	0.985	0.779	1.245	0.89943	0.89926	0.96338
PF4V1	5197_at	bulk	0.017784	6.5	1778	2	813	1	0.421	0.059	2.998	0.38746	0.37269	0.68273	0.67091	0.86562	5.75068	165	165	74	74	NA	NA	NA	NA	0.63575	0.21507	5.80461	119	119	69	69	NA	NA	NA	NA	0.30398	0.55357	5.74704	361	360	126	155	1.078	0.851	1.367	0.53196	0.5318	0.091077
ATG12	9140_at	bulk	0.0030018	9.47977	890	890	326	488	1.173	1.018	1.353	0.027435	0.027296	0.16877	0.16558	0.14037	9.10816	165	165	72	76	NA	NA	NA	NA	0.8439	0.26437	9.78935	119	119	68	70	NA	NA	NA	NA	0.0043554	0.96065	9.69075	361	360	91	190	1.446	1.119	1.869	0.0047737	0.0045521	0.033789
SH3RF1	57630_at	bulk	9.4886e-05	7.45552	890	890	366	448	1.102	0.959	1.265	0.16986	0.1696	0.46382	0.46033	0.27518	7.10659	165	165	74	74	NA	NA	NA	NA	0.88531	0.2761	7.51979	119	119	68	70	NA	NA	NA	NA	0.19978	0.85405	8.00118	361	360	111	170	1.325	1.04	1.689	0.022905	0.022501	0.10552
HNRNPU	3192_at	bulk	0.52373	8.29475	891	889	370	444	1.102	0.958	1.266	0.17317	0.17287	0.46746	0.46403	0.93861	5.63058	165	165	63	85	1.477	1.065	2.049	0.019378	0.018621	0.28684	4.53104	119	119	64	74	NA	NA	NA	NA	0.92672	0.39537	1.40855	361	360	124	157	1.158	0.912	1.469	0.22809	0.22761	0.84556
ZRANB1	54764_at	bulk	0.33607	7.25952	890	890	354	460	1.209	1.052	1.391	0.0076816	0.007598	0.07977	0.076195	0.83054	7.55205	166	164	70	78	NA	NA	NA	NA	0.55924	0.4345	7.44791	119	119	62	76	NA	NA	NA	NA	0.73604	0.61136	7.44361	361	360	124	157	1.015	0.798	1.291	0.90254	0.90302	0.46634
LOC644554	644554_at	bulk	0.80735	5.49971	890	890	429	385	0.855	0.745	0.981	0.025921	0.02576	0.1635	0.1603	0.995	5.61712	165	165	71	77	NA	NA	NA	NA	0.84005	0.86686	5.55793	119	119	64	74	NA	NA	NA	NA	0.37173	0.41752	5.66798	361	360	119	162	1.358	1.068	1.727	0.012504	0.012205	0.83477
VSIG4	11326_at	bulk	0.24942	6.56271	890	890	424	390	1.13	0.983	1.297	0.084785	0.084634	0.31948	0.31509	0.11775	6.87566	165	165	69	79	1.154	0.835	1.595	0.38692	0.38627	0.68738	6.5	169	69	96	42	NA	NA	NA	NA	0.38626	0.99034	6.5	674	47	259	22	NA	NA	NA	NA	0.10531	0.85704
TMEM42	131616_at	bulk	4.3876e-05	7.7562	890	890	433	381	0.82	0.714	0.941	0.004764	0.0047005	0.058778	0.055811	0.013413	7.64169	167	163	80	68	NA	NA	NA	NA	0.20338	0.028999	7.44588	119	119	70	68	NA	NA	NA	NA	0.77176	0.28352	7.91898	362	359	154	127	0.739	0.583	0.935	0.011902	0.011585	0.69819
CYP2F1	1572_at	bulk	0.078789	6.5	1750	30	800	14	0.959	0.565	1.627	0.8752	0.87501	0.95393	0.95389	0.13361	6.5	322	8	144	4	NA	NA	NA	NA	0.87434	0.51469	6.5	233	5	136	2	NA	NA	NA	NA	0.19084	0.5407	5.53956	361	360	123	158	1.082	0.852	1.376	0.51739	0.51757	0.9477
HIST1H4L	8368_at	bulk	0.21109	5.36826	890	890	406	408	1.107	0.964	1.27	0.14876	0.14856	0.43386	0.43081	0.69016	5.50464	165	165	79	69	NA	NA	NA	NA	0.40424	0.12776	5.47241	119	119	73	65	NA	NA	NA	NA	0.22265	0.76474	5.50055	361	360	110	171	1.576	1.238	2.006	0.00022338	0.00019745	0.44131
SOCS7	30837_at	bulk	0.17468	6.5	1754	26	794	20	1.778	1.139	2.775	0.011312	0.010237	0.10046	0.09153	0.17564	5.91655	165	165	65	83	1.393	1.006	1.93	0.046142	0.045188	0.21921	6.5	222	16	126	12	NA	NA	NA	NA	0.31634	0.27006	5.81342	361	360	127	154	0.949	0.748	1.203	0.66415	0.66412	0.83027
TTLL12	23170_at	bulk	0.12868	8.33039	890	890	358	456	1.174	1.021	1.35	0.024153	0.024005	0.15731	0.15422	0.754	8.90634	165	165	68	80	1.1	0.794	1.523	0.56563	0.56577	0.84859	9.18774	119	119	67	71	NA	NA	NA	NA	0.20392	0.35755	8.9523	361	360	117	164	1.083	0.852	1.377	0.51331	0.51323	0.65085
LOC100506122	100506122_at	bulk	0.52559	5.53099	890	890	389	425	1.099	0.958	1.261	0.17977	0.1798	0.47711	0.47361	0.20511	5.64017	165	165	70	78	NA	NA	NA	NA	0.64892	0.59522	5.65687	119	119	61	77	NA	NA	NA	NA	0.31954	0.68652	5.69482	362	359	119	162	1.103	0.868	1.402	0.42343	0.42351	0.6621
PRAMEF1	65121_at	bulk	0.86928	5.60677	890	890	384	430	1.109	0.966	1.273	0.14136	0.1412	0.42219	0.41907	0.11749	5.68434	165	165	69	79	1.193	0.862	1.65	0.28674	0.28626	0.83316	5.69641	119	119	63	75	NA	NA	NA	NA	0.68023	0.75639	5.74629	361	360	111	170	1.366	1.072	1.74	0.011772	0.011436	0.61131
CPSF2	53981_at	bulk	0.25718	6.72059	891	889	436	378	0.927	0.807	1.064	0.28125	0.28115	0.59119	0.58928	0.043937	7.63488	165	165	63	85	1.366	0.984	1.895	0.062028	0.061142	0.98501	8.05379	119	119	68	70	NA	NA	NA	NA	0.056373	0.30526	7.87055	361	360	121	160	0.974	0.765	1.239	0.8294	0.82942	0.16854
NAPG	8774_at	bulk	0.00010747	6.5	1256	524	552	262	1.288	1.112	1.493	0.00076857	0.00074442	0.018126	0.016757	0.74609	6.85779	165	165	69	79	1.25	0.904	1.729	0.17778	0.17719	0.14079	6.91546	119	119	63	75	NA	NA	NA	NA	0.48032	0.42827	6.58126	361	360	121	160	1.242	0.979	1.577	0.074598	0.073948	0.73471
KIF4A	24137_at	bulk	7.7743e-06	6.5	1046	734	431	383	1.486	1.294	1.705	1.8137e-08	1.4679e-08	2.0976e-05	4.5302e-06	0.23089	7.43171	165	165	65	83	1.416	1.023	1.96	0.035912	0.034934	0.36301	7.17253	119	119	64	74	NA	NA	NA	NA	0.15539	0.033236	6.5	703	18	275	6	NA	NA	NA	NA	0.94733	0.96732
PPIL3	53938_at	bulk	0.20003	9.35323	890	890	450	364	0.719	0.626	0.825	2.8841e-06	2.6029e-06	0.00045137	0.00030079	0.31962	9.18087	165	165	82	66	NA	NA	NA	NA	0.03081	0.45471	9.0359	119	119	73	65	NA	NA	NA	NA	0.086815	0.07184	9.40514	361	360	138	143	0.896	0.709	1.133	0.35998	0.35971	0.16307
TNRC18P1	644962_at	bulk	0.059784	5.45222	890	890	402	412	1.05	0.915	1.205	0.48495	0.485	0.75498	0.75447	0.95512	5.48549	165	165	75	73	NA	NA	NA	NA	0.93567	0.15179	5.5198	119	119	66	72	NA	NA	NA	NA	0.81431	0.11397	5.69627	362	359	120	161	1.324	1.044	1.68	0.020725	0.020318	0.036469
ITGA3	3675_at	bulk	0.0088521	8.45097	891	889	405	409	0.928	0.808	1.065	0.28665	0.28642	0.59622	0.59387	0.78073	7.84213	165	165	72	76	NA	NA	NA	NA	0.16825	0.82136	8.37332	119	119	62	76	NA	NA	NA	NA	0.51879	0.8269	8.50581	361	360	143	138	0.753	0.593	0.955	0.019297	0.018921	0.87423
NECTIN4	81607_at	bulk	0.013275	6.5	1019	761	430	384	1.15	1.001	1.321	0.048936	0.048723	0.23608	0.23179	0.4011	7.07141	165	165	65	83	1.369	0.988	1.897	0.059405	0.058458	0.32076	7.05783	119	119	66	72	NA	NA	NA	NA	0.74329	0.94729	6.72356	361	360	113	168	1.365	1.072	1.738	0.011501	0.011171	0.74594
PTPRCAP	5790_at	bulk	0.048332	6.5	942	838	442	372	0.972	0.846	1.115	0.68311	0.68279	0.8708	0.87041	0.065187	7.65864	165	165	82	66	NA	NA	NA	NA	0.024507	0.97442	7.65288	119	119	71	67	NA	NA	NA	NA	0.051842	0.83933	6.73281	361	360	142	139	0.836	0.661	1.059	0.13705	0.13661	0.721
HPS4	89781_at	bulk	0.048258	6.61721	891	889	354	460	1.128	0.982	1.297	0.089411	0.089271	0.32813	0.3242	0.48514	6.61799	165	165	70	78	NA	NA	NA	NA	0.93538	0.78468	6.87609	119	119	64	74	NA	NA	NA	NA	0.39066	0.061093	6.69877	361	360	104	177	1.399	1.095	1.786	0.0072344	0.0069849	0.46291
PPP1R9B	84687_at	bulk	0.91425	6.5	1778	2	813	1	0.767	0.108	5.45	0.79046	0.78992	0.91971	0.91939	0.21381	5.78858	165	165	72	76	NA	NA	NA	NA	0.39427	0.8218	5.89916	119	119	64	74	NA	NA	NA	NA	0.65395	0.87608	5.84056	361	360	112	169	1.38	1.084	1.757	0.0088792	0.0086074	0.6148
RAB28	9364_at	bulk	0.057772	6.5	1157	623	577	237	0.972	0.835	1.133	0.71923	0.71944	0.88767	0.88765	0.48449	6.5	287	43	130	18	NA	NA	NA	NA	0.81061	0.79466	6.5	237	1	137	1	NA	NA	NA	NA	0.23613	0.43948	6.52489	361	360	146	135	1.349	1.066	1.708	0.012767	0.012441	0.60867
SMPD4	55627_at	bulk	0.21643	6.5	1748	32	797	17	0.698	0.427	1.141	0.1514	0.14945	0.43728	0.43182	0.012145	6.5	326	4	145	3	NA	NA	NA	NA	0.54361	0.1608	6.5	232	6	136	2	NA	NA	NA	NA	0.0095944	0.62898	6.14954	361	360	128	153	1.095	0.863	1.389	0.45664	0.45682	0.33978
COG5	10466_at	bulk	0.80128	6.96077	890	890	423	391	0.899	0.783	1.031	0.12869	0.12856	0.4023	0.3992	0.58881	7.35262	165	165	70	78	NA	NA	NA	NA	0.84598	0.098417	7.28026	119	119	73	65	NA	NA	NA	NA	0.16914	0.053122	7.21568	361	360	142	139	0.756	0.597	0.957	0.019851	0.019444	0.056538
FBXO32	114907_at	bulk	0.081529	7.56535	890	890	438	376	1.085	0.944	1.246	0.2514	0.25138	0.56029	0.55857	0.21546	10.5931	165	165	70	78	NA	NA	NA	NA	0.31802	0.2536	9.52739	119	119	67	71	NA	NA	NA	NA	0.92037	0.77154	9.2628	361	360	154	127	0.878	0.694	1.111	0.27883	0.27818	0.86282
C2orf78	388960_at	bulk	0.92492	6.5	1779	1	813	1	30.145	4.175	217.664	0.00073347	1.8454e-07	0.017607	3.6316e-05	0.086175	5.73043	165	165	72	76	NA	NA	NA	NA	0.84767	0.38375	5.72989	119	119	63	75	NA	NA	NA	NA	0.88148	0.10843	5.72421	361	360	131	150	0.87	0.686	1.105	0.25358	0.253	0.42199
LOC388692	388692_at	bulk	0.0073652	6.5	1323	457	582	232	1.072	0.92	1.248	0.37399	0.37416	0.67341	0.67174	0.75006	6.5	328	2	147	1	NA	NA	NA	NA	0.49912	0.84531	6.5	191	47	110	28	NA	NA	NA	NA	0.57113	0.33301	6.55079	361	360	125	156	1.085	0.856	1.375	0.5011	0.5012	0.683
ANGPTL8	55908_at	bulk	0.22084	6.5	1764	16	808	6	0.581	0.26	1.298	0.18518	0.17983	0.48423	0.47361	0.043122	5.59144	165	165	75	73	NA	NA	NA	NA	0.33342	0.41058	5.65359	119	119	72	66	NA	NA	NA	NA	0.10881	0.18184	5.63836	361	360	143	138	0.739	0.582	0.938	0.012887	0.012549	0.83313
PDE4A	5141_at	bulk	0.68011	6.5	1757	23	801	13	1.196	0.691	2.07	0.52327	0.52253	0.78003	0.77919	0.85312	5.87519	165	165	76	72	NA	NA	NA	NA	0.7631	0.95101	6.5	236	2	136	2	NA	NA	NA	NA	2.6462e-05	0.067428	6.10842	361	360	109	172	1.342	1.053	1.71	0.017268	0.016872	0.31218
TPRN	286262_at	bulk	0.00015409	6.74418	890	890	387	427	1.027	0.894	1.178	0.70965	0.70975	0.88278	0.88274	0.49146	6.5604	165	165	73	75	NA	NA	NA	NA	0.82444	0.89004	7.30063	119	119	68	70	NA	NA	NA	NA	0.13774	0.58576	7.40659	361	360	106	175	1.447	1.134	1.845	0.0029179	0.0027688	0.052339
MBD2	8932_at	bulk	0.4341	6.64407	890	890	456	358	0.97	0.843	1.115	0.66702	0.66694	0.8642	0.86398	0.67828	7.10492	165	165	75	73	NA	NA	NA	NA	0.56432	0.10231	6.8808	119	119	79	59	NA	NA	NA	NA	0.35532	0.74478	6.9913	361	360	134	147	1.4	1.107	1.771	0.0050404	0.0048365	0.66097
MYH7	4625_at	bulk	0.71873	6.5	1772	8	807	7	1.777	0.844	3.741	0.1304	0.12508	0.40494	0.39331	0.5625	6.5	328	2	147	1	NA	NA	NA	NA	0.68255	0.56909	6.5	236	2	136	2	NA	NA	NA	NA	0.19517	0.55935	6.5	720	1	280	1	NA	NA	NA	NA	0.10975	0.12441
STYXL1	51657_at	bulk	0.047445	8.83997	890	890	416	398	0.793	0.69	0.91	0.00098898	0.00096612	0.021299	0.019837	0.16627	8.93164	165	165	69	79	1.031	0.745	1.427	0.85502	0.85661	0.85414	9.27282	119	119	66	72	NA	NA	NA	NA	0.5506	0.40563	9.40438	361	360	140	141	0.698	0.548	0.887	0.0033463	0.0031867	0.015146
CALHM2	51063_at	bulk	0.072746	6.74026	890	890	426	388	0.933	0.813	1.071	0.32454	0.32422	0.63148	0.62858	0.12627	6.61203	165	165	69	79	1.164	0.842	1.609	0.35777	0.35715	0.1691	6.59619	119	119	59	79	1.446	1.03	2.029	0.033056	0.032143	0.38681	6.91337	361	360	132	149	0.953	0.751	1.21	0.69524	0.6946	0.5411
FFAR1	2864_at	bulk	0.86457	5.62449	891	889	398	416	0.993	0.866	1.14	0.92325	0.92318	0.97191	0.97194	0.79654	5.72403	165	165	61	87	1.535	1.105	2.133	0.010684	0.010092	0.65443	5.72776	119	119	66	72	NA	NA	NA	NA	0.98907	0.12067	5.70659	361	360	117	164	1.121	0.883	1.425	0.34814	0.34786	0.67042
C1QC	714_at	bulk	0.039529	10.022	890	890	391	423	1.335	1.163	1.532	4.1124e-05	3.8808e-05	0.002848	0.0023094	0.4104	10.9322	165	165	74	74	NA	NA	NA	NA	0.91346	0.62045	10.7327	119	119	66	72	NA	NA	NA	NA	0.84391	0.13527	9.94499	361	360	128	153	1.405	1.11	1.779	0.0046936	0.0045085	0.3687
SAMD1	90378_at	bulk	0.10304	6.5	952	828	378	436	1.154	1.003	1.326	0.044555	0.04441	0.22414	0.22018	0.091646	6.93511	165	165	66	82	1.211	0.874	1.679	0.25006	0.24916	0.58098	7.05246	119	119	69	69	NA	NA	NA	NA	0.024407	0.40749	6.81121	361	360	105	176	1.168	0.913	1.494	0.21782	0.21739	0.45096
BRD1	23774_at	bulk	0.33431	6.52407	891	889	371	443	1.204	1.049	1.382	0.0082862	0.0082065	0.083772	0.080193	0.61781	6.72846	165	165	68	80	1.271	0.92	1.757	0.14608	0.14509	0.65696	6.70501	119	119	70	68	NA	NA	NA	NA	0.23971	0.42517	6.58556	361	360	108	173	1.405	1.102	1.792	0.0061232	0.0058987	0.44087
TRIM23	373_at	bulk	0.0047601	6.5	1064	716	503	311	1.096	0.951	1.264	0.20547	0.20527	0.50951	0.50575	0.95728	6.5	324	6	144	4	NA	NA	NA	NA	0.061387	0.77177	6.5	234	4	135	3	NA	NA	NA	NA	0.15578	0.79683	6.76699	362	359	119	162	1.613	1.27	2.048	9.0187e-05	7.7744e-05	0.76651
TAL2	6887_at	bulk	0.89683	6.5	1776	4	811	3	1.48	0.475	4.611	0.499	0.49612	0.76349	0.76114	0.41787	5.60542	165	165	69	79	1.064	0.77	1.472	0.70573	0.70533	0.60384	5.61891	119	119	67	71	NA	NA	NA	NA	0.35176	0.73511	5.72085	361	360	123	158	0.979	0.771	1.243	0.86354	0.86361	0.73503
LINC01192	647107_at	bulk	0.71391	6.5	1779	1	813	1	4.491	0.631	31.978	0.13362	0.099903	0.40988	0.34642	0.59228	5.57259	165	165	79	69	NA	NA	NA	NA	0.12974	0.94927	5.58577	119	119	62	76	NA	NA	NA	NA	0.61692	0.79041	5.56837	361	360	114	167	1.328	1.043	1.69	0.021264	0.020849	0.29399
CCNE2	9134_at	bulk	0.027823	6.74535	890	890	370	444	1.411	1.228	1.622	1.1415e-06	1.0099e-06	0.00025687	0.00014989	0.50828	7.67288	165	165	71	77	NA	NA	NA	NA	0.68873	0.27566	7.76785	119	119	66	72	NA	NA	NA	NA	0.99185	0.76122	6.7148	362	359	126	155	1.213	0.959	1.536	0.10739	0.1067	0.33977
HHLA2	11148_at	bulk	0.84001	5.38816	890	890	402	412	1.092	0.952	1.253	0.2083	0.20817	0.5126	0.50879	0.37071	5.49949	165	165	75	73	NA	NA	NA	NA	0.92114	0.2429	5.51534	119	119	65	73	NA	NA	NA	NA	0.7977	0.33162	5.53823	361	360	116	165	1.353	1.063	1.721	0.014003	0.013671	0.043581
MAGOH	4116_at	bulk	0.015816	6.92715	891	889	423	391	0.975	0.849	1.12	0.72043	0.72069	0.88813	0.88806	0.45206	7.71936	165	165	76	72	NA	NA	NA	NA	0.42088	0.45534	7.24997	119	119	71	67	NA	NA	NA	NA	0.27007	0.74161	7.1179	361	360	144	137	0.752	0.594	0.952	0.018095	0.017726	0.54363
C5orf46	389336_at	bulk	0.00026353	6.98011	890	890	410	404	1.113	0.969	1.277	0.129	0.12885	0.40264	0.39947	0.76108	9.24954	165	165	68	80	1.2	0.868	1.658	0.26963	0.26862	0.20138	8.09181	119	119	71	67	NA	NA	NA	NA	0.79627	0.81862	7.4763	361	360	131	150	0.894	0.706	1.133	0.3536	0.35361	0.54327
OR51B2	79345_at	bulk	0.24156	5.42417	890	890	406	408	1.118	0.974	1.283	0.11183	0.11165	0.37244	0.36881	0.95935	5.5067	165	165	68	80	1.304	0.943	1.802	0.10826	0.10742	0.094389	5.47315	119	119	65	73	NA	NA	NA	NA	0.70912	0.92441	5.48194	361	360	112	169	1.352	1.063	1.721	0.01399	0.013625	0.16451
AP1AR	55435_at	bulk	0.21351	6.5	1758	22	809	5	0.731	0.303	1.763	0.48549	0.48372	0.75513	0.7535	0.95758	5.70591	165	165	77	71	NA	NA	NA	NA	0.96714	0.67131	5.70057	119	119	67	71	NA	NA	NA	NA	0.18914	0.079165	5.82168	361	360	111	170	1.323	1.039	1.684	0.023137	0.022728	0.29003
CLEC4GP1	440508_at	bulk	0.24345	6.5	1778	2	813	1	1.187	0.167	8.443	0.86371	0.86347	0.95045	0.95037	0.81093	5.25335	165	165	66	82	1.217	0.88	1.683	0.23518	0.2341	0.6623	5.25744	119	119	63	75	NA	NA	NA	NA	0.69324	0.81178	5.12222	361	360	109	172	1.365	1.071	1.741	0.012087	0.011765	0.39575
COX19	90639_at	bulk	0.29222	7.85696	890	890	338	476	1.122	0.974	1.292	0.11021	0.11001	0.3694	0.36607	0.47157	7.68839	165	165	72	76	NA	NA	NA	NA	0.5242	0.59511	8.20303	119	119	61	77	NA	NA	NA	NA	0.97735	0.9424	7.981	361	360	110	171	1.092	0.855	1.394	0.48283	0.48248	0.78804
NCAPG	64151_at	bulk	3.088e-07	7.2928	890	890	350	464	1.45	1.262	1.666	1.5717e-07	1.3361e-07	6.6466e-05	2.9507e-05	0.1401	8.69219	165	165	66	82	1.29	0.931	1.787	0.12592	0.12516	0.81045	8.37886	119	119	67	71	NA	NA	NA	NA	0.11845	0.11665	7.19308	361	360	120	161	1.11	0.874	1.408	0.39216	0.39171	0.76591
LYZL1	84569_at	bulk	0.68979	5.64043	890	890	431	383	0.873	0.761	1.002	0.054199	0.054052	0.25075	0.24683	0.38359	5.69666	165	165	71	77	NA	NA	NA	NA	0.67097	0.26813	5.69295	119	119	70	68	NA	NA	NA	NA	0.44462	0.34795	5.66945	361	360	144	137	0.766	0.604	0.97	0.026942	0.026555	0.016598
GXYLT2	727936_at	bulk	0.86567	6.5	1731	49	799	15	0.934	0.56	1.557	0.79257	0.79266	0.92086	0.9208	0.84952	6.5	327	3	146	2	NA	NA	NA	NA	0.32889	0.36551	5.80818	119	119	73	65	NA	NA	NA	NA	0.14635	0.67033	6.5	712	9	279	2	NA	NA	NA	NA	0.60445	0.33942
DOPEY2	9980_at	bulk	0.53686	9.22923	891	889	349	465	1.182	1.027	1.361	0.019453	0.019319	0.13843	0.13468	0.5657	9.15245	165	165	72	76	NA	NA	NA	NA	0.99652	0.76454	10.1986	119	119	68	70	NA	NA	NA	NA	0.22096	0.65517	9.76582	361	360	103	178	1.414	1.104	1.812	0.0060341	0.0057934	0.39535
UBXN4	23190_at	bulk	0.015483	10.1348	891	889	403	411	0.86	0.749	0.987	0.032018	0.03186	0.18414	0.18074	0.36807	9.58675	165	165	71	77	NA	NA	NA	NA	0.87784	0.339	9.67188	119	119	78	60	NA	NA	NA	NA	0.0032978	0.55081	9.88991	361	360	112	169	1.265	0.995	1.608	0.05467	0.054201	0.94101
ANO5	203859_at	bulk	0.2528	5.44628	890	890	414	400	0.999	0.871	1.147	0.99288	0.99284	0.99745	0.99747	0.55697	5.47994	165	165	74	74	NA	NA	NA	NA	0.69763	0.92578	5.4665	119	119	64	74	NA	NA	NA	NA	0.83454	0.24572	5.49477	361	360	115	166	1.394	1.095	1.775	0.0069777	0.0067275	0.11421
VWCE	220001_at	bulk	0.58191	6.5	1763	17	808	6	0.716	0.321	1.599	0.41491	0.41279	0.70413	0.70161	0.54071	5.27949	165	165	77	71	NA	NA	NA	NA	0.76072	0.66911	5.38669	119	119	63	75	NA	NA	NA	NA	0.029056	0.1379	5.09896	361	360	113	168	1.388	1.092	1.766	0.0074742	0.0072162	0.076562
OPA3	80207_at	bulk	0.82489	7.28503	891	889	357	457	1.142	0.992	1.315	0.064305	0.064115	0.27475	0.27056	0.77531	7.58763	165	165	68	80	1.18	0.851	1.636	0.32221	0.32195	0.28267	7.62315	119	119	64	74	NA	NA	NA	NA	0.099434	0.90983	7.63249	361	360	110	171	1.242	0.972	1.586	0.082886	0.082404	0.9626
NCOA3	8202_at	bulk	0.19562	8.68464	890	890	342	472	1.38	1.2	1.586	6.1279e-06	5.5899e-06	0.00073558	0.00052848	0.69591	8.83629	165	165	70	78	NA	NA	NA	NA	0.70274	0.88454	9.49597	119	119	61	77	NA	NA	NA	NA	0.50524	0.71448	8.63183	361	360	119	162	1.152	0.907	1.465	0.24627	0.24594	0.80492
ZNF430	80264_at	bulk	0.02102	11.9803	893	887	340	474	1.145	0.995	1.318	0.059092	0.058904	0.26287	0.25908	0.64537	11.4305	165	165	65	83	1.226	0.885	1.699	0.22128	0.2207	0.68669	11.4533	119	119	65	73	NA	NA	NA	NA	0.060348	0.41156	11.4004	362	359	106	175	1.205	0.943	1.541	0.13645	0.13586	0.56868
ARFGEF3	57221_at	bulk	0.0065476	6.5	906	874	388	426	1.143	0.996	1.311	0.057892	0.057641	0.25968	0.25584	0.16831	6.5	325	5	145	3	NA	NA	NA	NA	0.35022	0.42715	6.81295	119	119	67	71	NA	NA	NA	NA	0.55163	0.21582	6.6522	361	360	119	162	1.357	1.07	1.719	0.011629	0.011269	0.17888
FAM135B	51059_at	bulk	0.85492	6.5	1769	11	806	8	1.385	0.689	2.785	0.36041	0.35811	0.66341	0.66046	0.37206	5.49323	165	165	77	71	NA	NA	NA	NA	0.27532	0.74603	6.5	236	2	136	2	NA	NA	NA	NA	0.22887	0.37288	5.52973	361	360	115	166	1.34	1.055	1.702	0.016498	0.016115	0.057756
SYT17	51760_at	bulk	2.6803e-07	7.46197	890	890	367	447	1.094	0.953	1.257	0.20129	0.20121	0.50614	0.5021	0.49722	6.5	261	69	116	32	NA	NA	NA	NA	0.973	0.94831	7.87492	119	119	58	80	1.204	0.851	1.702	0.29379	0.29308	0.76703	8.56541	361	360	113	168	1.344	1.057	1.708	0.015734	0.015359	0.36912
FAM90A10P	441328_at	bulk	0.05937	5.47366	890	890	411	403	1.002	0.874	1.15	0.97193	0.9715	0.98925	0.98902	0.048644	5.58455	165	165	75	73	NA	NA	NA	NA	0.96987	0.63551	5.59006	119	119	64	74	NA	NA	NA	NA	0.3567	0.86732	5.65065	361	360	113	168	1.32	1.037	1.68	0.024331	0.023885	0.68695
MEX3D	399664_at	bulk	0.001085	6.80847	890	890	422	392	0.995	0.867	1.142	0.94162	0.94159	0.97823	0.97825	0.15687	7.05799	165	165	72	76	NA	NA	NA	NA	0.70342	0.64288	7.39767	119	119	66	72	NA	NA	NA	NA	0.079835	0.7057	6.97877	361	360	134	147	1.055	0.832	1.337	0.65978	0.65958	0.8806
PLEKHB2	55041_at	bulk	0.69043	7.78402	890	890	452	362	1.133	0.985	1.303	0.079818	0.079707	0.30955	0.30541	0.59067	8.24902	165	165	78	70	NA	NA	NA	NA	0.58032	0.48188	8.20576	119	119	73	65	NA	NA	NA	NA	0.21065	0.50276	8.48824	361	360	143	138	1.508	1.191	1.909	0.00063887	0.00058634	0.037834
PAGE3	139793_at	bulk	0.90913	5.50282	890	890	404	410	0.985	0.858	1.13	0.82449	0.82498	0.93503	0.93528	0.71306	5.55456	165	165	80	68	NA	NA	NA	NA	0.072423	0.81208	5.58033	119	119	71	67	NA	NA	NA	NA	0.14359	0.93008	5.5894	362	359	110	171	1.397	1.097	1.779	0.0068069	0.0065634	0.64737
SCYL1	57410_at	bulk	0.013385	8.24359	890	890	374	440	1.119	0.974	1.285	0.11338	0.1132	0.37509	0.37171	0.81376	8.61932	165	165	74	74	NA	NA	NA	NA	0.70678	0.74479	8.76429	119	119	70	68	NA	NA	NA	NA	0.0306	0.36097	8.34319	361	360	117	164	1.204	0.946	1.532	0.13101	0.13058	0.39991
PRMT2	3275_at	bulk	0.8207	6.56845	890	890	354	460	1.174	1.02	1.351	0.024861	0.024715	0.1594	0.15645	0.8651	6.95245	165	165	74	74	NA	NA	NA	NA	0.98577	0.27803	6.9542	120	118	62	76	NA	NA	NA	NA	0.39016	0.76791	6.61605	361	360	104	177	1.335	1.044	1.707	0.021314	0.020874	0.99718
UMODL1	89766_at	bulk	0.0016013	6.5	1727	53	787	27	1.154	0.786	1.695	0.46469	0.46423	0.74055	0.73952	0.34581	6.5	306	24	134	14	NA	NA	NA	NA	0.4901	0.27692	6.5	223	15	131	7	NA	NA	NA	NA	0.81978	0.33404	5.71866	362	359	106	175	1.409	1.103	1.8	0.0059952	0.0057728	0.10519
KRT17	3872_at	bulk	2.4503e-05	7.49559	890	890	437	377	0.88	0.767	1.01	0.069577	0.069441	0.28623	0.28205	0.94675	9.80448	165	165	76	72	NA	NA	NA	NA	0.84328	0.47807	-0.215345	119	119	69	69	NA	NA	NA	NA	0.73611	0.055805	-0.48677	361	360	150	131	0.844	0.667	1.067	0.15678	0.15626	0.7646
KCNJ12	3768_at	bulk	0.52782	6.5	1775	5	810	4	2.678	1.002	7.158	0.0495	0.04095	0.23794	0.20983	0.65609	5.41544	165	165	76	72	NA	NA	NA	NA	0.46577	0.5354	5.46162	119	119	65	73	NA	NA	NA	NA	0.8647	0.38039	5.43002	361	360	113	168	1.283	1.008	1.634	0.043045	0.042555	0.26238
RARA	5914_at	bulk	2.7619e-06	9.80274	890	890	379	435	0.965	0.84	1.108	0.6124	0.61232	0.83485	0.83465	0.2837	7.89518	165	165	67	81	1.322	0.956	1.829	0.091335	0.090387	0.19743	10.0453	120	118	67	71	NA	NA	NA	NA	0.089563	0.34279	10.5296	361	360	101	180	1.476	1.153	1.89	0.002013	0.0018862	0.97657
FBXL3	26224_at	bulk	0.0061909	6.69796	891	889	455	359	0.809	0.703	0.93	0.0028258	0.0027734	0.041946	0.039832	0.62497	6.53883	165	165	77	71	NA	NA	NA	NA	0.78622	0.94188	6.76375	119	119	67	71	NA	NA	NA	NA	0.012778	0.82791	7.15563	361	360	135	146	1.125	0.89	1.422	0.32391	0.32339	0.040884
HOXB5	3215_at	bulk	0.22699	6.80138	890	890	411	403	0.899	0.784	1.032	0.13006	0.12984	0.40449	0.40135	0.64122	7.21612	165	165	63	85	1.395	1.006	1.935	0.045929	0.045112	0.93796	8.56906	119	119	67	71	NA	NA	NA	NA	0.14209	0.9968	9.24146	361	360	123	158	1.021	0.804	1.298	0.8632	0.86299	0.08422
TRAPPC11	60684_at	bulk	0.28439	6.55431	890	890	421	393	0.858	0.748	0.985	0.029962	0.0298	0.17772	0.17395	0.81107	6.5	261	69	116	32	NA	NA	NA	NA	0.58134	0.75897	6.5	172	66	99	39	NA	NA	NA	NA	0.47235	0.97321	6.5	461	260	186	95	0.702	0.548	0.9	0.0052164	0.0049963	0.33283
FOSL2	2355_at	bulk	0.21639	6.5	1778	2	813	1	1.274	0.179	9.057	0.80887	0.80831	0.9291	0.92864	0.90141	5.87843	165	165	74	74	NA	NA	NA	NA	0.77186	0.52422	5.7933	119	119	68	70	NA	NA	NA	NA	0.30342	0.67066	5.82148	361	360	149	132	0.719	0.567	0.911	0.0063995	0.0061743	0.49383
NA	252949_at	bulk	0.02313	5.39262	890	890	404	410	1.034	0.901	1.187	0.63109	0.63118	0.8453	0.84515	0.065487	5.49566	165	165	74	74	NA	NA	NA	NA	0.47749	0.49488	5.47068	119	119	72	66	NA	NA	NA	NA	0.3048	0.5197	5.49847	361	360	115	166	1.44	1.133	1.83	0.0028744	0.0027238	0.77219
SPRR2G	6706_at	bulk	0.40013	6.5	1777	3	813	1	1.323	0.186	9.408	0.77965	0.77885	0.91469	0.91454	0.17304	5.56109	165	165	75	73	NA	NA	NA	NA	0.83966	0.66974	5.54275	119	119	65	73	NA	NA	NA	NA	0.7608	0.76878	5.53244	361	360	117	164	1.399	1.101	1.777	0.0059828	0.0057586	0.14868
KIF2C	11004_at	bulk	1.1394e-09	6.82553	890	890	359	455	1.421	1.237	1.633	6.7128e-07	5.8834e-07	0.00017106	9.5851e-05	0.48084	8.50434	165	165	71	77	NA	NA	NA	NA	0.75074	0.7659	7.96807	119	119	62	76	NA	NA	NA	NA	0.78121	0.1937	6.74255	361	360	133	148	0.975	0.77	1.235	0.83458	0.83465	0.93865
CFHR1	3078_at	bulk	0.71391	6.5	1779	1	813	1	4.491	0.631	31.978	0.13362	0.099903	0.40988	0.34642	0.60673	5.67906	165	165	77	71	NA	NA	NA	NA	0.27106	0.77643	5.72445	119	119	66	72	NA	NA	NA	NA	0.76606	0.36941	5.71973	362	359	119	162	1.361	1.071	1.729	0.011726	0.011389	0.33262
CDC20	991_at	bulk	3.8005e-10	8.95633	890	890	349	465	1.441	1.253	1.656	2.7987e-07	2.4088e-07	9.4283e-05	4.4331e-05	0.40512	11.2026	165	165	68	80	1.2	0.867	1.661	0.27098	0.2702	0.84934	10.5431	119	119	63	75	NA	NA	NA	NA	0.52265	0.32912	8.781	361	360	132	149	0.997	0.788	1.262	0.98023	0.98068	0.83472
TTTY11	83866_at	bulk	0.58488	5.5664	890	890	402	412	0.991	0.864	1.137	0.90001	0.89979	0.96389	0.96382	0.01444	5.65924	165	165	77	71	NA	NA	NA	NA	0.69831	0.58131	5.66454	119	119	70	68	NA	NA	NA	NA	0.07685	0.59048	5.68681	361	360	129	152	1.04	0.821	1.317	0.7454	0.74597	0.60675
LRRCC1	85444_at	bulk	0.70884	8.05503	890	890	364	450	1.141	0.993	1.31	0.062962	0.062795	0.27247	0.26824	0.92233	8.69012	165	165	73	75	NA	NA	NA	NA	0.47298	0.86898	8.57247	119	119	67	71	NA	NA	NA	NA	0.12421	0.12157	8.31334	361	360	122	159	1.101	0.866	1.399	0.43195	0.43181	0.01303
NA	117153_at	bulk	0.24335	5.34883	890	890	398	416	1.046	0.912	1.2	0.5191	0.51884	0.77722	0.77683	0.82328	5.42697	165	165	74	74	NA	NA	NA	NA	0.95456	0.18108	5.47905	119	119	68	70	NA	NA	NA	NA	0.50176	0.50632	5.51576	361	360	112	169	1.41	1.108	1.795	0.0051821	0.0049592	0.023925
HIST3H2A	92815_at	bulk	0.03808	7.72842	890	890	444	370	0.941	0.819	1.081	0.3886	0.38859	0.68344	0.68233	0.49177	8.33905	165	165	73	75	NA	NA	NA	NA	0.86636	0.37095	8.46179	119	119	69	69	NA	NA	NA	NA	0.76555	0.67003	8.3374	361	360	164	117	0.634	0.499	0.805	0.00018391	0.00016227	0.004213
AGFG1	3267_at	bulk	0.0054403	6.54831	891	889	410	404	1.201	1.047	1.379	0.0089759	0.0088871	0.087154	0.083439	0.27752	7.10124	165	165	76	72	NA	NA	NA	NA	0.74751	0.36213	7.15447	119	119	66	72	NA	NA	NA	NA	0.91053	0.84246	6.79064	361	360	123	158	1.418	1.118	1.799	0.0039723	0.0037971	0.74309
WHAMM	123720_at	bulk	0.2247	6.5	1254	526	522	292	1.097	0.948	1.271	0.21405	0.214	0.51981	0.51601	0.59212	6.5	251	79	109	39	NA	NA	NA	NA	0.85427	0.83889	6.63598	119	119	64	74	NA	NA	NA	NA	0.30859	0.74278	6.5	532	189	175	106	1.324	1.033	1.698	0.026958	0.026529	0.35761
IL17RC	84818_at	bulk	0.10266	6.9253	891	889	360	454	1.15	1	1.322	0.049615	0.049422	0.23797	0.23388	0.71368	7.06362	165	165	70	78	NA	NA	NA	NA	0.95915	0.88976	7.33082	119	119	61	77	NA	NA	NA	NA	0.70799	0.83918	7.15107	361	360	101	180	1.672	1.307	2.139	4.275e-05	3.5208e-05	0.016171
ARHGEF5	7984_at	bulk	0.65829	6.80432	890	890	448	366	0.813	0.708	0.934	0.003435	0.0033812	0.04738	0.045013	0.3593	6.75835	165	165	82	66	NA	NA	NA	NA	0.24857	0.51266	6.5	168	70	102	36	NA	NA	NA	NA	0.58848	0.29672	6.7286	361	360	147	134	0.916	0.725	1.158	0.46268	0.46264	0.072299
MAGEA11	4110_at	bulk	0.30223	6.5	1773	7	810	4	2.083	0.779	5.574	0.14381	0.13489	0.42669	0.40944	0.67902	5.80203	165	165	75	73	NA	NA	NA	NA	0.93184	0.31423	5.8237	119	119	64	74	NA	NA	NA	NA	0.71731	0.81595	5.85412	361	360	121	160	1.42	1.119	1.801	0.0038519	0.0036794	0.434
SMIM21	284274_at	bulk	0.46532	5.36597	890	890	400	414	0.971	0.846	1.114	0.67679	0.67689	0.86778	0.86739	0.090637	5.44324	165	165	74	74	NA	NA	NA	NA	0.75666	0.34384	5.41864	119	119	70	68	NA	NA	NA	NA	0.0076248	0.15751	5.46245	361	360	126	155	0.95	0.75	1.204	0.67126	0.67058	0.9866
GDF7	151449_at	bulk	0.98966	5.49857	890	890	410	404	0.962	0.839	1.104	0.58456	0.58466	0.81799	0.81778	0.64649	5.60092	166	164	62	86	1.526	1.1	2.118	0.011448	0.010893	0.18982	5.5837	119	119	67	71	NA	NA	NA	NA	0.55307	0.65153	5.61309	361	360	120	161	1.023	0.807	1.299	0.84845	0.84772	0.063006
RPS11	6205_at	bulk	0.39729	10.9208	890	890	449	365	0.838	0.73	0.962	0.012274	0.012177	0.10529	0.10178	0.64024	11.153	165	165	70	78	NA	NA	NA	NA	0.26445	0.58702	11.0205	119	119	75	63	NA	NA	NA	NA	0.080594	0.36605	11.1888	362	359	161	120	0.637	0.503	0.808	0.00019577	0.00017355	0.71668
ACTR2	10097_at	bulk	0.01292	10.4358	891	889	375	439	1.326	1.155	1.522	6.055e-05	5.7291e-05	0.0037031	0.0030529	0.85836	10.8723	165	165	68	80	1.216	0.879	1.682	0.23707	0.2368	0.67957	10.9123	119	119	65	73	NA	NA	NA	NA	0.33962	0.29008	10.4162	362	359	112	169	1.331	1.045	1.694	0.020405	0.019996	0.55289
NUSAP1	51203_at	bulk	1.3136e-06	8.43628	890	890	345	469	1.471	1.279	1.69	5.6471e-08	4.6729e-08	3.4282e-05	1.2583e-05	0.98093	9.56382	165	165	70	78	NA	NA	NA	NA	0.52479	0.72814	9.45848	119	119	65	73	NA	NA	NA	NA	0.51368	0.1614	8.26987	361	360	135	146	0.956	0.755	1.21	0.70848	0.70885	0.42772
KPTN	11133_at	bulk	0.55039	6.5	1777	3	812	2	0.582	0.144	2.345	0.4465	0.44101	0.727	0.72186	0.75877	5.78032	165	165	64	84	1.47	1.061	2.037	0.020576	0.019867	0.15599	5.89703	119	119	60	78	NA	NA	NA	NA	0.61855	0.88916	5.8591	361	360	111	170	1.201	0.942	1.532	0.13925	0.13881	0.19925
FMNL2	114793_at	bulk	8.7181e-05	6.5	1339	441	623	191	1.046	0.889	1.23	0.59027	0.59016	0.82164	0.82121	0.98311	6.93529	165	165	74	74	NA	NA	NA	NA	0.76482	0.91135	6.5	167	71	98	40	NA	NA	NA	NA	0.27724	0.52466	5.87983	361	360	109	172	1.352	1.062	1.719	0.014199	0.013855	0.36567
TFPT	29844_at	bulk	0.00068558	8.20984	891	889	397	417	1.184	1.031	1.359	0.016384	0.016263	0.12538	0.12136	0.65777	8.64021	165	165	67	81	1.41	1.018	1.953	0.03844	0.037508	0.066393	8.9246	119	119	72	66	NA	NA	NA	NA	0.39985	0.97973	8.66078	361	360	136	145	1.023	0.808	1.296	0.8487	0.84893	0.24236
LOC729603	729603_at	bulk	0.027446	13.0557	893	887	335	479	1.143	0.992	1.316	0.064142	0.063928	0.2745	0.2704	0.56715	12.6297	165	165	67	81	1.098	0.793	1.521	0.57175	0.57151	0.84286	12.5734	119	119	62	76	NA	NA	NA	NA	0.34262	0.38268	12.4532	361	360	101	180	1.248	0.973	1.601	0.081098	0.080487	0.34649
CTSG	1511_at	bulk	0.098294	6.7337	890	890	458	356	0.817	0.711	0.939	0.004436	0.0043719	0.056555	0.053503	0.90282	6.5	329	1	147	1	NA	NA	NA	NA	0.006091	0.79699	0.53486	119	119	69	69	NA	NA	NA	NA	0.65182	0.58178	1.7373	361	360	166	115	0.638	0.502	0.809	0.00021685	0.00019213	0.06888
ME3	10873_at	bulk	0.00039602	6.98496	890	890	437	377	0.72	0.627	0.826	3.1439e-06	2.8358e-06	0.00047574	0.00032208	0.41734	6.5	322	8	142	6	NA	NA	NA	NA	0.077121	0.81929	6.5	237	1	137	1	NA	NA	NA	NA	0.14823	0.39171	7.21072	362	359	153	128	0.671	0.529	0.85	0.00095923	0.00088666	0.72845
HMCES	56941_at	bulk	0.028628	8.18637	890	890	374	440	1.095	0.953	1.259	0.19964	0.19966	0.50394	0.50062	0.59119	8.74767	165	165	71	77	NA	NA	NA	NA	0.73398	0.7523	8.6233	119	119	65	73	NA	NA	NA	NA	0.2023	0.50884	8.21378	361	360	130	151	0.939	0.74	1.192	0.60626	0.60598	0.1649
GALR2	8811_at	bulk	0.35263	6.5	1774	6	810	4	1.233	0.461	3.293	0.67632	0.67584	0.86773	0.86739	0.68794	5.80219	165	165	71	77	NA	NA	NA	NA	0.5743	0.7602	5.79766	119	119	72	66	NA	NA	NA	NA	0.014089	0.40852	5.63358	361	360	110	171	1.384	1.087	1.764	0.0085032	0.008228	0.83931
FLVCR2	55640_at	bulk	4.3837e-05	6.63773	890	890	393	421	1.281	1.116	1.471	0.00043117	0.00041731	0.012474	0.011409	0.087887	7.55459	165	165	79	69	NA	NA	NA	NA	0.29274	0.59353	7.511	119	119	71	67	NA	NA	NA	NA	0.45463	0.99875	6.72806	361	360	126	155	1.065	0.839	1.35	0.6061	0.60606	0.28044
DHFR	1719_at	bulk	0.0024348	6.5	1104	676	513	301	1.16	1.005	1.338	0.042129	0.041956	0.21628	0.21246	0.52912	6.96838	165	165	74	74	NA	NA	NA	NA	0.89717	0.34821	6.88124	119	119	72	66	NA	NA	NA	NA	0.95751	0.023713	6.56107	361	360	124	157	1.33	1.049	1.685	0.018343	0.017957	0.52254
OR5M10	390167_at	bulk	0.03329	5.44388	890	890	385	429	1.201	1.047	1.379	0.0090181	0.0089297	0.087436	0.08372	0.90641	5.50649	167	163	65	83	1.399	1.011	1.937	0.042689	0.041761	0.80392	5.5111	119	119	66	72	NA	NA	NA	NA	0.38594	0.6909	5.50757	361	360	129	152	1.023	0.806	1.297	0.85298	0.85315	0.81408
ASH1L-AS1	645676_at	bulk	0.7734	6.5	1777	3	813	1	1.42	0.199	10.103	0.72643	0.72499	0.89063	0.89018	0.95773	5.56874	165	165	77	71	NA	NA	NA	NA	0.77721	0.73374	5.59273	119	119	59	79	1.535	1.094	2.156	0.013276	0.012594	0.49992	5.62448	361	360	128	153	1.006	0.793	1.276	0.95926	0.95933	0.36451
MRGPRX4	117196_at	bulk	0.71811	5.44991	890	890	407	407	1.035	0.902	1.187	0.62708	0.62666	0.84335	0.84292	0.9708	5.55586	165	165	71	77	NA	NA	NA	NA	0.89754	0.69519	5.55785	119	119	66	72	NA	NA	NA	NA	0.5904	0.67579	5.56812	362	359	113	168	1.372	1.078	1.746	0.010252	0.0099255	0.5277
UBA3	9039_at	bulk	0.36621	7.5851	890	890	456	358	0.99	0.861	1.139	0.88942	0.88955	0.95987	0.95981	0.85582	7.84204	165	165	76	72	NA	NA	NA	NA	0.45363	0.669	7.48688	119	119	74	64	NA	NA	NA	NA	0.44105	0.38148	7.89306	361	360	143	138	1.351	1.067	1.711	0.012393	0.012053	0.55719
TMEM67	91147_at	bulk	0.95011	6.5	1579	201	721	93	1.271	1.024	1.579	0.029876	0.029502	0.17752	0.17287	0.8917	6.5	305	25	136	12	NA	NA	NA	NA	0.65115	0.6715	6.5	235	3	136	2	NA	NA	NA	NA	0.098417	0.51279	6.5	655	66	253	28	NA	NA	NA	NA	0.51651	0.56431
MTFMT	123263_at	bulk	0.40978	6.84783	890	890	448	366	0.941	0.819	1.081	0.38882	0.38873	0.68349	0.68234	0.01219	7.15926	165	165	68	80	1.189	0.86	1.645	0.29443	0.29388	0.43894	7.13576	119	119	70	68	NA	NA	NA	NA	0.9378	0.43897	7.09117	361	360	150	131	0.773	0.609	0.98	0.033552	0.033076	0.15133
S100P	6286_at	bulk	0.0016283	9.70771	890	890	354	460	1.509	1.314	1.734	6.2977e-09	4.9372e-09	1.3908e-05	2.0027e-06	0.87785	11.2107	165	165	64	84	1.505	1.087	2.084	0.01388	0.013274	0.25371	12.1734	119	119	67	71	NA	NA	NA	NA	0.23098	0.26103	11.0488	361	360	110	171	1.524	1.199	1.938	0.00058212	0.00053004	0.90814
GTF3C5	9328_at	bulk	0.003593	7.78829	891	889	360	454	1.326	1.155	1.523	6.4708e-05	6.1246e-05	0.0038051	0.0031619	0.47961	8.35244	165	165	73	75	NA	NA	NA	NA	0.73692	0.85868	8.15249	119	119	60	78	NA	NA	NA	NA	0.17872	0.77408	7.85879	361	360	111	170	1.327	1.041	1.692	0.022347	0.021911	0.43115
RPA1	6117_at	bulk	0.9388	9.42325	890	890	403	411	0.964	0.84	1.106	0.59942	0.59927	0.8265	0.82618	0.11214	9.84197	165	165	69	79	1.046	0.756	1.446	0.78732	0.78605	0.95157	9.2007	119	119	65	73	NA	NA	NA	NA	0.3188	0.48629	9.34399	361	360	155	126	0.714	0.564	0.903	0.0050494	0.0048457	0.53994
CFAP74	85452_at	bulk	0.082568	8.82957	890	890	369	445	1.051	0.914	1.208	0.48535	0.48541	0.75513	0.75458	0.67421	2.74707	165	165	74	74	NA	NA	NA	NA	0.76703	0.2315	1.47051	119	119	62	76	NA	NA	NA	NA	0.64827	0.22233	-0.03805	361	360	140	141	0.994	0.786	1.256	0.9582	0.95813	0.82901
IFT122	55764_at	bulk	0.057479	8.36408	890	890	347	467	1.166	1.013	1.341	0.031778	0.031617	0.18318	0.17975	0.040912	8.07039	165	165	73	75	NA	NA	NA	NA	0.53894	0.22638	8.96626	119	119	68	70	NA	NA	NA	NA	0.14223	0.96244	8.82798	361	360	110	171	1.336	1.049	1.701	0.018938	0.018532	0.6725
PAFAH1B3	5050_at	bulk	0.06008	10.7736	890	890	377	437	1.046	0.911	1.202	0.5224	0.52247	0.77936	0.77919	0.87985	10.8028	165	165	62	86	1.398	1.007	1.94	0.045181	0.044137	0.73383	11.4309	119	119	64	74	NA	NA	NA	NA	0.83957	0.98199	11.4636	361	360	119	162	1.149	0.905	1.46	0.25491	0.25436	0.41577
DACT1	51339_at	bulk	0.30006	6.5	894	886	431	383	1.034	0.9	1.187	0.64108	0.64083	0.85015	0.84994	0.8921	6.66874	165	165	65	83	1.472	1.063	2.037	0.019981	0.019246	0.27578	7.00456	119	119	76	62	NA	NA	NA	NA	0.41506	0.32158	7.01803	362	359	138	143	0.991	0.784	1.253	0.94231	0.94321	0.49335
PIEZO2	63895_at	bulk	0.0014738	6.57019	890	890	421	393	0.76	0.662	0.872	9.6532e-05	9.1917e-05	0.0048574	0.0041334	0.99834	6.5	317	13	142	6	NA	NA	NA	NA	0.78765	0.034872	6.5	228	10	133	5	NA	NA	NA	NA	0.059015	0.58114	7.81865	361	360	140	141	0.752	0.593	0.954	0.019002	0.018606	0.29954
LRRC69	100130742_at	bulk	0.36233	5.45327	890	890	389	425	1.087	0.947	1.248	0.23351	0.23345	0.54073	0.53756	0.80756	5.54258	165	165	76	72	NA	NA	NA	NA	0.49141	0.60841	5.55863	119	119	61	77	NA	NA	NA	NA	0.535	0.50091	5.58788	361	360	113	168	1.326	1.042	1.688	0.021913	0.021511	0.78142
KLC1	3831_at	bulk	0.91109	7.50178	890	890	359	455	1.189	1.035	1.367	0.014487	0.014374	0.11583	0.11236	0.34329	7.74008	165	165	67	81	1.25	0.903	1.73	0.17878	0.17839	0.70781	8.02176	119	119	67	71	NA	NA	NA	NA	0.20916	0.15439	7.88001	361	360	121	160	1.085	0.855	1.378	0.50176	0.50149	0.6126
BET1	10282_at	bulk	0.28718	7.37632	890	890	479	335	0.8	0.695	0.922	0.0019891	0.0019497	0.033202	0.031421	0.9254	7.59414	165	165	81	67	NA	NA	NA	NA	0.38912	0.78142	7.26875	119	119	75	63	NA	NA	NA	NA	0.19093	0.15047	7.58601	361	360	153	128	0.952	0.753	1.205	0.6852	0.68499	0.3644
LOC403312	403312_at	bulk	0.54351	5.54977	890	890	393	421	1.061	0.924	1.217	0.40232	0.40232	0.69517	0.69374	0.55489	5.67239	165	165	70	78	NA	NA	NA	NA	0.4336	0.66938	5.68958	119	119	64	74	NA	NA	NA	NA	0.35805	0.72397	5.69814	361	360	118	163	1.177	0.925	1.497	0.18545	0.18484	0.14101
GLYATL1	92292_at	bulk	0.28806	6.5	1746	34	793	21	1.341	0.867	2.074	0.1873	0.18563	0.48708	0.48205	0.71947	5.68416	165	165	63	85	1.49	1.074	2.068	0.017063	0.016395	0.82553	6.5	229	9	132	6	NA	NA	NA	NA	0.77653	0.41797	5.91042	361	360	120	161	1.13	0.889	1.436	0.319	0.31899	0.43588
PRICKLE2	166336_at	bulk	0.00067565	8.02532	890	890	399	415	0.932	0.812	1.069	0.31418	0.31424	0.62136	0.61846	0.21326	4.09394	165	165	77	71	NA	NA	NA	NA	0.57595	0.22506	7.1642	119	119	68	70	NA	NA	NA	NA	0.92	0.85323	7.88673	361	360	128	153	0.845	0.665	1.072	0.16549	0.16518	0.10951
CHRNA5	1138_at	bulk	0.059085	9.68701	890	890	380	434	1.042	0.907	1.197	0.56505	0.565	0.80599	0.80548	0.64412	1.95452	165	165	69	79	1.218	0.88	1.685	0.23453	0.23378	0.19586	1.11766	119	119	63	75	NA	NA	NA	NA	0.7359	0.17879	0.11557	361	360	132	149	1.081	0.854	1.368	0.51577	0.51565	0.38446
PLD1	5337_at	bulk	0.00018455	6.52595	891	889	428	386	0.878	0.765	1.008	0.064029	0.063838	0.27445	0.2702	0.29477	6.97148	165	165	71	77	NA	NA	NA	NA	0.73042	0.069887	6.5	209	29	121	17	NA	NA	NA	NA	0.8244	0.28009	5.47628	361	360	148	133	0.747	0.59	0.945	0.015016	0.014656	0.49761
HINT2	84681_at	bulk	0.00015077	9.42746	890	890	429	385	0.823	0.717	0.945	0.005582	0.0055041	0.064958	0.061576	0.57574	9.1639	165	165	76	72	NA	NA	NA	NA	0.99775	0.7445	9.37056	119	119	62	76	NA	NA	NA	NA	0.22665	0.30977	9.92613	361	360	133	148	0.973	0.768	1.233	0.82072	0.82078	0.018425
LYG2	254773_at	bulk	0.42618	5.45003	890	890	423	391	0.95	0.828	1.09	0.46488	0.46482	0.74064	0.73989	0.033009	5.5346	165	165	64	84	1.4	1.01	1.94	0.043501	0.042515	0.80814	5.53074	119	119	68	70	NA	NA	NA	NA	0.61573	0.95772	5.53773	361	360	136	145	0.954	0.753	1.21	0.69981	0.6999	0.11615
CCL15	6359_at	bulk	0.9743	5.36048	890	890	385	429	1.203	1.048	1.381	0.0084582	0.0083583	0.084588	0.080763	0.25137	5.43015	165	165	68	80	1.243	0.899	1.718	0.18742	0.18646	0.63937	5.43934	119	119	63	75	NA	NA	NA	NA	0.94319	0.10925	5.47207	361	360	111	170	1.428	1.12	1.82	0.0040758	0.0038874	0.36945
ATF5	22809_at	bulk	0.12614	8.44418	890	890	388	426	1.048	0.913	1.204	0.50587	0.50596	0.768	0.76738	0.88785	9.28845	165	165	82	66	NA	NA	NA	NA	0.080993	0.32967	9.08147	119	119	63	75	NA	NA	NA	NA	0.32459	0.22542	8.69631	361	360	121	160	1.159	0.913	1.47	0.22454	0.22401	0.59858
DHX16	8449_at	bulk	0.08544	8.62397	890	890	345	469	1.295	1.126	1.489	0.00028476	0.00027403	0.009675	0.0085909	0.16276	8.75296	165	165	71	77	NA	NA	NA	NA	0.47765	0.26869	8.57637	119	119	66	72	NA	NA	NA	NA	0.62657	0.9981	8.46156	361	360	100	181	1.573	1.228	2.013	0.00032724	0.00029122	0.51615
SIM1	6492_at	bulk	0.28161	6.5	1773	7	811	3	0.761	0.245	2.364	0.63616	0.63493	0.84793	0.84703	0.010183	5.67959	165	165	70	78	NA	NA	NA	NA	0.30276	0.10124	5.63305	119	119	68	70	NA	NA	NA	NA	0.99164	0.15263	5.61265	361	360	130	151	0.964	0.76	1.222	0.7598	0.75994	0.57124
PDLIM2	64236_at	bulk	0.44832	5.4683	890	890	429	385	1.041	0.906	1.196	0.56903	0.56887	0.80853	0.80801	0.83529	5.58382	165	165	72	76	NA	NA	NA	NA	0.38611	0.58813	5.56548	119	119	63	75	NA	NA	NA	NA	0.98045	0.31431	5.68018	361	360	124	157	1.101	0.868	1.397	0.42663	0.42627	0.30675
CYP2J2	1573_at	bulk	0.21111	7.94816	890	890	404	410	1.119	0.975	1.284	0.10851	0.10828	0.36611	0.36285	0.99823	8.24074	165	165	71	77	NA	NA	NA	NA	0.24934	0.74054	9.28297	119	119	69	69	NA	NA	NA	NA	0.61219	0.7548	8.23108	361	360	127	154	1.326	1.048	1.678	0.018629	0.018242	0.50411
FAM126B	285172_at	bulk	0.65043	7.09322	891	889	411	403	1.13	0.985	1.298	0.08199	0.081798	0.31303	0.30933	0.78918	7.36155	165	165	80	68	NA	NA	NA	NA	0.23433	0.58803	7.21335	119	119	72	66	NA	NA	NA	NA	0.33455	0.81376	7.30652	362	359	111	170	1.565	1.23	1.992	0.00026438	0.00023452	0.60819
UBE2S	27338_at	bulk	1.0458e-05	9.3523	890	890	351	463	1.449	1.261	1.666	1.7443e-07	1.4875e-07	6.8985e-05	3.1783e-05	0.099868	10.6645	165	165	66	82	1.272	0.918	1.763	0.14811	0.14732	0.41124	10.3378	119	119	61	77	NA	NA	NA	NA	0.66785	0.16313	9.30003	361	360	124	157	1.141	0.899	1.449	0.2792	0.27897	0.14745
OTUD3	23252_at	bulk	0.25943	5.64124	890	890	387	427	1.111	0.968	1.275	0.13305	0.13274	0.40949	0.40602	0.45185	5.74198	165	165	83	65	NA	NA	NA	NA	0.050749	0.40702	5.71328	119	119	58	80	1.097	0.778	1.546	0.59886	0.59916	0.70359	5.7628	361	360	114	167	1.207	0.949	1.535	0.12568	0.12516	0.68196
PLD4	122618_at	bulk	0.15302	5.5716	891	889	380	434	1.15	1.002	1.32	0.046586	0.046402	0.22941	0.22568	0.32005	5.66976	165	165	69	79	1.002	0.723	1.387	0.99104	0.99112	0.28265	5.66866	119	119	62	76	NA	NA	NA	NA	0.99291	0.18057	5.68535	361	360	112	169	1.492	1.171	1.901	0.0011866	0.0011013	0.43
HCST	10870_at	bulk	0.051489	9.48044	890	890	442	372	0.905	0.788	1.039	0.15678	0.15646	0.44555	0.44272	0.016856	10.8899	165	165	83	65	NA	NA	NA	NA	0.017858	0.62712	10.5042	119	119	75	63	NA	NA	NA	NA	0.0046056	0.85604	9.84475	361	360	153	128	0.702	0.553	0.891	0.0035656	0.0033919	0.43463
MPHOSPH10	10199_at	bulk	0.067262	8.69958	892	888	375	439	1.189	1.036	1.365	0.014067	0.013942	0.11361	0.11027	0.53304	9.19286	165	165	71	77	NA	NA	NA	NA	0.79908	0.93026	9.07093	119	119	62	76	NA	NA	NA	NA	0.64451	0.89171	8.84915	361	360	116	165	1.245	0.979	1.584	0.073407	0.072943	0.58553
GRAP2	9402_at	bulk	0.29215	6.5	1778	2	813	1	1.268	0.178	9.017	0.81239	0.81253	0.93072	0.93075	0.46123	5.58295	165	165	76	72	NA	NA	NA	NA	0.42377	0.74821	5.58847	119	119	73	65	NA	NA	NA	NA	0.032106	0.34352	5.51898	361	360	106	175	1.581	1.239	2.018	0.00023077	0.00020397	0.10972
PLPPR3	79948_at	bulk	0.64852	6.5	1691	89	767	47	0.982	0.73	1.32	0.90456	0.90456	0.96605	0.96604	0.78428	5.63002	165	165	62	86	1.518	1.095	2.106	0.012274	0.011649	0.43006	5.64034	119	119	63	75	NA	NA	NA	NA	0.4146	0.74406	6.5	720	1	280	1	NA	NA	NA	NA	0.0054806	0.45571
CWF19L2	143884_at	bulk	0.52656	7.08705	890	890	473	341	0.772	0.671	0.888	0.00028475	0.00027384	0.009675	0.0085909	0.24379	7.07238	165	165	75	73	NA	NA	NA	NA	0.81237	0.35247	6.75114	119	119	71	67	NA	NA	NA	NA	0.1245	0.8161	7.17413	361	360	166	115	0.653	0.515	0.829	0.00046416	0.00042062	0.43189
PLCD1	5333_at	bulk	0.024503	6.752	890	890	411	403	0.769	0.67	0.884	0.00020207	0.00019417	0.0079848	0.0069789	0.38964	7.02636	166	164	73	75	NA	NA	NA	NA	0.56285	0.50594	6.6065	119	119	62	76	NA	NA	NA	NA	0.56918	0.87541	6.94778	361	360	137	144	0.756	0.596	0.959	0.021361	0.020963	0.17323
WDFY3	23001_at	bulk	0.33474	6.5	1711	69	769	45	1.11	0.819	1.504	0.5004	0.50008	0.76449	0.7638	0.73393	6.5	328	2	146	2	NA	NA	NA	NA	0.040788	0.098333	6.5	237	1	137	1	NA	NA	NA	NA	0.50002	0.74406	6.5	720	1	280	1	NA	NA	NA	NA	0.0054806	0.49823
NAPA	8775_at	bulk	0.013368	6.5	1360	420	589	225	1.061	0.909	1.239	0.45379	0.4539	0.73237	0.73163	0.19219	6.5	320	10	143	5	NA	NA	NA	NA	0.51451	0.61905	6.62404	119	119	67	71	NA	NA	NA	NA	0.16629	0.57192	6.61821	361	360	112	169	1.323	1.039	1.685	0.023024	0.0226	0.47311
KREMEN2	79412_at	bulk	0.001798	6.5	1299	481	583	231	1.105	0.948	1.287	0.20013	0.19983	0.5047	0.50082	0.8625	6.89893	165	165	68	80	1.201	0.868	1.66	0.26841	0.26856	0.58117	7.47029	119	119	63	75	NA	NA	NA	NA	0.75612	0.5844	6.5	504	217	198	83	0.748	0.576	0.971	0.029424	0.02891	0.089453
EPB41	2035_at	bulk	0.21924	6.5	1749	31	798	16	1.704	1.038	2.796	0.034983	0.032868	0.19417	0.18408	0.16428	6.5	328	2	147	1	NA	NA	NA	NA	0.93467	0.49287	6.00246	119	119	64	74	NA	NA	NA	NA	0.69979	0.69209	6.04773	361	360	123	158	1.379	1.087	1.75	0.0081079	0.007838	0.38887
PIP4K2C	79837_at	bulk	0.52887	7.49826	891	889	382	432	1.188	1.035	1.363	0.01449	0.01439	0.11583	0.11236	0.37411	7.55781	165	165	71	77	NA	NA	NA	NA	0.4072	0.83774	8.04814	119	119	62	76	NA	NA	NA	NA	0.87494	0.7067	7.87067	361	360	111	170	1.411	1.109	1.797	0.0051786	0.004967	0.71157
TGM2	7052_at	bulk	0.06462	7.84786	890	890	404	410	1.12	0.976	1.286	0.10541	0.10524	0.35999	0.35671	0.57202	8.95236	165	165	78	70	NA	NA	NA	NA	0.25642	0.90944	8.90268	119	119	69	69	NA	NA	NA	NA	0.1429	0.92656	8.31927	361	360	141	140	0.907	0.716	1.147	0.41406	0.41402	0.2317
JAML	120425_at	bulk	0.43145	6.77413	890	890	447	367	0.809	0.704	0.929	0.0026209	0.0025732	0.040072	0.038026	0.0024136	7.53888	165	165	81	67	NA	NA	NA	NA	0.071686	0.52696	7.37599	119	119	70	68	NA	NA	NA	NA	0.11368	0.40233	6.70929	361	360	157	124	0.618	0.487	0.785	7.7463e-05	6.6432e-05	0.5808
TET3	200424_at	bulk	0.72813	5.53272	890	890	393	421	1.081	0.942	1.24	0.26799	0.26801	0.57797	0.57645	0.46465	5.61871	165	165	67	81	1.123	0.812	1.554	0.48349	0.4829	0.3136	5.58042	119	119	70	68	NA	NA	NA	NA	0.43078	0.52536	5.60745	361	360	127	154	1.102	0.869	1.397	0.42421	0.42412	0.37924
TAS2R50	259296_at	bulk	0.33464	5.35384	890	890	394	420	1.204	1.049	1.381	0.0082661	0.0081842	0.083689	0.080073	0.020876	5.46807	165	165	61	87	1.519	1.093	2.111	0.012848	0.01221	0.42136	5.4494	119	119	68	70	NA	NA	NA	NA	0.86247	0.69645	5.46532	361	360	135	146	0.956	0.753	1.213	0.70976	0.71011	0.81434
CKM	1158_at	bulk	0.45841	6.5	1773	7	809	5	2.017	0.837	4.861	0.11805	0.11057	0.38525	0.36723	0.63892	6.5	327	3	146	2	NA	NA	NA	NA	0.26843	0.42879	6.5	237	1	137	1	NA	NA	NA	NA	0.65628	0.34243	6.5	719	2	279	2	NA	NA	NA	NA	0.15804	0.44491
WFDC5	149708_at	bulk	0.75477	6.5	1769	11	811	3	0.517	0.166	1.607	0.25427	0.2457	0.56386	0.55163	0.59468	5.53835	165	165	80	68	NA	NA	NA	NA	0.35316	0.58372	5.14823	119	119	67	71	NA	NA	NA	NA	0.068283	0.66476	5.22323	361	360	169	112	0.723	0.569	0.919	0.0079085	0.0076558	0.095674
NA	285147_at	bulk	0.33286	6.5	1775	5	813	1	0.434	0.061	3.085	0.40417	0.39056	0.69653	0.6837	0.44178	5.67436	165	165	69	79	1.059	0.765	1.465	0.73036	0.73045	0.30876	5.66817	119	119	74	64	NA	NA	NA	NA	0.21761	0.18301	5.74956	361	360	110	171	1.108	0.869	1.412	0.40996	0.40968	0.15864
USPL1	10208_at	bulk	0.13048	7.09322	891	889	445	369	0.843	0.734	0.969	0.016184	0.016054	0.12444	0.1205	0.18637	7.25252	165	165	81	67	NA	NA	NA	NA	0.18841	0.19392	7.22949	119	119	67	71	NA	NA	NA	NA	0.58815	0.29618	7.23141	361	360	149	132	0.731	0.577	0.924	0.0089415	0.0086769	0.32309
SEMA3E	9723_at	bulk	0.02317	9.43795	890	890	383	431	0.986	0.858	1.132	0.83773	0.83791	0.94086	0.94069	0.30089	1.9428	165	165	71	77	NA	NA	NA	NA	0.37819	0.42354	1.36572	119	119	63	75	NA	NA	NA	NA	0.9152	0.070111	0.3017	361	360	136	145	1.037	0.82	1.313	0.76105	0.76107	0.011427
NUBPL	80224_at	bulk	0.2393	9.3391	891	889	348	466	1.085	0.943	1.249	0.25395	0.2538	0.56328	0.5615	0.76339	8.28946	165	165	61	87	1.41	1.015	1.96	0.040671	0.039744	0.71784	8.65697	119	119	60	78	NA	NA	NA	NA	0.87362	0.82605	8.27966	361	360	107	174	1.155	0.903	1.478	0.25085	0.25068	0.36015
SERPINB13	5275_at	bulk	0.27872	5.39466	890	890	399	415	1.118	0.974	1.282	0.11299	0.11285	0.37446	0.37113	0.23349	5.68487	165	165	73	75	NA	NA	NA	NA	0.87319	0.37064	5.51816	119	119	67	71	NA	NA	NA	NA	0.98594	0.84309	5.56081	361	360	112	169	1.41	1.107	1.796	0.0053365	0.00511	0.21693
ARHGEF17	9828_at	bulk	0.018504	6.71763	891	889	351	463	1.123	0.977	1.291	0.103	0.10289	0.35564	0.35232	0.62164	6.74045	165	165	68	80	1.13	0.816	1.565	0.4628	0.4631	0.65957	6.82165	119	119	61	77	NA	NA	NA	NA	0.53705	0.20228	7.12908	362	359	91	190	1.55	1.202	2	0.00073777	0.00066906	0.13612
DUSP9	1852_at	bulk	0.86133	5.41914	890	890	406	408	1.034	0.901	1.187	0.63255	0.63237	0.84585	0.84554	0.5435	5.5705	165	165	77	71	NA	NA	NA	NA	0.43143	0.74245	5.56287	119	119	63	75	NA	NA	NA	NA	0.56363	0.77032	5.54788	361	360	122	159	1.065	0.839	1.351	0.6066	0.60674	0.20191
TCAF1	9747_at	bulk	0.024203	11.9839	891	889	339	475	1.145	0.995	1.319	0.059167	0.058964	0.26304	0.25929	0.5894	11.4012	165	165	72	76	NA	NA	NA	NA	0.66097	0.77104	11.3633	119	119	64	74	NA	NA	NA	NA	0.087839	0.83227	11.2248	361	360	105	176	1.249	0.976	1.6	0.077669	0.077161	0.97523
DHRS12	79758_at	bulk	2.8089e-05	6.56807	890	890	437	377	0.765	0.667	0.878	0.0001428	0.00013625	0.0062933	0.0053732	0.0072108	6.5	320	10	145	3	NA	NA	NA	NA	0.27014	0.039099	6.52265	119	119	68	70	NA	NA	NA	NA	0.18625	0.90883	6.83769	361	360	138	143	0.915	0.721	1.16	0.46262	0.46259	0.16818
HK1	3098_at	bulk	0.0020882	11.522	892	888	376	438	1.057	0.92	1.213	0.43402	0.43405	0.71792	0.71722	0.42201	11.6682	165	165	66	82	1.32	0.953	1.829	0.095118	0.094238	0.015916	11.9247	119	119	63	75	NA	NA	NA	NA	0.86339	0.28358	12.0641	361	360	103	178	1.435	1.122	1.835	0.003964	0.0037793	0.38534
KLHL31	401265_at	bulk	0.96209	6.5	1777	3	812	2	1.808	0.451	7.246	0.40281	0.39581	0.69529	0.68744	0.27435	6.5	329	1	147	1	NA	NA	NA	NA	0.53974	0.24088	5.75045	119	119	62	76	NA	NA	NA	NA	0.36805	0.92925	5.80209	361	360	112	169	1.47	1.154	1.873	0.0018136	0.0017024	0.32212
ADAMTS7	11173_at	bulk	0.71476	6.5	1769	11	809	5	1.124	0.467	2.709	0.79429	0.79413	0.9213	0.92131	0.81197	6.5	329	1	147	1	NA	NA	NA	NA	0.077883	0.60689	5.99365	119	119	64	74	NA	NA	NA	NA	0.65447	0.43791	5.85999	361	360	111	170	1.263	0.991	1.61	0.05957	0.058982	0.31104
LINC01296	642477_at	bulk	0.10593	6.94405	890	890	381	433	1.048	0.912	1.203	0.50969	0.50959	0.77068	0.77012	0.5963	7.86068	165	165	68	80	1.067	0.77	1.478	0.69886	0.69856	0.74001	7.5815	119	119	68	70	NA	NA	NA	NA	0.074583	0.51265	7.08937	362	359	111	170	1.191	0.935	1.517	0.15736	0.15681	0.93585
CASK	8573_at	bulk	1.0723e-05	6.97989	890	890	412	402	1.075	0.936	1.234	0.305	0.30491	0.61322	0.6108	0.21266	7.58515	165	165	80	68	NA	NA	NA	NA	0.21713	0.47179	7.5741	119	119	72	66	NA	NA	NA	NA	0.66502	0.96702	6.83112	361	360	150	131	0.721	0.569	0.914	0.0068257	0.0065656	0.16685
BOP1	23246_at	bulk	0.00010456	9.46772	890	890	362	452	1.257	1.094	1.445	0.0012414	0.001211	0.0246	0.023033	0.33608	10.8697	165	165	74	74	NA	NA	NA	NA	0.47562	0.42266	10.4783	119	119	60	78	NA	NA	NA	NA	0.9938	0.71671	9.66347	361	360	126	155	1.019	0.802	1.294	0.87786	0.87764	0.96426
NA	80867_at	bulk	0.0030025	11.4004	891	889	347	467	1.101	0.957	1.266	0.18035	0.18014	0.47782	0.47416	0.95638	10.2511	165	165	67	81	1.133	0.818	1.569	0.45311	0.45321	0.8038	9.96495	119	119	66	72	NA	NA	NA	NA	0.12212	0.48771	9.94429	361	360	102	179	1.365	1.066	1.747	0.013741	0.013374	0.036352
CALM1	801_at	bulk	0.73274	10.8378	890	890	399	415	1.148	1	1.318	0.049325	0.049177	0.23732	0.23318	0.36987	10.6349	165	165	77	71	NA	NA	NA	NA	0.83824	0.56455	11.3203	119	119	53	85	1.724	1.223	2.432	0.0018945	0.00167	0.56489	11.0962	361	360	128	153	1.194	0.942	1.514	0.14259	0.14202	0.29864
SPRR2D	6703_at	bulk	0.1673	6.5	1767	13	807	7	1.658	0.788	3.492	0.18292	0.17836	0.48065	0.47159	0.37976	6.5	320	10	143	5	NA	NA	NA	NA	0.43387	0.82542	6.5	237	1	137	1	NA	NA	NA	NA	0.099671	0.89706	5.44384	361	360	119	162	1.314	1.034	1.67	0.025436	0.024976	0.34762
ESRRA	2101_at	bulk	0.032558	6.92577	891	889	350	464	1.304	1.135	1.499	0.00018344	0.00017571	0.0075193	0.0065099	0.49763	7.45446	165	165	71	77	NA	NA	NA	NA	0.85588	0.99476	7.55209	119	119	66	72	NA	NA	NA	NA	0.32964	0.37757	6.853	364	357	103	178	1.43	1.12	1.825	0.0040579	0.0038697	0.52376
MRPS6	64968_at	bulk	0.25987	10.6371	891	889	432	382	0.976	0.85	1.12	0.72723	0.72753	0.89104	0.89117	0.60401	11.1229	165	165	80	68	NA	NA	NA	NA	0.15749	0.58863	11.1057	119	119	76	62	NA	NA	NA	NA	0.67279	0.38969	10.7545	361	360	156	125	0.755	0.596	0.956	0.019772	0.019431	0.93261
ZAN	7455_at	bulk	0.052851	6.5	1778	2	813	1	0.901	0.126	6.416	0.91686	0.91668	0.96965	0.96951	0.40299	5.81767	165	165	76	72	NA	NA	NA	NA	0.53785	0.84077	5.84685	119	119	73	65	NA	NA	NA	NA	0.034896	0.056768	5.8525	361	360	120	161	1.366	1.076	1.734	0.01034	0.010024	0.50555
SLC6A1	6529_at	bulk	0.52302	6.5	1771	9	809	5	1.526	0.633	3.678	0.34601	0.3425	0.65082	0.646	0.22953	5.88309	165	165	66	82	1.353	0.978	1.872	0.067768	0.066842	0.12358	5.88606	120	118	64	74	NA	NA	NA	NA	0.46721	0.67357	5.92569	361	360	108	173	1.46	1.146	1.86	0.002172	0.0020452	0.87718
ZNF436	80818_at	bulk	0.47777	6.73594	891	889	441	373	0.794	0.692	0.912	0.001074	0.0010481	0.022468	0.020979	0.97894	6.81038	165	165	72	76	NA	NA	NA	NA	0.82532	0.73107	6.9031	119	119	65	73	NA	NA	NA	NA	0.85236	0.82193	6.98493	361	360	148	133	0.679	0.535	0.861	0.0014337	0.0013384	0.28988
NUDT22	84304_at	bulk	0.44956	7.62729	890	890	406	408	0.984	0.857	1.129	0.81671	0.81672	0.93197	0.93192	0.56319	7.69777	165	165	63	85	1.576	1.137	2.186	0.0063812	0.0059472	0.1575	8.07203	119	119	66	72	NA	NA	NA	NA	0.64176	0.83902	8.06889	361	360	125	156	1.087	0.857	1.379	0.49195	0.49182	0.62399
YY2	404281_at	bulk	0.927	6.5	1779	1	813	1	29.101	4.032	210.039	0.00083006	2.3876e-07	0.019073	4.4331e-05	0.31743	5.75993	165	165	68	80	1.25	0.904	1.73	0.1776	0.17669	0.17475	5.71704	119	119	69	69	NA	NA	NA	NA	0.59443	0.46611	5.79989	361	360	117	164	1.339	1.053	1.702	0.01716	0.016759	0.49014
U2AF2	11338_at	bulk	0.97024	9.64611	891	889	355	459	1.206	1.049	1.386	0.0084407	0.0083465	0.084521	0.08076	0.096621	9.83985	165	165	71	77	NA	NA	NA	NA	0.89968	0.6554	9.96715	119	119	61	77	NA	NA	NA	NA	0.8364	0.71807	9.7248	361	360	120	161	1.093	0.86	1.389	0.46796	0.46775	0.76162
NUAK1	9891_at	bulk	0.0056316	8.58025	891	889	374	440	1.113	0.969	1.277	0.12923	0.12904	0.40291	0.39988	0.83627	8	165	165	70	78	NA	NA	NA	NA	0.52282	0.48829	8.69143	119	119	68	70	NA	NA	NA	NA	0.57895	0.99733	9.10805	361	360	113	168	1.127	0.884	1.437	0.333	0.33251	0.46128
BBS9	27241_at	bulk	0.38847	6.73849	891	889	430	384	0.946	0.824	1.087	0.4349	0.43486	0.71848	0.7177	0.86297	6.72833	165	165	64	84	1.425	1.028	1.975	0.033537	0.032646	0.82134	6.78392	119	119	64	74	NA	NA	NA	NA	0.79947	0.682	7.04199	361	360	130	151	0.95	0.749	1.203	0.66798	0.6679	0.26753
FN3K	64122_at	bulk	0.49502	5.60623	890	890	400	414	1.018	0.887	1.168	0.8029	0.80278	0.92577	0.92579	0.7762	5.64251	165	165	79	69	NA	NA	NA	NA	0.24545	0.96859	5.67068	119	119	65	73	NA	NA	NA	NA	0.86221	0.77437	5.70291	361	360	113	168	1.321	1.036	1.683	0.024638	0.024162	0.62456
PAPSS2	9060_at	bulk	0.45718	7.88476	890	890	390	424	1.198	1.044	1.374	0.010184	0.010073	0.094307	0.090716	0.081013	8.5044	165	165	77	71	NA	NA	NA	NA	0.36833	0.62941	9.53178	119	119	63	75	NA	NA	NA	NA	0.10179	0.30546	8.43263	361	360	129	152	1.085	0.857	1.375	0.4983	0.49846	0.10166
MYO9A	4649_at	bulk	0.3069	7.4829	890	890	359	455	1.025	0.891	1.179	0.72677	0.72674	0.89091	0.89082	0.088872	6.88612	165	165	67	81	1.16	0.839	1.604	0.36828	0.36812	0.82915	6.81628	119	119	64	74	NA	NA	NA	NA	0.37337	0.80611	7.1822	361	360	97	184	1.432	1.114	1.84	0.0050429	0.0048214	0.75565
TENM2	57451_at	bulk	0.064062	5.49857	890	890	402	412	1.032	0.899	1.184	0.65413	0.6539	0.85762	0.85734	0.12169	5.5837	165	165	64	84	1.473	1.064	2.041	0.019743	0.019053	0.96707	5.57472	119	119	68	70	NA	NA	NA	NA	0.66721	0.57223	5.62284	361	360	117	164	1.189	0.934	1.513	0.16002	0.15971	0.54394
ZBTB18	10472_at	bulk	0.0075282	6.5	1772	8	809	5	0.751	0.308	1.834	0.53008	0.52861	0.78464	0.78349	0.4362	5.77464	165	165	75	73	NA	NA	NA	NA	0.7364	0.79543	5.75801	119	119	60	78	NA	NA	NA	NA	0.38518	0.12197	5.84865	361	360	116	165	1.129	0.887	1.435	0.32364	0.3231	0.069786
SNRNP40	9410_at	bulk	0.3768	8.28548	890	890	449	365	0.882	0.768	1.013	0.076125	0.075978	0.30024	0.29622	0.92633	8.54058	165	165	81	67	NA	NA	NA	NA	0.46123	0.96154	8.03595	119	119	71	67	NA	NA	NA	NA	0.12217	0.48116	8.43937	361	360	162	119	0.711	0.561	0.901	0.004733	0.0045405	0.1024
CAPN8	388743_at	bulk	1.2646e-06	7.89602	890	890	408	406	0.768	0.669	0.882	0.00018969	0.00018183	0.0076788	0.0066557	0.32469	0.59908	165	165	82	66	NA	NA	NA	NA	0.15374	0.22179	6.5	214	24	124	14	NA	NA	NA	NA	0.8127	0.17403	9.50653	361	360	124	157	0.996	0.786	1.262	0.9716	0.97182	0.12341
XIST	7503_at	bulk	0.000726	8.31692	890	890	377	437	0.889	0.774	1.021	0.096935	0.09674	0.34399	0.34038	0.80853	6.5	327	3	146	2	NA	NA	NA	NA	0.018927	0.6838	6.5	213	25	123	15	NA	NA	NA	NA	0.89653	0.47066	7.5815	361	360	104	177	1.352	1.059	1.725	0.015399	0.015026	0.71307
MTA1	9112_at	bulk	0.87695	8.58127	890	890	371	443	1.019	0.886	1.171	0.79379	0.79366	0.9212	0.92105	0.52629	8.42771	165	165	72	76	NA	NA	NA	NA	0.98732	0.27967	9.29697	119	119	72	66	NA	NA	NA	NA	0.033246	0.51943	9.05669	361	360	118	163	1.005	0.789	1.279	0.97035	0.96999	0.12247
OR2D3	120775_at	bulk	0.34039	5.42965	890	890	419	395	0.995	0.867	1.142	0.9438	0.94414	0.9789	0.97898	0.37936	5.50659	165	165	82	66	NA	NA	NA	NA	0.092598	0.51613	5.52788	119	119	70	68	NA	NA	NA	NA	0.17584	0.99673	5.55968	362	359	121	160	1.143	0.899	1.453	0.27638	0.276	0.47681
RPL9	6133_at	bulk	0.80361	10.2261	890	890	443	371	0.788	0.686	0.905	0.00071772	0.00069763	0.017461	0.016123	0.44775	10.0142	165	165	74	74	NA	NA	NA	NA	0.74473	0.27464	9.60576	119	119	71	67	NA	NA	NA	NA	0.43806	0.25685	10.3007	361	360	151	130	0.756	0.598	0.956	0.019567	0.019191	0.1485
PHF12	57649_at	bulk	4.7517e-05	7.07952	890	890	356	458	1.132	0.985	1.3	0.079953	0.079735	0.30959	0.30541	0.89556	6.62989	165	165	70	78	NA	NA	NA	NA	0.34973	0.66242	7.53601	119	119	65	73	NA	NA	NA	NA	0.86095	0.87109	7.35861	361	360	101	180	1.462	1.142	1.871	0.0025845	0.0024399	0.02544
TM6SF2	53345_at	bulk	0.97176	6.5	1776	4	810	4	1.93	0.72	5.172	0.19128	0.18344	0.49356	0.47811	0.081843	5.73876	165	165	74	74	NA	NA	NA	NA	0.57838	0.86907	5.81429	119	119	67	71	NA	NA	NA	NA	0.968	0.99889	5.78759	361	360	115	166	1.199	0.943	1.524	0.13946	0.13884	0.89057
SOCS2	8835_at	bulk	0.011146	7.71601	890	890	410	404	0.965	0.841	1.107	0.61065	0.61069	0.83366	0.83347	0.47101	6.5	324	6	146	2	NA	NA	NA	NA	0.57591	0.2332	6.5	182	56	102	36	NA	NA	NA	NA	0.49549	0.39038	8.04095	361	360	129	152	1.145	0.904	1.45	0.26004	0.2595	0.8041
FAM19A1	407738_at	bulk	0.79322	5.37134	890	890	407	407	1.067	0.93	1.224	0.35706	0.357	0.66073	0.65903	0.8887	5.46117	165	165	73	75	NA	NA	NA	NA	0.81106	0.43007	5.41927	119	119	73	65	NA	NA	NA	NA	0.049337	0.81967	5.4872	361	360	121	160	1.216	0.958	1.543	0.1087	0.10826	0.10775
IRS1	3667_at	bulk	5.3868e-06	7.2522	890	890	450	364	0.739	0.643	0.849	1.8377e-05	1.7101e-05	0.0016379	0.0012496	0.50093	6.5	322	8	144	4	NA	NA	NA	NA	0.35006	0.21255	6.5	234	4	137	1	NA	NA	NA	NA	0.2629	0.37558	7.8249	361	360	146	135	0.873	0.69	1.103	0.25438	0.25396	0.69681
ARMC2	84071_at	bulk	0.70782	6.5	1774	6	812	2	0.949	0.237	3.801	0.94069	0.94078	0.97811	0.9781	0.96786	5.77081	165	165	79	69	NA	NA	NA	NA	0.36115	0.26473	5.95915	119	119	71	67	NA	NA	NA	NA	0.049492	0.7198	5.92163	362	359	108	173	1.352	1.059	1.726	0.015678	0.015308	0.72938
MRM2	29960_at	bulk	0.062188	6.55546	890	890	376	438	1.154	1.005	1.325	0.041762	0.041581	0.21557	0.21167	0.29649	6.86282	165	165	78	70	NA	NA	NA	NA	0.47641	0.23101	7.03243	119	119	66	72	NA	NA	NA	NA	0.28226	0.4782	6.79364	361	360	113	168	1.187	0.931	1.513	0.16615	0.16559	0.20124
GPR39	2863_at	bulk	0.34189	5.47384	891	889	414	400	0.991	0.863	1.137	0.89234	0.89235	0.961	0.96103	0.19305	5.56972	165	165	75	73	NA	NA	NA	NA	0.56608	0.54414	5.58359	119	119	70	68	NA	NA	NA	NA	0.17314	0.56399	5.60291	361	360	111	170	1.392	1.092	1.773	0.0074612	0.0072132	0.11609
PRR13	54458_at	bulk	0.046311	7.19036	890	890	439	375	1.067	0.928	1.226	0.36518	0.36529	0.66749	0.66586	0.3183	7.06307	165	165	80	68	NA	NA	NA	NA	0.72508	0.91479	7.22631	119	119	71	67	NA	NA	NA	NA	0.70009	0.23351	7.64652	361	360	126	155	1.502	1.185	1.904	0.00076633	0.0007053	0.54344
RPL3	6122_at	bulk	0.44627	8.92625	890	890	473	341	0.794	0.69	0.914	0.0012735	0.0012428	0.025136	0.023571	0.81883	8.49986	165	165	79	69	NA	NA	NA	NA	0.625	0.80065	8.08666	119	119	76	62	NA	NA	NA	NA	0.6588	0.033392	9.26386	361	360	157	124	0.958	0.756	1.214	0.72178	0.72112	0.22168
HYLS1	219844_at	bulk	0.57268	7.43724	890	890	444	370	0.879	0.766	1.01	0.068808	0.068593	0.28468	0.28047	0.71079	8.05102	165	165	75	73	NA	NA	NA	NA	0.74575	0.66503	7.77975	119	119	64	74	NA	NA	NA	NA	0.61959	0.51667	7.90056	361	360	151	130	0.73	0.575	0.925	0.0093652	0.0090821	0.26678
USP20	10868_at	bulk	0.78438	5.8014	890	890	389	425	1.132	0.986	1.299	0.077356	0.077155	0.30326	0.29902	0.086149	6.00987	165	165	69	79	1.074	0.777	1.485	0.66616	0.66679	0.40826	5.9562	119	119	65	73	NA	NA	NA	NA	0.62471	0.96704	5.99204	361	360	121	160	1.163	0.915	1.477	0.21648	0.2158	0.7213
GPR19	2842_at	bulk	2.3195e-06	6.5	1490	290	675	139	1.092	0.909	1.31	0.3475	0.34733	0.65227	0.65066	0.69244	6.9931	165	165	73	75	NA	NA	NA	NA	0.99836	0.745	6.57655	119	119	66	72	NA	NA	NA	NA	0.97151	0.44314	6.5	711	10	278	3	NA	NA	NA	NA	0.34881	0.69949
C2orf16	84226_at	bulk	0.32279	6.5	1775	5	809	5	2.718	1.128	6.55	0.025898	0.02025	0.16341	0.13937	0.71781	6.5	329	1	147	1	NA	NA	NA	NA	0.22643	0.22191	5.83453	119	119	62	76	NA	NA	NA	NA	0.22554	0.76663	5.85945	361	360	105	176	1.376	1.078	1.756	0.010372	0.010056	0.30581
MATR3	9782_at	bulk	0.45071	7.66928	891	889	443	371	1.004	0.874	1.154	0.95377	0.95357	0.98285	0.98279	0.95167	7.78653	165	165	81	67	NA	NA	NA	NA	0.43848	0.74772	7.70165	119	119	73	65	NA	NA	NA	NA	0.54447	0.6215	8.21223	361	360	136	145	1.376	1.088	1.74	0.0077796	0.0075186	0.20301
SLC25A24	29957_at	bulk	0.90676	7.04133	890	890	464	350	0.925	0.805	1.064	0.2773	0.2771	0.5869	0.58492	0.89096	7.24455	165	165	76	72	NA	NA	NA	NA	0.5987	0.79169	7.00113	119	119	69	69	NA	NA	NA	NA	0.0099615	0.27477	7.70037	361	360	154	127	0.992	0.784	1.256	0.94912	0.94921	0.2788
TMEM63A	9725_at	bulk	0.49206	7.13877	890	890	383	431	1.088	0.948	1.249	0.23149	0.2314	0.53877	0.53555	0.80932	7.21776	165	165	62	86	1.472	1.06	2.043	0.020865	0.020108	0.38458	7.68621	119	119	61	77	NA	NA	NA	NA	0.59566	0.67204	7.42324	361	360	121	160	1.203	0.947	1.528	0.12937	0.12889	0.17369
MYOM3	127294_at	bulk	0.19646	6.5	1777	3	811	3	2.521	0.811	7.842	0.11017	0.097866	0.36939	0.34288	0.33781	5.65939	165	165	78	70	NA	NA	NA	NA	0.24976	0.087472	5.68108	119	119	63	75	NA	NA	NA	NA	0.31603	0.95306	5.73606	361	360	119	162	1.118	0.879	1.421	0.36381	0.36343	0.71172
RNASE13	440163_at	bulk	0.53396	5.45057	890	890	403	411	1.003	0.874	1.151	0.96507	0.96525	0.98712	0.9873	0.80153	5.52783	165	165	71	77	NA	NA	NA	NA	0.49069	0.50312	5.49796	119	119	70	68	NA	NA	NA	NA	0.10147	0.91234	5.5261	361	360	112	169	1.323	1.04	1.684	0.02283	0.022431	0.31905
MSL3	10943_at	bulk	0.0084799	7.94978	890	890	341	473	1.315	1.143	1.514	0.00013447	0.00012838	0.0060299	0.0051653	0.26603	8.92971	165	165	72	76	NA	NA	NA	NA	0.8682	0.92627	8.91016	120	118	67	71	NA	NA	NA	NA	0.1386	0.11771	7.98749	361	360	107	174	1.211	0.947	1.548	0.12623	0.12573	0.78276
OTX1	5013_at	bulk	0.029495	6.5	1713	67	779	35	1.283	0.914	1.8	0.15004	0.14903	0.43506	0.4311	0.92842	6.5	226	104	97	51	NA	NA	NA	NA	0.84165	0.9105	6.5	236	2	136	2	NA	NA	NA	NA	0.86717	0.7704	5.63198	361	360	113	168	1.43	1.124	1.819	0.0035899	0.003415	0.21163
MTURN	222166_at	bulk	0.0025817	8.49786	890	890	430	384	0.733	0.639	0.842	1.0537e-05	9.7624e-06	0.0010851	0.00080666	0.87905	6.5	314	16	144	4	NA	NA	NA	NA	0.11868	0.25482	6.56914	119	119	65	73	NA	NA	NA	NA	0.63102	0.67663	7.75034	361	360	145	136	0.743	0.586	0.942	0.014011	0.013692	0.26484
INPP4A	3631_at	bulk	0.62242	6.5	1763	17	806	8	0.891	0.444	1.788	0.74526	0.74524	0.89927	0.8993	0.96462	6.5	304	26	136	12	NA	NA	NA	NA	0.37377	0.49708	6.21525	119	119	70	68	NA	NA	NA	NA	0.45523	0.88407	6.00074	361	360	106	175	1.517	1.19	1.935	0.00078468	0.00071918	0.63415
ANTXRL	195977_at	bulk	0.23434	6.5	1775	5	813	1	0.347	0.049	2.47	0.29074	0.26856	0.60068	0.57699	0.95735	5.60057	165	165	81	67	NA	NA	NA	NA	0.14801	0.8142	5.4757	119	119	68	70	NA	NA	NA	NA	0.73654	0.96683	5.50411	361	360	112	169	1.376	1.082	1.75	0.0093594	0.0090749	0.27827
TOMM40	10452_at	bulk	1.3901e-05	9.60884	890	890	347	467	1.372	1.193	1.578	9.1263e-06	8.3822e-06	0.00096633	0.00072474	0.26177	10.563	165	165	73	75	NA	NA	NA	NA	0.90316	0.98303	10.2642	119	119	65	73	NA	NA	NA	NA	0.10422	0.80375	9.6332	361	360	119	162	1.115	0.877	1.417	0.37408	0.37395	0.089973
C2orf48	348738_at	bulk	0.67495	6.5	1754	26	795	19	1.052	0.665	1.663	0.82959	0.82949	0.93804	0.93788	0.40263	6.5	320	10	140	8	NA	NA	NA	NA	0.070596	0.057843	6.5	236	2	136	2	NA	NA	NA	NA	0.69292	0.58974	5.69649	361	360	126	155	0.98	0.771	1.246	0.86839	0.86849	0.421
MCRS1	10445_at	bulk	0.55268	6.5	1171	609	565	249	1.198	1.031	1.393	0.01871	0.018554	0.13582	0.1318	0.97978	6.5	191	139	87	61	NA	NA	NA	NA	0.6299	0.4047	6.5	184	54	106	32	NA	NA	NA	NA	0.01262	0.57825	6.64861	361	360	144	137	1.33	1.049	1.686	0.018334	0.017959	0.42042
SNX29	92017_at	bulk	0.047692	6.78124	890	890	338	476	1.098	0.953	1.265	0.19671	0.19669	0.50055	0.49713	0.96245	6.78012	165	165	68	80	1.067	0.77	1.479	0.69549	0.69592	0.40518	7.28304	119	119	66	72	NA	NA	NA	NA	0.026474	0.40762	7.09032	361	360	97	184	1.38	1.074	1.774	0.01187	0.011543	0.37448
NR1D2	9975_at	bulk	0.20648	6.5	1079	701	470	344	1.152	1.002	1.324	0.046905	0.046743	0.23036	0.22649	0.35698	6.5	219	111	94	54	NA	NA	NA	NA	0.1665	0.57914	6.5	203	35	119	19	NA	NA	NA	NA	0.53418	0.49515	6.68243	361	360	119	162	1.23	0.967	1.563	0.091413	0.09081	0.32175
KCNA10	3744_at	bulk	0.72161	5.32191	890	890	390	424	1.145	0.998	1.314	0.054155	0.053939	0.25075	0.24664	0.026441	5.37196	165	165	72	76	NA	NA	NA	NA	0.69483	0.19546	5.37169	119	119	64	74	NA	NA	NA	NA	0.42261	0.061963	5.39056	362	359	112	169	1.305	1.026	1.659	0.029863	0.029392	0.26425
APOH	350_at	bulk	0.053642	5.32013	890	890	395	419	1.109	0.967	1.273	0.13986	0.13967	0.42011	0.41686	0.67764	5.36475	165	165	69	79	1.15	0.831	1.59	0.39933	0.39875	0.75749	5.35309	119	119	57	81	1.226	0.868	1.732	0.24808	0.24736	0.67982	5.35067	361	360	128	153	1.04	0.82	1.32	0.7462	0.74575	0.89283
THAP9	79725_at	bulk	0.91647	6.5	1778	2	813	1	2.028	0.285	14.426	0.48016	0.47091	0.75129	0.74355	0.7215	5.58994	165	165	74	74	NA	NA	NA	NA	0.82954	0.67835	5.55642	119	119	63	75	NA	NA	NA	NA	0.97578	0.80213	5.61621	361	360	114	167	1.207	0.949	1.536	0.12478	0.12409	0.24286
TRAPPC3	27095_at	bulk	0.98823	9.5189	891	889	406	408	0.85	0.741	0.976	0.021383	0.021277	0.14724	0.1438	0.19546	9.82625	165	165	78	70	NA	NA	NA	NA	0.072087	0.97329	9.64118	119	119	62	76	NA	NA	NA	NA	0.84673	0.96496	9.60496	361	360	146	135	0.714	0.564	0.905	0.0052812	0.0050839	0.69302
TTTY14	83869_at	bulk	0.8974	6.5	1571	209	690	124	1.039	0.853	1.264	0.70595	0.70591	0.88126	0.88106	0.17109	6.5	314	16	140	8	NA	NA	NA	NA	0.62652	0.19494	6.5	212	26	119	19	NA	NA	NA	NA	0.14413	0.91395	6.10083	361	360	105	176	1.355	1.06	1.731	0.015141	0.014771	0.814
LOC400940	400940_at	bulk	0.19923	5.5132	890	890	408	406	1.045	0.911	1.199	0.53151	0.53131	0.7858	0.78518	0.6786	5.62453	165	165	75	73	NA	NA	NA	NA	0.68565	0.25685	5.6594	119	119	68	70	NA	NA	NA	NA	0.78211	0.21729	5.62308	361	360	127	154	1.024	0.807	1.298	0.84627	0.84618	0.010582
NOX1	27035_at	bulk	6.7392e-05	5.69287	890	890	379	435	1.165	1.014	1.337	0.030437	0.030257	0.17877	0.17529	0.17209	5.85846	165	165	67	81	1.214	0.877	1.68	0.24214	0.24128	0.29623	5.88454	119	119	67	71	NA	NA	NA	NA	0.5117	0.11325	5.85766	361	360	113	168	1.23	0.966	1.567	0.093641	0.093152	0.79821
RPP25L	138716_at	bulk	0.40659	8.41366	890	890	438	376	0.881	0.767	1.011	0.070665	0.070434	0.28823	0.28397	0.12738	8.5759	165	165	75	73	NA	NA	NA	NA	0.98954	0.16895	8.55386	119	119	61	77	NA	NA	NA	NA	0.18443	0.12723	8.86183	361	360	155	126	0.731	0.576	0.929	0.010262	0.0099779	0.11133
MBD6	114785_at	bulk	0.0077173	9.11143	890	890	352	462	1.121	0.975	1.289	0.10856	0.10843	0.36621	0.363	0.23046	8.10404	165	165	71	77	NA	NA	NA	NA	0.7674	0.89592	9.09258	119	119	70	68	NA	NA	NA	NA	0.076319	0.58397	9.27887	361	360	108	173	1.324	1.037	1.689	0.024175	0.023713	0.89903
CCNC	892_at	bulk	0.19246	7.42829	890	890	452	362	1.143	0.993	1.315	0.063306	0.063151	0.27336	0.26893	0.5077	8.1631	165	165	79	69	NA	NA	NA	NA	0.93577	0.7868	7.56025	119	119	73	65	NA	NA	NA	NA	0.13639	0.39612	7.81295	361	360	143	138	1.484	1.172	1.88	0.0010543	0.00098106	0.11741
FOXN3	1112_at	bulk	0.79321	8.51707	890	890	424	390	0.935	0.815	1.073	0.33848	0.33843	0.64451	0.64295	0.8247	8.28607	165	165	81	67	NA	NA	NA	NA	0.059106	0.20486	8.20677	119	119	65	73	NA	NA	NA	NA	0.85242	0.010186	7.55182	361	360	127	154	1.055	0.833	1.336	0.65806	0.65819	0.63944
H2BFM	286436_at	bulk	0.37136	5.60069	890	890	424	390	0.944	0.822	1.083	0.41089	0.41071	0.70126	0.70009	0.26296	5.73905	165	165	69	79	1.062	0.769	1.469	0.71401	0.71455	0.70908	5.72839	119	119	65	73	NA	NA	NA	NA	0.5492	0.60064	5.76187	361	360	128	153	0.948	0.747	1.202	0.65967	0.65969	0.53696
ZNF708	7562_at	bulk	0.95126	6.5	1770	10	813	1	0.358	0.05	2.544	0.30438	0.28331	0.61264	0.59146	0.084312	5.53745	165	165	76	72	NA	NA	NA	NA	0.6118	0.60878	5.55915	119	119	57	81	1.436	1.019	2.025	0.038881	0.037855	0.80466	5.55781	361	360	121	160	1.166	0.919	1.48	0.206	0.20568	0.98526
ATIC	471_at	bulk	0.36325	10.7801	890	890	372	442	1.058	0.921	1.215	0.42828	0.42817	0.71426	0.71317	0.030928	11.1138	165	165	71	77	NA	NA	NA	NA	0.85404	0.79989	11.4367	119	119	65	73	NA	NA	NA	NA	0.26025	0.83401	11.2336	361	360	126	155	0.907	0.713	1.153	0.42497	0.42467	0.43885
NA	641737_at	bulk	0.011694	10.6451	890	890	343	471	1.089	0.946	1.253	0.23625	0.23615	0.54342	0.54074	0.51753	9.60102	165	165	72	76	NA	NA	NA	NA	0.67783	0.83939	9.56182	119	119	63	75	NA	NA	NA	NA	0.20277	0.16621	9.0591	361	360	106	175	1.107	0.866	1.416	0.41629	0.41612	0.50064
SIGLEC7	27036_at	bulk	0.55948	6.5	1770	10	812	2	0.714	0.178	2.863	0.6344	0.63285	0.84678	0.84578	0.33314	6.5	323	7	146	2	NA	NA	NA	NA	0.5601	0.6848	5.95754	119	119	68	70	NA	NA	NA	NA	0.19617	0.89553	5.90188	361	360	127	154	1.048	0.827	1.329	0.6969	0.69696	0.86167
EXO1	9156_at	bulk	1.3015e-11	6.89332	890	890	355	459	1.51	1.315	1.735	5.6387e-09	4.4004e-09	1.3908e-05	1.8221e-06	0.18448	8.46931	165	165	68	80	1.178	0.851	1.63	0.32302	0.32307	0.13897	8.04437	119	119	72	66	NA	NA	NA	NA	0.39477	0.33635	6.79507	361	360	124	157	1.039	0.82	1.318	0.74956	0.74951	0.11786
LIMCH1	22998_at	bulk	0.027519	8.43786	890	890	383	431	0.974	0.848	1.118	0.70521	0.70548	0.88094	0.88091	0.30334	6.69307	165	165	81	67	NA	NA	NA	NA	0.040912	0.12189	8.44648	119	119	70	68	NA	NA	NA	NA	0.15165	0.68362	7.95	362	359	108	173	1.31	1.028	1.668	0.028831	0.028348	0.29847
HTR1D	3352_at	bulk	0.74469	5.57889	890	890	384	430	1.159	1.01	1.33	0.035921	0.035805	0.19734	0.19359	0.76757	5.64391	165	165	70	78	NA	NA	NA	NA	0.69882	0.16541	5.66395	119	119	62	76	NA	NA	NA	NA	0.45849	0.76753	5.67663	361	360	115	166	1.286	1.011	1.636	0.040465	0.040024	0.044842
PLEKHH2	130271_at	bulk	0.33653	6.5	1603	177	732	82	0.994	0.791	1.25	0.96169	0.96179	0.98603	0.98605	0.92108	6.5	328	2	147	1	NA	NA	NA	NA	0.8596	0.85328	5.28796	119	119	70	68	NA	NA	NA	NA	0.94158	0.7141	5.63067	361	360	113	168	1.321	1.04	1.677	0.022526	0.022092	0.70027
CD99L2	83692_at	bulk	0.00049717	9.50349	890	890	384	430	0.986	0.858	1.132	0.83696	0.83719	0.9407	0.94069	0.28725	8.8664	165	165	81	67	NA	NA	NA	NA	0.10225	0.25524	9.41377	119	119	64	74	NA	NA	NA	NA	0.24876	0.73503	9.82019	361	360	108	173	1.399	1.097	1.784	0.0067797	0.006519	0.0035217
CSN3	1448_at	bulk	0.0072618	6.5	1679	101	777	37	0.769	0.553	1.07	0.11904	0.11798	0.38658	0.3813	0.50136	8.21317	165	165	72	76	NA	NA	NA	NA	0.58207	0.42879	6.5	237	1	137	1	NA	NA	NA	NA	0.65628	0.67336	4.61223	361	360	131	150	1.137	0.899	1.438	0.28416	0.28387	0.76259
CRTC1	23373_at	bulk	0.14271	6.5	1508	272	661	153	0.986	0.825	1.18	0.8803	0.88006	0.95611	0.95598	0.31497	6.5	307	23	135	13	NA	NA	NA	NA	0.68776	0.60622	6.5	123	115	61	77	NA	NA	NA	NA	0.96227	0.72032	6.54226	361	360	102	179	1.367	1.069	1.749	0.012759	0.012414	0.43176
SAMD4B	55095_at	bulk	0.66568	7.01329	891	889	362	452	1.193	1.038	1.372	0.013268	0.013155	0.10978	0.10623	0.22785	7.33365	165	165	71	77	NA	NA	NA	NA	0.56083	0.4741	7.21519	119	119	63	75	NA	NA	NA	NA	0.42773	0.68111	6.82005	361	360	115	166	1.343	1.055	1.709	0.016523	0.016135	0.85688
ZNF384	171017_at	bulk	0.86571	7.03411	890	890	354	460	1.126	0.98	1.294	0.094593	0.094374	0.33883	0.33514	0.45535	7.46981	165	165	72	76	NA	NA	NA	NA	0.81022	0.45842	7.12779	119	119	64	74	NA	NA	NA	NA	0.15782	0.80061	7.21247	361	360	108	173	1.132	0.886	1.446	0.32175	0.32138	0.13203
CYP4F22	126410_at	bulk	0.00037285	6.5	1273	507	613	201	0.698	0.595	0.819	1.0313e-05	9.2584e-06	0.0010676	0.00078306	0.29736	4.50472	165	165	88	60	NA	NA	NA	NA	0.073332	0.93039	3.40013	119	119	71	67	NA	NA	NA	NA	0.8223	0.89414	7.732	361	360	151	130	0.698	0.55	0.886	0.0030991	0.0029522	0.66191
ATG101	60673_at	bulk	0.045332	9.21523	890	890	356	458	1.204	1.047	1.384	0.0091561	0.0090512	0.088011	0.084461	0.3514	9.5801	165	165	60	88	1.596	1.148	2.218	0.0054005	0.0050067	0.63259	9.93831	119	119	56	82	1.128	0.796	1.599	0.49699	0.49665	0.57167	9.56419	361	360	116	165	1.071	0.842	1.363	0.57398	0.57366	0.39063
CD79A	973_at	bulk	0.0093791	6.80335	890	890	439	375	0.836	0.728	0.96	0.010979	0.010865	0.098697	0.095296	0.062224	9.00465	165	165	80	68	NA	NA	NA	NA	0.046069	0.6811	9.05845	119	119	74	64	NA	NA	NA	NA	0.0083111	0.87665	7.23946	361	360	144	137	0.746	0.588	0.948	0.016274	0.015898	0.79746
POGZ	23126_at	bulk	0.0084865	6.8317	891	889	383	431	0.957	0.833	1.099	0.53513	0.53505	0.78799	0.78775	0.38441	6.7003	165	165	71	77	NA	NA	NA	NA	0.71954	0.95997	6.60771	119	119	67	71	NA	NA	NA	NA	0.19731	0.72776	7.04407	361	360	127	154	0.98	0.771	1.245	0.86931	0.86959	0.7174
ABCA13	154664_at	bulk	0.00028093	6.5	1748	32	799	15	1.158	0.694	1.932	0.57336	0.57286	0.81105	0.81081	0.034583	6.5	313	17	139	9	NA	NA	NA	NA	0.4207	0.41823	5.41458	119	119	69	69	NA	NA	NA	NA	0.73625	0.37985	5.40378	361	360	123	158	1.332	1.051	1.688	0.017827	0.017427	0.78357
PHF10	55274_at	bulk	0.24444	6.9108	892	888	405	409	1.147	0.999	1.317	0.050848	0.050653	0.24169	0.23756	0.34286	7.34549	165	165	76	72	NA	NA	NA	NA	0.94504	0.59894	6.93946	119	119	71	67	NA	NA	NA	NA	0.66594	0.29399	6.97717	361	360	124	157	1.298	1.024	1.644	0.031169	0.030669	0.64689
LOC645177	645177_at	bulk	0.17465	5.47858	890	890	420	394	0.895	0.779	1.027	0.11243	0.11224	0.37344	0.3699	0.019721	5.54339	165	165	68	80	1.145	0.828	1.583	0.41194	0.41175	0.37134	5.496	119	119	70	68	NA	NA	NA	NA	0.17633	0.62827	5.51134	361	360	141	140	0.735	0.58	0.932	0.011182	0.010873	0.0094553
NCBP2	22916_at	bulk	0.72694	8.26381	890	890	421	393	1.06	0.923	1.218	0.40794	0.40762	0.69928	0.69777	0.89359	8.29564	165	165	58	90	1.756	1.261	2.447	0.00087443	0.00074789	0.3951	8.08138	119	119	66	72	NA	NA	NA	NA	0.60716	0.9117	7.70764	361	360	120	161	1.263	0.995	1.603	0.055164	0.054589	0.13576
ZFYVE19	84936_at	bulk	0.20301	8.25105	891	889	358	456	1.141	0.993	1.312	0.062721	0.062569	0.27201	0.26794	0.088646	7.98576	165	165	70	78	NA	NA	NA	NA	0.66853	0.66384	8.64672	119	119	58	80	1.192	0.844	1.682	0.31848	0.31807	0.89688	8.58763	361	360	114	167	1.147	0.899	1.463	0.26896	0.26852	0.12146
HTRA2	27429_at	bulk	0.25146	7.26335	890	890	434	380	1.179	1.025	1.356	0.021152	0.021031	0.14638	0.14281	0.91833	7.62629	165	165	67	81	1.393	1.007	1.927	0.045129	0.044129	0.95811	7.45972	119	119	68	70	NA	NA	NA	NA	0.089801	0.99682	7.58278	361	360	139	142	1.12	0.884	1.418	0.34819	0.34772	0.031121
ZNF410	57862_at	bulk	0.00050789	8.27963	891	889	403	411	1.043	0.908	1.197	0.55434	0.55422	0.79892	0.79841	0.93995	8.23847	165	165	65	83	1.471	1.063	2.037	0.019941	0.019142	0.92058	8.48908	119	119	68	70	NA	NA	NA	NA	0.69624	0.87728	8.59593	361	360	131	150	0.975	0.77	1.235	0.83513	0.83504	0.047434
TMX3	54495_at	bulk	0.2266	6.54434	890	890	428	386	0.879	0.765	1.009	0.067066	0.066885	0.28093	0.27712	0.070158	6.52536	165	165	79	69	NA	NA	NA	NA	0.56604	0.93034	6.5	233	5	134	4	NA	NA	NA	NA	0.29476	0.29372	6.5	631	90	244	37	NA	NA	NA	NA	0.55067	0.041025
RWDD4	201965_at	bulk	0.56416	8.38342	891	889	436	378	0.846	0.737	0.972	0.017863	0.017758	0.13184	0.1283	0.57445	8.29683	165	165	72	76	NA	NA	NA	NA	0.62486	0.31272	8.28794	119	119	67	71	NA	NA	NA	NA	0.99302	0.93921	8.67303	361	360	139	142	0.862	0.681	1.091	0.2158	0.21532	0.80395
THAP12	5612_at	bulk	0.0027976	9.58372	890	890	446	368	0.894	0.779	1.027	0.11246	0.1123	0.37348	0.36998	0.010401	10.1847	165	165	82	66	NA	NA	NA	NA	0.056555	0.30793	9.9329	119	119	69	69	NA	NA	NA	NA	0.23672	0.16193	9.90527	361	360	152	129	0.75	0.591	0.953	0.018674	0.018317	0.24356
HERC1	8925_at	bulk	0.0016542	8.24142	890	890	381	433	1.014	0.883	1.164	0.84727	0.84741	0.94421	0.94425	0.78693	7.98874	165	165	75	73	NA	NA	NA	NA	0.58545	0.16184	7.91316	119	119	64	74	NA	NA	NA	NA	0.33134	0.74571	8.37012	361	360	106	175	1.359	1.063	1.736	0.014366	0.014014	0.85219
CTSO	1519_at	bulk	0.02404	8.0476	890	890	469	345	0.809	0.703	0.931	0.0030493	0.0029933	0.043951	0.041751	0.054338	7.66849	165	165	84	64	NA	NA	NA	NA	0.14761	0.32102	7.90509	120	118	71	67	NA	NA	NA	NA	0.1847	0.28695	8.38457	361	360	158	123	0.83	0.655	1.051	0.12223	0.12175	0.31357
MAPK9	5601_at	bulk	0.19393	8.25379	890	890	425	389	1.086	0.945	1.248	0.24525	0.24517	0.55344	0.55118	0.59401	8.23622	165	165	71	77	NA	NA	NA	NA	0.2482	0.63614	8.53896	119	119	69	69	NA	NA	NA	NA	0.0054693	0.044442	8.63165	361	360	143	138	1.106	0.875	1.399	0.39872	0.39835	0.89801
TGFB1I1	7041_at	bulk	0.71633	7.25647	890	890	408	406	0.977	0.851	1.122	0.74356	0.74377	0.89858	0.89862	0.30064	6.69808	165	165	74	74	NA	NA	NA	NA	0.71951	0.38939	6.84975	119	119	66	72	NA	NA	NA	NA	0.98841	0.47365	7.23016	361	360	134	147	0.892	0.703	1.131	0.34479	0.34484	0.84675
HNRNPAB	3182_at	bulk	0.0065515	8.62482	890	890	384	430	1.356	1.18	1.558	1.7814e-05	1.6539e-05	0.0016094	0.001222	0.56068	9.11053	165	165	70	78	NA	NA	NA	NA	0.37843	0.40154	9.32775	119	119	71	67	NA	NA	NA	NA	0.25895	0.99791	8.89987	361	360	121	160	1.207	0.952	1.531	0.12001	0.11943	0.40161
POM121L8P	29797_at	bulk	0.14366	7.28843	890	890	342	472	1.095	0.951	1.261	0.20646	0.2063	0.51078	0.50698	0.8908	6.90833	165	165	60	88	1.42	1.021	1.975	0.037004	0.036059	0.93533	6.92439	119	119	65	73	NA	NA	NA	NA	0.16514	0.69409	6.5	419	302	129	152	1.16	0.913	1.475	0.22365	0.22324	0.094777
RAB42	115273_at	bulk	0.82319	6.5	1777	3	813	1	2.081	0.293	14.807	0.46408	0.45399	0.73997	0.73171	0.18179	5.77515	165	165	79	69	NA	NA	NA	NA	0.3027	0.94404	5.64597	119	119	60	78	NA	NA	NA	NA	0.65883	0.46353	5.6332	361	360	114	167	1.388	1.091	1.767	0.0076121	0.0073582	0.32876
NELFE	7936_at	bulk	0.022625	7.42338	891	889	344	470	1.336	1.162	1.536	4.9283e-05	4.645e-05	0.0032116	0.0026228	0.31494	8.09191	165	165	62	86	1.493	1.075	2.072	0.016672	0.016036	0.50091	8.10198	119	119	58	80	1.106	0.781	1.568	0.57008	0.57019	0.90468	7.6642	361	360	112	169	1.148	0.901	1.462	0.2658	0.26548	0.69751
ZNF462	58499_at	bulk	0.0064147	7.89553	890	890	393	421	1.067	0.929	1.225	0.35737	0.3573	0.66091	0.6594	0.40048	9.24699	165	165	69	79	1.098	0.793	1.52	0.57344	0.5736	0.37951	7.3297	119	119	67	71	NA	NA	NA	NA	0.23179	0.51717	7.24916	361	360	122	159	1.129	0.888	1.434	0.32119	0.32095	0.28971
DPEP2	64174_at	bulk	0.9395	6.5	1147	633	542	272	0.864	0.746	0.999	0.048378	0.048177	0.23476	0.23068	0.04731	6.67575	165	165	79	69	NA	NA	NA	NA	0.11808	0.8068	6.85231	119	119	67	71	NA	NA	NA	NA	0.223	0.96811	6.5	467	254	180	101	0.751	0.585	0.964	0.024684	0.024248	0.8598
ZNF704	619279_at	bulk	0.74727	7.63985	890	890	387	427	1.063	0.926	1.22	0.38594	0.38569	0.68158	0.67987	0.36931	6.99871	165	165	68	80	1.091	0.788	1.511	0.59862	0.59801	0.085262	7.76448	119	119	67	71	NA	NA	NA	NA	0.5484	0.27943	7.35421	361	360	143	138	0.878	0.693	1.112	0.28146	0.28117	0.80838
STAT1	6772_at	bulk	0.0061185	10.3227	890	890	386	428	1.15	1.002	1.32	0.046172	0.046055	0.22844	0.22481	0.80236	11.8581	165	165	82	66	NA	NA	NA	NA	0.017076	0.9335	11.8064	119	119	69	69	NA	NA	NA	NA	0.13327	0.72282	10.425	361	360	120	161	1.205	0.95	1.529	0.12495	0.1245	0.81088
SLC25A43	203427_at	bulk	0.0001395	8.58314	892	888	406	408	1.252	1.09	1.437	0.0014397	0.0014066	0.027201	0.025416	0.84876	9.25062	165	165	77	71	NA	NA	NA	NA	0.9856	0.39285	8.93643	119	119	73	65	NA	NA	NA	NA	0.76314	0.28151	8.6669	361	360	121	160	1.456	1.148	1.846	0.0019156	0.0018004	0.081238
KCNJ2-AS1	400617_at	bulk	0.85604	6.5	1775	5	812	2	0.685	0.171	2.746	0.59365	0.59152	0.82296	0.82176	0.15355	5.74553	165	165	76	72	NA	NA	NA	NA	0.59997	0.9435	5.7108	119	119	72	66	NA	NA	NA	NA	0.062775	0.76775	5.70606	361	360	114	167	1.322	1.039	1.682	0.022896	0.022463	0.49766
SYNPO2L	79933_at	bulk	0.0056964	6.5	1574	206	714	100	0.956	0.775	1.179	0.67341	0.67339	0.86689	0.86657	0.94378	6.5	328	2	147	1	NA	NA	NA	NA	0.97109	0.060103	6.5	223	15	129	9	NA	NA	NA	NA	0.89187	0.092594	6.72914	361	360	145	136	0.737	0.58	0.936	0.012181	0.011869	0.28784
DCBLD1	285761_at	bulk	0.83552	6.55945	890	890	343	471	1.292	1.122	1.486	0.00035947	0.00034696	0.011129	0.010038	0.39224	7.3349	165	165	67	81	1.326	0.956	1.839	0.090702	0.089745	0.1486	7.21436	119	119	67	71	NA	NA	NA	NA	0.11514	0.59497	6.8993	361	360	107	174	1.22	0.954	1.559	0.11253	0.11189	0.499
CEACAM3	1084_at	bulk	0.41761	5.49398	890	890	401	413	1.103	0.961	1.266	0.16149	0.16132	0.45209	0.44958	0.17039	5.62845	165	165	69	79	1.174	0.85	1.622	0.33092	0.32999	0.37655	5.59901	119	119	65	73	NA	NA	NA	NA	0.93915	0.88347	5.60621	361	360	122	159	1.223	0.965	1.551	0.096479	0.095867	0.90055
DSCR3	10311_at	bulk	0.025279	8.11013	890	890	461	353	0.938	0.816	1.079	0.36955	0.36952	0.67023	0.66842	0.18351	8.41365	165	165	83	65	NA	NA	NA	NA	0.16499	0.81515	8.31189	119	119	66	72	NA	NA	NA	NA	0.0011894	0.23046	8.32477	361	360	142	139	1.223	0.967	1.547	0.092584	0.091895	0.13064
PMS2	5395_at	bulk	0.1903	6.63253	890	890	462	352	0.849	0.738	0.977	0.022142	0.021993	0.15051	0.14664	0.27021	6.82712	165	165	71	77	NA	NA	NA	NA	0.51159	0.84039	6.75429	119	119	77	61	NA	NA	NA	NA	0.7648	0.043352	6.99718	361	360	159	122	0.757	0.598	0.959	0.021036	0.020621	0.81604
SYNE4	163183_at	bulk	0.0041643	8.19777	890	890	374	440	1.073	0.934	1.232	0.32092	0.32082	0.62769	0.62556	0.31452	7.96746	165	165	68	80	1.216	0.879	1.681	0.23834	0.23751	0.3612	8.53036	119	119	71	67	NA	NA	NA	NA	0.12655	0.1171	8.6561	361	360	125	156	1.055	0.832	1.339	0.65657	0.65658	0.017668
DAPP1	27071_at	bulk	0.11323	11.0062	890	890	340	474	1.157	1.005	1.332	0.041831	0.041681	0.21561	0.21193	0.45767	10.6255	165	165	64	84	1.208	0.871	1.675	0.25688	0.25652	0.76671	10.6034	119	119	66	72	NA	NA	NA	NA	0.14114	0.54588	10.0716	361	360	110	171	1.112	0.871	1.42	0.39384	0.39372	0.73782
PPM1B	5495_at	bulk	0.41216	6.58525	891	889	335	479	1.181	1.025	1.361	0.021209	0.021085	0.14668	0.14307	0.90206	6.61359	165	165	67	81	1.06	0.764	1.471	0.72909	0.72988	0.46401	6.9276	119	119	62	76	NA	NA	NA	NA	0.42991	0.88635	6.57578	361	360	98	183	1.449	1.128	1.861	0.0037233	0.0035447	0.92739
NFIC	4782_at	bulk	0.0021973	9.32891	890	890	350	464	1.179	1.024	1.357	0.021728	0.021588	0.14876	0.1449	0.57236	8.64985	165	165	67	81	1.181	0.852	1.637	0.31743	0.31735	0.77818	9.6948	119	119	61	77	NA	NA	NA	NA	0.81718	0.57304	9.81919	361	360	97	184	1.609	1.252	2.067	0.00019976	0.00017504	0.32066
MUC12	10071_at	bulk	0.82523	6.5	1775	5	813	1	0.406	0.057	2.889	0.36821	0.3521	0.66915	0.65509	0.37751	5.69762	165	165	66	82	1.241	0.897	1.718	0.19261	0.19164	0.27228	5.72318	119	119	64	74	NA	NA	NA	NA	0.50212	0.20972	5.71606	361	360	141	140	0.755	0.595	0.958	0.020451	0.020043	0.30141
RPL39	6170_at	bulk	0.10061	12.8717	897	883	461	353	0.822	0.715	0.946	0.0061142	0.0060468	0.069167	0.065892	0.74525	13.1331	165	165	73	75	NA	NA	NA	NA	0.80821	0.49063	12.8229	119	119	73	65	NA	NA	NA	NA	0.93887	0.29775	12.8722	361	360	167	114	0.645	0.508	0.819	0.00031503	0.00028262	0.78479
PXDC1	221749_at	bulk	0.41057	6.5	1777	3	813	1	0.713	0.1	5.067	0.73501	0.73367	0.89483	0.89414	0.85125	5.93668	165	165	62	86	1.501	1.083	2.082	0.014877	0.014155	0.42045	5.79613	119	119	60	78	NA	NA	NA	NA	0.080495	0.036792	5.74201	361	360	125	156	1.129	0.89	1.432	0.31882	0.31849	0.021572
SPTY2D1	144108_at	bulk	0.060486	6.82034	890	890	401	413	1.159	1.01	1.33	0.035846	0.03567	0.19709	0.19308	0.45721	6.66931	165	165	77	71	NA	NA	NA	NA	0.59387	0.12594	6.72921	119	119	66	72	NA	NA	NA	NA	0.95295	0.46908	6.80645	361	360	127	154	1.171	0.924	1.484	0.19228	0.19197	0.3773
NME6	10201_at	bulk	0.016545	7.31083	890	890	406	408	1.042	0.908	1.196	0.55867	0.55874	0.80176	0.80148	0.64158	7.20804	165	165	69	79	1.201	0.868	1.663	0.26881	0.26855	0.69161	7.63223	119	119	69	69	NA	NA	NA	NA	0.17237	0.6635	7.65184	361	360	132	149	1.149	0.905	1.459	0.25509	0.25474	0.62773
FBXW7	55294_at	bulk	0.46277	6.59171	890	890	362	452	1.084	0.942	1.247	0.26038	0.26023	0.57018	0.5682	0.87149	7.10307	165	165	79	69	NA	NA	NA	NA	0.056656	0.43215	7.25044	119	119	70	68	NA	NA	NA	NA	0.00064106	0.7028	6.80813	361	360	106	175	1.334	1.044	1.704	0.021129	0.020742	0.98136
SYNPR	132204_at	bulk	0.20927	5.34063	890	890	397	417	1.125	0.98	1.291	0.09398	0.093834	0.33785	0.33424	0.14949	5.4508	165	165	76	72	NA	NA	NA	NA	0.48701	0.97113	5.42003	119	119	66	72	NA	NA	NA	NA	0.77184	0.71704	5.46741	361	360	112	169	1.4	1.101	1.782	0.0061297	0.0058951	0.82428
KAZN	23254_at	bulk	0.55161	7.02756	890	890	383	431	1.035	0.901	1.188	0.62557	0.62527	0.84254	0.84239	0.40698	7.30907	165	165	62	86	1.494	1.077	2.073	0.016328	0.01562	0.24234	7.06431	119	119	62	76	NA	NA	NA	NA	0.52705	0.49608	7.22757	361	360	131	150	1.008	0.795	1.28	0.94474	0.94462	0.061067
MCAM	4162_at	bulk	0.83848	5.61628	890	890	406	408	1.093	0.952	1.254	0.2054	0.20533	0.50951	0.50575	0.9514	5.76785	165	165	74	74	NA	NA	NA	NA	0.9545	0.96511	5.62924	119	119	64	74	NA	NA	NA	NA	0.66206	0.23891	5.65833	361	360	113	168	1.378	1.083	1.754	0.0091246	0.0088295	0.24809
UQCR10	29796_at	bulk	0.11986	7.40205	890	890	445	369	0.999	0.869	1.149	0.99364	0.99346	0.99772	0.99761	0.20177	7.44646	165	165	81	67	NA	NA	NA	NA	0.35084	0.39776	7.54774	119	119	69	69	NA	NA	NA	NA	0.068751	0.12935	7.87418	361	360	146	135	1.049	0.83	1.327	0.68793	0.68816	0.20418
FUNDC2	65991_at	bulk	0.10265	6.5	1777	3	813	1	0.715	0.101	5.084	0.73755	0.73642	0.89601	0.89512	0.80421	5.75774	165	165	72	76	NA	NA	NA	NA	0.70302	0.32307	5.7963	119	119	66	72	NA	NA	NA	NA	0.91409	0.12417	5.84429	361	360	123	158	1.101	0.868	1.396	0.42805	0.42799	0.91092
CLEC11A	6320_at	bulk	0.30908	7.76831	891	889	448	366	0.827	0.72	0.95	0.0071917	0.0071025	0.076686	0.073031	0.50459	7.50291	165	165	73	75	NA	NA	NA	NA	0.70738	0.094634	8.03364	120	118	69	69	NA	NA	NA	NA	0.47766	0.093381	8.30268	361	360	166	115	0.581	0.457	0.738	8.7806e-06	6.863e-06	0.99642
RPS27A	6233_at	bulk	0.54825	11.2217	890	890	462	352	0.808	0.702	0.93	0.0028925	0.0028436	0.042429	0.040346	0.28111	11.1384	165	165	78	70	NA	NA	NA	NA	0.69841	0.76813	10.3277	119	119	74	64	NA	NA	NA	NA	0.50109	0.13424	10.8196	361	360	162	119	0.741	0.584	0.941	0.013886	0.013553	0.78358
PHACTR4	65979_at	bulk	0.13023	9.24865	892	888	457	357	0.818	0.712	0.94	0.004594	0.0045278	0.057536	0.054635	0.21742	9.39064	165	165	81	67	NA	NA	NA	NA	0.2512	0.080144	9.24019	119	119	63	75	NA	NA	NA	NA	0.01597	0.30598	9.41619	361	360	155	126	0.711	0.561	0.902	0.0050233	0.0048273	0.30231
TMEM184B	25829_at	bulk	0.21342	8.15454	890	890	373	441	1.106	0.963	1.271	0.15349	0.15331	0.44042	0.43781	0.52243	8.21548	165	165	62	86	1.473	1.061	2.045	0.020666	0.019912	0.2275	8.7569	119	119	65	73	NA	NA	NA	NA	0.63801	0.79306	8.3222	361	360	125	156	1.108	0.873	1.406	0.39813	0.39797	0.66136
KCNQ1DN	55539_at	bulk	0.61696	5.34377	890	890	415	399	1.039	0.905	1.192	0.5884	0.58836	0.82036	0.81997	0.77972	5.39199	165	165	69	79	1.322	0.956	1.828	0.091284	0.090273	0.70448	5.37981	119	119	75	63	NA	NA	NA	NA	0.059902	0.56144	5.42475	361	360	114	167	1.444	1.136	1.835	0.0027117	0.0025689	0.35663
C9orf163	158055_at	bulk	0.35532	5.68252	890	890	370	444	0.991	0.863	1.138	0.89957	0.89981	0.9638	0.96382	0.60894	5.72378	165	165	72	76	NA	NA	NA	NA	0.89496	0.0099315	5.7501	119	119	60	78	NA	NA	NA	NA	0.21536	0.81826	5.8145	361	360	109	172	1.143	0.896	1.458	0.28155	0.28097	0.91501
PLIN5	440503_at	bulk	0.034336	6.68433	890	890	359	455	1.112	0.967	1.279	0.13645	0.13636	0.41456	0.41134	0.017833	6.5	327	3	147	1	NA	NA	NA	NA	0.37846	0.92141	6.5	236	2	136	2	NA	NA	NA	NA	6.8443e-05	0.34483	5.6052	362	359	116	165	1.282	1.009	1.629	0.042285	0.041806	0.61639
PPFIBP1	8496_at	bulk	0.313	6.5	1113	667	442	372	1.166	1.013	1.341	0.03215	0.031984	0.18458	0.18127	0.926	6.5	275	55	120	28	NA	NA	NA	NA	0.76503	0.59357	6.64645	119	119	66	72	NA	NA	NA	NA	0.074554	0.64577	6.55795	361	360	102	179	1.371	1.07	1.756	0.012514	0.012174	0.64055
AGER	177_at	bulk	0.22608	6.5	1762	18	804	10	0.649	0.344	1.222	0.18021	0.17703	0.47764	0.46972	0.98928	5.84171	165	165	79	69	NA	NA	NA	NA	0.49634	0.6979	5.84413	119	119	66	72	NA	NA	NA	NA	0.91539	0.66555	5.88311	361	360	124	157	1.278	1.007	1.622	0.04399	0.043453	0.75886
RPL24	6152_at	bulk	0.67442	12.8459	892	888	464	350	0.833	0.724	0.958	0.010389	0.010295	0.095284	0.091883	0.69348	12.8672	165	165	74	74	NA	NA	NA	NA	0.93063	0.94124	12.5761	119	119	68	70	NA	NA	NA	NA	0.037914	0.17426	13.0298	361	360	162	119	0.775	0.611	0.982	0.034732	0.034333	0.12839
LYSMD3	116068_at	bulk	0.44535	6.5	1760	20	810	4	0.69	0.258	1.847	0.46054	0.45798	0.73767	0.73478	0.40936	5.83181	165	165	72	76	NA	NA	NA	NA	0.68498	0.24035	5.82285	119	119	66	72	NA	NA	NA	NA	0.61615	0.67462	5.8315	361	360	131	150	0.995	0.786	1.261	0.9684	0.96858	0.016123
HBP1	26959_at	bulk	0.0076254	8.08249	890	890	461	353	0.763	0.664	0.877	0.00013833	0.00013203	0.0061372	0.0052485	0.5602	7.37322	165	165	80	68	NA	NA	NA	NA	0.51313	0.69517	7.35988	119	119	70	68	NA	NA	NA	NA	0.010722	0.71704	8.14405	361	360	159	122	0.902	0.712	1.143	0.39317	0.39312	0.8262
PANK3	79646_at	bulk	0.0074811	6.5	1357	423	591	223	1.156	0.99	1.349	0.06598	0.065772	0.27896	0.27474	0.10063	6.5	321	9	145	3	NA	NA	NA	NA	0.30487	0.91597	6.61115	119	119	69	69	NA	NA	NA	NA	0.39319	0.48846	6.56611	361	360	115	166	1.174	0.923	1.492	0.19038	0.19005	0.94745
KCTD8	386617_at	bulk	0.37757	6.5	1777	3	813	1	0.637	0.09	4.531	0.65224	0.64952	0.85645	0.85462	0.4842	5.70091	165	165	73	75	NA	NA	NA	NA	0.81782	0.60793	5.66887	119	119	71	67	NA	NA	NA	NA	0.070594	0.84278	5.6455	361	360	128	153	1.002	0.79	1.271	0.98947	0.98923	0.68892
SCAMP3	10067_at	bulk	0.50879	10.1926	893	887	387	427	1.014	0.883	1.164	0.8478	0.84807	0.94434	0.94449	0.84656	10.6765	165	165	70	78	NA	NA	NA	NA	0.57171	0.59645	10.5982	119	119	69	69	NA	NA	NA	NA	0.10781	0.3089	10.6442	361	360	126	155	1.06	0.836	1.344	0.62925	0.62912	0.29205
TMEM33	55161_at	bulk	0.0013258	8.65587	890	890	384	430	1.116	0.972	1.281	0.12019	0.12	0.38856	0.38454	0.38691	8.66057	165	165	82	66	NA	NA	NA	NA	0.20894	0.50837	8.73254	119	119	66	72	NA	NA	NA	NA	0.95916	0.53706	8.86174	361	360	115	166	1.324	1.044	1.68	0.02069	0.020296	0.43679
C16orf82	162083_at	bulk	0.90066	5.38147	890	890	401	413	1.13	0.985	1.297	0.080684	0.080405	0.31058	0.30657	0.9699	5.4672	165	165	72	76	NA	NA	NA	NA	0.54122	0.74319	5.48362	119	119	61	77	NA	NA	NA	NA	0.48428	0.71122	5.50338	363	358	121	160	1.343	1.057	1.706	0.015857	0.015483	0.91935
LRIT1	26103_at	bulk	0.82819	5.43896	890	890	386	428	1.191	1.038	1.367	0.012688	0.012581	0.10718	0.10361	0.6983	5.56386	165	165	68	80	1.249	0.904	1.727	0.17769	0.17687	0.65522	5.53759	119	119	66	72	NA	NA	NA	NA	0.74057	0.97077	5.55477	361	360	108	173	1.488	1.168	1.896	0.0012867	0.0011939	0.44107
DHX32	55760_at	bulk	0.016965	8.89994	893	887	402	412	0.894	0.779	1.026	0.11228	0.11212	0.37316	0.36975	0.77404	8.75909	165	165	70	78	NA	NA	NA	NA	0.55292	0.89243	8.98306	119	119	65	73	NA	NA	NA	NA	0.31432	0.36666	9.14522	361	360	136	145	0.723	0.569	0.919	0.0080461	0.0077757	0.17345
NMRK1	54981_at	bulk	0.021326	7.35374	890	890	427	387	0.835	0.727	0.958	0.01013	0.010028	0.094103	0.090475	0.067101	7.45018	165	165	74	74	NA	NA	NA	NA	0.3715	0.15052	7.3293	119	119	71	67	NA	NA	NA	NA	0.19109	0.17962	7.42232	361	360	148	133	0.812	0.642	1.027	0.08166	0.08105	0.47406
SYNDIG1	79953_at	bulk	0.0054533	6.54021	890	890	415	399	0.975	0.849	1.118	0.71365	0.71393	0.88454	0.88456	0.13923	6.67518	165	165	72	76	NA	NA	NA	NA	0.90665	0.44954	7.28226	119	119	71	67	NA	NA	NA	NA	0.41423	0.24191	7.53185	362	359	136	145	0.958	0.757	1.211	0.71835	0.71848	0.23399
CACNB3	784_at	bulk	0.060701	8.84521	890	890	376	438	1.152	1.003	1.322	0.045227	0.045069	0.22615	0.22223	0.30157	9.01176	165	165	62	86	1.487	1.071	2.064	0.017653	0.016969	0.21288	9.67923	119	119	65	73	NA	NA	NA	NA	0.37173	0.70277	9.36842	361	360	125	156	1.034	0.815	1.313	0.78186	0.78188	0.96312
C4orf3	401152_at	bulk	0.0014699	8.54933	890	890	382	432	1.105	0.961	1.27	0.16026	0.16017	0.45029	0.44797	0.82492	7.90358	165	165	71	77	NA	NA	NA	NA	0.52646	0.42551	8.40152	119	119	67	71	NA	NA	NA	NA	0.11009	0.72981	8.34341	361	360	119	162	1.323	1.04	1.682	0.022784	0.022399	0.14302
GCOM1	145781_at	bulk	0.64957	6.5	1551	229	729	85	1.105	0.881	1.385	0.38802	0.3879	0.6832	0.68192	0.38841	5.45965	165	165	75	73	NA	NA	NA	NA	0.70925	0.79151	5.2496	119	119	68	70	NA	NA	NA	NA	0.96821	0.62504	5.57356	361	360	117	164	1.352	1.065	1.717	0.013398	0.01305	0.51658
OR1I1	126370_at	bulk	0.9685	5.41882	890	890	412	402	0.998	0.87	1.145	0.97853	0.97853	0.99196	0.99204	0.12924	5.61632	165	165	76	72	NA	NA	NA	NA	0.59163	0.78183	5.52149	119	119	66	72	NA	NA	NA	NA	0.89684	0.96104	5.53897	361	360	113	168	1.352	1.063	1.719	0.014129	0.013775	0.59428
RPL6	6128_at	bulk	8.0056e-05	7.67481	890	890	425	389	1.223	1.064	1.405	0.0046674	0.0045973	0.058126	0.05518	0.24947	8.53453	165	165	68	80	1.478	1.067	2.046	0.018635	0.017918	0.24103	8.36092	119	119	76	62	NA	NA	NA	NA	0.92886	0.26488	8.00332	361	360	130	151	1.336	1.055	1.69	0.016031	0.015624	0.12903
ATP11AUN	400165_at	bulk	0.51172	5.3938	890	890	414	400	0.922	0.804	1.058	0.24986	0.24979	0.55815	0.55591	0.61567	5.39593	165	165	80	68	NA	NA	NA	NA	0.082722	0.089177	5.3917	119	119	67	71	NA	NA	NA	NA	0.89874	0.27713	5.44102	361	360	111	170	1.414	1.112	1.799	0.0047482	0.0045532	0.21526
COL8A1	1295_at	bulk	0.037609	9.81846	890	890	388	426	1.084	0.944	1.244	0.25327	0.25317	0.56242	0.56059	0.18314	10.0048	165	165	65	83	1.331	0.961	1.842	0.085168	0.084379	0.3484	10.6391	119	119	62	76	NA	NA	NA	NA	0.88524	0.72138	10.969	362	359	128	153	0.991	0.781	1.256	0.93842	0.93868	0.18821
UNC5A	90249_at	bulk	0.17576	6.5	1176	604	521	293	1.083	0.939	1.25	0.27254	0.27239	0.58235	0.58005	0.78325	6.5	309	21	141	7	NA	NA	NA	NA	0.22076	0.12323	7.30164	119	119	69	69	NA	NA	NA	NA	0.40716	0.81981	7.02425	361	360	113	168	1.333	1.049	1.694	0.0189	0.018492	0.72747
PSKH2	85481_at	bulk	0.80103	5.32005	890	890	390	424	1.168	1.018	1.34	0.027104	0.026964	0.16773	0.1645	0.0089397	5.40005	165	165	65	83	NA	NA	NA	NA	0.02134	0.9717	5.43736	119	119	58	80	1.236	0.877	1.74	0.22604	0.22529	0.66068	5.4486	361	360	113	168	1.396	1.097	1.776	0.006743	0.0064837	0.045133
FGG	2266_at	bulk	0.023279	6.5	1627	153	736	78	1.384	1.096	1.749	0.0064138	0.0061758	0.07098	0.066676	0.51537	7.13011	165	165	74	74	NA	NA	NA	NA	0.76505	0.88338	8.50042	119	119	66	72	NA	NA	NA	NA	0.2591	0.30732	6.5	692	29	269	12	NA	NA	NA	NA	0.43552	0.05294
MAGEH1	28986_at	bulk	0.13754	6.5	1175	605	597	217	0.768	0.657	0.899	0.00097878	0.00094696	0.021215	0.019606	0.055182	6.5	241	89	110	38	NA	NA	NA	NA	0.65311	0.056434	6.5	133	105	80	58	NA	NA	NA	NA	0.8939	0.21556	6.5	591	130	245	36	NA	NA	NA	NA	0.01092	0.58645
PITPNB	23760_at	bulk	0.00034501	7.26544	890	890	396	418	1.194	1.04	1.37	0.011811	0.01169	0.10269	0.099126	0.87016	7.70829	165	165	66	82	1.33	0.962	1.84	0.084641	0.083441	0.4964	7.53418	119	119	64	74	NA	NA	NA	NA	0.21976	0.82596	7.19397	361	360	113	168	1.461	1.15	1.856	0.0018968	0.0017821	0.54631
CSF2RA	1438_at	bulk	0.25693	10.1449	891	889	354	460	1.067	0.928	1.228	0.36167	0.3616	0.66423	0.6629	0.90348	9.90433	165	165	64	84	1.23	0.887	1.706	0.21492	0.21449	0.65083	9.64528	119	119	65	73	NA	NA	NA	NA	0.082868	0.39041	9.4168	361	360	110	171	1.14	0.894	1.455	0.29081	0.29041	0.56935
MAGEA3	4102_at	bulk	0.091827	6.5	1735	45	792	22	1.406	0.92	2.148	0.11531	0.1135	0.37983	0.37227	0.76601	6.5	312	18	139	9	NA	NA	NA	NA	0.24829	0.66222	6.5	232	6	133	5	NA	NA	NA	NA	0.0065144	0.49699	5.71331	361	360	105	176	1.555	1.218	1.986	0.00040163	0.00036249	0.38601
SWI5	375757_at	bulk	0.10994	8.79714	890	890	412	402	1.031	0.898	1.183	0.66352	0.6632	0.86231	0.86194	0.13634	8.79997	165	165	65	83	1.39	1.004	1.925	0.04715	0.046127	0.57892	9.00154	119	119	65	73	NA	NA	NA	NA	0.4118	0.78458	9.22014	361	360	145	136	0.977	0.772	1.235	0.8434	0.84339	0.017281
MTG2	26164_at	bulk	0.30717	6.5	1770	10	810	4	0.951	0.356	2.54	0.91962	0.91967	0.97055	0.97058	0.64326	5.91035	165	165	68	80	1.196	0.865	1.656	0.27924	0.27865	0.79466	6.5	237	1	137	1	NA	NA	NA	NA	0.23613	0.56808	6.5	720	1	280	1	NA	NA	NA	NA	0.070583	0.53057
NA	96626_at	bulk	0.70143	6.5	1775	5	812	2	2.054	0.512	8.239	0.30962	0.29933	0.61713	0.60542	0.66831	5.675	165	165	66	82	1.377	0.995	1.905	0.053407	0.052566	0.85759	5.62186	119	119	64	74	NA	NA	NA	NA	0.58666	0.88598	5.62752	361	360	135	146	0.887	0.7	1.125	0.3246	0.32417	0.79132
FBRS	64319_at	bulk	0.21501	6.52446	892	888	367	447	1.054	0.917	1.211	0.45721	0.45723	0.73464	0.73414	0.63163	6.7496	165	165	70	78	NA	NA	NA	NA	0.97602	0.23642	6.9384	119	119	66	72	NA	NA	NA	NA	0.044261	0.88652	6.88142	362	359	105	176	1.347	1.055	1.721	0.017073	0.016666	0.29921
C8orf74	203076_at	bulk	0.88483	5.47588	890	890	402	412	1.055	0.919	1.21	0.44561	0.44557	0.72634	0.72538	0.31693	5.60902	165	165	70	78	NA	NA	NA	NA	0.39475	0.7872	5.6064	119	119	58	80	1.222	0.865	1.726	0.25589	0.25542	0.59588	5.63317	362	359	109	172	1.379	1.081	1.758	0.0095464	0.0092618	0.11408
METTL1	4234_at	bulk	0.071873	7.54646	890	890	379	435	1.191	1.037	1.368	0.013144	0.013022	0.10908	0.1055	0.84832	7.87937	165	165	67	81	1.313	0.948	1.818	0.10106	0.10034	0.82923	8.26186	119	119	63	75	NA	NA	NA	NA	0.66783	0.83125	7.78509	361	360	122	159	1.166	0.918	1.481	0.2071	0.20661	0.60034
SLC29A1	2030_at	bulk	0.068992	8.66262	890	890	397	417	1.144	0.996	1.314	0.056281	0.056122	0.25564	0.25157	0.034873	8.69408	165	165	62	86	1.569	1.129	2.18	0.0073538	0.0068754	0.30702	8.57437	119	119	67	71	NA	NA	NA	NA	0.23276	0.25957	8.93661	361	360	123	158	1.347	1.063	1.706	0.013601	0.013249	0.14535
GPR176	11245_at	bulk	0.073387	5.7082	890	890	423	391	1.058	0.922	1.214	0.42287	0.42278	0.71	0.70936	0.26517	5.87737	165	165	73	75	NA	NA	NA	NA	0.95107	0.1792	5.77526	119	119	71	67	NA	NA	NA	NA	0.26521	0.71687	5.80054	361	360	126	155	1.233	0.972	1.563	0.084639	0.083953	0.22819
NA	729428_at	bulk	0.44496	6.5	1704	76	773	41	1.391	1.016	1.904	0.039723	0.038928	0.20954	0.204	0.12988	7.15437	165	165	69	79	1.169	0.845	1.617	0.34656	0.3466	0.32278	6.5	183	55	99	39	NA	NA	NA	NA	0.40027	0.67815	6.5	713	8	276	5	NA	NA	NA	NA	0.094484	0.064295
IL25	64806_at	bulk	0.58802	5.53589	891	889	401	413	1.089	0.949	1.249	0.22639	0.22642	0.53239	0.52995	0.55899	5.69599	165	165	79	69	NA	NA	NA	NA	0.20101	0.62438	5.71988	119	119	65	73	NA	NA	NA	NA	0.86657	0.44071	5.74354	361	360	118	163	1.32	1.039	1.678	0.023267	0.022845	0.25175
UPK3A	7380_at	bulk	0.20248	6.5	1774	6	809	5	1.654	0.686	3.987	0.26202	0.25685	0.57198	0.56492	0.74992	5.74169	165	165	73	75	NA	NA	NA	NA	0.90438	0.74698	6.5	235	3	136	2	NA	NA	NA	NA	0.48492	0.57058	5.72923	361	360	120	161	1.321	1.04	1.679	0.022597	0.022154	0.23898
PAK1IP1	55003_at	bulk	1.1055e-07	8.35141	890	890	403	411	1.225	1.067	1.406	0.0038725	0.0038105	0.051313	0.048737	0.27077	9.37023	165	165	64	84	1.444	1.042	2.001	0.027141	0.026362	0.79155	8.8531	119	119	68	70	NA	NA	NA	NA	0.23187	0.079189	8.35262	362	359	128	153	1.166	0.918	1.481	0.2072	0.20645	0.55236
ZC2HC1A	51101_at	bulk	0.14735	7.38907	890	890	405	409	1.255	1.093	1.441	0.0012857	0.0012552	0.025277	0.023732	0.50847	7.66327	165	165	72	76	NA	NA	NA	NA	0.61068	0.79757	8.12068	119	119	73	65	NA	NA	NA	NA	0.19244	0.13094	7.55367	361	360	142	139	1.036	0.816	1.314	0.77324	0.77278	0.54614
TRIB3	57761_at	bulk	0.03184	8.30067	891	889	357	457	1.327	1.155	1.525	6.6174e-05	6.2595e-05	0.0038571	0.0032065	0.81243	8.57713	165	165	68	80	1.224	0.886	1.692	0.22052	0.22041	0.063169	9.70873	119	119	63	75	NA	NA	NA	NA	0.22153	0.77664	8.59062	361	360	129	152	1.027	0.81	1.301	0.82819	0.82797	0.2347
KRT6C	286887_at	bulk	7.3614e-05	6.5	1712	68	775	39	1.725	1.249	2.381	0.0009328	0.00080579	0.020447	0.017639	0.81899	7.10627	165	165	66	82	1.45	1.046	2.01	0.025705	0.024943	0.94597	6.5	223	15	128	10	NA	NA	NA	NA	0.054391	0.30333	5.64611	361	360	125	156	0.967	0.761	1.228	0.78221	0.78224	0.023168
SMARCD1	6602_at	bulk	0.73422	9.16606	890	890	372	442	1.087	0.946	1.248	0.23944	0.23946	0.5464	0.54413	0.5713	9.25046	165	165	71	77	NA	NA	NA	NA	0.52978	0.86757	9.28837	119	119	65	73	NA	NA	NA	NA	0.7973	0.72608	9.3579	361	360	112	169	1.19	0.933	1.517	0.16081	0.16045	0.82248
MMP17	4326_at	bulk	0.51917	5.45562	891	889	394	420	1.167	1.017	1.34	0.0274	0.027234	0.16861	0.16538	0.90217	5.54456	165	165	70	78	NA	NA	NA	NA	0.4069	0.70707	5.53937	119	119	64	74	NA	NA	NA	NA	0.72766	0.52335	5.58096	361	360	114	167	1.437	1.13	1.827	0.0030964	0.0029362	0.9173
HEATR6	63897_at	bulk	0.61578	6.78693	890	890	356	458	1.072	0.932	1.233	0.32818	0.32825	0.63451	0.63281	0.86254	6.7907	165	165	68	80	1.099	0.793	1.522	0.57102	0.57212	0.92352	7.46821	119	119	65	73	NA	NA	NA	NA	0.14672	0.68508	6.97568	361	360	115	166	1.028	0.807	1.309	0.82496	0.82547	0.59269
IFI30	10437_at	bulk	0.00039189	8.0969	890	890	389	425	1.256	1.094	1.441	0.0011806	0.0011533	0.023751	0.022277	0.3587	9.31647	165	165	80	68	NA	NA	NA	NA	0.12194	0.37723	9.32982	119	119	66	72	NA	NA	NA	NA	0.76696	0.94406	8.34167	361	360	123	158	1.185	0.935	1.503	0.1608	0.16032	0.60017
TNNT2	7139_at	bulk	0.001113	6.5	1711	69	784	30	0.965	0.67	1.39	0.84748	0.84749	0.94422	0.94426	0.23823	6.5	302	28	138	10	NA	NA	NA	NA	0.15817	0.81834	6.5	226	12	130	8	NA	NA	NA	NA	0.062456	0.059346	5.57996	361	360	132	149	1.076	0.85	1.361	0.54424	0.54345	0.87795
PITX1	5307_at	bulk	0.56158	9.61693	890	890	372	442	1.27	1.106	1.458	0.00068581	0.00066682	0.016996	0.015666	0.96601	10.5005	165	165	74	74	NA	NA	NA	NA	0.92303	0.97639	10.8675	119	119	66	72	NA	NA	NA	NA	0.31763	0.43246	10.5148	361	360	113	168	1.496	1.177	1.9	0.00098603	0.00091268	0.15305
TMEM159	57146_at	bulk	0.26976	7.95434	890	890	393	421	1.07	0.932	1.23	0.33696	0.3366	0.64324	0.64128	0.61308	8.25229	165	165	71	77	NA	NA	NA	NA	0.69085	0.16119	8.70492	119	119	65	73	NA	NA	NA	NA	0.90721	0.89777	8.30474	361	360	122	159	1.128	0.885	1.437	0.33099	0.33041	0.94597
AR	367_at	bulk	7.2797e-08	7.80262	890	890	369	445	1.119	0.975	1.285	0.11076	0.11058	0.37068	0.36723	0.68338	6.5	303	27	136	12	NA	NA	NA	NA	0.86816	0.48111	8.42274	119	119	68	70	NA	NA	NA	NA	0.3419	0.086578	8.52415	361	360	114	167	1.184	0.93	1.507	0.16937	0.169	0.14123
CEP85L	387119_at	bulk	0.95788	6.5	1777	3	812	2	1.893	0.472	7.585	0.36775	0.36002	0.66875	0.66182	0.51324	6.5	328	2	146	2	NA	NA	NA	NA	0.094602	0.66652	5.77172	119	119	71	67	NA	NA	NA	NA	0.14094	0.12154	5.65678	361	360	121	160	1.223	0.964	1.552	0.097795	0.097207	0.56928
SHOX2	6474_at	bulk	0.045045	6.5	1762	18	803	11	0.873	0.477	1.595	0.65779	0.65757	0.85961	0.85923	0.63704	6.5	328	2	146	2	NA	NA	NA	NA	0.075982	0.84569	6.5	237	1	137	1	NA	NA	NA	NA	0.040104	0.11208	5.97014	361	360	114	167	1.427	1.121	1.816	0.0038802	0.0037033	0.3369
FAR2	55711_at	bulk	0.01807	6.67549	890	890	398	416	1.171	1.02	1.343	0.024931	0.024768	0.15972	0.15663	0.6122	7.69773	165	165	78	70	NA	NA	NA	NA	0.18387	0.45118	8.3104	119	119	65	73	NA	NA	NA	NA	0.15268	0.08735	7.10947	361	360	128	153	1.094	0.863	1.387	0.45675	0.45646	0.90554
RUFY1	80230_at	bulk	0.025114	7.43558	890	890	410	404	0.972	0.847	1.115	0.68472	0.68437	0.87173	0.87101	0.52893	7.50235	165	165	74	74	NA	NA	NA	NA	0.79934	0.7746	7.56578	119	119	63	75	NA	NA	NA	NA	0.93757	0.59131	7.95286	361	360	127	154	1.09	0.86	1.383	0.47583	0.47599	0.082765
PRAMEF12	390999_at	bulk	0.4848	5.39954	890	890	411	403	1.048	0.913	1.203	0.50301	0.50303	0.76609	0.76573	0.43998	5.51068	165	165	79	69	NA	NA	NA	NA	0.21936	0.21904	5.48105	119	119	65	73	NA	NA	NA	NA	0.83319	0.47974	5.49633	361	360	123	158	1.346	1.062	1.706	0.013925	0.013563	0.2266
CAMK1D	57118_at	bulk	0.00010584	6.62485	890	890	394	420	1.241	1.081	1.424	0.0021517	0.0021072	0.034884	0.033057	0.49199	7.36794	165	165	63	85	1.417	1.02	1.968	0.037809	0.036785	0.67904	7.27431	119	119	62	76	NA	NA	NA	NA	0.49922	0.38006	6.86802	361	360	133	148	1.078	0.849	1.368	0.53994	0.53978	0.85946
TUBGCP6	85378_at	bulk	0.034387	6.95958	890	890	353	461	1.018	0.885	1.171	0.80387	0.80415	0.92621	0.92646	0.98851	6.67384	165	165	75	73	NA	NA	NA	NA	0.23685	0.99207	6.75949	119	119	68	70	NA	NA	NA	NA	0.10116	0.21121	6.74712	362	359	104	177	1.413	1.108	1.803	0.0054031	0.0051918	0.80188
EPN3	55040_at	bulk	0.74918	6.68166	890	890	372	442	1.3	1.132	1.493	0.0001958	0.00018766	0.0078462	0.0068064	0.40583	6.5	187	143	77	71	NA	NA	NA	NA	0.065146	0.58244	7.62439	119	119	73	65	NA	NA	NA	NA	0.072999	0.69586	7.06512	361	360	122	159	1.246	0.982	1.582	0.070534	0.069895	0.31367
ASAH1	427_at	bulk	0.095269	7.14593	890	890	471	343	0.9	0.781	1.036	0.14069	0.14049	0.42133	0.4182	0.43651	7.21446	165	165	77	71	NA	NA	NA	NA	0.72901	0.47893	6.9377	120	118	70	68	NA	NA	NA	NA	0.24972	0.066682	7.73613	361	360	138	143	1.268	1.002	1.603	0.047651	0.047078	0.14114
PCAT19	100505495_at	bulk	0.62632	5.39037	890	890	403	411	1.028	0.896	1.18	0.69272	0.69285	0.87473	0.87458	0.80023	5.48018	165	165	79	69	NA	NA	NA	NA	0.33287	0.64014	5.45341	119	119	61	77	NA	NA	NA	NA	0.52288	0.43403	5.51343	361	360	103	178	1.584	1.239	2.026	0.0002405	0.00021268	0.72378
TTR	7276_at	bulk	0.82053	6.5	1772	8	812	2	0.819	0.204	3.28	0.77733	0.77705	0.91421	0.9141	0.55916	5.83352	166	164	71	77	NA	NA	NA	NA	0.61609	0.50983	5.74347	119	119	74	64	NA	NA	NA	NA	0.049416	0.98359	5.7129	362	359	126	155	1.103	0.87	1.398	0.41806	0.4181	0.81031
TAL1	6886_at	bulk	0.40829	5.648	890	890	409	405	1.088	0.948	1.249	0.22841	0.22826	0.53511	0.53206	0.75155	5.75535	165	165	79	69	NA	NA	NA	NA	0.20232	0.30458	5.77268	119	119	62	76	NA	NA	NA	NA	0.18031	0.093364	5.80418	361	360	119	162	1.373	1.08	1.745	0.009708	0.0094164	0.90509
ZBTB43	23099_at	bulk	0.59973	7.2173	890	890	348	466	1.215	1.056	1.399	0.0065876	0.0065031	0.072246	0.068898	0.55334	7.20325	165	165	73	75	NA	NA	NA	NA	0.79438	0.12419	7.43642	119	119	56	82	1.097	0.774	1.555	0.60383	0.60358	0.4798	7.18369	362	359	105	176	1.427	1.117	1.824	0.0044824	0.0042932	0.88742
NA	100128035_at	bulk	0.75526	5.61017	890	890	394	420	1.112	0.969	1.275	0.13185	0.13179	0.40782	0.40479	0.69419	5.672	165	165	72	76	NA	NA	NA	NA	0.42417	0.77089	5.66287	119	119	65	73	NA	NA	NA	NA	0.75182	0.84191	5.68527	361	360	116	165	1.336	1.051	1.699	0.017936	0.017577	0.60244
KCNH7	90134_at	bulk	0.54911	5.40358	890	890	409	405	1.028	0.896	1.18	0.69292	0.6931	0.87476	0.87473	0.49993	5.48665	165	165	77	71	NA	NA	NA	NA	0.45575	0.14491	5.45169	119	119	61	77	NA	NA	NA	NA	0.10646	0.57595	5.50672	361	360	120	161	1.267	0.998	1.608	0.051855	0.051279	0.60947
MRPS10	55173_at	bulk	0.46974	9.4346	890	890	362	452	1.265	1.101	1.453	0.00088237	0.00085799	0.0199	0.018437	0.062461	9.84632	165	165	68	80	1.206	0.872	1.668	0.25779	0.25766	0.51091	9.79096	119	119	64	74	NA	NA	NA	NA	0.80517	0.79149	9.71888	361	360	104	177	1.504	1.177	1.923	0.0011242	0.0010416	0.13136
SLC39A2	29986_at	bulk	0.058753	6.5	1739	41	796	18	1.273	0.798	2.032	0.3113	0.30991	0.61831	0.61416	0.98214	6.5	303	27	136	12	NA	NA	NA	NA	0.84145	0.24166	5.72732	119	119	64	74	NA	NA	NA	NA	0.56406	0.35958	5.75692	361	360	110	171	1.468	1.152	1.871	0.0019174	0.0017965	0.76884
BAZ2A	11176_at	bulk	0.96384	5.6238	890	890	393	421	1.118	0.974	1.283	0.11207	0.11189	0.37287	0.36924	0.3921	5.68757	165	165	70	78	NA	NA	NA	NA	0.31715	0.38342	5.8117	119	119	69	69	NA	NA	NA	NA	0.11059	0.11365	5.79317	361	360	107	174	1.477	1.157	1.886	0.0017622	0.0016496	0.62694
C2CD2	25966_at	bulk	0.58905	8.60312	891	889	352	462	1.177	1.024	1.353	0.022173	0.022031	0.15067	0.14679	0.17251	8.73634	165	165	71	77	NA	NA	NA	NA	0.99041	0.4652	8.69466	119	119	63	75	NA	NA	NA	NA	0.62069	0.38546	8.38375	361	360	103	178	1.416	1.107	1.811	0.0055968	0.005365	0.93161
FAM174A	345757_at	bulk	5.6214e-06	8.08282	890	890	446	368	0.907	0.789	1.042	0.16846	0.1683	0.46175	0.45863	0.84101	7.04702	165	165	75	73	NA	NA	NA	NA	0.20856	0.25723	7.63173	119	119	74	64	NA	NA	NA	NA	0.62164	0.43207	8.72376	361	360	132	149	1.415	1.118	1.789	0.0038027	0.0036298	0.85125
RBMY1A3P	286557_at	bulk	0.53906	5.41866	890	890	392	422	1.141	0.994	1.309	0.060066	0.059951	0.26513	0.26166	0.51492	5.48119	165	165	69	79	1.19	0.861	1.644	0.29166	0.2911	0.45669	5.47841	119	119	67	71	NA	NA	NA	NA	0.29322	0.76829	5.49534	361	360	113	168	1.369	1.075	1.743	0.010766	0.01046	0.42095
PLP2	5355_at	bulk	0.079422	6.97125	890	890	397	417	1.094	0.953	1.255	0.20281	0.20268	0.50774	0.50371	0.79855	7.51546	165	165	63	85	1.491	1.076	2.066	0.016347	0.015669	0.83056	7.54763	119	119	72	66	NA	NA	NA	NA	0.01759	0.37201	7.11385	361	360	141	140	0.797	0.63	1.009	0.059146	0.058567	0.43223
RSBN1L	222194_at	bulk	0.0016557	7.2114	890	890	464	350	0.758	0.659	0.871	9.6097e-05	9.1304e-05	0.0048478	0.0041151	0.02272	7.3244	165	165	76	72	NA	NA	NA	NA	0.5597	0.4866	7.1577	119	119	78	60	NA	NA	NA	NA	0.33853	0.45807	7.63764	362	359	147	134	0.875	0.691	1.108	0.26817	0.26805	0.93311
BTNL9	153579_at	bulk	0.93428	6.5	1765	15	807	7	1.232	0.585	2.593	0.58318	0.58239	0.81722	0.8165	0.42561	4.7006	165	165	79	69	NA	NA	NA	NA	0.049801	0.1932	4.68027	119	119	68	70	NA	NA	NA	NA	0.99588	0.35083	4.54985	361	360	116	165	1.355	1.068	1.721	0.01252	0.012207	0.53291
ZNF451	26036_at	bulk	0.25923	7.96021	890	890	354	460	1.006	0.875	1.157	0.93388	0.93413	0.97557	0.97571	0.91823	7.7056	165	165	76	72	NA	NA	NA	NA	0.16838	0.84642	7.83165	119	119	62	76	NA	NA	NA	NA	0.53589	0.084603	7.74625	361	360	105	176	1.338	1.047	1.708	0.019747	0.019365	0.035157
FLJ34503	285759_at	bulk	0.15912	6.5	1776	4	812	2	0.604	0.15	2.436	0.47901	0.47443	0.75085	0.74626	0.11863	5.58673	165	165	73	75	NA	NA	NA	NA	0.79172	0.47961	5.61545	119	119	65	73	NA	NA	NA	NA	0.89673	0.64161	5.6311	361	360	120	161	1.341	1.057	1.703	0.015839	0.015458	0.19503
PLCB2	5330_at	bulk	0.67148	6.69245	890	890	383	431	1.072	0.934	1.23	0.32309	0.32305	0.63032	0.62754	0.16938	7.28909	165	165	78	70	NA	NA	NA	NA	0.091042	0.18827	7.20256	119	119	65	73	NA	NA	NA	NA	0.22387	0.91269	6.83605	362	359	114	167	1.109	0.87	1.414	0.40288	0.40302	0.35209
HOXA2	3199_at	bulk	0.3708	6.5	1739	41	797	17	0.786	0.486	1.27	0.32515	0.32411	0.63192	0.62856	0.86508	6.5	325	5	145	3	NA	NA	NA	NA	0.13775	0.61116	5.09936	119	119	74	64	NA	NA	NA	NA	0.79358	0.72156	5.45115	361	360	153	128	0.746	0.59	0.944	0.01475	0.014419	0.73527
NA	654412_at	bulk	0.18357	6.5	1770	10	810	4	0.64	0.239	1.711	0.37346	0.3695	0.67315	0.66842	0.88167	6.5	329	1	147	1	NA	NA	NA	NA	0.034902	0.80502	6.00061	119	119	65	73	NA	NA	NA	NA	0.87245	0.37674	6.03095	361	360	120	161	1.323	1.041	1.68	0.021935	0.021508	0.36671
PDZK1	5174_at	bulk	4.7142e-12	6.5	1020	760	496	318	0.757	0.658	0.872	0.00011017	0.00010467	0.0053539	0.0045128	0.86845	6.5	324	6	146	2	NA	NA	NA	NA	0.55952	0.071646	6.5	234	4	135	3	NA	NA	NA	NA	0.90337	0.35627	8.91979	361	360	125	156	1.116	0.88	1.414	0.36501	0.36473	0.031826
HHIPL2	79802_at	bulk	0.56011	6.5	1778	2	813	1	2.962	0.416	21.071	0.27812	0.25479	0.58751	0.563	0.34349	5.78254	165	165	75	73	NA	NA	NA	NA	0.81417	0.36307	5.88884	119	119	67	71	NA	NA	NA	NA	0.91118	0.32997	5.85425	361	360	116	165	1.493	1.175	1.897	0.0010277	0.00095066	0.62167
FBXO48	554251_at	bulk	0.041329	5.51586	890	890	381	433	1.19	1.037	1.366	0.013533	0.013416	0.11074	0.10746	0.32892	5.63659	165	165	75	73	NA	NA	NA	NA	0.80679	0.31737	5.6335	119	119	61	77	NA	NA	NA	NA	0.37553	0.47909	5.65535	361	360	114	167	1.371	1.079	1.744	0.0099302	0.0096435	0.11011
DND1	373863_at	bulk	0.24782	5.45178	890	890	390	424	1.044	0.909	1.198	0.5448	0.54465	0.79396	0.79334	0.49997	5.51613	165	165	69	79	1.16	0.839	1.603	0.36918	0.36949	0.76624	5.52222	119	119	70	68	NA	NA	NA	NA	0.037175	0.69417	5.56053	361	360	109	172	1.288	1.009	1.643	0.041893	0.041343	0.1446
ADGRA3	166647_at	bulk	0.86495	6.5	1320	460	548	266	1.106	0.952	1.286	0.18692	0.18677	0.4865	0.48384	0.35942	6.5	327	3	147	1	NA	NA	NA	NA	0.59621	0.35489	2.79569	119	119	65	73	NA	NA	NA	NA	0.90409	0.63359	2.1461	361	360	105	176	1.444	1.132	1.843	0.0031443	0.0029917	0.87656
SPRED3	399473_at	bulk	0.36031	5.56769	890	890	402	412	1.142	0.995	1.31	0.0587	0.058551	0.26195	0.25821	0.39799	5.73442	165	165	80	68	NA	NA	NA	NA	0.53577	0.91251	5.76051	119	119	59	79	1.122	0.796	1.583	0.51147	0.51168	0.63513	5.74784	362	359	112	169	1.472	1.156	1.875	0.0017105	0.0016042	0.12463
PRDM5	11107_at	bulk	0.53885	5.52815	890	890	394	420	1.118	0.974	1.283	0.11171	0.11146	0.37217	0.36849	0.8795	5.63835	165	165	67	81	1.233	0.892	1.705	0.2052	0.20463	0.8435	5.65957	119	119	65	73	NA	NA	NA	NA	0.82643	0.67371	5.66809	361	360	116	165	1.315	1.034	1.673	0.025476	0.025	0.69508
TRIM64	120146_at	bulk	0.25428	5.60557	890	890	391	423	1.067	0.929	1.224	0.35881	0.35893	0.66188	0.66089	0.49568	5.68468	165	165	69	79	1.066	0.77	1.474	0.70129	0.70209	0.51445	5.66011	119	119	69	69	NA	NA	NA	NA	0.051406	0.59581	5.73566	362	359	101	180	1.6	1.251	2.045	0.00017799	0.00015567	0.15158
MTMR12	54545_at	bulk	0.068101	12.6838	897	883	363	451	1.134	0.986	1.303	0.078078	0.077894	0.30519	0.30098	0.38795	11.5975	165	165	72	76	NA	NA	NA	NA	0.73583	0.76111	11.3827	119	119	60	78	NA	NA	NA	NA	0.63342	0.76933	11.1746	361	360	109	172	1.471	1.153	1.876	0.0019049	0.0017889	0.91709
NTHL1	4913_at	bulk	0.022767	8.07906	890	890	377	437	1.092	0.952	1.254	0.20928	0.20932	0.51322	0.51017	0.67005	8.19481	165	165	62	86	1.426	1.028	1.979	0.033709	0.032853	0.8958	8.51037	119	119	61	77	NA	NA	NA	NA	0.70106	0.49829	8.64573	361	360	120	161	1.124	0.885	1.427	0.33756	0.33758	0.38983
SNAPC4	6621_at	bulk	0.24948	8.6871	892	888	346	468	1.18	1.025	1.358	0.021148	0.021006	0.14638	0.14269	0.40332	8.89775	165	165	62	86	1.416	1.02	1.966	0.037857	0.03695	0.87214	9.04506	119	119	62	76	NA	NA	NA	NA	0.82793	0.75115	8.68436	361	360	113	168	1.136	0.891	1.449	0.30348	0.30317	0.69778
BUB1	699_at	bulk	5.3498e-13	6.76048	890	890	362	452	1.449	1.262	1.664	1.4851e-07	1.2612e-07	6.4169e-05	2.8166e-05	0.2228	8.28311	165	165	73	75	NA	NA	NA	NA	0.77384	0.30436	7.76464	119	119	68	70	NA	NA	NA	NA	0.50065	0.01554	6.61793	361	360	129	152	1.092	0.863	1.382	0.46534	0.46483	0.3836
SLC2A4RG	56731_at	bulk	0.0090938	7.06874	890	890	358	456	1.286	1.119	1.478	0.00038822	0.00037484	0.01172	0.010643	0.65484	7.47525	165	165	60	88	1.485	1.067	2.066	0.019071	0.018367	0.4174	7.86416	119	119	63	75	NA	NA	NA	NA	0.99669	0.70288	7.28485	361	360	118	163	1.173	0.922	1.493	0.19338	0.19295	0.82415
PIGV	55650_at	bulk	7.2247e-06	7.88171	890	890	444	370	0.683	0.595	0.784	6.7671e-08	5.6522e-08	3.6352e-05	1.4221e-05	0.23699	7.43429	165	165	79	69	NA	NA	NA	NA	0.27567	0.96602	7.67033	119	119	67	71	NA	NA	NA	NA	0.40803	0.90855	8.27188	361	360	143	138	0.758	0.598	0.962	0.022775	0.022311	0.043592
PGM1	5236_at	bulk	0.0033959	9.77193	891	889	434	380	1.091	0.949	1.253	0.22013	0.21995	0.52531	0.52244	0.98894	10.6262	165	165	73	75	NA	NA	NA	NA	0.40011	0.38099	9.80383	119	119	71	67	NA	NA	NA	NA	0.092504	0.15352	9.70472	361	360	119	162	1.727	1.362	2.19	6.4112e-06	4.9397e-06	0.72403
SLC52A3	113278_at	bulk	0.49453	6.55897	890	890	377	437	1.108	0.965	1.272	0.14572	0.14552	0.42909	0.42603	0.79717	6.62491	165	165	62	86	1.477	1.064	2.05	0.019652	0.018965	0.44028	7.32238	119	119	64	74	NA	NA	NA	NA	0.92701	0.16945	7.10811	361	360	120	161	1.07	0.841	1.363	0.58058	0.58036	0.97292
C17orf82	388407_at	bulk	0.085925	6.5	1692	88	773	41	0.825	0.602	1.129	0.22954	0.22867	0.53662	0.53239	0.11159	6.5	328	2	146	2	NA	NA	NA	NA	0.25827	0.902	5.83662	119	119	65	73	NA	NA	NA	NA	0.34374	0.86977	5.85591	361	360	110	171	1.408	1.107	1.791	0.0053728	0.0051575	0.62351
MID1	4281_at	bulk	4.5881e-06	7.35252	890	890	410	404	1.179	1.027	1.353	0.019088	0.018926	0.1374	0.13344	0.92208	8.38673	165	165	71	77	NA	NA	NA	NA	0.40641	0.47348	7.21446	119	119	71	67	NA	NA	NA	NA	0.59886	0.62844	6.60192	361	360	123	158	1.455	1.149	1.842	0.0018576	0.0017497	0.98287
ZFP41	286128_at	bulk	0.27392	5.40517	890	890	408	406	1.06	0.923	1.216	0.40951	0.40942	0.70022	0.69922	0.39919	5.51419	165	165	83	65	NA	NA	NA	NA	0.012921	0.97148	5.51558	119	119	71	67	NA	NA	NA	NA	0.013498	0.78605	5.52525	361	360	120	161	1.348	1.061	1.713	0.014602	0.014225	0.68207
CDCA7	83879_at	bulk	6.1663e-15	6.60734	890	890	381	433	1.343	1.17	1.542	2.7098e-05	2.5364e-05	0.0021373	0.0016693	0.90064	9.33562	165	165	78	70	NA	NA	NA	NA	0.188	0.45828	7.95719	119	119	69	69	NA	NA	NA	NA	0.65728	0.21036	6.5	692	29	270	11	NA	NA	NA	NA	0.98878	0.41616
SLC38A1	81539_at	bulk	4.4085e-06	10.0554	890	890	383	431	1.037	0.904	1.191	0.60198	0.60208	0.82797	0.82759	0.49479	9.70933	165	165	71	77	NA	NA	NA	NA	0.95051	0.061133	10.5897	119	119	62	76	NA	NA	NA	NA	0.8442	0.46234	10.6716	362	359	120	161	1.203	0.948	1.525	0.12767	0.1272	0.7177
MAGIX	79917_at	bulk	0.78869	6.5	1773	7	811	3	0.656	0.211	2.042	0.46646	0.46314	0.74189	0.73856	0.6738	5.74887	165	165	71	77	NA	NA	NA	NA	0.42786	0.79214	5.76695	119	119	66	72	NA	NA	NA	NA	0.50984	0.11995	5.77492	361	360	114	167	1.37	1.075	1.744	0.010821	0.010535	0.25532
NA	645078_at	bulk	0.011603	5.42143	890	890	415	399	0.923	0.804	1.059	0.25295	0.25288	0.56206	0.56015	0.021597	5.51213	166	164	80	68	NA	NA	NA	NA	0.16455	0.88679	5.54962	119	119	65	73	NA	NA	NA	NA	0.30525	0.27029	5.56949	361	360	116	165	1.378	1.084	1.751	0.0087524	0.0084716	0.99317
ZNF568	374900_at	bulk	0.54571	5.62718	890	890	407	407	1.045	0.911	1.2	0.52699	0.5269	0.78267	0.78223	0.69187	5.7603	165	165	75	73	NA	NA	NA	NA	0.83296	0.74911	5.71635	119	119	69	69	NA	NA	NA	NA	0.53273	0.52053	5.81972	361	360	124	157	1.123	0.884	1.427	0.34091	0.34068	0.36765
KREMEN1	83999_at	bulk	0.80772	6.5	1777	3	813	1	0.556	0.078	3.952	0.55725	0.5516	0.80095	0.79666	0.17423	5.78974	165	165	75	73	NA	NA	NA	NA	0.54363	0.66469	6.01968	119	119	68	70	NA	NA	NA	NA	0.93637	0.64878	5.8301	361	360	121	160	1.308	1.03	1.662	0.027753	0.027275	0.84085
CIR1	9541_at	bulk	0.093313	6.81749	890	890	440	374	0.786	0.684	0.902	0.00063285	0.00061351	0.016043	0.014773	0.032028	6.84906	165	165	82	66	NA	NA	NA	NA	0.12295	0.21039	6.70078	119	119	73	65	NA	NA	NA	NA	0.37256	0.48011	6.90653	361	360	140	141	0.861	0.681	1.088	0.21002	0.20961	0.74494
LRIF1	55791_at	bulk	0.92673	6.5	1770	10	811	3	0.702	0.226	2.182	0.54108	0.53888	0.79176	0.79	0.76495	6.04553	165	165	75	73	NA	NA	NA	NA	0.85653	0.42618	6.02617	119	119	62	76	NA	NA	NA	NA	0.30453	0.96237	6.05496	362	359	118	163	1.203	0.947	1.528	0.12999	0.12947	0.77487
RCN3	57333_at	bulk	0.12467	7.48024	891	889	403	411	1.073	0.935	1.231	0.31562	0.31529	0.62252	0.61936	0.12613	7.94022	165	165	69	79	1.15	0.831	1.59	0.39933	0.39876	0.13982	7.85156	119	119	65	73	NA	NA	NA	NA	0.74948	0.87924	7.72438	361	360	133	148	0.932	0.736	1.181	0.55941	0.55963	0.94457
GMEB2	26205_at	bulk	0.2145	8.40602	891	889	344	470	1.13	0.982	1.302	0.088936	0.088834	0.32723	0.32335	0.38049	8.66784	165	165	66	82	1.155	0.833	1.602	0.38764	0.38765	0.74896	8.89186	119	119	61	77	NA	NA	NA	NA	0.52692	0.80101	8.62885	361	360	98	183	1.403	1.093	1.802	0.0079791	0.0076988	0.50834
NUP35	129401_at	bulk	0.25212	6.7252	890	890	458	356	0.992	0.862	1.141	0.90998	0.91018	0.96722	0.96734	0.60596	6.98811	165	165	73	75	NA	NA	NA	NA	0.21011	0.45237	6.56692	119	119	72	66	NA	NA	NA	NA	0.1724	0.74844	6.9305	361	360	141	140	1.345	1.063	1.702	0.013664	0.0133	0.049072
TNFRSF19	55504_at	bulk	0.11609	8.03764	890	890	432	382	0.866	0.755	0.995	0.041613	0.04144	0.21505	0.21132	0.84356	7.95188	165	165	77	71	NA	NA	NA	NA	0.44795	0.70398	7.75157	119	119	69	69	NA	NA	NA	NA	0.9805	0.77773	8.80748	361	360	151	130	0.722	0.57	0.914	0.0068546	0.0066278	0.8684
ALS2CR12	130540_at	bulk	0.84156	5.46091	890	890	394	420	1.16	1.011	1.331	0.034689	0.034532	0.19316	0.18958	0.95281	5.60661	165	165	69	79	1.151	0.833	1.591	0.3932	0.39226	0.47303	5.61763	119	119	66	72	NA	NA	NA	NA	0.43792	0.34728	5.6491	361	360	116	165	1.38	1.085	1.755	0.0086119	0.008328	0.45611
TMEM41A	90407_at	bulk	0.022688	7.19512	890	890	442	372	1.11	0.965	1.276	0.14378	0.14359	0.42669	0.42344	0.95838	7.6414	165	165	73	75	NA	NA	NA	NA	0.3403	0.21742	7.61055	119	119	70	68	NA	NA	NA	NA	0.20035	0.73199	7.60333	361	360	130	151	1.401	1.106	1.774	0.0051812	0.0049754	0.11254
DYRK2	8445_at	bulk	0.90816	8.91679	890	890	337	477	1.204	1.045	1.387	0.010008	0.0099155	0.093304	0.089868	0.5666	9.59952	165	165	70	78	NA	NA	NA	NA	0.67371	0.22948	9.92657	119	119	65	73	NA	NA	NA	NA	0.035865	0.54968	9.26763	361	360	104	177	1.226	0.956	1.57	0.10781	0.10723	0.37435
CYP1B1	1545_at	bulk	0.15955	8.05184	890	890	449	365	0.928	0.807	1.066	0.29106	0.29097	0.60084	0.59838	0.83139	9.49941	165	165	81	67	NA	NA	NA	NA	0.13225	0.86382	8.96159	119	119	70	68	NA	NA	NA	NA	0.82439	0.90355	7.83662	361	360	156	125	0.774	0.611	0.979	0.032976	0.032548	0.58097
CHCHD2	51142_at	bulk	0.70506	8.78443	891	889	454	360	0.93	0.809	1.07	0.3097	0.30955	0.61717	0.61397	0.73571	8.81011	165	165	74	74	NA	NA	NA	NA	0.66193	0.92498	8.79309	119	119	76	62	NA	NA	NA	NA	0.60806	0.31557	9.07382	361	360	144	137	1.265	0.998	1.603	0.051989	0.051442	0.02329
EIF2AK2	5610_at	bulk	0.36743	9.82257	890	890	352	462	1.189	1.034	1.367	0.015226	0.015115	0.11915	0.11573	0.1082	10.4845	165	165	70	78	NA	NA	NA	NA	0.678	0.24366	10.3263	119	119	61	77	NA	NA	NA	NA	0.30054	0.95366	9.9443	362	359	100	181	1.436	1.121	1.84	0.004167	0.0039745	0.97679
KDM3B	51780_at	bulk	1.1425e-05	7.55605	890	890	393	421	0.942	0.82	1.081	0.39153	0.39154	0.68554	0.68391	0.41434	7.09788	165	165	78	70	NA	NA	NA	NA	0.27639	0.95988	6.98715	119	119	73	65	NA	NA	NA	NA	0.22223	0.77849	7.55957	361	360	107	174	1.402	1.1	1.786	0.0063063	0.0060563	0.16845
RIPOR3	140876_at	bulk	0.50634	6.5	1748	32	798	16	0.956	0.582	1.57	0.85847	0.85841	0.94915	0.94911	0.97249	5.73325	165	165	73	75	NA	NA	NA	NA	0.8778	0.52609	5.78371	119	119	73	65	NA	NA	NA	NA	0.061941	0.053976	5.84972	361	360	111	170	1.34	1.053	1.704	0.017375	0.017026	0.77091
C9orf116	138162_at	bulk	3.1355e-05	8.04336	890	890	435	379	0.753	0.656	0.865	5.613e-05	5.3073e-05	0.0035305	0.002898	0.62598	6.72417	165	165	79	69	NA	NA	NA	NA	0.45107	0.25359	7.66042	119	119	68	70	NA	NA	NA	NA	0.80186	0.49222	9.14208	361	360	148	133	0.661	0.521	0.838	0.00064608	0.0005949	0.023566
CTXN3	613212_at	bulk	0.010082	5.32687	890	890	397	417	1.001	0.872	1.149	0.9864	0.98631	0.99483	0.99485	0.83484	5.37531	165	165	79	69	NA	NA	NA	NA	0.20581	0.46577	5.37441	120	118	69	69	NA	NA	NA	NA	0.4278	0.061398	5.40122	361	360	125	156	1.113	0.876	1.415	0.3794	0.37929	0.79995
COL27A1	85301_at	bulk	0.081588	6.5	1660	120	751	63	1.128	0.872	1.46	0.35893	0.35859	0.66197	0.66079	0.6821	6.5	251	79	108	40	NA	NA	NA	NA	0.91504	0.33814	5.29833	119	119	68	70	NA	NA	NA	NA	0.55847	0.74802	5.61391	361	360	106	175	1.435	1.125	1.831	0.0036775	0.0034996	0.26509
PLAC4	191585_at	bulk	0.044929	5.4607	890	890	400	414	1.154	1.006	1.325	0.041016	0.040839	0.2133	0.20958	0.978	5.5782	165	165	71	77	NA	NA	NA	NA	0.67319	0.41428	5.56401	119	119	65	73	NA	NA	NA	NA	0.85316	0.33719	5.56334	361	360	122	159	1.16	0.914	1.473	0.22246	0.22207	0.060179
PNISR	25957_at	bulk	0.058811	7.90246	891	889	404	410	0.972	0.847	1.117	0.69192	0.69193	0.87457	0.87441	0.80505	7.2643	165	165	73	75	NA	NA	NA	NA	0.84653	0.87156	6.5	221	17	135	3	NA	NA	NA	NA	0.0094287	0.32439	6.86158	361	360	122	159	1.328	1.049	1.682	0.018462	0.018033	0.9723
CMTM4	146223_at	bulk	0.17798	8.53652	891	889	366	448	1.156	1.007	1.328	0.039651	0.03946	0.20943	0.20575	0.52441	8.76642	165	165	63	85	1.45	1.045	2.013	0.026231	0.025386	0.31219	9.23581	119	119	66	72	NA	NA	NA	NA	0.8944	0.75239	8.75515	361	360	120	161	1.063	0.837	1.35	0.61741	0.61731	0.94399
RAX2	84839_at	bulk	0.23139	8.1192	890	890	336	478	1.213	1.054	1.397	0.0070699	0.0069837	0.075712	0.072146	0.97553	7.317	165	165	69	79	1.064	0.768	1.474	0.70862	0.70978	0.81718	9.11602	119	119	63	75	NA	NA	NA	NA	0.96671	0.9837	6.85225	361	360	112	169	1.047	0.821	1.336	0.70884	0.7088	0.91442
GPR89A	653519_at	bulk	0.353	7.55791	891	889	457	357	1.007	0.876	1.158	0.92258	0.92219	0.97162	0.97153	0.14207	8.09072	165	165	78	70	NA	NA	NA	NA	0.94194	0.48375	7.7183	119	119	75	63	NA	NA	NA	NA	0.57352	0.97233	8.08263	361	360	151	130	1.049	0.829	1.328	0.68825	0.68753	0.43117
LOC151174	151174_at	bulk	0.73075	5.55219	890	890	386	428	1.135	0.989	1.303	0.07137	0.071188	0.29017	0.28584	0.91573	5.59218	165	165	79	69	NA	NA	NA	NA	0.45441	0.61193	5.56625	119	119	65	73	NA	NA	NA	NA	0.88169	0.80958	5.61891	361	360	120	161	1.16	0.913	1.474	0.22491	0.2248	0.84614
GSTA2	2939_at	bulk	0.053736	6.5	1689	91	771	43	1.268	0.932	1.724	0.13056	0.1296	0.40515	0.40099	0.011611	6.89821	165	165	68	80	1.137	0.823	1.571	0.437	0.4369	0.88597	6.5	237	1	137	1	NA	NA	NA	NA	0.016206	0.1712	5.33867	361	360	119	162	1.433	1.13	1.819	0.0030575	0.0029062	0.98421
MC5R	4161_at	bulk	0.25683	6.5	1777	3	812	2	3.192	0.796	12.792	0.10131	0.083214	0.35271	0.31215	0.39118	5.47659	165	165	66	82	1.325	0.958	1.833	0.089109	0.088106	0.53416	5.61799	119	119	69	69	NA	NA	NA	NA	0.18156	0.32541	5.49729	361	360	114	167	1.345	1.056	1.713	0.016237	0.015883	0.38321
PALMD	54873_at	bulk	0.88213	5.5283	890	890	418	396	0.987	0.86	1.133	0.85482	0.85484	0.94728	0.94735	0.22372	5.65993	165	165	76	72	NA	NA	NA	NA	0.42181	0.38329	5.63434	119	119	66	72	NA	NA	NA	NA	0.91463	0.27553	5.63851	361	360	134	147	0.936	0.738	1.186	0.5815	0.58157	0.067576
OR10H3	26532_at	bulk	0.10388	5.44684	890	890	394	420	1.076	0.937	1.234	0.29939	0.29948	0.6082	0.60556	0.81975	5.52461	165	165	67	81	1.273	0.919	1.761	0.14604	0.14533	0.81026	5.49303	119	119	70	68	NA	NA	NA	NA	0.078727	0.39527	5.53636	361	360	123	158	1.115	0.878	1.417	0.37178	0.37145	0.52947
LPAR3	23566_at	bulk	0.37172	6.5	1744	36	795	19	2.001	1.268	3.158	0.0028908	0.0023696	0.042429	0.03598	0.74771	6.5	325	5	146	2	NA	NA	NA	NA	0.83152	0.52528	6.5	232	6	135	3	NA	NA	NA	NA	0.91137	0.33905	5.60128	361	360	125	156	1.097	0.865	1.391	0.44603	0.44605	0.044003
RPS29	6235_at	bulk	0.14273	9.12266	890	890	437	377	0.834	0.727	0.957	0.0098728	0.0097808	0.092562	0.088972	0.42526	8.35638	165	165	76	72	NA	NA	NA	NA	0.81659	0.60786	8.87252	119	119	63	75	NA	NA	NA	NA	0.8658	0.73244	9.73956	361	360	155	126	0.696	0.549	0.882	0.0026558	0.0025144	0.019207
OR2T12	127064_at	bulk	0.19799	6.5	1773	7	811	3	0.803	0.258	2.497	0.7053	0.70486	0.88094	0.88091	0.066711	5.86041	165	165	71	77	NA	NA	NA	NA	0.60629	0.72646	5.88309	119	119	64	74	NA	NA	NA	NA	0.75598	0.01964	5.90749	361	360	108	173	1.368	1.073	1.744	0.011318	0.011007	0.014391
SLC37A1	54020_at	bulk	0.11007	7.31685	890	890	371	443	1.206	1.051	1.384	0.0078127	0.0077235	0.080794	0.077147	0.87579	7.6118	165	165	73	75	NA	NA	NA	NA	0.83236	0.14636	8.26397	119	119	67	71	NA	NA	NA	NA	0.91254	0.46153	7.69954	361	360	104	177	1.56	1.222	1.99	0.00035267	0.00031589	0.48546
GPR32	2854_at	bulk	0.53839	5.40583	890	890	398	416	1.032	0.899	1.184	0.65834	0.65822	0.85983	0.8594	0.30534	5.50744	165	165	75	73	NA	NA	NA	NA	0.38856	0.22561	5.49538	119	119	64	74	NA	NA	NA	NA	0.57804	0.41636	5.53531	362	359	127	154	1.103	0.87	1.398	0.41702	0.41675	0.37252
SLC52A2	79581_at	bulk	5.0846e-06	9.21203	890	890	379	435	1.174	1.023	1.349	0.022671	0.022532	0.15166	0.14839	0.76975	10.2355	165	165	70	78	NA	NA	NA	NA	0.98977	0.67224	10.4235	119	119	65	73	NA	NA	NA	NA	0.35709	0.71784	9.36512	361	360	130	151	1.067	0.841	1.354	0.59463	0.59452	0.60123
EYA2	2139_at	bulk	0.0029829	6.85657	890	890	392	422	1.278	1.113	1.467	0.00049158	0.00047464	0.013558	0.012395	0.50269	7.21408	165	165	76	72	NA	NA	NA	NA	0.85959	0.19098	6.86084	119	119	65	73	NA	NA	NA	NA	0.53591	0.74386	6.5	665	56	255	26	NA	NA	NA	NA	0.00047133	0.40554
CA1	759_at	bulk	0.73459	5.41075	890	890	409	405	1.005	0.876	1.153	0.94052	0.94048	0.97811	0.9781	0.40715	5.54226	165	165	78	70	NA	NA	NA	NA	0.4527	0.029994	5.45728	119	119	66	72	NA	NA	NA	NA	0.46518	0.38088	5.47684	361	360	113	168	1.403	1.104	1.784	0.0056396	0.0054209	0.61603
UPK2	7379_at	bulk	0.34262	6.5	1778	2	813	1	1.877	0.264	13.349	0.52919	0.52229	0.78412	0.77912	0.6936	5.62127	165	165	81	67	NA	NA	NA	NA	0.21563	0.686	5.71903	119	119	68	70	NA	NA	NA	NA	0.50305	0.84131	5.56727	361	360	114	167	1.338	1.051	1.703	0.018223	0.017792	0.60974
CCSER2	54462_at	bulk	0.47674	7.40658	890	890	389	425	1.111	0.967	1.276	0.13662	0.1364	0.41481	0.41139	0.85935	7.43162	166	164	75	73	NA	NA	NA	NA	0.70043	0.29717	7.15442	119	119	70	68	NA	NA	NA	NA	0.6095	0.28705	7.04778	361	360	106	175	1.513	1.188	1.927	0.00079655	0.00073086	0.41966
SGPP2	130367_at	bulk	0.43157	6.5	1748	32	797	17	1.231	0.761	1.992	0.39625	0.39542	0.68953	0.68722	0.70132	6.5	328	2	147	1	NA	NA	NA	NA	0.74273	0.24416	6.5	230	8	135	3	NA	NA	NA	NA	0.35843	0.49565	5.7324	361	360	120	161	1.36	1.072	1.726	0.011354	0.011028	0.12221
ABCF1	23_at	bulk	0.08734	6.90541	890	890	361	453	1.324	1.151	1.521	7.97e-05	7.5647e-05	0.004352	0.0036583	0.1894	7.34647	165	165	65	83	1.403	1.014	1.942	0.041203	0.040395	0.86723	7.23328	119	119	62	76	NA	NA	NA	NA	0.76283	0.66453	6.90701	361	360	111	170	1.54	1.209	1.962	0.00046786	0.00042475	0.17071
SCARA3	51435_at	bulk	0.56261	6.81442	890	890	440	374	0.757	0.66	0.869	7.8112e-05	7.417e-05	0.0043007	0.0035956	0.7525	7.42647	165	165	80	68	NA	NA	NA	NA	0.06821	0.71301	6.5	125	113	72	66	NA	NA	NA	NA	0.8432	0.42396	7.0398	361	360	143	138	0.793	0.625	1.006	0.05641	0.05588	0.05292
DIO2	1734_at	bulk	0.77725	7.44721	890	890	462	352	0.769	0.669	0.884	0.00021273	0.00020413	0.0081784	0.0071938	0.063082	7.60444	165	165	82	66	NA	NA	NA	NA	0.11248	0.71851	8.10295	119	119	65	73	NA	NA	NA	NA	0.036893	0.014331	7.94005	361	360	174	107	0.593	0.466	0.755	2.178e-05	1.7601e-05	0.51709
[truncated: 9,066 more rows]
[truncated: 10 more columns]

## Sheet: (C) Genes with significant TC-TAC interactions
entrez.id	hr.interaction	wald.pvalue.interaction	wald.qvalue.interaction	coxzph.pvalue.interaction
55661_at	0.68	0.0070608	0.0238776	0.024331
2275_at	0.6	0.00036085	0.0025313	0.18196
28998_at	1.4	0.010127	0.0317618	0.092971
[truncated: 493 more rows]
