# Supplementary material for: Landscape of transcriptomic interactions between breast cancer and its microenvironment
Source: Nat Commun. 2019 Jul 15;10:3116. doi: 10.1038/s41467-019-10929-z (PMC6629667; doi:10.1038/s41467-019-10929-z)
Supplement: Supplementary file 6 — Supplementary Data 4 [file 41467_2019_10929_MOESM6_ESM.xls]

## Sheet: (A) Mutated genes cis differential mRNA results
subtype	gene	bulk.logFC	bulk.adj.P.Val	tc.logFC	tc.adj.P.Val	tac.logFC	tac.adj.P.Val
Basal	TP53	-0.0298161	0.913122	-0.0191222	0.907942	0.483828	0.648369
Basal	MUC16	0.0697344	0.976633	-0.0021939	0.995726	0.36017	1
Basal	AHNAK2	0.0303852	0.987296	0.0488415	0.985677	-0.591446	0.99362
Basal	SYNE1	0.048376	0.977466	0.000530298	0.999487	0.078508	0.6985
Her2	TP53	0.0605392	0.610101	0.0320616	0.550958	0.505103	0.154173
Her2	PIK3CA	0.0455654	0.977431	0.0227155	0.963022	0.166756	0.999286
Her2	MUC16	0.130805	0.999181	0.030388	0.999883	0.529944	0.999326
LumA	PIK3CA	-0.0577956	0.054484	-0.0127002	0.0632998	-0.259947	0.0948476
LumA	GATA3	-0.593607	3.01382e-16	-0.133008	2.39987e-20	-3.64791	2.92278e-08
LumA	MUC16	0.0317342	0.992862	0.0121716	0.938748	-0.128081	0.996793
LumA	MAP3K1	-0.0245428	0.923506	-0.00557495	0.933628	0.149605	0.938497
LumA	AHNAK2	0.0152462	0.975505	0.000619083	0.998595	-0.10097	0.958101
LumA	KMT2C	-0.0882096	0.499081	-0.0145672	0.767394	-0.194355	0.817575
LumA	CDH1	2.08985	1.60279e-52	0.24065	1.39622e-13	7.35058	6.42798e-38
LumA	TP53	0.164783	0.00057141	0.0356312	0.00169746	1.02486	1.65239e-07
LumA	SYNE1	0.0195699	0.961338	0.00784211	0.916294	0.095362	0.986316
LumA	AHNAK	-0.0423773	0.999388	-0.0108842	0.999991	-0.145468	0.99106
LumA	CBFB	0.245401	0.000471436	0.0542111	9.5872e-05	0.948546	0.000459931
LumA	MLL2	0.02975	0.750455	-0.00462634	0.747935	0.0153466	0.986416
LumB	PIK3CA	-0.0738095	0.174881	-0.0238105	0.162896	-0.722763	0.0264094
LumB	TP53	0.107525	0.0536601	0.0232463	0.199998	1.17371	0.000402707
LumB	MUC16	-0.00656836	0.999476	0.00588544	0.994493	0.50475	0.734545
LumB	AHNAK2	-0.0489271	0.993472	-0.0143588	0.999183	0.0644665	0.984957
LumB	GATA3	-0.512451	0.0164227	-0.1252	0.0100528	-2.89196	0.194284
LumB	SYNE1	0.0720062	0.842646	0.0166784	0.959397	0.145548	0.998173
LumB	DNAH11	-0.0229995	0.999232	-0.00731397	0.993658	-0.0206625	0.977145
LumB	KMT2C	-0.0227569	0.990712	-0.00691195	0.997883	-0.305473	0.937077

## Sheet: (B) Gene ontology for TP53 mutations in HER2-enriched breast cancer
	signf	p-value	T	Q	Q&T	Q&T/Q	Q&T/T	term ID	t type	t group	t name	t depth	Q&T list
1	!	0.0344	4270	1952	503	0.258	0.118	GO:0048869	BP	13	cellular developmental process	1	TNMD,WNT16,FKBP4,SOX8,ASB4,CX3CL1,FARP2,CACNA2D2,CELSR3,FUZ,MRC2,SEMA3B,NCDN,FHL1,TIMP2,MYOM2,GPM6B,HDAC9,NEDD4L,PTCD2,LAMC3,NNAT,ARID4B,FOXC1,CYFIP2,PKP2,CAMK2B,SEZ6,ROPN1,KLF6,TNFRSF1A,RHOA,SYT1,ACSL4,ADGRF5,PLA2G10,NCK2,SPEG,TFRC,SREBF1,TP63,FERMT2,PTGS2,PICALM,FRYL,SART3,PAX2,TPD52,FGFR1,FBLN1,EDN1,ITM2A,CBFA2T2,RAB21,KAT6A,ULK2,RRN3,CETP,PTHLH,SULT2B1,NRCAM,ESR1,HNRNPC,RPGRIP1,PHGDH,EZR,DPYS…
1	!	0.0145	4088	1952	487	0.249	0.119	GO:0030154	BP	13	cell differentiation	2	TNMD,WNT16,FKBP4,SOX8,ASB4,CX3CL1,FARP2,CACNA2D2,CELSR3,FUZ,MRC2,SEMA3B,NCDN,FHL1,TIMP2,MYOM2,GPM6B,HDAC9,NEDD4L,PTCD2,LAMC3,NNAT,ARID4B,FOXC1,CYFIP2,PKP2,CAMK2B,SEZ6,ROPN1,KLF6,TNFRSF1A,RHOA,SYT1,ACSL4,ADGRF5,PLA2G10,NCK2,SPEG,TFRC,SREBF1,TP63,FERMT2,PTGS2,PICALM,FRYL,PAX2,TPD52,FGFR1,FBLN1,EDN1,ITM2A,CBFA2T2,RAB21,KAT6A,ULK2,RRN3,CETP,PTHLH,SULT2B1,NRCAM,ESR1,HNRNPC,RPGRIP1,PHGDH,EZR,DPYSL2,BLN…
1	!	0.0486	2040	1952	260	0.133	0.127	GO:0048468	BP	13	cell development	2	TNMD,FKBP4,SOX8,CX3CL1,FARP2,CACNA2D2,CELSR3,SEMA3B,NCDN,TIMP2,MYOM2,HDAC9,NEDD4L,PTCD2,LAMC3,ARID4B,FOXC1,CYFIP2,CAMK2B,SEZ6,ROPN1,TNFRSF1A,RHOA,SYT1,ACSL4,ADGRF5,PLA2G10,NCK2,TP63,FERMT2,PICALM,FRYL,PAX2,FGFR1,FBLN1,EDN1,CBFA2T2,RAB21,ULK2,RRN3,PTHLH,NRCAM,ESR1,RPGRIP1,PHGDH,EZR,DPYSL2,IFT74,SOX10,NFATC2,SGCG,SPG11,SFRP1,IKBKB,PPP2R1A,MAG,CAV2,HOXA5,SH3GL2,GATA3,CXCL12,ACTA2,DKK1,WNT3,RPS6KB1,S…
1	!	0.0342	87	1952	23	0.012	0.264	GO:0097756	BP	2	negative regulation of blood vessel diameter	1	TBXA2R,RHOA,PTGS2,EDN1,CHGA,AVP,CAV1,ACTA2,SLC6A4,ASIC2,HMGCR,EDN3,AVPR2,TRPM4,CRP,RAP1GDS1,GRIP2,HTR7,ADM,DRD5,FGB,LEP,KCNMB2
1	!	0.017	78	1952	22	0.011	0.282	GO:1900046	BP	3	regulation of hemostasis	1	TBXA2R,F7,EDN1,CAV1,SERPINE1,VTN,F3,SERPINC1,PLG,PLAU,PDGFRA,CD36,THBS1,SERPING1,USF1,PDPN,S100A9,KLKB1,FGB,ABAT,PROS1,TMPRSS6
1	!	0.017	78	1952	22	0.011	0.282	GO:0030193	BP	3	regulation of blood coagulation	1	TBXA2R,F7,EDN1,CAV1,SERPINE1,VTN,F3,SERPINC1,PLG,PLAU,PDGFRA,CD36,THBS1,SERPING1,USF1,PDPN,S100A9,KLKB1,FGB,ABAT,PROS1,TMPRSS6
1	!	0.000718	1926	1952	259	0.133	0.134	GO:0009888	BP	8	tissue development	1	TNMD,WNT16,SOX8,CELSR3,FUZ,DCN,MYOM2,GPM6B,HDAC9,PTCD2,ARID4B,FOXC1,PKP2,LAMC2,MYLK,TNFRSF1A,RHOA,TP63,PTGS2,PAX2,FGFR1,EDN1,CBFA2T2,PTHLH,SULT2B1,ESR1,PHGDH,EZR,SIRT1,IFT74,ITPK1,ZNF516,SGCG,RGCC,SFRP1,IKBKB,PIH1D1,DYRK1B,CAV2,CAV1,LFNG,HOXA5,SERPINE1,AGR2,GATA3,ACTA2,FBXL15,DKK1,KRT23,WNT3,KRT37,RPS6KB1,SLC9A3R1,VTN,RAPGEF2,PPARGC1A,CCND1,KRT18,MGP,IL17F,RBM24,SRF,HBEGF,HMGCR,STC2,ACVR2B,FOXP1,…
1	!	0.00335	1218	1952	173	0.089	0.142	GO:0060429	BP	8	epithelium development	2	TNMD,WNT16,SOX8,CELSR3,FUZ,ARID4B,FOXC1,PKP2,TNFRSF1A,RHOA,TP63,PAX2,FGFR1,EDN1,CBFA2T2,SULT2B1,ESR1,PHGDH,EZR,IFT74,ITPK1,SFRP1,IKBKB,PIH1D1,CAV1,LFNG,HOXA5,SERPINE1,AGR2,GATA3,ACTA2,DKK1,KRT23,WNT3,KRT37,SLC9A3R1,RAPGEF2,CCND1,KRT18,SRF,HBEGF,ACVR2B,FOXP1,EPB41L5,EPHA4,CNN3,PPL,LIAS,NEUROG3,SRSF6,SPDEF,CDKN1A,WNT1,SOX9,BMP2,KRT17,PODXL,HOXD13,FOXJ1,TRIM28,KIF3A,ROCK2,DSG3,DSC3,CLOCK,ANXA1,TBX3,…
1	!	0.000683	2598	1952	335	0.172	0.129	GO:0009653	BP	8	anatomical structure morphogenesis	1	TNMD,WNT16,HSPB6,SOX8,ASB4,CX3CL1,TBXA2R,CELSR3,FUZ,DCN,SEMA3B,FHL1,MYOM2,C6,HDAC9,NEDD4L,PTCD2,LAMC3,FOXC1,CYFIP2,PKP2,CAMK2B,MYLK,TNFRSF1A,RHOA,SYT1,ADGRF5,PLA2G10,XRCC1,TP63,FERMT2,PTGS2,PICALM,FRYL,SART3,PAX2,TPD52,FGFR1,FBLN1,EDN1,RAB21,ULK2,NRCAM,ESR1,RPGRIP1,TBX15,EZR,DPYSL2,SIRT1,SOX10,DDHD1,NFATC2,RGCC,CRISPLD2,SPG11,SFRP1,IKBKB,VRK3,DYRK1B,MAG,CAV1,LFNG,HOXA5,SERPINE1,AGR2,C5,SH3GL2,GAT…
1	!	0.0279	602	1952	94	0.048	0.156	GO:0048729	BP	8	tissue morphogenesis	2	WNT16,SOX8,CELSR3,FUZ,PTCD2,FOXC1,PKP2,MYLK,RHOA,TP63,PAX2,FGFR1,EDN1,ESR1,SFRP1,HOXA5,GATA3,ACTA2,DKK1,WNT3,SLC9A3R1,SRF,HBEGF,FOXP1,EPB41L5,EPHA4,LIAS,WNT1,SOX9,BMP2,KRT17,PODXL,HOXD13,TNNI3,TRIM28,KIF3A,TBX3,EPHA7,MDM2,SPRY2,SULF1,FGF2,LEF1,PDX1,ACVRL1,GREB1L,EPHA2,CYR61,OSR1,RSPO3,GPC3,ASTN2,ADM,DNAAF1,FZD7,WNT9B,LRP5,PDPN,ACTG2,TGFBR2,SPRY1,SOX17,STOX1,BTRC,FRS2,TMEM100,GREM1,NKX3-1,LUZP1,SO…
1	!	0.00387	490	1952	83	0.043	0.169	GO:0002009	BP	8	morphogenesis of an epithelium	3	WNT16,SOX8,CELSR3,FUZ,RHOA,TP63,PAX2,FGFR1,EDN1,ESR1,SFRP1,HOXA5,GATA3,DKK1,SLC9A3R1,SRF,HBEGF,FOXP1,EPB41L5,EPHA4,LIAS,WNT1,SOX9,BMP2,KRT17,PODXL,HOXD13,TRIM28,KIF3A,TBX3,EPHA7,SPRY2,SULF1,FGF2,LEF1,PDX1,ACVRL1,GREB1L,EPHA2,CYR61,OSR1,RSPO3,GPC3,ASTN2,ADM,DNAAF1,FZD7,WNT9B,LRP5,PDPN,TGFBR2,SPRY1,SOX17,STOX1,BTRC,FRS2,GREM1,NKX3-1,LUZP1,SOSTDC1,BCL2,MST1,BRSK2,SOX11,GRB2,AGTR2,SYNE4,SETD2,RGMA,HO…
1	!	0.0318	5321	1952	614	0.315	0.115	GO:0007275	BP	8	multicellular organism development	1	TNMD,WNT16,FKBP4,HSPB6,SOX8,ASB4,CX3CL1,FARP2,TBXA2R,CELSR3,FUZ,DCN,SEMA3B,NCDN,FHL1,APBA2,TIMP2,MYOM2,CYP46A1,C6,TG,GPM6B,HDAC9,NEDD4L,PTCD2,LAMC3,NNAT,ARID4B,HHAT,FOXC1,CYFIP2,PKP2,F7,LAMC2,CAMK2B,SEZ6,SPHK2,WDR18,MYLK,KLF6,TNFRSF1A,RHOA,ZFY,SYT1,ACSL4,ADGRF5,PLA2G10,NCK2,SPEG,TFRC,SREBF1,XRCC1,TP63,PTGS2,PICALM,FRYL,ACTB,SART3,PAX2,TPD52,LRCH4,FGFR1,FBLN1,EDN1,ITM2A,CBFA2T2,CIC,RAB21,KAT6A,ULK…
1	!	0.0417	4760	1952	554	0.284	0.116	GO:0048731	BP	8	system development	2	TNMD,WNT16,FKBP4,HSPB6,SOX8,ASB4,CX3CL1,FARP2,TBXA2R,CELSR3,FUZ,DCN,SEMA3B,NCDN,FHL1,APBA2,TIMP2,MYOM2,CYP46A1,C6,TG,GPM6B,HDAC9,NEDD4L,PTCD2,LAMC3,NNAT,ARID4B,FOXC1,CYFIP2,PKP2,F7,LAMC2,CAMK2B,SEZ6,SPHK2,MYLK,KLF6,TNFRSF1A,RHOA,SYT1,ACSL4,ADGRF5,PLA2G10,NCK2,SPEG,TFRC,SREBF1,XRCC1,TP63,PTGS2,PICALM,FRYL,ACTB,SART3,PAX2,TPD52,LRCH4,FGFR1,EDN1,ITM2A,CBFA2T2,CIC,RAB21,KAT6A,ULK2,RRN3,ADAMTS2,PTHLH,…
1	!	0.000634	317	1952	62	0.032	0.196	GO:0001655	BP	8	urogenital system development	3	FKBP4,SOX8,DCN,PTCD2,FOXC1,TP63,PAX2,FGFR1,ESR1,SFRP1,GATA3,ACTA2,UBE3A,ACVR2B,EPHA4,STK11,EGR1,WNT1,SOX9,BMP2,PPAT,PODXL,HOXD13,FOXJ1,ASS1,KIF3A,PDGFRA,ANXA1,EPHA7,SULF1,ARL3,RBP4,FGF2,GREB1L,OSR1,GPC3,ARID5B,PTPRO,ANGPT1,ADAMTS1,WNT9B,PYGO2,TIPARP,SPRY1,SOX17,FRS2,GREM1,NKX3-1,ZNF354A,UMOD,PDGFD,BCL2,SOX11,AGTR2,ROBO2,PBX1,IFT140,FAT4,MME,SERPINB5,FOXD1,HOXB7
1	!	0.00671	281	1952	54	0.028	0.192	GO:0072001	BP	8	renal system development	3	SOX8,DCN,PTCD2,FOXC1,TP63,PAX2,FGFR1,SFRP1,GATA3,ACTA2,ACVR2B,EPHA4,EGR1,WNT1,SOX9,BMP2,PPAT,PODXL,FOXJ1,ASS1,KIF3A,PDGFRA,EPHA7,SULF1,ARL3,RBP4,FGF2,GREB1L,OSR1,GPC3,ARID5B,PTPRO,ANGPT1,ADAMTS1,WNT9B,PYGO2,TIPARP,SPRY1,SOX17,GREM1,NKX3-1,ZNF354A,UMOD,PDGFD,BCL2,SOX11,AGTR2,ROBO2,PBX1,IFT140,FAT4,MME,FOXD1,HOXB7
1	!	0.00513	196	1952	42	0.022	0.214	GO:0001763	BP	8	morphogenesis of a branching structure	1	SOX8,TP63,PAX2,FGFR1,EDN1,ESR1,SFRP1,HOXA5,SRF,WNT1,SOX9,BMP2,HOXD13,TBX3,EPHA7,SPRY2,SULF1,FGF2,LEF1,GREB1L,EPHA2,RSPO3,GPC3,ADM,WNT9B,LRP5,TGFBR2,SPRY1,BTRC,FRS2,GREM1,NKX3-1,BCL2,GRB2,AGTR2,SETD2,SOCS3,PBX1,FAT4,ETV5,FOXD1,HOXB7
1	!	0.00534	183	1952	40	0.02	0.219	GO:0061138	BP	8	morphogenesis of a branching epithelium	2	SOX8,TP63,PAX2,FGFR1,EDN1,ESR1,SFRP1,HOXA5,SRF,WNT1,SOX9,BMP2,HOXD13,TBX3,SPRY2,SULF1,FGF2,LEF1,GREB1L,EPHA2,RSPO3,GPC3,ADM,WNT9B,LRP5,TGFBR2,SPRY1,BTRC,FRS2,GREM1,NKX3-1,BCL2,GRB2,AGTR2,SOCS3,PBX1,FAT4,ETV5,FOXD1,HOXB7
1	!	0.002	3428	1952	423	0.217	0.123	GO:0048513	BP	8	animal organ development	1	WNT16,FKBP4,SOX8,FARP2,CELSR3,FUZ,DCN,FHL1,MYOM2,TG,GPM6B,HDAC9,PTCD2,LAMC3,NNAT,ARID4B,FOXC1,PKP2,F7,SEZ6,SPHK2,MYLK,KLF6,TNFRSF1A,RHOA,SYT1,ADGRF5,SPEG,TFRC,SREBF1,XRCC1,TP63,PTGS2,PICALM,ACTB,SART3,PAX2,TPD52,FGFR1,EDN1,ITM2A,CIC,KAT6A,ADAMTS2,PTHLH,ESR1,RPGRIP1,TBX15,PHGDH,DPYSL2,BLNK,SIRT1,IFT74,DHRS2,NFATC2,ZNF516,CHRDL1,SGCG,RGCC,CRISPLD2,SFRP1,LYL1,DYRK1B,NAPA,DBP,ARMC6,DFNA5,CAV2,CAV1,LF…
1	!	0.00601	969	1952	142	0.073	0.147	GO:0009887	BP	8	animal organ morphogenesis	2	WNT16,SOX8,CELSR3,FUZ,DCN,FHL1,PTCD2,FOXC1,PKP2,MYLK,RHOA,TP63,PAX2,FGFR1,EDN1,ESR1,RPGRIP1,TBX15,SFRP1,CAV1,LFNG,HOXA5,SERPINE1,GATA3,ACTA2,DKK1,HOXB6,SLC6A4,CCL2,SLC9A3R1,MGP,SOBP,SRF,ACVR2B,EFEMP1,FHL2,CTGF,HOXB8,HOXB3,SRSF6,WNT1,SOX9,BMP2,HOXD13,NRL,FOXJ1,TNNI3,GAMT,KIF3A,PDGFRA,TBX3,EMX1,MDM2,SPRY2,CHAD,PIM1,SULF1,MMP20,RBP4,NAB1,FGF2,LEF1,COL2A1,PDX1,ACVRL1,GREB1L,EPHA2,CYR61,LHX9,OSR1,RSPO…
1	!	0.0216	263	1952	50	0.026	0.19	GO:0001822	BP	8	kidney development	2	SOX8,DCN,PTCD2,FOXC1,PAX2,FGFR1,SFRP1,GATA3,ACTA2,ACVR2B,EPHA4,EGR1,WNT1,SOX9,BMP2,PPAT,PODXL,FOXJ1,ASS1,KIF3A,PDGFRA,EPHA7,SULF1,ARL3,FGF2,GREB1L,OSR1,GPC3,ARID5B,PTPRO,ANGPT1,ADAMTS1,WNT9B,PYGO2,TIPARP,SPRY1,GREM1,NKX3-1,ZNF354A,UMOD,PDGFD,BCL2,SOX11,AGTR2,ROBO2,PBX1,FAT4,MME,FOXD1,HOXB7
1	!	0.0395	4483	1952	525	0.269	0.117	GO:0018130	BP	5	heterocycle biosynthetic process	1	LIG3,SOX8,ZNF263,CX3CL1,ZNF207,DCN,RNF14,COX15,YAF2,MRE11A,HDAC9,NEDD4L,NRIP2,ARID4B,FOXC1,PHF21B,SFSWAP,FECH,KLF6,TNFRSF1A,RHOA,ZFY,ACSL4,NUCKS1,PLA2G10,NCK2,SREBF1,TP63,PTGS2,PICALM,ZNF532,FRYL,PAX2,FGFR1,EDN1,CBFA2T2,CIC,KAT6A,ZNF324,ZNF416,ZNF446,ZNF264,RRN3,SIRT4,ESR1,HNRNPC,TOX4,TBX15,EZR,NANS,SIRT1,IFT74,MZF1,POLRMT,SOX10,PLTP,SLA2,NFATC2,ZNF516,CHRDL1,SUV39H1,RGCC,NME3,HAS3,ZNF500,SGK3,SF…
1	!	0.0353	163	1952	35	0.018	0.215	GO:0048017	BP	7	inositol lipid-mediated signaling	1	WNT16,DCN,RHOA,PLD1,FGFR1,EDN1,EZR,SIRT1,GPR143,GATA3,RPS6KB1,SLC9A3R1,PTPN6,UBE3A,FLT3,SOX9,PDGFRA,PIK3C2G,IGF1R,HAX1,GSN,ANGPT1,KIT,PLXNB1,GPER1,NKX3-1,PDGFD,RASGRP1,LEP,IRS2,ENTPD5,PEAR1,ZP3,RELN,PIP4K2B
1	!	0.0155	4627	1952	544	0.279	0.118	GO:1901362	BP	14	organic cyclic compound biosynthetic process	1	LIG3,SOX8,ZNF263,CX3CL1,ZNF207,DCN,RNF14,COX15,YAF2,MRE11A,CYP46A1,HDAC9,NEDD4L,NRIP2,ARID4B,FOXC1,PHF21B,SFSWAP,FECH,KLF6,TNFRSF1A,RHOA,ZFY,ACSL4,NUCKS1,PLA2G10,NCK2,SREBF1,TP63,PTGS2,PICALM,ZNF532,FRYL,PAX2,FGFR1,EDN1,CBFA2T2,CIC,RDH8,KAT6A,ZNF324,ZNF416,ZNF446,ZNF264,RRN3,SIRT4,ESR1,HNRNPC,TOX4,TBX15,EZR,NANS,SIRT1,IFT74,MZF1,HSD3B7,POLRMT,SOX10,PLTP,SLA2,NFATC2,ZNF516,CHRDL1,SUV39H1,RGCC,NME3…
1	!	0.0315	385	1952	66	0.034	0.171	GO:0043062	BP	16	extracellular structure organization	1	DCN,TIMP2,GPM6B,LAMC3,FOXC1,LAMC2,TNFRSF1A,FBLN1,ADAMTS2,CETP,PLTP,LAMA1,RGCC,HAS3,CRISPLD2,SERPINE1,ECM2,VTN,APOA4,LAMA4,CTGF,TEX14,FMOD,PLG,RECK,LRP1,SOX9,NCAN,RAMP2,CD36,LCP1,SULF1,MMP7,MMP20,THBS1,FGF2,COL2A1,FBLN5,CYR61,DPT,ADAMTSL4,MMP3,ADAMTS5,ABCG1,PDPN,FBLN2,ADAMTS9,EGFLAM,KLKB1,JAM3,MFAP4,GREM1,KLK2,PDCD6IP,FGB,LPL,FLRT2,OLFML2A,TMPRSS6,COL14A1,LAMA2,LAMB3,MFAP5,PRSS1,SERPINB5,PRSS2
1	!	0.0361	4489	1952	526	0.269	0.117	GO:0019438	BP	15	aromatic compound biosynthetic process	1	LIG3,SOX8,ZNF263,CX3CL1,ZNF207,DCN,RNF14,COX15,YAF2,MRE11A,HDAC9,NEDD4L,NRIP2,ARID4B,FOXC1,PHF21B,SFSWAP,FECH,KLF6,TNFRSF1A,RHOA,ZFY,ACSL4,NUCKS1,PLA2G10,NCK2,SREBF1,TP63,PTGS2,PICALM,ZNF532,FRYL,PAX2,FGFR1,EDN1,CBFA2T2,CIC,KAT6A,ZNF324,ZNF416,ZNF446,ZNF264,RRN3,SIRT4,ESR1,HNRNPC,TOX4,TBX15,EZR,NANS,SIRT1,IFT74,MZF1,POLRMT,SOX10,SLA2,NFATC2,ZNF516,CHRDL1,SUV39H1,RGCC,NME3,HAS3,ZNF500,SGK3,SFRP1,I…
1	!	0.00804	3955	1952	475	0.243	0.12	GO:0051252	BP	11	regulation of RNA metabolic process	1	SOX8,ZNF263,CX3CL1,ZNF207,DCN,RNF14,YAF2,HDAC9,NEDD4L,PTCD2,NRIP2,ARID4B,FOXC1,PHF21B,SFSWAP,KLF6,TNFRSF1A,RHOA,ZFY,NUCKS1,PLA2G10,NCK2,SREBF1,TP63,PICALM,ZNF532,FRYL,PAX2,EXOSC5,FGFR1,EDN1,CBFA2T2,CIC,KAT6A,ZNF324,ZNF416,ZNF446,ZNF264,RRN3,RBM22,SIRT4,ESR1,HNRNPC,TOX4,TBX15,EZR,SIRT1,IFT74,MZF1,SOX10,SLA2,NFATC2,ZNF516,CHRDL1,SUV39H1,RGCC,HAS3,ZNF500,SGK3,SFRP1,IKBKB,SNRP70,PIH1D1,LYL1,ZNF419,DY…
1	!	0.0125	3905	1952	468	0.24	0.12	GO:0032774	BP	11	RNA biosynthetic process	1	SOX8,ZNF263,CX3CL1,ZNF207,DCN,RNF14,YAF2,HDAC9,NEDD4L,NRIP2,ARID4B,FOXC1,PHF21B,SFSWAP,KLF6,TNFRSF1A,RHOA,ZFY,NUCKS1,PLA2G10,NCK2,SREBF1,TP63,PICALM,ZNF532,FRYL,PAX2,FGFR1,EDN1,CBFA2T2,CIC,KAT6A,ZNF324,ZNF416,ZNF446,ZNF264,RRN3,SIRT4,ESR1,TOX4,TBX15,EZR,SIRT1,IFT74,MZF1,POLRMT,SOX10,SLA2,NFATC2,ZNF516,CHRDL1,SUV39H1,RGCC,HAS3,ZNF500,SGK3,SFRP1,IKBKB,PIH1D1,LYL1,ZNF419,DYRK1B,POLR2I,HNRNPUL1,CARD8…
1	!	0.0177	3889	1952	465	0.238	0.12	GO:0097659	BP	11	nucleic acid-templated transcription	2	SOX8,ZNF263,CX3CL1,ZNF207,DCN,RNF14,YAF2,HDAC9,NEDD4L,NRIP2,ARID4B,FOXC1,PHF21B,SFSWAP,KLF6,TNFRSF1A,RHOA,ZFY,NUCKS1,PLA2G10,NCK2,SREBF1,TP63,PICALM,ZNF532,FRYL,PAX2,FGFR1,EDN1,CBFA2T2,CIC,KAT6A,ZNF324,ZNF416,ZNF446,ZNF264,RRN3,SIRT4,ESR1,TOX4,TBX15,EZR,SIRT1,IFT74,MZF1,POLRMT,SOX10,SLA2,NFATC2,ZNF516,CHRDL1,SUV39H1,RGCC,HAS3,ZNF500,SGK3,SFRP1,IKBKB,PIH1D1,LYL1,ZNF419,DYRK1B,POLR2I,HNRNPUL1,CARD8…
1	!	0.00473	3751	1952	455	0.233	0.121	GO:2001141	BP	11	regulation of RNA biosynthetic process	2	SOX8,ZNF263,CX3CL1,ZNF207,DCN,RNF14,YAF2,HDAC9,NEDD4L,NRIP2,ARID4B,FOXC1,PHF21B,SFSWAP,KLF6,TNFRSF1A,RHOA,ZFY,NUCKS1,PLA2G10,NCK2,SREBF1,TP63,PICALM,ZNF532,FRYL,PAX2,FGFR1,EDN1,CBFA2T2,CIC,KAT6A,ZNF324,ZNF416,ZNF446,ZNF264,RRN3,SIRT4,ESR1,TOX4,TBX15,EZR,SIRT1,IFT74,MZF1,SOX10,SLA2,NFATC2,ZNF516,CHRDL1,SUV39H1,RGCC,HAS3,ZNF500,SGK3,SFRP1,IKBKB,PIH1D1,LYL1,ZNF419,DYRK1B,HNRNPUL1,CARD8,ZNF175,DBP,PP…
1	!	0.0037	3743	1952	455	0.233	0.122	GO:1903506	BP	11	regulation of nucleic acid-templated transcription	3	SOX8,ZNF263,CX3CL1,ZNF207,DCN,RNF14,YAF2,HDAC9,NEDD4L,NRIP2,ARID4B,FOXC1,PHF21B,SFSWAP,KLF6,TNFRSF1A,RHOA,ZFY,NUCKS1,PLA2G10,NCK2,SREBF1,TP63,PICALM,ZNF532,FRYL,PAX2,FGFR1,EDN1,CBFA2T2,CIC,KAT6A,ZNF324,ZNF416,ZNF446,ZNF264,RRN3,SIRT4,ESR1,TOX4,TBX15,EZR,SIRT1,IFT74,MZF1,SOX10,SLA2,NFATC2,ZNF516,CHRDL1,SUV39H1,RGCC,HAS3,ZNF500,SGK3,SFRP1,IKBKB,PIH1D1,LYL1,ZNF419,DYRK1B,HNRNPUL1,CARD8,ZNF175,DBP,PP…
1	!	0.0241	3872	1952	462	0.237	0.119	GO:0006351	BP	11	transcription, DNA-templated	1	SOX8,ZNF263,CX3CL1,ZNF207,DCN,RNF14,YAF2,HDAC9,NEDD4L,NRIP2,ARID4B,FOXC1,PHF21B,SFSWAP,KLF6,TNFRSF1A,RHOA,ZFY,NUCKS1,PLA2G10,NCK2,SREBF1,TP63,PICALM,ZNF532,FRYL,PAX2,FGFR1,EDN1,CBFA2T2,CIC,KAT6A,ZNF324,ZNF416,ZNF446,ZNF264,RRN3,SIRT4,ESR1,TOX4,TBX15,EZR,SIRT1,IFT74,MZF1,POLRMT,SOX10,SLA2,NFATC2,ZNF516,CHRDL1,SUV39H1,RGCC,HAS3,ZNF500,SGK3,SFRP1,IKBKB,PIH1D1,LYL1,ZNF419,DYRK1B,POLR2I,HNRNPUL1,CARD8…
1	!	0.000437	2775	1952	356	0.182	0.128	GO:0006366	BP	11	transcription by RNA polymerase II	2	SOX8,ZNF263,CX3CL1,DCN,RNF14,HDAC9,NEDD4L,ARID4B,FOXC1,KLF6,TNFRSF1A,RHOA,ZFY,NUCKS1,NCK2,SREBF1,TP63,ZNF532,PAX2,FGFR1,EDN1,CBFA2T2,CIC,ZNF324,ZNF416,ZNF446,ZNF264,ESR1,TOX4,TBX15,EZR,SIRT1,IFT74,MZF1,SOX10,SLA2,NFATC2,ZNF516,CHRDL1,SUV39H1,RGCC,ZNF500,SFRP1,IKBKB,LYL1,ZNF419,POLR2I,ZNF175,DBP,ZNF574,TFEC,CAV1,HOXA5,EVX1,SERPINE1,TLE4,AKNA,CREB3,GATA3,FBXL15,DKK1,EBF3,RECQL5,CAMTA2,HOXB6,SUPT6H,…
1	!	0.00429	3720	1952	452	0.232	0.122	GO:0006355	BP	11	regulation of transcription, DNA-templated	2	SOX8,ZNF263,CX3CL1,ZNF207,DCN,RNF14,YAF2,HDAC9,NEDD4L,NRIP2,ARID4B,FOXC1,PHF21B,SFSWAP,KLF6,TNFRSF1A,RHOA,ZFY,NUCKS1,PLA2G10,NCK2,SREBF1,TP63,PICALM,ZNF532,FRYL,PAX2,FGFR1,EDN1,CBFA2T2,CIC,KAT6A,ZNF324,ZNF416,ZNF446,ZNF264,RRN3,SIRT4,ESR1,TOX4,TBX15,EZR,SIRT1,IFT74,MZF1,SOX10,SLA2,NFATC2,ZNF516,CHRDL1,SUV39H1,RGCC,HAS3,ZNF500,SGK3,SFRP1,IKBKB,PIH1D1,LYL1,ZNF419,DYRK1B,HNRNPUL1,CARD8,ZNF175,DBP,PP…
1	!	9.12e-05	2628	1952	344	0.176	0.131	GO:0006357	BP	11	regulation of transcription by RNA polymerase II	3	SOX8,ZNF263,CX3CL1,DCN,RNF14,HDAC9,NEDD4L,ARID4B,FOXC1,KLF6,TNFRSF1A,RHOA,ZFY,NUCKS1,NCK2,SREBF1,TP63,ZNF532,PAX2,FGFR1,EDN1,CBFA2T2,CIC,ZNF324,ZNF416,ZNF446,ZNF264,ESR1,TOX4,TBX15,EZR,SIRT1,IFT74,MZF1,SOX10,SLA2,NFATC2,ZNF516,CHRDL1,SUV39H1,RGCC,ZNF500,SFRP1,IKBKB,LYL1,ZNF419,ZNF175,DBP,ZNF574,TFEC,CAV1,HOXA5,EVX1,SERPINE1,TLE4,AKNA,CREB3,GATA3,FBXL15,DKK1,EBF3,RECQL5,CAMTA2,HOXB6,SUPT6H,PPARGC1…
1	!	0.0106	99	1952	26	0.013	0.263	GO:0033559	BP	1	unsaturated fatty acid metabolic process	1	TNFRSF1A,PLA2G10,PTGS2,EDN1,PIBF1,SIRT1,AVP,FAAH,SSTR4,ANXA1,PLAA,CYP2C9,CYP2C8,AKR1C2,GLYATL2,ACOX1,FAAH2,CYP2C19,CYP2S1,ALOXE3,ZADH2,CYP4F8,CYP2A13,ELOVL2,ABHD16A,DECR2
1	!	0.0222	249	1952	48	0.025	0.193	GO:0062023	CC	6	collagen-containing extracellular matrix	1	DCN,TIMP2,LAMC3,LAMC2,FBLN1,ADAMTS2,LAMA1,SFRP1,SERPINE1,ECM2,VTN,APOA4,MGP,LAMA4,EFEMP1,F3,FMOD,SLPI,MATN2,TINAG,THBS1,COL2A1,FBLN5,MFGE8,DPT,ECM1,ADAMTSL4,GPC3,DST,SPARCL1,ADAMTS1,ADAMTS5,S100A9,FBLN2,ADAMTS9,CLEC3B,EGFLAM,FREM1,MFAP4,NAV2,PODN,MXRA7,BCAM,COL14A1,LAMA2,LAMB3,MFAP5,GDF10
1	!	0.029	17510	1952	1806	0.925	0.103	GO:0003674	MF	17	molecular_function	1	TNMD,RAD52,WNT16,LASP1,FKBP4,HSPB6,ZMYND10,LIG3,SPPL2B,SOX8,ASB4,GDE1,ZNF263,CX3CL1,FARP2,GGCT,TBXA2R,TRAPPC6A,CACNA2D2,BAIAP3,CELSR3,ZNF207,PHF7,FUZ,FMO1,MRC2,SLC6A7,LARS2,DCN,SEMA3B,CLDN11,RNF14,HEBP1,COX15,YAF2,XYLT2,NCDN,MRE11A,SLC7A9,FHL1,ZNF839,ERP44,RABEP1,APBA2,EFCAB1,DEPDC1B,TIMP2,MYOM2,CYP46A1,C6,STAU2,PQLC2,CDH10,CAPG,TG,GPM6B,MAGEC2,HDAC9,EPN3,NEDD4L,PTCD2,SLC4A8,LAMC3,NRIP2,PHPT1,ARI…
1	!	0.000242	2059	1952	277	0.142	0.135	GO:0140110	MF	17	transcription regulator activity	2	SOX8,ZNF263,ZNF207,RNF14,YAF2,HDAC9,ARID4B,FOXC1,PHF21B,KLF6,ZFY,NUCKS1,SREBF1,TP63,ZNF532,PAX2,CBFA2T2,CIC,KAT6A,ZNF324,ZNF416,ZNF446,ZNF264,RRN3,ESR1,TOX4,TBX15,SIRT1,MZF1,SOX10,NFATC2,ZNF516,ZNF500,LYL1,ZNF419,DYRK1B,ZNF175,DBP,ZNF574,TFEC,HOXA2,HOXA5,EVX1,TLE4,AKNA,CREB3,GATA3,EBF3,CAMTA2,HOXB6,SUPT6H,PPARGC1A,CCND1,PRDM4,CNOT2,NCOA7,SRF,BRD8,UBE3A,FOXP1,SMYD1,FHL2,CEBPZ,EPAS1,ARID3A,SFPQ,GON…
1	!	2.12e-05	1758	1952	248	0.127	0.141	GO:0003700	MF	17	DNA-binding transcription factor activity	3	SOX8,ZNF263,ZNF207,ARID4B,FOXC1,KLF6,ZFY,NUCKS1,SREBF1,TP63,ZNF532,PAX2,CBFA2T2,CIC,ZNF324,ZNF416,ZNF446,ZNF264,ESR1,TOX4,TBX15,SIRT1,MZF1,SOX10,NFATC2,ZNF516,ZNF500,LYL1,ZNF419,ZNF175,DBP,ZNF574,TFEC,HOXA2,HOXA5,EVX1,TLE4,AKNA,CREB3,GATA3,EBF3,CAMTA2,HOXB6,SUPT6H,PRDM4,SRF,BRD8,FOXP1,CEBPZ,EPAS1,ARID3A,SFPQ,GON4L,ZNF541,PLAGL1,ZBTB45,DNMT3A,HOXB8,HOXB3,EGR1,ZFP30,ZNF211,NEUROG3,EGR2,NEUROD4,IKZF…
1	!	4.03e-06	1626	1952	236	0.121	0.145	GO:0000981	MF	17	DNA-binding transcription factor activity, RNA polymerase II-specific	4	SOX8,ZNF263,ARID4B,FOXC1,KLF6,ZFY,NUCKS1,SREBF1,TP63,ZNF532,PAX2,CIC,ZNF324,ZNF416,ZNF446,ZNF264,ESR1,TOX4,TBX15,SIRT1,MZF1,SOX10,NFATC2,ZNF516,ZNF500,LYL1,ZNF419,ZNF175,DBP,ZNF574,TFEC,HOXA2,HOXA5,EVX1,TLE4,AKNA,CREB3,GATA3,EBF3,CAMTA2,HOXB6,PRDM4,SRF,BRD8,FOXP1,CEBPZ,EPAS1,ARID3A,SFPQ,GON4L,ZNF541,PLAGL1,ZBTB45,DNMT3A,HOXB8,HOXB3,EGR1,ZFP30,ZNF211,NEUROG3,EGR2,NEUROD4,IKZF4,SPDEF,SOX9,IRF3,ZNF3…
1	!	0.0234	11522	1952	1243	0.637	0.108	GO:0005515	MF	9	protein binding	1	TNMD,RAD52,WNT16,LASP1,FKBP4,HSPB6,ZMYND10,LIG3,SPPL2B,SOX8,ASB4,ZNF263,CX3CL1,FARP2,GGCT,TBXA2R,TRAPPC6A,BAIAP3,CELSR3,ZNF207,PHF7,FUZ,FMO1,MRC2,DCN,SEMA3B,CLDN11,RNF14,YAF2,NCDN,MRE11A,SLC7A9,FHL1,ERP44,RABEP1,APBA2,TIMP2,MYOM2,C6,STAU2,CAPG,TG,MAGEC2,HDAC9,EPN3,NEDD4L,NRIP2,PHPT1,ARID4B,FOXC1,CYFIP2,MRPL43,ITIH4,PHF21B,PKP2,F7,CAMK2B,CROCC,SFSWAP,APPBP2,SPHK2,ISOC2,WDR18,ROPN1,MYLK,GSTO2,FECH,…
1	!	0.0153	6165	1952	705	0.361	0.114	GO:0043167	MF	12	ion binding	1	LASP1,FKBP4,ZMYND10,LIG3,GDE1,ZNF263,CACNA2D2,BAIAP3,CELSR3,ZNF207,PHF7,FMO1,LARS2,RNF14,YAF2,XYLT2,MRE11A,FHL1,ZNF839,EFCAB1,TIMP2,CYP46A1,CDH10,HDAC9,HHAT,ITIH1,PHF21B,F7,LAMC2,CAMK2B,SPHK2,MYLK,FECH,KLF6,RHOA,DHX8,ZFY,SYT1,ATP2B3,ACSL4,PYGM,ADAM7,PLA2G10,SPEG,TP63,FERMT2,PTGS2,PICALM,ATP2A3,ZNF532,ACTB,PLD1,TUBA3D,TPD52,FGFR1,FBLN1,CBFA2T2,UBE2D4,SCGN,RAB21,KAT6A,ULK2,ZNF324,ZNF416,ZNF446,ZNF2…
1	!	0.000525	4229	1952	514	0.263	0.122	GO:0043169	MF	12	cation binding	2	LASP1,ZMYND10,LIG3,GDE1,ZNF263,CACNA2D2,BAIAP3,CELSR3,ZNF207,PHF7,RNF14,YAF2,XYLT2,MRE11A,FHL1,ZNF839,EFCAB1,TIMP2,CYP46A1,CDH10,HDAC9,ITIH1,PHF21B,F7,MYLK,FECH,KLF6,ZFY,SYT1,ATP2B3,ADAM7,PLA2G10,TP63,PTGS2,ATP2A3,ZNF532,TPD52,FBLN1,CBFA2T2,SCGN,KAT6A,ZNF324,ZNF416,ZNF446,ZNF264,FAT2,RBM22,ADAMTS2,CETP,CPXM1,SIRT4,GMIP,CD209,ESR1,SIRT1,ERMP1,MAST3,MZF1,MARCH2,APOBEC3H,PVALB,ZC3H7B,DDHD1,TIMM9,ITP…
1	!	0.000319	4139	1952	506	0.259	0.122	GO:0046872	MF	12	metal ion binding	3	LASP1,ZMYND10,LIG3,GDE1,ZNF263,CACNA2D2,BAIAP3,CELSR3,ZNF207,PHF7,RNF14,YAF2,XYLT2,MRE11A,FHL1,ZNF839,EFCAB1,TIMP2,CYP46A1,CDH10,HDAC9,ITIH1,PHF21B,F7,MYLK,FECH,KLF6,ZFY,SYT1,ATP2B3,ADAM7,PLA2G10,TP63,PTGS2,ATP2A3,ZNF532,TPD52,FBLN1,CBFA2T2,SCGN,KAT6A,ZNF324,ZNF416,ZNF446,ZNF264,FAT2,RBM22,ADAMTS2,CPXM1,SIRT4,GMIP,CD209,ESR1,SIRT1,ERMP1,MAST3,MZF1,MARCH2,APOBEC3H,PVALB,ZC3H7B,DDHD1,TIMM9,ITPK1,KI…
1	!	0.00477	2488	1952	317	0.162	0.127	GO:0003677	MF	4	DNA binding	1	RAD52,LIG3,SOX8,ZNF263,ZNF207,MRE11A,ARID4B,FOXC1,PHF21B,KLF6,ZFY,NUCKS1,SREBF1,XRCC1,TP63,ZNF532,ACTB,PAX2,CIC,KAT6A,ZNF324,ZNF416,ZNF446,ZNF264,RRN3,CERS4,ESR1,HNRNPC,TOX4,TBX15,SIRT1,MZF1,POLRMT,SOX10,NFATC2,ZNF516,SUV39H1,ZNF500,PIH1D1,LYL1,ZNF419,ZNF175,DBP,ZNF574,TFEC,HOXA2,HOXA5,EVX1,IMPDH1,AKNA,CREB3,GATA3,EBF3,RECQL5,CAMTA2,HOXB6,LUC7L3,SUPT6H,PPARGC1A,RNF141,PRDM4,MCM3,SRF,HEMK1,FOXP1,R…
1	!	0.0234	2551	1586	332	0.209	0.13	MIRNA:hsa-miR-335-5p	mir	10	hsa-miR-335-5p	1	ASB4,CELSR3,SEMA3B,NCDN,SLC7A9,FHL1,SLC4A8,NRIP2,ITIH1,SLC2A3,SYT1,PYGM,ADGRF5,PLA2G10,ST6GALNAC1,SLC12A3,SEL1L,SREBF1,PTGS2,CACNG4,ARHGEF1,CXCL2,ULK2,NKAIN1,C20ORF194,TBX15,MLN,ERMP1,HSD3B7,RASL10A,PLTP,SLA2,AVP,PXMP4,OPN1LW,RGCC,CRISPLD2,FAM189A1,SFRP1,IKBKB,ADAM2,LYL1,TBC1D17,DYRK1B,CNTD2,TJP3,ZNF175,PLEKHA4,LILRB5,HOXA2,LFNG,AGR2,TLE4,ARHGAP21,MAP3K8,DKK1,RNF43,WNT3,SLC6A4,CACNG1,SLC16A6,SLC9…

## Sheet: (C) Gene ontology for TP53 mutations in luminal A breast cancer
	signf	p-value	T	Q	Q&T	Q&T/Q	Q&T/T	term ID	t type	t group	t name	t depth	Q&T list
1	!	0.0203	2673	1198	217	0.181	0.081	GO:0051641	BP	118	cellular localization	1	DVL2,ITGA3,LAMP2,AP2B1,PAFAH1B1,SEC62,STARD3NL,MKS1,MIPEP,IFT88,PARP3,AP2S1,GEMIN8,CC2D2A,NEDD4L,SDCCAG8,ACAA1,CDH3,APPBP2,ATP2C2,YBX1,FGF10,SREBF1,GTSE1,STXBP2,PCM1,RAPGEF3,RABL2B,GSK3B,FTL,AURKA,HAUS4,SORBS1,CARD10,GZMB,ATP6V1D,DNAJC5,HM13,TM9SF4,FAM83D,CDK16,SYTL4,CLN5,NUP93,CLUAP1,GGA2,SPG11,LAPTM4B,LEPROTL1,CCNE1,RPL18A,WASL,ARHGAP21,CASC3,CDK5RAP3,KAT2A,SUPT6H,RAB34,TBC1D9,GLRB,CPT1A,C2CD5,…
1	!	0.033	15950	1198	1034	0.863	0.065	GO:0009987	BP	71	cellular process	1	DPM1,ICA1,RBM5,POLDIP2,ZMYND10,HCCS,DVL2,SLC25A5,DHX33,PDK2,ITGA3,ZFX,LAMP2,TMEM132A,AP2B1,SPATA20,GGCT,CCDC124,PAFAH1B1,E2F2,ST3GAL1,SEC62,PAX7,IYD,POMT2,UQCRC1,STARD3NL,MKS1,BRCA1,SEMA3B,EXTL3,CALCOCO1,HEBP1,SERPINB1,ABCC2,GCLM,DEPDC1,KCNG1,MIPEP,RABEP1,IFT88,NSUN2,PNKP,PHF23,PARP3,AP2S1,ZIC2,GEMIN8,XK,CC2D2A,NEDD4L,ARHGEF5,SDCCAG8,HHAT,PUM2,IL17RB,PIGV,ACAA1,CDH3,TAF2,GNAI3,MAP2K4,GSTO2,ME1,YB…
1	!	0.0182	722	1198	75	0.063	0.104	GO:0007017	BP	71	microtubule-based process	2	ZMYND10,PAFAH1B1,BRCA1,IFT88,PARP3,CC2D2A,SDCCAG8,FGF10,GTSE1,PCM1,RABL2B,GSK3B,KLHL42,AURKA,TPX2,HAUS4,EFHC1,CLUAP1,SPG11,SPAG1,ARHGEF10,ARHGAP21,KAT2A,FBXO5,NME5,KIF20A,CENPA,CDC20,STMN1,C11ORF60,WDR35,DNAH7,IFT43,KIF18A,STIL,TEKT3,DLGAP5,RHOT1,WDR60,AUNIP,TUBA4A,MYO5C,TUBGCP2,MYH10,ESPL1,BBS4,KIF2C,SNAPIN,CHEK1,CABYR,DNAAF1,WDR19,C21ORF59,RACGAP1,CCNF,CLASP2,NDEL1,PLK1,CCDC103,DYNLRB2,CNTROB,P…
1	!	0.0108	311	1198	41	0.034	0.132	GO:0007059	BP	71	chromosome segregation	2	SLC25A5,BRCA1,PHF23,PUM2,TRIP13,SMC1B,REC8,FAM83D,NAA10,OIP5,CCNE1,PAPD7,MAD2L2,CDC20,SLF2,KIF18A,ZWINT,BECN1,DLGAP5,CDCA8,ESPL1,SETDB2,KIF2C,POGZ,CIAO1,CDCA5,TLK2,PMF1,RACGAP1,MAD2L1,PTTG1,CENPN,NDEL1,FAM96B,PLK1,CDT1,MIS12,UBE2C,RCC1,SYCP1,CENPW
1	!	0.00897	1766	1198	155	0.129	0.088	GO:0007049	BP	71	cell cycle	2	POLDIP2,CCDC124,PAFAH1B1,E2F2,BRCA1,NSUN2,PHF23,PARP3,SDCCAG8,TAF2,GNAI3,MAP2K4,FGF10,TRIP13,MCM2,LLGL2,GTSE1,SMC1B,PCM1,RAD54L,KLHL42,AURKA,TPX2,ORC6,HAUS4,PHGDH,EFHC1,MISP,SEPT3,CDKN3,LGMN,REC8,FAM83D,SUV39H1,NAA10,OIP5,TRIM35,ARHGEF10,MCM4,CCNE1,WASL,GATA3,UBE2S,RPS6KB1,CDK5RAP3,RNF167,KAT2A,DUSP3,CCND1,FOXM1,CDCA3,PRKAB1,TPD52L1,FBXO5,SMOC2,PAPD7,KIF20A,CCNG1,STEAP3,CENPA,SPTBN1,MAD2L2,CDC20,…
1	!	5.48e-05	946	1198	102	0.085	0.108	GO:0000278	BP	71	mitotic cell cycle	3	POLDIP2,PAFAH1B1,BRCA1,PHF23,PARP3,SDCCAG8,TAF2,MAP2K4,FGF10,TRIP13,MCM2,GTSE1,PCM1,AURKA,TPX2,ORC6,HAUS4,EFHC1,CDKN3,LGMN,NAA10,TRIM35,ARHGEF10,MCM4,CCNE1,UBE2S,RPS6KB1,CDK5RAP3,DUSP3,CCND1,FOXM1,TPD52L1,FBXO5,SMOC2,PAPD7,KIF20A,CENPA,SPTBN1,MAD2L2,CDC20,STMN1,SLF2,KIF18A,ZWINT,STIL,CKS2,CDKN1A,BECN1,DLGAP5,PIN1,TUBA4A,TUBGCP2,MYH10,CDCA8,ESPL1,NEK3,SETDB2,BBS4,TICRR,TOM1L1,TP53,KIF2C,POGZ,SKP2,…
1	!	0.00023	776	1198	86	0.072	0.111	GO:1903047	BP	71	mitotic cell cycle process	4	PAFAH1B1,BRCA1,PHF23,PARP3,SDCCAG8,TAF2,FGF10,TRIP13,MCM2,GTSE1,PCM1,AURKA,TPX2,ORC6,HAUS4,EFHC1,CDKN3,NAA10,ARHGEF10,MCM4,CCNE1,UBE2S,RPS6KB1,CDK5RAP3,CCND1,FOXM1,TPD52L1,FBXO5,PAPD7,KIF20A,CENPA,SPTBN1,MAD2L2,CDC20,STMN1,SLF2,KIF18A,ZWINT,STIL,CKS2,CDKN1A,BECN1,DLGAP5,PIN1,TUBA4A,TUBGCP2,MYH10,CDCA8,ESPL1,BBS4,TICRR,TOM1L1,TP53,KIF2C,POGZ,SKP2,CDCA5,CAMK2G,CHEK1,XPC,CCNB2,CDC25C,RACGAP1,CLASP2,…
1	!	0.00144	591	1198	68	0.057	0.115	GO:0051301	BP	71	cell division	2	CCDC124,PAFAH1B1,NSUN2,GNAI3,YBX1,LLGL2,KLHL42,AURKA,TPX2,ORC6,HAUS4,EFHC1,MISP,SEPT3,FAM83D,OIP5,CCNE1,WASL,UBE2S,CCND1,CDCA3,FBXO5,KIF20A,CCNG1,CENPA,SPTBN1,MAD2L2,CDC20,STMN1,SENP5,ZWINT,CKS2,BECN1,PIN1,MYH10,CDCA8,ESPL1,NEK3,SETDB2,FGF5,FGF2,BBS4,KIF2C,POGZ,CDCA5,CCNB2,CDC25C,PMF1,RACGAP1,CCNF,CLASP2,MAD2L1,PTTG1,CDCA7L,PLK1,CDT1,MIS12,CNTROB,PDCD6IP,CDK1,UBE2C,RCC1,SEPT9,SAPCD2,SYCP1,ZNF830,…
1	!	0.000105	11679	1198	806	0.673	0.069	GO:0008152	BP	71	metabolic process	1	DPM1,RBM5,POLDIP2,HCCS,DVL2,DHX33,PDK2,ITGA3,ZFX,LAMP2,TMEM132A,AP2B1,GGCT,ARSD,PAFAH1B1,E2F2,ST3GAL1,PAX7,IYD,POMT2,UQCRC1,STARD3NL,BRCA1,EXTL3,CALCOCO1,SERPINB1,ABCC2,GCLM,DEPDC1,MIPEP,IFT88,NSUN2,PNKP,PHF23,PARP3,AP2S1,ZIC2,GEMIN8,NEDD4L,ARHGEF5,HHAT,PUM2,PIGV,ACAA1,CDH3,TAF2,GNAI3,MAP2K4,GSTO2,ME1,YBX1,MTFR1,DHX8,COASY,FTSJ1,PITX1,ADAM7,FGF10,ZXDC,ST6GALNAC2,TESK2,TRIP13,CYBRD1,TFRC,SREBF1,TR…
1	!	0.0185	10718	1198	732	0.611	0.068	GO:0044238	BP	71	primary metabolic process	2	DPM1,RBM5,HCCS,DVL2,DHX33,PDK2,ITGA3,ZFX,LAMP2,TMEM132A,AP2B1,PAFAH1B1,E2F2,ST3GAL1,PAX7,IYD,POMT2,UQCRC1,STARD3NL,BRCA1,EXTL3,CALCOCO1,SERPINB1,GCLM,DEPDC1,MIPEP,NSUN2,PNKP,PHF23,PARP3,AP2S1,ZIC2,GEMIN8,NEDD4L,ARHGEF5,HHAT,PUM2,PIGV,ACAA1,TAF2,GNAI3,MAP2K4,GSTO2,ME1,YBX1,DHX8,COASY,FTSJ1,PITX1,ADAM7,FGF10,ZXDC,ST6GALNAC2,TESK2,TRIP13,TFRC,SREBF1,TRNT1,ACADVL,XRCC1,MCM2,SMARCE1,XAB2,RAPGEF3,CIC,F…
1	!	0.00555	1987	1198	172	0.144	0.087	GO:0044281	BP	71	small molecule metabolic process	2	DPM1,PDK2,ST3GAL1,IYD,UQCRC1,BRCA1,ABCC2,GCLM,PNKP,ACAA1,GNAI3,GSTO2,ME1,COASY,SREBF1,ACADVL,FDFT1,GSK3B,MGST2,AARS,PHGDH,SORBS1,ACOT7,TECR,SLC7A4,SLC25A1,GSTZ1,LGMN,TRIB3,SLC35A2,SLC25A15,SLC7A5,EARS2,QPRT,IMPAD1,SQLE,IMPDH1,SPOCK2,GALK1,ENO3,SLC25A11,KAT2A,ALDOC,CPT1A,COQ5,LTA4H,ACAD10,PRKAB1,GUCA1B,NME5,NNT,HGD,RBP1,ABHD14B,PLCH1,SNX17,HDLBP,SLC25A12,DARS,SPR,NT5C1A,FAAH,ALDH6A1,COQ6,EPHX2,TWI…
1	!	0.00756	11181	1198	763	0.637	0.068	GO:0071704	BP	71	organic substance metabolic process	2	DPM1,RBM5,HCCS,DVL2,DHX33,PDK2,ITGA3,ZFX,LAMP2,TMEM132A,AP2B1,GGCT,PAFAH1B1,E2F2,ST3GAL1,PAX7,IYD,POMT2,UQCRC1,STARD3NL,BRCA1,EXTL3,CALCOCO1,SERPINB1,ABCC2,GCLM,DEPDC1,MIPEP,NSUN2,PNKP,PHF23,PARP3,AP2S1,ZIC2,GEMIN8,NEDD4L,ARHGEF5,HHAT,PUM2,PIGV,ACAA1,CDH3,TAF2,GNAI3,MAP2K4,GSTO2,ME1,YBX1,DHX8,COASY,FTSJ1,PITX1,ADAM7,FGF10,ZXDC,ST6GALNAC2,TESK2,TRIP13,TFRC,SREBF1,TRNT1,ACADVL,XRCC1,MCM2,SMARCE1,XA…
1	!	0.00017	10713	1198	747	0.624	0.07	GO:0044237	BP	71	cellular metabolic process	2	DPM1,RBM5,POLDIP2,HCCS,DVL2,DHX33,PDK2,ITGA3,ZFX,LAMP2,TMEM132A,AP2B1,GGCT,PAFAH1B1,E2F2,ST3GAL1,PAX7,IYD,POMT2,UQCRC1,STARD3NL,BRCA1,EXTL3,CALCOCO1,SERPINB1,ABCC2,GCLM,DEPDC1,MIPEP,IFT88,NSUN2,PNKP,PHF23,PARP3,AP2S1,ZIC2,GEMIN8,NEDD4L,ARHGEF5,HHAT,PUM2,PIGV,ACAA1,CDH3,TAF2,GNAI3,MAP2K4,GSTO2,ME1,YBX1,MTFR1,DHX8,COASY,FTSJ1,PITX1,FGF10,ZXDC,ST6GALNAC2,TESK2,TRIP13,TFRC,SREBF1,TRNT1,ACADVL,XRCC1,M…
1	!	0.000348	6297	1198	470	0.392	0.075	GO:0071840	BP	71	cellular component organization or biogenesis	1	RBM5,POLDIP2,ZMYND10,HCCS,DVL2,SLC25A5,DHX33,ITGA3,LAMP2,AP2B1,GGCT,PAFAH1B1,PAX7,STARD3NL,MKS1,BRCA1,SEMA3B,EXTL3,GCLM,KCNG1,MIPEP,RABEP1,IFT88,PNKP,PHF23,PARP3,AP2S1,GEMIN8,XK,CC2D2A,NEDD4L,ARHGEF5,SDCCAG8,PUM2,IL17RB,ACAA1,CDH3,TAF2,GNAI3,ME1,MTFR1,FGF10,TESK2,TRIP13,EPN2,TFRC,SREBF1,XRCC1,MCM2,SMARCE1,NTN4,XAB2,SPAG6,SMC1B,PCM1,RAPGEF3,RABL2B,GSK3B,KAT6A,ULK2,TDRD3,RAD54L,TRIP6,ATXN7L3,PSMC5,…
1	!	0.00113	6120	1198	455	0.38	0.074	GO:0016043	BP	71	cellular component organization	2	RBM5,POLDIP2,ZMYND10,HCCS,DVL2,SLC25A5,DHX33,ITGA3,LAMP2,AP2B1,GGCT,PAFAH1B1,PAX7,STARD3NL,MKS1,BRCA1,SEMA3B,EXTL3,GCLM,KCNG1,MIPEP,RABEP1,IFT88,PNKP,PHF23,PARP3,AP2S1,GEMIN8,XK,CC2D2A,NEDD4L,ARHGEF5,SDCCAG8,PUM2,IL17RB,ACAA1,CDH3,TAF2,GNAI3,ME1,MTFR1,FGF10,TESK2,TRIP13,EPN2,TFRC,SREBF1,XRCC1,MCM2,SMARCE1,NTN4,XAB2,SPAG6,SMC1B,PCM1,RAPGEF3,RABL2B,GSK3B,KAT6A,ULK2,TDRD3,RAD54L,TRIP6,ATXN7L3,PSMC5,…
1	!	3.16e-05	3710	1198	305	0.255	0.082	GO:0006996	BP	71	organelle organization	3	POLDIP2,ZMYND10,SLC25A5,GGCT,PAFAH1B1,PAX7,MKS1,BRCA1,GCLM,MIPEP,IFT88,PNKP,PHF23,PARP3,CC2D2A,ARHGEF5,SDCCAG8,PUM2,ACAA1,GNAI3,MTFR1,FGF10,TESK2,TRIP13,SREBF1,XRCC1,MCM2,SMARCE1,SMC1B,PCM1,RAPGEF3,RABL2B,GSK3B,KAT6A,TDRD3,RAD54L,ATXN7L3,AURKA,DNMT3B,TPX2,HAUS4,SORBS1,EFHC1,CIRBP,POLRMT,GZMB,ATP6V1D,REC8,SUV39H1,NAA10,SYTL4,CLN5,NUP93,CLUAP1,KAT8,GABPB1,SPG11,OIP5,LAPTM4B,SPAG1,ARHGEF10,MCM4,PEX1…
1	!	0.0197	444	1198	52	0.043	0.117	GO:0048285	BP	71	organelle fission	4	PHF23,MTFR1,TRIP13,AURKA,TPX2,REC8,NAA10,ARHGEF10,PEX11G,CCNE1,UBE2S,FBXO5,PAPD7,MAD2L2,CDC20,SLF2,KIF18A,ZWINT,CKS2,BECN1,DLGAP5,PIN1,TUBGCP2,PEX11B,CDCA8,ESPL1,TOM1L1,KIF2C,POGZ,CDCA5,CHEK1,MX1,CDC25C,RACGAP1,PEX19,CLASP2,MAD2L1,PTTG1,NDEL1,PLK1,CDT1,MIS12,MTBP,UBE2C,CNTD1,CD28,RCC1,MX2,HSF1,MAPT,RAD54B,SYCP1
1	!	0.00177	259	1198	38	0.032	0.147	GO:0140014	BP	71	mitotic nuclear division	1	PHF23,TRIP13,AURKA,TPX2,NAA10,ARHGEF10,UBE2S,FBXO5,PAPD7,MAD2L2,CDC20,SLF2,KIF18A,ZWINT,BECN1,DLGAP5,PIN1,TUBGCP2,CDCA8,ESPL1,TOM1L1,KIF2C,POGZ,CDCA5,CHEK1,CDC25C,RACGAP1,CLASP2,MAD2L1,PTTG1,NDEL1,PLK1,CDT1,MIS12,MTBP,UBE2C,CD28,RCC1
1	!	0.000624	5095	1198	390	0.326	0.077	GO:0032991	CC	100	protein-containing complex	1	DPM1,RBM5,SLC25A5,DHX33,PDK2,ITGA3,AP2B1,PAFAH1B1,E2F2,UQCRC1,MKS1,BRCA1,GCLM,DEPDC1,KCNG1,RABEP1,IFT88,NSUN2,AP2S1,GEMIN8,CC2D2A,ARHGEF5,PUM2,PIGV,APPBP2,TAF2,GNAI3,YBX1,DHX8,PITX1,EPN2,TFRC,SREBF1,XRCC1,MCM2,SMARCE1,XAB2,STXBP2,SMC1B,PCM1,CIC,SESN1,GSK3B,KAT6A,TDRD3,RAD54L,TRIP6,FTL,PIGS,ATXN7L3,PSMC5,KLHL42,AURKA,PDRG1,ORC6,HAUS4,SORBS1,CIRBP,IGFALS,POLRMT,CARD10,ATP6V1D,PIGH,DICER1,ZC3H14,KIA…
1	!	6.02e-15	13288	1198	948	0.791	0.071	GO:0043226	CC	83	organelle	1	DPM1,ICA1,RBM5,POLDIP2,ZMYND10,HCCS,DVL2,SLC25A5,DHX33,PDK2,ITGA3,ZFX,LAMP2,TMEM132A,AP2B1,GGCT,ARSD,CCDC124,PAFAH1B1,E2F2,ST3GAL1,SEC62,PAX7,IYD,POMT2,UQCRC1,STARD3NL,PHF7,MKS1,BRCA1,SEMA3B,EXTL3,CALCOCO1,HEBP1,SERPINB1,DEPDC1,MIPEP,RABEP1,IFT88,NSUN2,PNKP,PHF23,PARP3,AP2S1,ZIC2,GEMIN8,CC2D2A,NEDD4L,ARHGEF5,SDCCAG8,HHAT,PUM2,PIGV,ACAA1,APPBP2,ATP2C2,TAF2,GNAI3,MAP2K4,GSTO2,ME1,YBX1,MTFR1,DHX8,CO…
1	!	1.26e-05	4131	1198	336	0.28	0.081	GO:0043228	CC	83	non-membrane-bounded organelle	2	POLDIP2,ZMYND10,SLC25A5,DHX33,ZFX,CCDC124,PAFAH1B1,MKS1,BRCA1,CALCOCO1,IFT88,NSUN2,PNKP,PARP3,CC2D2A,ARHGEF5,SDCCAG8,PUM2,APPBP2,GNAI3,YBX1,PITX1,ACADVL,XRCC1,MCM2,SMARCE1,GTSE1,SPAG6,SMC1B,PCM1,RAPGEF3,RABL2B,SESN1,GSK3B,KAT6A,TRIP6,KLHL42,AURKA,TPX2,YPEL3,ORC6,HAUS4,SORBS1,EFHC1,CIRBP,MISP,POLRMT,SEPT3,ATP6V1D,ZC3H14,REC8,TRIB3,FAM83D,SUV39H1,NAA10,CDK16,SYTL4,CLUAP1,KAT8,GABPB1,SPG11,OIP5,POP1…
1	!	6.41e-13	12266	1198	883	0.737	0.072	GO:0043227	CC	83	membrane-bounded organelle	2	DPM1,ICA1,RBM5,POLDIP2,HCCS,DVL2,SLC25A5,DHX33,PDK2,ITGA3,ZFX,LAMP2,TMEM132A,AP2B1,GGCT,ARSD,PAFAH1B1,E2F2,ST3GAL1,SEC62,PAX7,IYD,POMT2,UQCRC1,STARD3NL,PHF7,BRCA1,SEMA3B,EXTL3,CALCOCO1,HEBP1,SERPINB1,DEPDC1,MIPEP,RABEP1,NSUN2,PNKP,PHF23,PARP3,AP2S1,ZIC2,GEMIN8,NEDD4L,ARHGEF5,HHAT,PUM2,PIGV,ACAA1,APPBP2,ATP2C2,TAF2,GNAI3,MAP2K4,GSTO2,ME1,YBX1,MTFR1,DHX8,COASY,PITX1,FGF10,ZXDC,ST6GALNAC2,TESK2,TRIP…
1	!	0.00035	16822	1198	1091	0.911	0.065	GO:0005623	CC	83	cell	1	DPM1,ICA1,RBM5,POLDIP2,ZMYND10,HCCS,DVL2,SLC25A5,DHX33,PDK2,ITGA3,ZFX,LAMP2,TMEM132A,AP2B1,GGCT,ARSD,CCDC124,PAFAH1B1,E2F2,ST3GAL1,SEC62,PAX7,IYD,POMT2,UQCRC1,STARD3NL,PHF7,MKS1,BRCA1,SEMA3B,EXTL3,CALCOCO1,HEBP1,SERPINB1,ABCC2,GCLM,DEPDC1,KCNG1,MIPEP,RABEP1,IFT88,NSUN2,PNKP,PHF23,PARP3,AP2S1,ZIC2,GEMIN8,XK,CC2D2A,NEDD4L,ARHGEF5,SDCCAG8,HHAT,PUM2,IL17RB,PIGV,ACAA1,CDH3,APPBP2,SLC6A16,CA11,ATP2C2,T…
1	!	2.62e-08	5205	1198	423	0.353	0.081	GO:0031974	CC	83	membrane-enclosed lumen	1	RBM5,POLDIP2,DVL2,SLC25A5,DHX33,PDK2,ZFX,LAMP2,TMEM132A,ARSD,E2F2,IYD,PHF7,BRCA1,CALCOCO1,SERPINB1,MIPEP,NSUN2,PNKP,PHF23,ZIC2,GEMIN8,NEDD4L,ARHGEF5,ACAA1,TAF2,GNAI3,YBX1,DHX8,COASY,PITX1,TESK2,SREBF1,TRNT1,ACADVL,XRCC1,MCM2,SMARCE1,GTSE1,XAB2,SMC1B,CIC,SESN1,PGR,GSK3B,KAT6A,TDRD3,RAD54L,FTL,ATXN7L3,PSMC5,AURKA,PIR,DNMT3B,TPX2,YPEL3,ORC6,SORBS1,ACOT7,CIRBP,IGFALS,POLRMT,GSTZ1,LGMN,ZC3H14,KIAA0391…
1	!	0.000716	16791	1198	1088	0.908	0.065	GO:0044464	CC	83	cell part	1	DPM1,ICA1,RBM5,POLDIP2,ZMYND10,HCCS,DVL2,SLC25A5,DHX33,PDK2,ITGA3,ZFX,LAMP2,TMEM132A,AP2B1,GGCT,ARSD,CCDC124,PAFAH1B1,E2F2,ST3GAL1,SEC62,PAX7,IYD,POMT2,UQCRC1,STARD3NL,PHF7,MKS1,BRCA1,SEMA3B,EXTL3,CALCOCO1,HEBP1,SERPINB1,ABCC2,GCLM,DEPDC1,KCNG1,MIPEP,RABEP1,IFT88,NSUN2,PNKP,PHF23,PARP3,AP2S1,ZIC2,GEMIN8,XK,CC2D2A,NEDD4L,ARHGEF5,SDCCAG8,HHAT,PUM2,IL17RB,PIGV,ACAA1,CDH3,APPBP2,SLC6A16,CA11,ATP2C2,T…
1	!	4.44e-17	14606	1198	1025	0.856	0.07	GO:0005622	CC	83	intracellular	2	DPM1,ICA1,RBM5,POLDIP2,ZMYND10,HCCS,DVL2,SLC25A5,DHX33,PDK2,ITGA3,ZFX,LAMP2,TMEM132A,AP2B1,GGCT,ARSD,CCDC124,PAFAH1B1,E2F2,ST3GAL1,SEC62,PAX7,IYD,POMT2,UQCRC1,STARD3NL,PHF7,MKS1,BRCA1,SEMA3B,EXTL3,CALCOCO1,HEBP1,SERPINB1,GCLM,DEPDC1,MIPEP,RABEP1,IFT88,NSUN2,PNKP,PHF23,PARP3,AP2S1,ZIC2,GEMIN8,CC2D2A,NEDD4L,ARHGEF5,SDCCAG8,HHAT,PUM2,IL17RB,PIGV,ACAA1,CDH3,APPBP2,SLC6A16,ATP2C2,TAF2,GNAI3,MAP2K4,GST…
1	!	3.18e-17	14266	1198	1008	0.841	0.071	GO:0044424	CC	83	intracellular part	3	DPM1,ICA1,RBM5,POLDIP2,ZMYND10,HCCS,DVL2,SLC25A5,DHX33,PDK2,ITGA3,ZFX,LAMP2,TMEM132A,AP2B1,GGCT,ARSD,CCDC124,PAFAH1B1,E2F2,ST3GAL1,SEC62,PAX7,IYD,POMT2,UQCRC1,STARD3NL,PHF7,MKS1,BRCA1,SEMA3B,EXTL3,CALCOCO1,HEBP1,SERPINB1,GCLM,DEPDC1,MIPEP,RABEP1,IFT88,NSUN2,PNKP,PHF23,PARP3,AP2S1,ZIC2,GEMIN8,CC2D2A,NEDD4L,ARHGEF5,SDCCAG8,HHAT,PUM2,IL17RB,PIGV,ACAA1,CDH3,APPBP2,ATP2C2,TAF2,GNAI3,MAP2K4,GSTO2,ME1,Y…
1	!	1.37e-09	11390	1198	817	0.682	0.072	GO:0005737	CC	83	cytoplasm	4	DPM1,ICA1,POLDIP2,ZMYND10,HCCS,DVL2,SLC25A5,DHX33,PDK2,ITGA3,LAMP2,TMEM132A,AP2B1,GGCT,ARSD,CCDC124,PAFAH1B1,ST3GAL1,SEC62,IYD,POMT2,UQCRC1,STARD3NL,PHF7,MKS1,BRCA1,SEMA3B,EXTL3,CALCOCO1,HEBP1,SERPINB1,GCLM,MIPEP,RABEP1,IFT88,NSUN2,PNKP,PHF23,PARP3,AP2S1,ZIC2,GEMIN8,CC2D2A,NEDD4L,ARHGEF5,SDCCAG8,HHAT,PUM2,IL17RB,PIGV,ACAA1,CDH3,APPBP2,ATP2C2,GNAI3,MAP2K4,GSTO2,ME1,YBX1,MTFR1,DHX8,COASY,FTSJ1,PITX…
1	!	1.65e-10	9521	1198	710	0.593	0.075	GO:0044444	CC	83	cytoplasmic part	5	DPM1,ICA1,POLDIP2,ZMYND10,HCCS,DVL2,SLC25A5,DHX33,PDK2,ITGA3,LAMP2,TMEM132A,AP2B1,GGCT,ARSD,CCDC124,PAFAH1B1,ST3GAL1,SEC62,IYD,POMT2,UQCRC1,STARD3NL,PHF7,MKS1,BRCA1,SEMA3B,EXTL3,CALCOCO1,SERPINB1,GCLM,MIPEP,RABEP1,IFT88,NSUN2,PNKP,PARP3,AP2S1,GEMIN8,CC2D2A,NEDD4L,ARHGEF5,SDCCAG8,HHAT,PUM2,PIGV,ACAA1,APPBP2,ATP2C2,GNAI3,MAP2K4,GSTO2,ME1,YBX1,MTFR1,COASY,FTSJ1,ST6GALNAC2,CYBRD1,EPN2,TFRC,SREBF1,TRN…
1	!	1.52e-06	5004	1198	400	0.334	0.08	GO:0005829	CC	83	cytosol	6	ICA1,DVL2,DHX33,PDK2,AP2B1,GGCT,CCDC124,PAFAH1B1,SEC62,UQCRC1,STARD3NL,PHF7,MKS1,CALCOCO1,GCLM,AP2S1,GEMIN8,CC2D2A,NEDD4L,ARHGEF5,SDCCAG8,PUM2,ACAA1,MAP2K4,GSTO2,ME1,YBX1,MTFR1,COASY,FTSJ1,EPN2,SREBF1,ACADVL,LLGL2,GSDMB,GTSE1,STXBP2,SMC1B,PCM1,SESN1,PGR,GSK3B,KAT6A,TDRD3,TRIP6,FTL,PSMC5,KLHL42,AURKA,PIR,TPX2,AARS,RAPGEF4,HAUS4,PHGDH,DHPS,SORBS1,ACOT7,GZMB,CDKN3,ATP6V1D,GSTZ1,DICER1,TRIB3,ANKRD12,…
1	!	7.23e-14	12497	1198	900	0.751	0.072	GO:0043229	CC	83	intracellular organelle	4	DPM1,ICA1,RBM5,POLDIP2,ZMYND10,HCCS,DVL2,SLC25A5,DHX33,PDK2,ZFX,LAMP2,TMEM132A,AP2B1,ARSD,CCDC124,PAFAH1B1,E2F2,ST3GAL1,SEC62,PAX7,IYD,POMT2,UQCRC1,STARD3NL,PHF7,MKS1,BRCA1,SEMA3B,EXTL3,CALCOCO1,SERPINB1,DEPDC1,MIPEP,RABEP1,IFT88,NSUN2,PNKP,PHF23,PARP3,AP2S1,ZIC2,GEMIN8,CC2D2A,NEDD4L,ARHGEF5,SDCCAG8,HHAT,PUM2,PIGV,ACAA1,APPBP2,ATP2C2,TAF2,GNAI3,MAP2K4,ME1,YBX1,MTFR1,DHX8,COASY,PITX1,FGF10,ZXDC,ST…
1	!	1.26e-05	4131	1198	336	0.28	0.081	GO:0043232	CC	83	intracellular non-membrane-bounded organelle	5	POLDIP2,ZMYND10,SLC25A5,DHX33,ZFX,CCDC124,PAFAH1B1,MKS1,BRCA1,CALCOCO1,IFT88,NSUN2,PNKP,PARP3,CC2D2A,ARHGEF5,SDCCAG8,PUM2,APPBP2,GNAI3,YBX1,PITX1,ACADVL,XRCC1,MCM2,SMARCE1,GTSE1,SPAG6,SMC1B,PCM1,RAPGEF3,RABL2B,SESN1,GSK3B,KAT6A,TRIP6,KLHL42,AURKA,TPX2,YPEL3,ORC6,HAUS4,SORBS1,EFHC1,CIRBP,MISP,POLRMT,SEPT3,ATP6V1D,ZC3H14,REC8,TRIB3,FAM83D,SUV39H1,NAA10,CDK16,SYTL4,CLUAP1,KAT8,GABPB1,SPG11,OIP5,POP1…
1	!	1.33e-12	10736	1198	793	0.662	0.074	GO:0043231	CC	83	intracellular membrane-bounded organelle	5	DPM1,ICA1,RBM5,POLDIP2,HCCS,DVL2,SLC25A5,DHX33,PDK2,ZFX,LAMP2,TMEM132A,AP2B1,ARSD,PAFAH1B1,E2F2,ST3GAL1,SEC62,PAX7,IYD,POMT2,UQCRC1,STARD3NL,PHF7,BRCA1,SEMA3B,EXTL3,CALCOCO1,DEPDC1,MIPEP,RABEP1,NSUN2,PNKP,PHF23,PARP3,AP2S1,ZIC2,GEMIN8,NEDD4L,ARHGEF5,HHAT,PUM2,PIGV,ACAA1,APPBP2,ATP2C2,TAF2,GNAI3,MAP2K4,ME1,YBX1,MTFR1,DHX8,COASY,PITX1,FGF10,ZXDC,ST6GALNAC2,TESK2,TRIP13,CYBRD1,EPN2,SREBF1,TRNT1,ACAD…
1	!	0.0131	7234	1198	518	0.432	0.072	GO:0005634	CC	83	nucleus	6	DPM1,RBM5,POLDIP2,DVL2,SLC25A5,DHX33,PDK2,ZFX,PAFAH1B1,E2F2,PAX7,IYD,PHF7,BRCA1,CALCOCO1,DEPDC1,NSUN2,PNKP,PHF23,PARP3,ZIC2,GEMIN8,NEDD4L,ARHGEF5,PUM2,APPBP2,TAF2,GNAI3,MAP2K4,YBX1,DHX8,COASY,PITX1,FGF10,ZXDC,TESK2,TRIP13,SREBF1,TRNT1,ACADVL,XRCC1,MCM2,SMARCE1,GTSE1,XAB2,SPAG6,SMC1B,PCM1,CIC,SESN1,EXD2,PGR,GSK3B,KAT6A,TDRD3,ZNF446,MGST2,RAD54L,TRIP6,ATXN7L3,PSMC5,AURKA,PIR,DNMT3B,TPX2,YPEL3,SPAG7…
1	!	0.00298	1583	1198	144	0.12	0.091	GO:0005739	CC	83	mitochondrion	6	POLDIP2,HCCS,SLC25A5,PDK2,UQCRC1,MIPEP,PNKP,ME1,MTFR1,COASY,TRNT1,ACADVL,SLC25A43,KIAA0141,PGR,GSK3B,ACOT7,POLRMT,SLC25A1,GZMB,GSTZ1,KIAA0391,DNAJC5,SLC25A15,EARS2,CASP14,RPS6KB1,SLC25A11,AKAP10,MRPL27,CPT1A,COQ5,ACAD10,BRD8,NNT,MRPS30,MRPS27,MPV17,SLC25A12,ALDH6A1,COQ6,IFIT3,ENY2,MTIF3,SLC25A35,CHCHD5,ALKBH7,CLPP,BECN1,IFI6,DLGAP5,RHOT1,PIN1,UQCR11,ECSIT,RTN4IP1,STARD3,DHX30,ERAL1,STARD13,MRPS36…
1	!	1.07e-17	9254	1198	726	0.606	0.078	GO:0044422	CC	83	organelle part	1	DPM1,ICA1,RBM5,POLDIP2,ZMYND10,HCCS,DVL2,SLC25A5,DHX33,PDK2,ZFX,LAMP2,TMEM132A,AP2B1,ARSD,CCDC124,PAFAH1B1,E2F2,ST3GAL1,SEC62,IYD,POMT2,UQCRC1,STARD3NL,PHF7,MKS1,BRCA1,EXTL3,CALCOCO1,SERPINB1,MIPEP,RABEP1,IFT88,NSUN2,PNKP,PHF23,PARP3,AP2S1,ZIC2,GEMIN8,CC2D2A,NEDD4L,ARHGEF5,SDCCAG8,HHAT,PUM2,PIGV,ACAA1,APPBP2,ATP2C2,TAF2,GNAI3,YBX1,DHX8,COASY,PITX1,ST6GALNAC2,TESK2,CYBRD1,EPN2,TFRC,SREBF1,TRNT1,AC…
1	!	2.62e-08	5205	1198	423	0.353	0.081	GO:0043233	CC	83	organelle lumen	2	RBM5,POLDIP2,DVL2,SLC25A5,DHX33,PDK2,ZFX,LAMP2,TMEM132A,ARSD,E2F2,IYD,PHF7,BRCA1,CALCOCO1,SERPINB1,MIPEP,NSUN2,PNKP,PHF23,ZIC2,GEMIN8,NEDD4L,ARHGEF5,ACAA1,TAF2,GNAI3,YBX1,DHX8,COASY,PITX1,TESK2,SREBF1,TRNT1,ACADVL,XRCC1,MCM2,SMARCE1,GTSE1,XAB2,SMC1B,CIC,SESN1,PGR,GSK3B,KAT6A,TDRD3,RAD54L,FTL,ATXN7L3,PSMC5,AURKA,PIR,DNMT3B,TPX2,YPEL3,ORC6,SORBS1,ACOT7,CIRBP,IGFALS,POLRMT,GSTZ1,LGMN,ZC3H14,KIAA0391…
1	!	2.62e-08	5205	1198	423	0.353	0.081	GO:0070013	CC	83	intracellular organelle lumen	3	RBM5,POLDIP2,DVL2,SLC25A5,DHX33,PDK2,ZFX,LAMP2,TMEM132A,ARSD,E2F2,IYD,PHF7,BRCA1,CALCOCO1,SERPINB1,MIPEP,NSUN2,PNKP,PHF23,ZIC2,GEMIN8,NEDD4L,ARHGEF5,ACAA1,TAF2,GNAI3,YBX1,DHX8,COASY,PITX1,TESK2,SREBF1,TRNT1,ACADVL,XRCC1,MCM2,SMARCE1,GTSE1,XAB2,SMC1B,CIC,SESN1,PGR,GSK3B,KAT6A,TDRD3,RAD54L,FTL,ATXN7L3,PSMC5,AURKA,PIR,DNMT3B,TPX2,YPEL3,ORC6,SORBS1,ACOT7,CIRBP,IGFALS,POLRMT,GSTZ1,LGMN,ZC3H14,KIAA0391…
1	!	1.69e-18	9038	1198	716	0.598	0.079	GO:0044446	CC	83	intracellular organelle part	2	DPM1,ICA1,RBM5,POLDIP2,ZMYND10,HCCS,DVL2,SLC25A5,DHX33,PDK2,ZFX,LAMP2,TMEM132A,AP2B1,ARSD,CCDC124,PAFAH1B1,E2F2,ST3GAL1,SEC62,IYD,POMT2,UQCRC1,STARD3NL,PHF7,MKS1,BRCA1,EXTL3,CALCOCO1,SERPINB1,MIPEP,RABEP1,IFT88,NSUN2,PNKP,PHF23,PARP3,AP2S1,ZIC2,GEMIN8,NEDD4L,ARHGEF5,SDCCAG8,HHAT,PUM2,PIGV,ACAA1,APPBP2,ATP2C2,TAF2,GNAI3,YBX1,DHX8,COASY,PITX1,ST6GALNAC2,TESK2,CYBRD1,EPN2,TFRC,SREBF1,TRNT1,ACADVL,XR…
1	!	6.92e-06	4434	1198	358	0.299	0.081	GO:0044428	CC	83	nuclear part	3	RBM5,DVL2,DHX33,PDK2,ZFX,PAFAH1B1,E2F2,IYD,PHF7,BRCA1,CALCOCO1,NSUN2,PNKP,PHF23,ZIC2,GEMIN8,NEDD4L,ARHGEF5,PUM2,TAF2,GNAI3,YBX1,DHX8,COASY,PITX1,TESK2,SREBF1,TRNT1,ACADVL,XRCC1,MCM2,SMARCE1,GTSE1,XAB2,SMC1B,PCM1,CIC,SESN1,PGR,GSK3B,KAT6A,TDRD3,MGST2,RAD54L,ATXN7L3,PSMC5,AURKA,PIR,DNMT3B,TPX2,YPEL3,ORC6,SORBS1,ACOT7,CIRBP,IGFALS,DICER1,ZC3H14,REC8,TRIB3,CRNKL1,ANKRD12,SUV39H1,NAA10,SYTL4,NUP93,PSM…
1	!	1.48e-05	4078	1198	332	0.277	0.081	GO:0031981	CC	83	nuclear lumen	4	RBM5,DVL2,DHX33,PDK2,ZFX,E2F2,IYD,PHF7,BRCA1,CALCOCO1,NSUN2,PNKP,PHF23,ZIC2,GEMIN8,NEDD4L,ARHGEF5,TAF2,GNAI3,YBX1,DHX8,COASY,PITX1,TESK2,SREBF1,TRNT1,ACADVL,XRCC1,MCM2,SMARCE1,GTSE1,XAB2,SMC1B,CIC,SESN1,PGR,GSK3B,KAT6A,TDRD3,RAD54L,ATXN7L3,PSMC5,AURKA,PIR,DNMT3B,TPX2,YPEL3,ORC6,SORBS1,ACOT7,CIRBP,IGFALS,ZC3H14,REC8,TRIB3,CRNKL1,ANKRD12,SUV39H1,NAA10,SYTL4,NUP93,PSMD7,CLUAP1,KAT8,GABPB1,SPG11,OIP5…
1	!	0.00147	3473	1198	279	0.233	0.08	GO:0005654	CC	83	nucleoplasm	4	RBM5,DVL2,DHX33,PDK2,ZFX,E2F2,IYD,PHF7,BRCA1,NSUN2,PNKP,PHF23,ZIC2,GEMIN8,NEDD4L,ARHGEF5,TAF2,YBX1,DHX8,COASY,TESK2,SREBF1,TRNT1,XRCC1,MCM2,SMARCE1,GTSE1,XAB2,SMC1B,CIC,PGR,GSK3B,KAT6A,TDRD3,RAD54L,ATXN7L3,PSMC5,AURKA,PIR,DNMT3B,TPX2,ORC6,ACOT7,CIRBP,IGFALS,ZC3H14,CRNKL1,ANKRD12,SUV39H1,SYTL4,PSMD7,CLUAP1,KAT8,GABPB1,OIP5,IMPAD1,POP1,MCM4,SNAPC2,CCNE1,GATA3,UBE2S,CASC3,RPS6KB1,DDX5,KAT2A,DUSP3,SU…
1	!	0.0105	939	1198	93	0.078	0.099	GO:0005730	CC	83	nucleolus	4	DHX33,ZFX,NSUN2,PNKP,GNAI3,PITX1,ACADVL,XRCC1,SESN1,KAT6A,YPEL3,ORC6,CIRBP,ZC3H14,TRIB3,NAA10,SPG11,POP1,CDK5RAP3,DDX5,RAB34,PAK1IP1,ABHD14B,SPTBN1,STAT1,MAD2L2,EBNA1BP2,SENP5,COIL,ZCCHC17,CDKN1A,MIF4GD,DDX31,SDCBP2,SIX1,RPAIN,DKC1,DNAJB1,NIP7,ELP3,MYCN,CDCA8,AGTPBP1,OASL,ALS2CR8,NOL3,PELP1,TP53,SKP2,DOC2A,XPC,RGS12,YY1AP1,CDCA7L,MARS,POP5,TSR1,SRP68,DDX19A,VCX3A,APEX2,ZNF274,ENC1,ISG20,ENDOV,YPE…
1	!	0.00581	1029	1198	101	0.084	0.098	GO:0044429	CC	83	mitochondrial part	3	POLDIP2,HCCS,SLC25A5,PDK2,UQCRC1,MIPEP,COASY,TRNT1,ACADVL,SLC25A43,PGR,POLRMT,SLC25A1,GSTZ1,KIAA0391,SLC25A15,EARS2,RPS6KB1,SLC25A11,MRPL27,CPT1A,COQ5,ACAD10,NNT,MRPS30,MRPS27,MPV17,SLC25A12,ALDH6A1,COQ6,SLC25A35,CHCHD5,ALKBH7,CLPP,BECN1,RHOT1,UQCR11,ECSIT,RTN4IP1,DHX30,ERAL1,STARD13,MRPS36,GLS2,COQ10A,NDUFAF1,SUOX,ETFA,TP53,MRPL24,PYCR2,CBR4,FARS2,AK3,PDSS1,GLUD1,UBC,ACSL1,NDUFAF6,SFXN2,MX1,MRPL…
1	!	0.00058	462	1198	58	0.048	0.126	GO:0005759	CC	83	mitochondrial matrix	4	POLDIP2,SLC25A5,PDK2,MIPEP,COASY,TRNT1,ACADVL,POLRMT,GSTZ1,KIAA0391,EARS2,MRPL27,COQ5,ACAD10,MRPS27,ALDH6A1,ALKBH7,CLPP,DHX30,ERAL1,MRPS36,GLS2,SUOX,ETFA,TP53,MRPL24,PYCR2,CBR4,FARS2,AK3,PDSS1,GLUD1,MRPL10,BDH1,ACP6,MTHFD2L,ISCA2,NDUFB8,ACSF2,PDHB,BTD,CDK1,MRPL13,MRP63,MRPL11,D2HGDH,IDH2,SHMT2,ABAT,MRPL54,ACADSB,GSTK1,ATAD3A,HSD17B8,MRPL38,MRPS6,NDUFA7,MRM1
1	!	0.0236	1142	1198	107	0.089	0.094	GO:0015630	CC	52	microtubule cytoskeleton	1	ZMYND10,SLC25A5,CCDC124,PAFAH1B1,MKS1,BRCA1,IFT88,NSUN2,PARP3,SDCCAG8,APPBP2,GNAI3,MCM2,GTSE1,SPAG6,PCM1,RABL2B,GSK3B,KLHL42,AURKA,TPX2,HAUS4,SORBS1,EFHC1,ATP6V1D,FAM83D,CDK16,SYTL4,CLUAP1,NDRG1,ARHGEF10,ANKRD26,CDK5RAP3,KAT2A,C2CD5,FBXO5,KIF20A,ACTR1B,SLC1A4,MAD2L2,KLHL12,CDC20,STMN1,C11ORF60,WDR35,DNAH7,IFT43,KIF18A,STIL,ARFGEF2,TEKT3,FAM110A,DLGAP5,WDR60,AUNIP,TUBA4A,TTI2,TUBGCP2,CDCA8,ESPL1,T…
1	!	1.33e-06	17510	1198	1134	0.947	0.065	GO:0003674	MF	54	molecular_function	1	DPM1,ICA1,RBM5,POLDIP2,ZMYND10,HCCS,DVL2,SLC25A5,DHX33,PDK2,ITGA3,ZFX,LAMP2,TMEM132A,AP2B1,SPATA20,GGCT,ARSD,CCDC124,PAFAH1B1,E2F2,ST3GAL1,SEC62,PAX7,IYD,POMT2,UQCRC1,STARD3NL,PHF7,MKS1,BRCA1,SEMA3B,EXTL3,CALCOCO1,HEBP1,SERPINB1,ZNF839,ABCC2,GCLM,DEPDC1,KCNG1,MIPEP,RABEP1,IFT88,NSUN2,PNKP,PHF23,PARP3,AP2S1,ZIC2,GEMIN8,XK,NEDD4L,ARHGEF5,SDCCAG8,HHAT,FAM114A2,PUM2,IL17RB,PIGV,ACAA1,CDH3,APPBP2,SLC6…
1	!	5.37e-05	6043	1198	459	0.383	0.076	GO:0003824	MF	54	catalytic activity	2	DPM1,HCCS,DHX33,PDK2,SPATA20,GGCT,ARSD,PAFAH1B1,ST3GAL1,IYD,POMT2,UQCRC1,BRCA1,EXTL3,ABCC2,GCLM,MIPEP,NSUN2,PNKP,PARP3,NEDD4L,HHAT,PIGV,ACAA1,APPBP2,CA11,ATP2C2,GNAI3,MAP2K4,GSTO2,ME1,DHX8,COASY,FTSJ1,ADAM7,FGF10,ST6GALNAC2,TESK2,CYBRD1,TRNT1,ACADVL,XRCC1,MCM2,SMARCE1,FDFT1,RABL2B,SESN1,EXD2,GSK3B,KAT6A,ULK2,MGST2,POMGNT1,RAD54L,PIGS,PSMC5,KLHL42,AURKA,PIR,DNMT3B,AARS,PHGDH,DHPS,ACOT7,TECR,POLRMT…
1	!	4.24e-07	15017	1198	1009	0.842	0.067	GO:0005488	MF	54	binding	2	DPM1,ICA1,RBM5,POLDIP2,ZMYND10,HCCS,DVL2,SLC25A5,DHX33,PDK2,ITGA3,ZFX,LAMP2,AP2B1,GGCT,ARSD,CCDC124,PAFAH1B1,E2F2,PAX7,IYD,POMT2,UQCRC1,STARD3NL,PHF7,MKS1,BRCA1,SEMA3B,EXTL3,CALCOCO1,HEBP1,ZNF839,ABCC2,GCLM,DEPDC1,MIPEP,RABEP1,IFT88,NSUN2,PNKP,PHF23,AP2S1,ZIC2,GEMIN8,XK,NEDD4L,ARHGEF5,SDCCAG8,HHAT,FAM114A2,PUM2,ACAA1,CDH3,APPBP2,CA11,ATP2C2,TAF2,GNAI3,MAP2K4,GSTO2,ME1,YBX1,DHX8,HEATR6,COASY,PITX1…
1	!	2.21e-07	11522	1198	813	0.679	0.071	GO:0005515	MF	54	protein binding	3	DPM1,ICA1,RBM5,POLDIP2,ZMYND10,DVL2,SLC25A5,DHX33,PDK2,ITGA3,LAMP2,AP2B1,GGCT,PAFAH1B1,E2F2,IYD,UQCRC1,STARD3NL,PHF7,MKS1,BRCA1,SEMA3B,CALCOCO1,ABCC2,GCLM,DEPDC1,RABEP1,IFT88,PNKP,PHF23,AP2S1,GEMIN8,XK,NEDD4L,ARHGEF5,SDCCAG8,PUM2,ACAA1,APPBP2,ATP2C2,TAF2,GNAI3,MAP2K4,GSTO2,YBX1,DHX8,COASY,PITX1,FGF10,ZXDC,TESK2,TRIP13,CYBRD1,EPN2,TFRC,SREBF1,XRCC1,MCM2,LLGL2,SMARCE1,NTN4,SLC24A1,GTSE1,XAB2,STXBP2…
1	!	0.000926	124	493	23	0.047	0.185	KEGG:04110	keg	104	Cell cycle	1	E2F2,MCM2,SMC1B,GSK3B,ORC6,MCM4,CCNE1,CCND1,MAD2L2,CDC20,CDKN1A,ESPL1,TP53,SMAD4,SKP2,CHEK1,CCNB2,CDC25C,MAD2L1,PTTG1,PLK1,CDK1,E2F4
1	!	0.00218	72	493	16	0.032	0.222	KEGG:04115	keg	33	p53 signaling pathway	1	GTSE1,SESN1,CCNE1,CCND1,CCNG1,STEAP3,TNFRSF10B,CDKN1A,TP53,CHEK1,CCNB2,CDK1,PPM1D,BCL2,CYCS,RPRM
1	!	0.0123	628	737	71	0.096	0.113	REAC:R-HSA-1640170	rea	63	Cell Cycle	1	PAFAH1B1,E2F2,BRCA1,SDCCAG8,MCM2,GTSE1,SMC1B,PCM1,GSK3B,PSMC5,AURKA,TPX2,ORC6,HAUS4,REC8,NUP93,PSMD7,OIP5,MCM4,CCNE1,CCND1,FOXM1,FBXO5,KIF20A,NUP155,GORASP1,CENPA,CDC20,KIF18A,ZWINT,CDKN1A,PSMB2,TUBA4A,TUBGCP2,DKC1,H3F3B,CDCA8,ESPL1,CENPO,TP53,KIF2C,PSMA5,SKP2,CDCA5,CHEK1,UBC,CCNB2,CDC25C,HIST1H4H,PMF1,CLASP2,RFC4,ATRIP,MAD2L1,PTTG1,BTRC,CENPN,NDEL1,PLK1,CDT1,MIS12,CDK1,UBE2C,SYCP1,CENPW,E2F4,DHF…
1	!	0.00925	522	737	62	0.084	0.119	REAC:R-HSA-69278	rea	63	Cell Cycle, Mitotic	2	PAFAH1B1,E2F2,SDCCAG8,MCM2,GTSE1,PCM1,GSK3B,PSMC5,AURKA,TPX2,ORC6,HAUS4,NUP93,PSMD7,MCM4,CCNE1,CCND1,FOXM1,FBXO5,KIF20A,NUP155,GORASP1,CENPA,CDC20,KIF18A,ZWINT,CDKN1A,PSMB2,TUBA4A,TUBGCP2,H3F3B,CDCA8,ESPL1,CENPO,TP53,KIF2C,PSMA5,SKP2,CDCA5,UBC,CCNB2,CDC25C,HIST1H4H,PMF1,CLASP2,RFC4,MAD2L1,PTTG1,BTRC,CENPN,NDEL1,PLK1,CDT1,MIS12,CDK1,UBE2C,E2F4,DHFR,PSMB9,HIST1H4E,HIST1H2BF,HIST1H4B
1	!	0.0115	291	737	40	0.054	0.137	REAC:R-HSA-69620	rea	63	Cell Cycle Checkpoints	2	PAFAH1B1,BRCA1,MCM2,GTSE1,PSMC5,ORC6,PSMD7,MCM4,CCNE1,CENPA,CDC20,KIF18A,ZWINT,CDKN1A,PSMB2,CDCA8,CENPO,TP53,KIF2C,PSMA5,CHEK1,UBC,CCNB2,CDC25C,HIST1H4H,PMF1,CLASP2,RFC4,ATRIP,MAD2L1,CENPN,NDEL1,PLK1,MIS12,CDK1,UBE2C,PSMB9,HIST1H4E,HIST1H2BF,HIST1H4B
1	!	0.000377	10669	1218	741	0.608	0.069	TF:M00736	tf	22	Factor: E2F-1:DP-1; motif: TTTCSCGC	1	DPM1,ICA1,RBM5,ZMYND10,SLC25A5,DHX33,ITGA3,TMEM132A,AP2B1,GGCT,ARSD,CCDC124,PAFAH1B1,E2F2,SEC62,PAX7,POMT2,UQCRC1,STARD3NL,PHF7,MKS1,BRCA1,SEMA3B,EXTL3,CALCOCO1,HEBP1,SERPINB1,ZNF839,GCLM,KCNG1,MIPEP,RABEP1,IFT88,NSUN2,PNKP,PHF23,PARP3,ZIC2,XK,NEDD4L,HHAT,SZRD1,PUM2,IL17RB,CDH3,APPBP2,SLC6A16,CA11,ATP2C2,GNAI3,MAP2K4,MTFR1,DHX8,HEATR6,FTSJ1,PITX1,FGF10,ZXDC,ST6GALNAC2,TESK2,CYBRD1,TFRC,SREBF1,TRN…
1	!	0.000377	10669	1218	741	0.608	0.069	TF:M00736_0	tf	22	Factor: E2F-1:DP-1; motif: TTTCSCGC; match class: 0	2	DPM1,ICA1,RBM5,ZMYND10,SLC25A5,DHX33,ITGA3,TMEM132A,AP2B1,GGCT,ARSD,CCDC124,PAFAH1B1,E2F2,SEC62,PAX7,POMT2,UQCRC1,STARD3NL,PHF7,MKS1,BRCA1,SEMA3B,EXTL3,CALCOCO1,HEBP1,SERPINB1,ZNF839,GCLM,KCNG1,MIPEP,RABEP1,IFT88,NSUN2,PNKP,PHF23,PARP3,ZIC2,XK,NEDD4L,HHAT,SZRD1,PUM2,IL17RB,CDH3,APPBP2,SLC6A16,CA11,ATP2C2,GNAI3,MAP2K4,MTFR1,DHX8,HEATR6,FTSJ1,PITX1,FGF10,ZXDC,ST6GALNAC2,TESK2,CYBRD1,TFRC,SREBF1,TRN…
1	!	0.00108	4872	1218	373	0.306	0.077	TF:M00736_1	tf	22	Factor: E2F-1:DP-1; motif: TTTCSCGC; match class: 1	3	DPM1,RBM5,DHX33,ITGA3,ARSD,E2F2,SEC62,POMT2,UQCRC1,STARD3NL,BRCA1,EXTL3,HEBP1,GCLM,RABEP1,IFT88,NSUN2,PHF23,PUM2,IL17RB,CDH3,SLC6A16,CA11,ATP2C2,GNAI3,MAP2K4,MTFR1,DHX8,FGF10,ZXDC,TESK2,SREBF1,TRNT1,XRCC1,MCM2,LLGL2,SMC1B,ZCWPW1,PCM1,GSK3B,KAT6A,RAD54L,PSMC5,KLHL42,AURKA,TPX2,ANKRD24,AARS,ORC6,POLRMT,CARD10,SLC25A1,SEPT3,RBM23,ATP6V1D,GSTZ1,DICER1,KIAA0391,REC8,TPD52L2,DNAJC5,TRIB3,HM13,ANKRD12,S…
1	!	0.00682	6270	1218	458	0.376	0.073	TF:M09606	tf	10	Factor: nerf; motif: NRRNSCGGAAGNRNNNN	1	DPM1,POLDIP2,HCCS,SLC25A5,ITGA3,LAMP2,GGCT,ARSD,HEATR5B,PAX7,STARD3NL,PHF7,EXTL3,SERPINB1,MIPEP,IFT88,NSUN2,PNKP,PHF23,PARP3,GEMIN8,HHAT,SZRD1,FAM114A2,PUM2,IL17RB,PIGV,ACAA1,TAF2,GNAI3,YBX1,DHX8,COASY,ST6GALNAC2,TRIP13,CYBRD1,EPN2,TRNT1,SMARCE1,GTSE1,XAB2,STXBP2,SLC25A43,FDFT1,RABL2B,KIAA0141,TDRD3,POMGNT1,PIGS,ATXN7L3,PSMC5,KLHL42,AURKA,ANKRD24,YPEL3,AARS,ORC6,TMEM101,BAMBI,EFHC1,ACOT7,TMED1,MZ…
1	!	0.00682	6270	1218	458	0.376	0.073	TF:M09606_0	tf	10	Factor: nerf; motif: NRRNSCGGAAGNRNNNN; match class: 0	2	DPM1,POLDIP2,HCCS,SLC25A5,ITGA3,LAMP2,GGCT,ARSD,HEATR5B,PAX7,STARD3NL,PHF7,EXTL3,SERPINB1,MIPEP,IFT88,NSUN2,PNKP,PHF23,PARP3,GEMIN8,HHAT,SZRD1,FAM114A2,PUM2,IL17RB,PIGV,ACAA1,TAF2,GNAI3,YBX1,DHX8,COASY,ST6GALNAC2,TRIP13,CYBRD1,EPN2,TRNT1,SMARCE1,GTSE1,XAB2,STXBP2,SLC25A43,FDFT1,RABL2B,KIAA0141,TDRD3,POMGNT1,PIGS,ATXN7L3,PSMC5,KLHL42,AURKA,ANKRD24,YPEL3,AARS,ORC6,TMEM101,BAMBI,EFHC1,ACOT7,TMED1,MZ…
1	!	5.21e-08	14658	1218	994	0.816	0.068	TF:M07206	tf	87	Factor: E2F-1; motif: NGGGCGGGARV	1	DPM1,ICA1,RBM5,POLDIP2,HCCS,DVL2,SLC25A5,DHX33,PDK2,ITGA3,TMEM132A,AP2B1,SPATA20,GGCT,ARSD,PAFAH1B1,E2F2,ST3GAL1,HEATR5B,SEC62,PAX7,POMT2,UQCRC1,STARD3NL,PHF7,BRCA1,SEMA3B,EXTL3,CALCOCO1,HEBP1,SERPINB1,ZNF839,GCLM,KCNG1,MIPEP,RABEP1,IFT88,NSUN2,PNKP,PHF23,PARP3,AP2S1,ZIC2,GEMIN8,XK,NEDD4L,ARHGEF5,SDCCAG8,HHAT,SZRD1,PUM2,IL17RB,PIGV,CDH3,APPBP2,SLC6A16,CA11,GNAI3,MAP2K4,GSTO2,YBX1,MTFR1,DHX8,HEATR…
1	!	5.21e-08	14658	1218	994	0.816	0.068	TF:M07206_0	tf	87	Factor: E2F-1; motif: NGGGCGGGARV; match class: 0	2	DPM1,ICA1,RBM5,POLDIP2,HCCS,DVL2,SLC25A5,DHX33,PDK2,ITGA3,TMEM132A,AP2B1,SPATA20,GGCT,ARSD,PAFAH1B1,E2F2,ST3GAL1,HEATR5B,SEC62,PAX7,POMT2,UQCRC1,STARD3NL,PHF7,BRCA1,SEMA3B,EXTL3,CALCOCO1,HEBP1,SERPINB1,ZNF839,GCLM,KCNG1,MIPEP,RABEP1,IFT88,NSUN2,PNKP,PHF23,PARP3,AP2S1,ZIC2,GEMIN8,XK,NEDD4L,ARHGEF5,SDCCAG8,HHAT,SZRD1,PUM2,IL17RB,PIGV,CDH3,APPBP2,SLC6A16,CA11,GNAI3,MAP2K4,GSTO2,YBX1,MTFR1,DHX8,HEATR…
1	!	7.41e-08	10862	1218	776	0.637	0.071	TF:M07206_1	tf	87	Factor: E2F-1; motif: NGGGCGGGARV; match class: 1	3	DPM1,RBM5,POLDIP2,HCCS,SLC25A5,DHX33,PDK2,ITGA3,TMEM132A,SPATA20,GGCT,ARSD,PAFAH1B1,E2F2,ST3GAL1,HEATR5B,PAX7,POMT2,UQCRC1,STARD3NL,PHF7,BRCA1,EXTL3,HEBP1,ZNF839,GCLM,KCNG1,MIPEP,RABEP1,IFT88,NSUN2,PNKP,PHF23,PARP3,AP2S1,ZIC2,XK,NEDD4L,ARHGEF5,HHAT,SZRD1,PUM2,IL17RB,PIGV,CDH3,CA11,GNAI3,MAP2K4,YBX1,MTFR1,DHX8,HEATR6,FTSJ1,PITX1,FGF10,ZXDC,ST6GALNAC2,TRIP13,CYBRD1,EPN2,SREBF1,TRNT1,ACADVL,XRCC1,MC…
1	!	0.00353	3753	1218	295	0.242	0.079	TF:M03924_1	tf	24	Factor: YY1; motif: NNCGCCATTNN; match class: 1	1	DPM1,RBM5,DVL2,SLC25A5,PAFAH1B1,E2F2,UQCRC1,STARD3NL,BRCA1,EXTL3,CALCOCO1,ZNF839,RABEP1,PNKP,AP2S1,NEDD4L,ARHGEF5,SDCCAG8,PIGV,APPBP2,GSTO2,YBX1,HEATR6,FTSJ1,ZXDC,TRIP13,MCM2,XAB2,STXBP2,SPAG6,SMC1B,MGST2,PSMC5,AURKA,SPAG7,ORC6,HAUS4,DHPS,BAMBI,TMED1,IGFALS,SLC25A1,RBM23,REC8,TPD52L2,DNAJC5,HM13,TM9SF4,FAM83D,NUP93,SLC7A5,CLUAP1,EARS2,GGA2,QPRT,TRIM35,LAPTM4B,SQLE,MCM4,PEX11G,RPL18A,PBX4,FBXW4,UB…
1	!	0.00149	6661	1218	488	0.401	0.073	TF:M03966	tf	124	Factor: ELF1; motif: AACCCGGAAGTR	1	DPM1,ICA1,POLDIP2,HCCS,SLC25A5,ITGA3,LAMP2,SPATA20,HEATR5B,MKS1,ZNF839,KCNG1,MIPEP,NSUN2,PNKP,PHF23,AP2S1,ZIC2,GEMIN8,HHAT,SZRD1,FAM114A2,ACAA1,CA11,TAF2,GNAI3,GSTO2,MTFR1,DHX8,HEATR6,COASY,ADAM7,TRIP13,CYBRD1,EPN2,SREBF1,TRNT1,ACADVL,XRCC1,MCM2,SMARCE1,SLC24A1,GTSE1,STXBP2,FDFT1,RABL2B,SESN1,KIAA0141,ZNF446,POMGNT1,PIGS,ATXN7L3,PSMC5,KLHL42,AURKA,TPX2,AARS,TMEM101,DHPS,EFHC1,CIRBP,IGFALS,POLRMT,…
1	!	0.00149	6661	1218	488	0.401	0.073	TF:M03966_0	tf	124	Factor: ELF1; motif: AACCCGGAAGTR; match class: 0	2	DPM1,ICA1,POLDIP2,HCCS,SLC25A5,ITGA3,LAMP2,SPATA20,HEATR5B,MKS1,ZNF839,KCNG1,MIPEP,NSUN2,PNKP,PHF23,AP2S1,ZIC2,GEMIN8,HHAT,SZRD1,FAM114A2,ACAA1,CA11,TAF2,GNAI3,GSTO2,MTFR1,DHX8,HEATR6,COASY,ADAM7,TRIP13,CYBRD1,EPN2,SREBF1,TRNT1,ACADVL,XRCC1,MCM2,SMARCE1,SLC24A1,GTSE1,STXBP2,FDFT1,RABL2B,SESN1,KIAA0141,ZNF446,POMGNT1,PIGS,ATXN7L3,PSMC5,KLHL42,AURKA,TPX2,AARS,TMEM101,DHPS,EFHC1,CIRBP,IGFALS,POLRMT,…
1	!	8.45e-06	16459	1218	1080	0.887	0.066	TF:M07039	tf	81	Factor: ETF; motif: CCCCGCCCCYN	1	ICA1,RBM5,HCCS,DVL2,SLC25A5,DHX33,PDK2,ITGA3,LAMP2,TMEM132A,AP2B1,SPATA20,GGCT,ARSD,CCDC124,PAFAH1B1,E2F2,ST3GAL1,HEATR5B,SEC62,PAX7,POMT2,UQCRC1,STARD3NL,PHF7,MKS1,BRCA1,SEMA3B,EXTL3,CALCOCO1,HEBP1,SERPINB1,ZNF839,ABCC2,GCLM,KCNG1,MIPEP,RABEP1,IFT88,NSUN2,PNKP,PHF23,PARP3,AP2S1,ZIC2,XK,NEDD4L,ARHGEF5,SDCCAG8,HHAT,SZRD1,FAM114A2,PUM2,PIGV,ACAA1,CDH3,APPBP2,SLC6A16,CA11,ATP2C2,TAF2,GNAI3,MAP2K4,GS…
1	!	8.45e-06	16459	1218	1080	0.887	0.066	TF:M07039_0	tf	81	Factor: ETF; motif: CCCCGCCCCYN; match class: 0	2	ICA1,RBM5,HCCS,DVL2,SLC25A5,DHX33,PDK2,ITGA3,LAMP2,TMEM132A,AP2B1,SPATA20,GGCT,ARSD,CCDC124,PAFAH1B1,E2F2,ST3GAL1,HEATR5B,SEC62,PAX7,POMT2,UQCRC1,STARD3NL,PHF7,MKS1,BRCA1,SEMA3B,EXTL3,CALCOCO1,HEBP1,SERPINB1,ZNF839,ABCC2,GCLM,KCNG1,MIPEP,RABEP1,IFT88,NSUN2,PNKP,PHF23,PARP3,AP2S1,ZIC2,XK,NEDD4L,ARHGEF5,SDCCAG8,HHAT,SZRD1,FAM114A2,PUM2,PIGV,ACAA1,CDH3,APPBP2,SLC6A16,CA11,ATP2C2,TAF2,GNAI3,MAP2K4,GS…
1	!	0.000106	13652	1218	920	0.755	0.067	TF:M07039_1	tf	81	Factor: ETF; motif: CCCCGCCCCYN; match class: 1	3	ICA1,RBM5,HCCS,DVL2,SLC25A5,DHX33,ITGA3,LAMP2,TMEM132A,AP2B1,SPATA20,GGCT,ARSD,CCDC124,PAFAH1B1,E2F2,ST3GAL1,SEC62,PAX7,POMT2,STARD3NL,PHF7,BRCA1,SEMA3B,EXTL3,CALCOCO1,HEBP1,SERPINB1,ZNF839,GCLM,KCNG1,MIPEP,RABEP1,IFT88,NSUN2,PNKP,PHF23,PARP3,AP2S1,ZIC2,XK,NEDD4L,ARHGEF5,SDCCAG8,SZRD1,PUM2,PIGV,ACAA1,CDH3,APPBP2,SLC6A16,CA11,ATP2C2,TAF2,GNAI3,MAP2K4,ME1,YBX1,MTFR1,HEATR6,COASY,FTSJ1,PITX1,FGF10,Z…
1	!	0.00077	3809	1218	303	0.249	0.08	TF:M03921	tf	18	Factor: SP3; motif: NCCACGCCCMC	1	ITGA3,POMT2,HEBP1,GCLM,PNKP,PARP3,GEMIN8,NEDD4L,PUM2,IL17RB,ACAA1,ME1,TESK2,EPN2,ACADVL,GTSE1,STXBP2,SLC25A43,RAPGEF3,RABL2B,EXD2,GSK3B,ULK2,PDRG1,ORC6,DHPS,EFHC1,TMED1,CIRBP,TECR,SLC7A4,CARD10,SLC25A1,PIGH,GSTZ1,LGMN,TPD52L2,CRNKL1,ANKRD12,SUV39H1,SLC25A15,DHRS12,NUP93,VAC14,CLUAP1,EARS2,GGA2,KAT8,NDRG1,SPAG1,SQLE,MCM4,KCTD9,TLE6,SNAPC2,WDR83OS,PBX4,WASL,IMPDH1,SLC1A1,ARHGAP21,UBE2S,CASC3,CCL8,N…
1	!	0.00077	3809	1218	303	0.249	0.08	TF:M03921_0	tf	18	Factor: SP3; motif: NCCACGCCCMC; match class: 0	2	ITGA3,POMT2,HEBP1,GCLM,PNKP,PARP3,GEMIN8,NEDD4L,PUM2,IL17RB,ACAA1,ME1,TESK2,EPN2,ACADVL,GTSE1,STXBP2,SLC25A43,RAPGEF3,RABL2B,EXD2,GSK3B,ULK2,PDRG1,ORC6,DHPS,EFHC1,TMED1,CIRBP,TECR,SLC7A4,CARD10,SLC25A1,PIGH,GSTZ1,LGMN,TPD52L2,CRNKL1,ANKRD12,SUV39H1,SLC25A15,DHRS12,NUP93,VAC14,CLUAP1,EARS2,GGA2,KAT8,NDRG1,SPAG1,SQLE,MCM4,KCTD9,TLE6,SNAPC2,WDR83OS,PBX4,WASL,IMPDH1,SLC1A1,ARHGAP21,UBE2S,CASC3,CCL8,N…
1	!	9.94e-07	10305	1218	736	0.604	0.071	TF:M00025	tf	6	Factor: Elk-1; motif: NNNNCCGGAARTNN	1	DPM1,ICA1,POLDIP2,HCCS,SLC25A5,DHX33,PDK2,ITGA3,SPATA20,GGCT,E2F2,ST3GAL1,HEATR5B,SEC62,PAX7,POMT2,MKS1,SEMA3B,EXTL3,CALCOCO1,HEBP1,SERPINB1,GCLM,KCNG1,MIPEP,IFT88,NSUN2,PNKP,PHF23,PARP3,AP2S1,ZIC2,GEMIN8,NEDD4L,ARHGEF5,HHAT,SZRD1,FAM114A2,PUM2,PIGV,ACAA1,CDH3,APPBP2,SLC6A16,CA11,TAF2,GNAI3,MAP2K4,ME1,YBX1,DHX8,HEATR6,COASY,FTSJ1,PITX1,ZXDC,TRIP13,CYBRD1,EPN2,TRNT1,ACADVL,XRCC1,LLGL2,SMARCE1,SLC2…
1	!	9.94e-07	10305	1218	736	0.604	0.071	TF:M00025_0	tf	6	Factor: Elk-1; motif: NNNNCCGGAARTNN; match class: 0	2	DPM1,ICA1,POLDIP2,HCCS,SLC25A5,DHX33,PDK2,ITGA3,SPATA20,GGCT,E2F2,ST3GAL1,HEATR5B,SEC62,PAX7,POMT2,MKS1,SEMA3B,EXTL3,CALCOCO1,HEBP1,SERPINB1,GCLM,KCNG1,MIPEP,IFT88,NSUN2,PNKP,PHF23,PARP3,AP2S1,ZIC2,GEMIN8,NEDD4L,ARHGEF5,HHAT,SZRD1,FAM114A2,PUM2,PIGV,ACAA1,CDH3,APPBP2,SLC6A16,CA11,TAF2,GNAI3,MAP2K4,ME1,YBX1,DHX8,HEATR6,COASY,FTSJ1,PITX1,ZXDC,TRIP13,CYBRD1,EPN2,TRNT1,ACADVL,XRCC1,LLGL2,SMARCE1,SLC2…
1	!	0.000124	4629	1218	363	0.298	0.078	TF:M00025_1	tf	6	Factor: Elk-1; motif: NNNNCCGGAARTNN; match class: 1	3	DPM1,POLDIP2,SLC25A5,DHX33,ITGA3,GGCT,E2F2,HEATR5B,PAX7,POMT2,EXTL3,HEBP1,SERPINB1,NSUN2,PNKP,PHF23,GEMIN8,ARHGEF5,HHAT,SZRD1,FAM114A2,ACAA1,TAF2,GNAI3,PITX1,TRIP13,CYBRD1,TRNT1,XRCC1,SLC24A1,GTSE1,STXBP2,SPAG6,SLC25A43,FDFT1,KIAA0141,KAT6A,ZNF446,PSMC5,KLHL42,YPEL3,TMEM101,HAUS4,PHGDH,DHPS,EFHC1,ACOT7,MZF1,RBM23,ATP6V1D,PIGH,GSTZ1,DHRS7,KIAA0391,REC8,C20ORF24,TPD52L2,DNAJC5,TRIB3,CRNKL1,SUV39H1,…
1	!	0.000276	5283	1218	404	0.332	0.076	TF:M03990	tf	17	Factor: GABPA; motif: ACCGGAAGTN	1	DPM1,POLDIP2,HCCS,SLC25A5,SPATA20,GGCT,HEATR5B,POMT2,EXTL3,SERPINB1,MIPEP,IFT88,NSUN2,PNKP,PHF23,PARP3,AP2S1,GEMIN8,ARHGEF5,SZRD1,FAM114A2,PUM2,PIGV,ACAA1,APPBP2,GNAI3,ME1,YBX1,DHX8,HEATR6,COASY,TRIP13,CYBRD1,TRNT1,XRCC1,MCM2,LLGL2,GTSE1,XAB2,STXBP2,FDFT1,RABL2B,KIAA0141,ZNF446,MGST2,FTL,PIGS,ATXN7L3,AURKA,TPX2,PDRG1,ANKRD24,YPEL3,TMEM101,DHPS,EFHC1,MZF1,CIRBP,IGFALS,POLRMT,SLC25A1,ATP6V1D,PIGH,G…
1	!	0.000276	5283	1218	404	0.332	0.076	TF:M03990_0	tf	17	Factor: GABPA; motif: ACCGGAAGTN; match class: 0	2	DPM1,POLDIP2,HCCS,SLC25A5,SPATA20,GGCT,HEATR5B,POMT2,EXTL3,SERPINB1,MIPEP,IFT88,NSUN2,PNKP,PHF23,PARP3,AP2S1,GEMIN8,ARHGEF5,SZRD1,FAM114A2,PUM2,PIGV,ACAA1,APPBP2,GNAI3,ME1,YBX1,DHX8,HEATR6,COASY,TRIP13,CYBRD1,TRNT1,XRCC1,MCM2,LLGL2,GTSE1,XAB2,STXBP2,FDFT1,RABL2B,KIAA0141,ZNF446,MGST2,FTL,PIGS,ATXN7L3,AURKA,TPX2,PDRG1,ANKRD24,YPEL3,TMEM101,DHPS,EFHC1,MZF1,CIRBP,IGFALS,POLRMT,SLC25A1,ATP6V1D,PIGH,G…
1	!	3e-06	3207	1218	275	0.226	0.086	TF:M04698	tf	44	Factor: GABP-alpha; motif: CACTTCCGG	1	DPM1,POLDIP2,HCCS,ITGA3,HEATR5B,SEMA3B,NSUN2,PNKP,PHF23,AP2S1,GEMIN8,HHAT,SZRD1,FAM114A2,ACAA1,TAF2,GNAI3,DHX8,HEATR6,EPN2,TRNT1,ACADVL,XRCC1,GTSE1,RABL2B,EXD2,ATXN7L3,PSMC5,KLHL42,AURKA,TPX2,AARS,DHPS,MZF1,CIRBP,POLRMT,SLC25A1,CDKN3,ATP6V1D,DICER1,KIAA0391,TPD52L2,TRIB3,TM9SF4,NAA10,SLC35A2,SLC25A15,CLN5,VAC14,EARS2,QPRT,KAT8,SPG11,TRIM35,POP1,MTMR9,LEPROTL1,TLE6,MEIS3,WDR83OS,MTMR4,CDK5RAP3,RNF…
1	!	3e-06	3207	1218	275	0.226	0.086	TF:M04698_0	tf	44	Factor: GABP-alpha; motif: CACTTCCGG; match class: 0	2	DPM1,POLDIP2,HCCS,ITGA3,HEATR5B,SEMA3B,NSUN2,PNKP,PHF23,AP2S1,GEMIN8,HHAT,SZRD1,FAM114A2,ACAA1,TAF2,GNAI3,DHX8,HEATR6,EPN2,TRNT1,ACADVL,XRCC1,GTSE1,RABL2B,EXD2,ATXN7L3,PSMC5,KLHL42,AURKA,TPX2,AARS,DHPS,MZF1,CIRBP,POLRMT,SLC25A1,CDKN3,ATP6V1D,DICER1,KIAA0391,TPD52L2,TRIB3,TM9SF4,NAA10,SLC35A2,SLC25A15,CLN5,VAC14,EARS2,QPRT,KAT8,SPG11,TRIM35,POP1,MTMR9,LEPROTL1,TLE6,MEIS3,WDR83OS,MTMR4,CDK5RAP3,RNF…
1	!	0.0119	8812	1218	616	0.506	0.07	TF:M00737	tf	107	Factor: E2F-1:DP-2; motif: TTTSSCGC	1	DPM1,ICA1,RBM5,ZMYND10,DHX33,LAMP2,TMEM132A,AP2B1,ARSD,PAFAH1B1,E2F2,HEATR5B,SEC62,PAX7,POMT2,UQCRC1,STARD3NL,MKS1,BRCA1,EXTL3,CALCOCO1,ZNF839,GCLM,MIPEP,RABEP1,IFT88,PNKP,PHF23,GEMIN8,XK,NEDD4L,SDCCAG8,HHAT,PUM2,IL17RB,PIGV,ACAA1,CDH3,APPBP2,SLC6A16,CA11,ATP2C2,GNAI3,MTFR1,DHX8,FTSJ1,PITX1,ZXDC,ST6GALNAC2,TESK2,TFRC,SREBF1,TRNT1,XRCC1,MCM2,LLGL2,SMARCE1,SLC24A1,GTSE1,SMC1B,ZCWPW1,PCM1,RAPGEF3,RA…
1	!	0.0119	8812	1218	616	0.506	0.07	TF:M00737_0	tf	107	Factor: E2F-1:DP-2; motif: TTTSSCGC; match class: 0	2	DPM1,ICA1,RBM5,ZMYND10,DHX33,LAMP2,TMEM132A,AP2B1,ARSD,PAFAH1B1,E2F2,HEATR5B,SEC62,PAX7,POMT2,UQCRC1,STARD3NL,MKS1,BRCA1,EXTL3,CALCOCO1,ZNF839,GCLM,MIPEP,RABEP1,IFT88,PNKP,PHF23,GEMIN8,XK,NEDD4L,SDCCAG8,HHAT,PUM2,IL17RB,PIGV,ACAA1,CDH3,APPBP2,SLC6A16,CA11,ATP2C2,GNAI3,MTFR1,DHX8,FTSJ1,PITX1,ZXDC,ST6GALNAC2,TESK2,TFRC,SREBF1,TRNT1,XRCC1,MCM2,LLGL2,SMARCE1,SLC24A1,GTSE1,SMC1B,ZCWPW1,PCM1,RAPGEF3,RA…
1	!	0.000244	9169	1218	651	0.534	0.071	TF:M01783	tf	36	Factor: SP2; motif: GGGCGGGAC	1	POLDIP2,ZMYND10,HCCS,SLC25A5,DHX33,ITGA3,LAMP2,AP2B1,GGCT,ARSD,CCDC124,ST3GAL1,PAX7,POMT2,STARD3NL,PHF7,SEMA3B,HEBP1,SERPINB1,ZNF839,GCLM,KCNG1,RABEP1,IFT88,NSUN2,PNKP,PHF23,PARP3,GEMIN8,NEDD4L,ARHGEF5,SDCCAG8,HHAT,IL17RB,PIGV,ACAA1,CDH3,APPBP2,CA11,ATP2C2,ME1,YBX1,COASY,FTSJ1,ZXDC,ST6GALNAC2,TESK2,TRIP13,CYBRD1,EPN2,TFRC,SREBF1,TRNT1,MCM2,LLGL2,SMARCE1,SLC24A1,XAB2,STXBP2,SLC25A43,SMC1B,ZCWPW1,C…
1	!	0.000244	9169	1218	651	0.534	0.071	TF:M01783_0	tf	36	Factor: SP2; motif: GGGCGGGAC; match class: 0	2	POLDIP2,ZMYND10,HCCS,SLC25A5,DHX33,ITGA3,LAMP2,AP2B1,GGCT,ARSD,CCDC124,ST3GAL1,PAX7,POMT2,STARD3NL,PHF7,SEMA3B,HEBP1,SERPINB1,ZNF839,GCLM,KCNG1,RABEP1,IFT88,NSUN2,PNKP,PHF23,PARP3,GEMIN8,NEDD4L,ARHGEF5,SDCCAG8,HHAT,IL17RB,PIGV,ACAA1,CDH3,APPBP2,CA11,ATP2C2,ME1,YBX1,COASY,FTSJ1,ZXDC,ST6GALNAC2,TESK2,TRIP13,CYBRD1,EPN2,TFRC,SREBF1,TRNT1,MCM2,LLGL2,SMARCE1,SLC24A1,XAB2,STXBP2,SLC25A43,SMC1B,ZCWPW1,C…
1	!	2.08e-07	10238	1218	736	0.604	0.072	TF:M00196	tf	51	Factor: Sp1; motif: NGGGGGCGGGGYN	1	ICA1,RBM5,HCCS,DVL2,SLC25A5,DHX33,PDK2,ITGA3,LAMP2,AP2B1,GGCT,ARSD,CCDC124,PAFAH1B1,ST3GAL1,SEC62,POMT2,UQCRC1,STARD3NL,PHF7,BRCA1,SEMA3B,EXTL3,HEBP1,SERPINB1,ZNF839,GCLM,KCNG1,RABEP1,IFT88,NSUN2,PNKP,PHF23,GEMIN8,SDCCAG8,HHAT,SZRD1,PUM2,PIGV,ACAA1,CDH3,APPBP2,CA11,ATP2C2,TAF2,GNAI3,YBX1,MTFR1,FTSJ1,PITX1,ZXDC,ST6GALNAC2,TESK2,TRIP13,EPN2,TFRC,SREBF1,TRNT1,XRCC1,LLGL2,SMARCE1,SLC24A1,XAB2,STXBP2,…
1	!	2.08e-07	10238	1218	736	0.604	0.072	TF:M00196_0	tf	51	Factor: Sp1; motif: NGGGGGCGGGGYN; match class: 0	2	ICA1,RBM5,HCCS,DVL2,SLC25A5,DHX33,PDK2,ITGA3,LAMP2,AP2B1,GGCT,ARSD,CCDC124,PAFAH1B1,ST3GAL1,SEC62,POMT2,UQCRC1,STARD3NL,PHF7,BRCA1,SEMA3B,EXTL3,HEBP1,SERPINB1,ZNF839,GCLM,KCNG1,RABEP1,IFT88,NSUN2,PNKP,PHF23,GEMIN8,SDCCAG8,HHAT,SZRD1,PUM2,PIGV,ACAA1,CDH3,APPBP2,CA11,ATP2C2,TAF2,GNAI3,YBX1,MTFR1,FTSJ1,PITX1,ZXDC,ST6GALNAC2,TESK2,TRIP13,EPN2,TFRC,SREBF1,TRNT1,XRCC1,LLGL2,SMARCE1,SLC24A1,XAB2,STXBP2,…
1	!	0.000207	6894	1218	509	0.418	0.074	TF:M03982	tf	28	Factor: ETV4; motif: ACCGGAAGTN	1	DPM1,POLDIP2,HCCS,SLC25A5,ITGA3,SPATA20,GGCT,HEATR5B,POMT2,EXTL3,SERPINB1,MIPEP,IFT88,NSUN2,PNKP,PHF23,PARP3,AP2S1,GEMIN8,NEDD4L,ARHGEF5,HHAT,SZRD1,FAM114A2,PUM2,PIGV,ACAA1,CDH3,APPBP2,TAF2,GNAI3,ME1,YBX1,DHX8,HEATR6,COASY,ZXDC,TRIP13,CYBRD1,TRNT1,ACADVL,XRCC1,GTSE1,XAB2,STXBP2,SLC25A43,SMC1B,FDFT1,RABL2B,EXD2,KIAA0141,ULK2,MGST2,PIGS,ATXN7L3,PSMC5,AURKA,TPX2,PDRG1,ANKRD24,YPEL3,TMEM101,PHGDH,DHP…
1	!	0.000207	6894	1218	509	0.418	0.074	TF:M03982_0	tf	28	Factor: ETV4; motif: ACCGGAAGTN; match class: 0	2	DPM1,POLDIP2,HCCS,SLC25A5,ITGA3,SPATA20,GGCT,HEATR5B,POMT2,EXTL3,SERPINB1,MIPEP,IFT88,NSUN2,PNKP,PHF23,PARP3,AP2S1,GEMIN8,NEDD4L,ARHGEF5,HHAT,SZRD1,FAM114A2,PUM2,PIGV,ACAA1,CDH3,APPBP2,TAF2,GNAI3,ME1,YBX1,DHX8,HEATR6,COASY,ZXDC,TRIP13,CYBRD1,TRNT1,ACADVL,XRCC1,GTSE1,XAB2,STXBP2,SLC25A43,SMC1B,FDFT1,RABL2B,EXD2,KIAA0141,ULK2,MGST2,PIGS,ATXN7L3,PSMC5,AURKA,TPX2,PDRG1,ANKRD24,YPEL3,TMEM101,PHGDH,DHP…
1	!	0.00186	9487	1218	664	0.545	0.07	TF:M02059	tf	3	Factor: ELK-1; motif: ACCGGAAGTN	1	DPM1,POLDIP2,HCCS,SLC25A5,ITGA3,SPATA20,GGCT,E2F2,HEATR5B,PAX7,POMT2,STARD3NL,PHF7,SEMA3B,EXTL3,HEBP1,SERPINB1,KCNG1,MIPEP,IFT88,NSUN2,PNKP,PHF23,PARP3,AP2S1,ZIC2,GEMIN8,NEDD4L,ARHGEF5,HHAT,SZRD1,FAM114A2,PUM2,IL17RB,PIGV,ACAA1,CDH3,APPBP2,SLC6A16,CA11,TAF2,GNAI3,GSTO2,ME1,YBX1,DHX8,HEATR6,COASY,ZXDC,ST6GALNAC2,TRIP13,CYBRD1,EPN2,TRNT1,ACADVL,XRCC1,LLGL2,SLC24A1,GTSE1,XAB2,STXBP2,SPAG6,SLC25A43,S…
1	!	0.00186	9487	1218	664	0.545	0.07	TF:M02059_0	tf	3	Factor: ELK-1; motif: ACCGGAAGTN; match class: 0	2	DPM1,POLDIP2,HCCS,SLC25A5,ITGA3,SPATA20,GGCT,E2F2,HEATR5B,PAX7,POMT2,STARD3NL,PHF7,SEMA3B,EXTL3,HEBP1,SERPINB1,KCNG1,MIPEP,IFT88,NSUN2,PNKP,PHF23,PARP3,AP2S1,ZIC2,GEMIN8,NEDD4L,ARHGEF5,HHAT,SZRD1,FAM114A2,PUM2,IL17RB,PIGV,ACAA1,CDH3,APPBP2,SLC6A16,CA11,TAF2,GNAI3,GSTO2,ME1,YBX1,DHX8,HEATR6,COASY,ZXDC,ST6GALNAC2,TRIP13,CYBRD1,EPN2,TRNT1,ACADVL,XRCC1,LLGL2,SLC24A1,GTSE1,XAB2,STXBP2,SPAG6,SLC25A43,S…
1	!	0.00425	3746	1218	294	0.241	0.078	TF:M02059_1	tf	3	Factor: ELK-1; motif: ACCGGAAGTN; match class: 1	3	DPM1,POLDIP2,ITGA3,HEATR5B,POMT2,EXTL3,HEBP1,SERPINB1,IFT88,NSUN2,PNKP,PHF23,GEMIN8,NEDD4L,ARHGEF5,HHAT,SZRD1,FAM114A2,ACAA1,TAF2,GNAI3,DHX8,TRIP13,EPN2,TRNT1,SLC24A1,STXBP2,FDFT1,PSMC5,KLHL42,PDRG1,YPEL3,SPAG7,TMEM101,PHGDH,DHPS,EFHC1,ACOT7,MZF1,RBM23,ATP6V1D,PIGH,GSTZ1,DHRS7,KIAA0391,C20ORF24,TPD52L2,DNAJC5,TRIB3,CRNKL1,SUV39H1,SLC35A2,PSMD7,VAC14,EARS2,SPG11,TRIM35,MTMR9,LEPROTL1,SNAPC2,WDR83O…
1	!	0.000229	2848	1218	240	0.197	0.084	TF:M01258	tf	60	Factor: GABP; motif: CACTTCCGGNNN	1	DPM1,POLDIP2,HCCS,HEATR5B,MIPEP,IFT88,NSUN2,PNKP,PHF23,PARP3,AP2S1,GEMIN8,SZRD1,FAM114A2,PUM2,ACAA1,APPBP2,GNAI3,DHX8,HEATR6,TRIP13,CYBRD1,TRNT1,XRCC1,GTSE1,STXBP2,FDFT1,RABL2B,KIAA0141,ATXN7L3,AURKA,TPX2,PDRG1,ANKRD24,DHPS,MZF1,CIRBP,IGFALS,POLRMT,SLC25A1,ATP6V1D,PIGH,CRNKL1,FAM83D,SUV39H1,NAA10,CLN5,EARS2,QPRT,KAT8,SPG11,TRIM35,POP1,MTMR9,LEPROTL1,TLE6,MEIS3,WDR83OS,WASL,NPDC1,MTMR4,CDK5RAP3,EN…
1	!	0.000229	2848	1218	240	0.197	0.084	TF:M01258_0	tf	60	Factor: GABP; motif: CACTTCCGGNNN; match class: 0	2	DPM1,POLDIP2,HCCS,HEATR5B,MIPEP,IFT88,NSUN2,PNKP,PHF23,PARP3,AP2S1,GEMIN8,SZRD1,FAM114A2,PUM2,ACAA1,APPBP2,GNAI3,DHX8,HEATR6,TRIP13,CYBRD1,TRNT1,XRCC1,GTSE1,STXBP2,FDFT1,RABL2B,KIAA0141,ATXN7L3,AURKA,TPX2,PDRG1,ANKRD24,DHPS,MZF1,CIRBP,IGFALS,POLRMT,SLC25A1,ATP6V1D,PIGH,CRNKL1,FAM83D,SUV39H1,NAA10,CLN5,EARS2,QPRT,KAT8,SPG11,TRIM35,POP1,MTMR9,LEPROTL1,TLE6,MEIS3,WDR83OS,WASL,NPDC1,MTMR4,CDK5RAP3,EN…
1	!	0.00654	8600	1218	605	0.497	0.07	TF:M05444	tf	88	Factor: CPBP; motif: NGGGCGG	1	POLDIP2,DVL2,SLC25A5,ITGA3,AP2B1,SPATA20,ARSD,POMT2,UQCRC1,PHF7,BRCA1,SEMA3B,CALCOCO1,HEBP1,ZNF839,KCNG1,MIPEP,RABEP1,NSUN2,AP2S1,ZIC2,SDCCAG8,HHAT,SZRD1,PUM2,IL17RB,PIGV,APPBP2,CA11,ATP2C2,ME1,YBX1,MTFR1,DHX8,FTSJ1,PITX1,ZXDC,ST6GALNAC2,TESK2,TRIP13,SREBF1,XRCC1,MCM2,LLGL2,GSDMB,STXBP2,SLC25A43,SMC1B,ZCWPW1,PCM1,RAPGEF3,FDFT1,SESN1,KIAA0141,GSK3B,KAT6A,ULK2,POMGNT1,RAD54L,TRIP6,FTL,PIGS,ATXN7L3,…
1	!	0.00654	8600	1218	605	0.497	0.07	TF:M05444_0	tf	88	Factor: CPBP; motif: NGGGCGG; match class: 0	2	POLDIP2,DVL2,SLC25A5,ITGA3,AP2B1,SPATA20,ARSD,POMT2,UQCRC1,PHF7,BRCA1,SEMA3B,CALCOCO1,HEBP1,ZNF839,KCNG1,MIPEP,RABEP1,NSUN2,AP2S1,ZIC2,SDCCAG8,HHAT,SZRD1,PUM2,IL17RB,PIGV,APPBP2,CA11,ATP2C2,ME1,YBX1,MTFR1,DHX8,FTSJ1,PITX1,ZXDC,ST6GALNAC2,TESK2,TRIP13,SREBF1,XRCC1,MCM2,LLGL2,GSDMB,STXBP2,SLC25A43,SMC1B,ZCWPW1,PCM1,RAPGEF3,FDFT1,SESN1,KIAA0141,GSK3B,KAT6A,ULK2,POMGNT1,RAD54L,TRIP6,FTL,PIGS,ATXN7L3,…
1	!	0.000802	9279	1218	654	0.537	0.07	TF:M03895	tf	75	Factor: CTCF; motif: WGCGCCMYCTAGYGGYN	1	DPM1,ICA1,RBM5,POLDIP2,ZMYND10,SLC25A5,PDK2,TMEM132A,GGCT,ARSD,CCDC124,PAFAH1B1,E2F2,ST3GAL1,SEC62,PAX7,POMT2,UQCRC1,PHF7,BRCA1,SEMA3B,EXTL3,CALCOCO1,HEBP1,SERPINB1,GCLM,DEPDC1,KCNG1,NSUN2,PNKP,PARP3,ZIC2,XK,ARHGEF5,SDCCAG8,SZRD1,PUM2,PIGV,CDH3,ATP2C2,GNAI3,MAP2K4,YBX1,MTFR1,DHX8,HEATR6,COASY,FTSJ1,ZXDC,ST6GALNAC2,TRIP13,EPN2,TFRC,SREBF1,LLGL2,NTN4,SLC24A1,GTSE1,STXBP2,SPAG6,SLC25A43,PCM1,RAPGEF3…
1	!	0.000802	9279	1218	654	0.537	0.07	TF:M03895_0	tf	75	Factor: CTCF; motif: WGCGCCMYCTAGYGGYN; match class: 0	2	DPM1,ICA1,RBM5,POLDIP2,ZMYND10,SLC25A5,PDK2,TMEM132A,GGCT,ARSD,CCDC124,PAFAH1B1,E2F2,ST3GAL1,SEC62,PAX7,POMT2,UQCRC1,PHF7,BRCA1,SEMA3B,EXTL3,CALCOCO1,HEBP1,SERPINB1,GCLM,DEPDC1,KCNG1,NSUN2,PNKP,PARP3,ZIC2,XK,ARHGEF5,SDCCAG8,SZRD1,PUM2,PIGV,CDH3,ATP2C2,GNAI3,MAP2K4,YBX1,MTFR1,DHX8,HEATR6,COASY,FTSJ1,ZXDC,ST6GALNAC2,TRIP13,EPN2,TFRC,SREBF1,LLGL2,NTN4,SLC24A1,GTSE1,STXBP2,SPAG6,SLC25A43,PCM1,RAPGEF3…
1	!	1.39e-07	7949	1218	596	0.489	0.075	TF:M05499	tf	25	Factor: LKLF; motif: NGGGCGG	1	ICA1,RBM5,DVL2,SLC25A5,DHX33,PDK2,ITGA3,LAMP2,GGCT,ST3GAL1,POMT2,UQCRC1,PHF7,HEBP1,GCLM,MIPEP,RABEP1,IFT88,PNKP,PHF23,SDCCAG8,SZRD1,FAM114A2,PUM2,ACAA1,CDH3,ATP2C2,TAF2,GNAI3,GSTO2,ME1,YBX1,COASY,ZXDC,ST6GALNAC2,CYBRD1,SREBF1,XRCC1,MCM2,LLGL2,SLC24A1,XAB2,STXBP2,ZCWPW1,PCM1,CIC,FDFT1,RABL2B,SESN1,KIAA0141,PGR,GSK3B,KAT6A,ZNF446,RAD54L,TRIP6,FTL,PIGS,ATXN7L3,PSMC5,AURKA,YPEL3,ORC6,HAUS4,DHPS,EFHC1…
1	!	1.39e-07	7949	1218	596	0.489	0.075	TF:M05499_0	tf	25	Factor: LKLF; motif: NGGGCGG; match class: 0	2	ICA1,RBM5,DVL2,SLC25A5,DHX33,PDK2,ITGA3,LAMP2,GGCT,ST3GAL1,POMT2,UQCRC1,PHF7,HEBP1,GCLM,MIPEP,RABEP1,IFT88,PNKP,PHF23,SDCCAG8,SZRD1,FAM114A2,PUM2,ACAA1,CDH3,ATP2C2,TAF2,GNAI3,GSTO2,ME1,YBX1,COASY,ZXDC,ST6GALNAC2,CYBRD1,SREBF1,XRCC1,MCM2,LLGL2,SLC24A1,XAB2,STXBP2,ZCWPW1,PCM1,CIC,FDFT1,RABL2B,SESN1,KIAA0141,PGR,GSK3B,KAT6A,ZNF446,RAD54L,TRIP6,FTL,PIGS,ATXN7L3,PSMC5,AURKA,YPEL3,ORC6,HAUS4,DHPS,EFHC1…
1	!	0.000593	4589	1218	356	0.292	0.078	TF:M02064_1	tf	89	Factor: c-ets-2; motif: ACCGGAWRTN; match class: 1	1	DPM1,POLDIP2,DHX33,ITGA3,HEATR5B,POMT2,CALCOCO1,HEBP1,NSUN2,PNKP,PHF23,ZIC2,GEMIN8,CC2D2A,ARHGEF5,SDCCAG8,HHAT,SZRD1,FAM114A2,PUM2,IL17RB,PIGV,ACAA1,APPBP2,GNAI3,GSTO2,YBX1,DHX8,COASY,ST6GALNAC2,TRIP13,CYBRD1,TRNT1,ACADVL,LLGL2,SLC24A1,STXBP2,SPAG6,KIAA0141,PSMC5,AURKA,TPX2,ANKRD24,YPEL3,TMEM101,PHGDH,DHPS,BAMBI,EFHC1,ACOT7,MZF1,SLC25A1,RBM23,ATP6V1D,GSTZ1,DHRS7,KIAA0391,C20ORF24,TPD52L2,TRIB3,HM…
1	!	0.000142	12747	1218	867	0.712	0.068	TF:M07040	tf	26	Factor: GKLF; motif: NNRRGRRNGNSNNN	1	DPM1,ICA1,DVL2,SLC25A5,DHX33,PDK2,ITGA3,ZFX,LAMP2,TMEM132A,SPATA20,GGCT,ARSD,CCDC124,PAFAH1B1,E2F2,ST3GAL1,SEC62,PAX7,POMT2,STARD3NL,PHF7,BRCA1,SEMA3B,EXTL3,CALCOCO1,ZNF839,GCLM,KCNG1,MIPEP,RABEP1,IFT88,NSUN2,PHF23,PARP3,AP2S1,ZIC2,GEMIN8,CC2D2A,NEDD4L,ARHGEF5,SZRD1,FAM114A2,PUM2,IL17RB,PIGV,ACAA1,CDH3,APPBP2,CA11,ATP2C2,GNAI3,YBX1,MTFR1,HEATR6,COASY,FTSJ1,PITX1,FGF10,ZXDC,ST6GALNAC2,TESK2,TRIP13…
1	!	0.000142	12747	1218	867	0.712	0.068	TF:M07040_0	tf	26	Factor: GKLF; motif: NNRRGRRNGNSNNN; match class: 0	2	DPM1,ICA1,DVL2,SLC25A5,DHX33,PDK2,ITGA3,ZFX,LAMP2,TMEM132A,SPATA20,GGCT,ARSD,CCDC124,PAFAH1B1,E2F2,ST3GAL1,SEC62,PAX7,POMT2,STARD3NL,PHF7,BRCA1,SEMA3B,EXTL3,CALCOCO1,ZNF839,GCLM,KCNG1,MIPEP,RABEP1,IFT88,NSUN2,PHF23,PARP3,AP2S1,ZIC2,GEMIN8,CC2D2A,NEDD4L,ARHGEF5,SZRD1,FAM114A2,PUM2,IL17RB,PIGV,ACAA1,CDH3,APPBP2,CA11,ATP2C2,GNAI3,YBX1,MTFR1,HEATR6,COASY,FTSJ1,PITX1,FGF10,ZXDC,ST6GALNAC2,TESK2,TRIP13…
1	!	0.000947	16102	1218	1051	0.863	0.065	TF:M04748	tf	12	Factor: GABP-alpha; motif: AACCGGAAR	1	DPM1,ICA1,RBM5,POLDIP2,ZMYND10,HCCS,DVL2,SLC25A5,DHX33,PDK2,ITGA3,ZFX,LAMP2,TMEM132A,AP2B1,GGCT,ARSD,CCDC124,PAFAH1B1,E2F2,ST3GAL1,HEATR5B,SEC62,PAX7,IYD,POMT2,UQCRC1,STARD3NL,PHF7,MKS1,BRCA1,EXTL3,CALCOCO1,HEBP1,SERPINB1,ZNF839,ABCC2,GCLM,DEPDC1,KCNG1,MIPEP,RABEP1,IFT88,NSUN2,PNKP,PHF23,PARP3,AP2S1,ZIC2,GEMIN8,XK,CC2D2A,NEDD4L,ARHGEF5,SDCCAG8,HHAT,SZRD1,FAM114A2,PUM2,IL17RB,ACAA1,CDH3,APPBP2,SLC…
1	!	0.000947	16102	1218	1051	0.863	0.065	TF:M04748_0	tf	12	Factor: GABP-alpha; motif: AACCGGAAR; match class: 0	2	DPM1,ICA1,RBM5,POLDIP2,ZMYND10,HCCS,DVL2,SLC25A5,DHX33,PDK2,ITGA3,ZFX,LAMP2,TMEM132A,AP2B1,GGCT,ARSD,CCDC124,PAFAH1B1,E2F2,ST3GAL1,HEATR5B,SEC62,PAX7,IYD,POMT2,UQCRC1,STARD3NL,PHF7,MKS1,BRCA1,EXTL3,CALCOCO1,HEBP1,SERPINB1,ZNF839,ABCC2,GCLM,DEPDC1,KCNG1,MIPEP,RABEP1,IFT88,NSUN2,PNKP,PHF23,PARP3,AP2S1,ZIC2,GEMIN8,XK,CC2D2A,NEDD4L,ARHGEF5,SDCCAG8,HHAT,SZRD1,FAM114A2,PUM2,IL17RB,ACAA1,CDH3,APPBP2,SLC…
1	!	0.000551	10341	1218	720	0.591	0.07	TF:M04748_1	tf	12	Factor: GABP-alpha; motif: AACCGGAAR; match class: 1	3	DPM1,ICA1,RBM5,HCCS,DVL2,SLC25A5,DHX33,PDK2,ITGA3,ZFX,LAMP2,CCDC124,E2F2,HEATR5B,SEC62,PAX7,IYD,POMT2,UQCRC1,STARD3NL,EXTL3,CALCOCO1,SERPINB1,ZNF839,GCLM,DEPDC1,KCNG1,RABEP1,IFT88,NSUN2,PHF23,PARP3,GEMIN8,XK,NEDD4L,ARHGEF5,SDCCAG8,PUM2,IL17RB,ACAA1,CDH3,ATP2C2,TAF2,GNAI3,GSTO2,ME1,MTFR1,HEATR6,COASY,FGF10,ZXDC,ST6GALNAC2,TESK2,TRIP13,CYBRD1,TFRC,SREBF1,TRNT1,ACADVL,SMARCE1,GSDMB,SLC24A1,GTSE1,XAB…
1	!	0.0436	5856	1218	425	0.349	0.073	TF:M00426_1	tf	90	Factor: E2F; motif: TTTSGCGS; match class: 1	1	DPM1,RBM5,ITGA3,TMEM132A,E2F2,POMT2,STARD3NL,EXTL3,HEBP1,GCLM,KCNG1,RABEP1,NSUN2,NEDD4L,SDCCAG8,PUM2,IL17RB,APPBP2,SLC6A16,CA11,ATP2C2,GNAI3,GSTO2,MTFR1,DHX8,FTSJ1,ZXDC,ST6GALNAC2,TESK2,TFRC,SREBF1,MCM2,LLGL2,SMARCE1,GSDMB,NTN4,GTSE1,SPAG6,ZCWPW1,PCM1,FDFT1,KAT6A,ULK2,RAD54L,FTL,KLHL42,AURKA,PIR,TPX2,YPEL3,RAPGEF4,TMEM101,PHGDH,BAMBI,EFHC1,TMED1,MISP,POLRMT,CARD10,SLC25A1,RBM23,ATP6V1D,GSTZ1,DICE…
1	!	0.00718	2712	1218	222	0.182	0.082	TF:M08917	tf	16	Factor: GABP-ALPHA; motif: RCCGGAARTNN	1	DPM1,POLDIP2,HCCS,ITGA3,HEATR5B,EXTL3,NSUN2,PNKP,PHF23,AP2S1,GEMIN8,ARHGEF5,SZRD1,FAM114A2,ACAA1,TAF2,GNAI3,DHX8,HEATR6,TRNT1,XRCC1,GTSE1,XAB2,RABL2B,ATXN7L3,PSMC5,AURKA,TPX2,YPEL3,DHPS,MZF1,CIRBP,POLRMT,SLC25A1,ATP6V1D,DHRS7,DNAJC5,TRIB3,TM9SF4,CRNKL1,FAM83D,NAA10,SLC35A2,SLC25A15,DHRS12,CLN5,EARS2,QPRT,KAT8,SPG11,TRIM35,LAPTM4B,POP1,MTMR9,LEPROTL1,MCM4,TLE6,MEIS3,WDR83OS,MTMR4,CDK5RAP3,RNF167,S…
1	!	0.00718	2712	1218	222	0.182	0.082	TF:M08917_0	tf	16	Factor: GABP-ALPHA; motif: RCCGGAARTNN; match class: 0	2	DPM1,POLDIP2,HCCS,ITGA3,HEATR5B,EXTL3,NSUN2,PNKP,PHF23,AP2S1,GEMIN8,ARHGEF5,SZRD1,FAM114A2,ACAA1,TAF2,GNAI3,DHX8,HEATR6,TRNT1,XRCC1,GTSE1,XAB2,RABL2B,ATXN7L3,PSMC5,AURKA,TPX2,YPEL3,DHPS,MZF1,CIRBP,POLRMT,SLC25A1,ATP6V1D,DHRS7,DNAJC5,TRIB3,TM9SF4,CRNKL1,FAM83D,NAA10,SLC35A2,SLC25A15,DHRS12,CLN5,EARS2,QPRT,KAT8,SPG11,TRIM35,LAPTM4B,POP1,MTMR9,LEPROTL1,MCM4,TLE6,MEIS3,WDR83OS,MTMR4,CDK5RAP3,RNF167,S…
1	!	0.0281	11143	1218	755	0.62	0.068	TF:M00425	tf	106	Factor: E2F; motif: TTTCGCGC	1	DPM1,ICA1,RBM5,DVL2,DHX33,PDK2,ITGA3,TMEM132A,AP2B1,CCDC124,PAFAH1B1,E2F2,HEATR5B,POMT2,UQCRC1,STARD3NL,PHF7,BRCA1,SEMA3B,EXTL3,SERPINB1,ABCC2,GCLM,KCNG1,IFT88,NSUN2,PARP3,AP2S1,ZIC2,GEMIN8,XK,NEDD4L,SDCCAG8,PUM2,IL17RB,PIGV,CDH3,APPBP2,SLC6A16,CA11,ATP2C2,TAF2,GNAI3,GSTO2,YBX1,MTFR1,DHX8,COASY,FTSJ1,PITX1,ZXDC,ST6GALNAC2,TESK2,TFRC,SREBF1,TRNT1,ACADVL,XRCC1,MCM2,LLGL2,SMARCE1,GSDMB,NTN4,SLC24A1,…
1	!	0.0281	11143	1218	755	0.62	0.068	TF:M00425_0	tf	106	Factor: E2F; motif: TTTCGCGC; match class: 0	2	DPM1,ICA1,RBM5,DVL2,DHX33,PDK2,ITGA3,TMEM132A,AP2B1,CCDC124,PAFAH1B1,E2F2,HEATR5B,POMT2,UQCRC1,STARD3NL,PHF7,BRCA1,SEMA3B,EXTL3,SERPINB1,ABCC2,GCLM,KCNG1,IFT88,NSUN2,PARP3,AP2S1,ZIC2,GEMIN8,XK,NEDD4L,SDCCAG8,PUM2,IL17RB,PIGV,CDH3,APPBP2,SLC6A16,CA11,ATP2C2,TAF2,GNAI3,GSTO2,YBX1,MTFR1,DHX8,COASY,FTSJ1,PITX1,ZXDC,ST6GALNAC2,TESK2,TFRC,SREBF1,TRNT1,ACADVL,XRCC1,MCM2,LLGL2,SMARCE1,GSDMB,NTN4,SLC24A1,…
1	!	0.000241	7342	1218	537	0.441	0.073	TF:M00938	tf	8	Factor: E2F-1; motif: TTGGCGCGRAANNGNM	1	DPM1,ICA1,DVL2,DHX33,GGCT,PAFAH1B1,E2F2,ST3GAL1,HEATR5B,PAX7,POMT2,UQCRC1,STARD3NL,PHF7,BRCA1,SERPINB1,GCLM,RABEP1,NSUN2,PNKP,PHF23,AP2S1,ZIC2,XK,NEDD4L,ARHGEF5,HHAT,PUM2,IL17RB,CDH3,APPBP2,TAF2,MAP2K4,GSTO2,HEATR6,FTSJ1,FGF10,ST6GALNAC2,TFRC,SREBF1,TRNT1,ACADVL,MCM2,LLGL2,SMARCE1,SLC24A1,SPAG6,SMC1B,ZCWPW1,PCM1,FDFT1,RABL2B,SESN1,KIAA0141,ULK2,TDRD3,ZNF446,TRIP6,PSMC5,TPX2,YPEL3,HAUS4,PHGDH,DHPS…
1	!	0.000241	7342	1218	537	0.441	0.073	TF:M00938_0	tf	8	Factor: E2F-1; motif: TTGGCGCGRAANNGNM; match class: 0	2	DPM1,ICA1,DVL2,DHX33,GGCT,PAFAH1B1,E2F2,ST3GAL1,HEATR5B,PAX7,POMT2,UQCRC1,STARD3NL,PHF7,BRCA1,SERPINB1,GCLM,RABEP1,NSUN2,PNKP,PHF23,AP2S1,ZIC2,XK,NEDD4L,ARHGEF5,HHAT,PUM2,IL17RB,CDH3,APPBP2,TAF2,MAP2K4,GSTO2,HEATR6,FTSJ1,FGF10,ST6GALNAC2,TFRC,SREBF1,TRNT1,ACADVL,MCM2,LLGL2,SMARCE1,SLC24A1,SPAG6,SMC1B,ZCWPW1,PCM1,FDFT1,RABL2B,SESN1,KIAA0141,ULK2,TDRD3,ZNF446,TRIP6,PSMC5,TPX2,YPEL3,HAUS4,PHGDH,DHPS…
1	!	0.000293	10424	1218	727	0.597	0.07	TF:M00932	tf	92	Factor: Sp1; motif: NNGGGGCGGGGNN	1	ICA1,RBM5,SLC25A5,DHX33,ITGA3,LAMP2,AP2B1,SPATA20,CCDC124,PAFAH1B1,ST3GAL1,SEC62,POMT2,UQCRC1,STARD3NL,PHF7,BRCA1,SEMA3B,EXTL3,CALCOCO1,HEBP1,SERPINB1,ZNF839,GCLM,KCNG1,RABEP1,IFT88,NSUN2,PNKP,PHF23,GEMIN8,SDCCAG8,SZRD1,PUM2,PIGV,ACAA1,CDH3,APPBP2,CA11,ATP2C2,TAF2,GNAI3,ME1,YBX1,MTFR1,FTSJ1,PITX1,ZXDC,ST6GALNAC2,TESK2,TRIP13,CYBRD1,EPN2,TFRC,SREBF1,TRNT1,XRCC1,LLGL2,SMARCE1,SLC24A1,XAB2,STXBP2,SL…
1	!	0.000293	10424	1218	727	0.597	0.07	TF:M00932_0	tf	92	Factor: Sp1; motif: NNGGGGCGGGGNN; match class: 0	2	ICA1,RBM5,SLC25A5,DHX33,ITGA3,LAMP2,AP2B1,SPATA20,CCDC124,PAFAH1B1,ST3GAL1,SEC62,POMT2,UQCRC1,STARD3NL,PHF7,BRCA1,SEMA3B,EXTL3,CALCOCO1,HEBP1,SERPINB1,ZNF839,GCLM,KCNG1,RABEP1,IFT88,NSUN2,PNKP,PHF23,GEMIN8,SDCCAG8,SZRD1,PUM2,PIGV,ACAA1,CDH3,APPBP2,CA11,ATP2C2,TAF2,GNAI3,ME1,YBX1,MTFR1,FTSJ1,PITX1,ZXDC,ST6GALNAC2,TESK2,TRIP13,CYBRD1,EPN2,TFRC,SREBF1,TRNT1,XRCC1,LLGL2,SMARCE1,SLC24A1,XAB2,STXBP2,SL…
1	!	0.00476	5139	1218	386	0.317	0.075	TF:M00469	tf	40	Factor: AP-2alpha; motif: GCCNNNRGS	1	ICA1,HCCS,SLC25A5,PDK2,ITGA3,LAMP2,ARSD,E2F2,ST3GAL1,POMT2,STARD3NL,PHF7,EXTL3,KCNG1,RABEP1,IFT88,NSUN2,PNKP,PARP3,GEMIN8,NEDD4L,HHAT,ME1,YBX1,DHX8,FTSJ1,PITX1,ZXDC,ST6GALNAC2,EPN2,TFRC,TRNT1,ACADVL,NTN4,RAPGEF3,CIC,FDFT1,KAT6A,ULK2,TDRD3,POMGNT1,TRIP6,PIGS,ATXN7L3,KLHL42,YPEL3,RAPGEF4,SPAG7,ORC6,BAMBI,TECR,MISP,POLRMT,SLC7A4,CARD10,ATP6V1D,GSTZ1,REC8,DNAJC5,RNF24,TRIB3,FAM83D,NAA10,SYTL4,DHRS12,…
1	!	0.00476	5139	1218	386	0.317	0.075	TF:M00469_0	tf	40	Factor: AP-2alpha; motif: GCCNNNRGS; match class: 0	2	ICA1,HCCS,SLC25A5,PDK2,ITGA3,LAMP2,ARSD,E2F2,ST3GAL1,POMT2,STARD3NL,PHF7,EXTL3,KCNG1,RABEP1,IFT88,NSUN2,PNKP,PARP3,GEMIN8,NEDD4L,HHAT,ME1,YBX1,DHX8,FTSJ1,PITX1,ZXDC,ST6GALNAC2,EPN2,TFRC,TRNT1,ACADVL,NTN4,RAPGEF3,CIC,FDFT1,KAT6A,ULK2,TDRD3,POMGNT1,TRIP6,PIGS,ATXN7L3,KLHL42,YPEL3,RAPGEF4,SPAG7,ORC6,BAMBI,TECR,MISP,POLRMT,SLC7A4,CARD10,ATP6V1D,GSTZ1,REC8,DNAJC5,RNF24,TRIB3,FAM83D,NAA10,SYTL4,DHRS12,…
1	!	0.0275	2677	1218	216	0.177	0.081	TF:M09611	tf	116	Factor: ER81; motif: NNNGRCMGGAAGYRNNNNNNNS	1	DPM1,POLDIP2,HCCS,SLC25A5,EXTL3,SERPINB1,KCNG1,MIPEP,IFT88,NSUN2,PNKP,PHF23,PARP3,GEMIN8,ARHGEF5,SDCCAG8,SZRD1,FAM114A2,PUM2,PIGV,GNAI3,TRIP13,SREBF1,TRNT1,XAB2,STXBP2,SLC25A43,RABL2B,AURKA,ANKRD24,YPEL3,BAMBI,EFHC1,MZF1,CIRBP,SLC25A1,PIGH,TRIB3,CRNKL1,FAM83D,SUV39H1,NAA10,CDK16,CLUAP1,EARS2,QPRT,SPG11,TRIM35,SQLE,TLE6,WASL,FBXW4,MTMR4,ENO3,AKAP10,NAGLU,MRPL27,C12ORF49,PRKAB1,PAK1IP1,HGD,SNX17,RE…
1	!	0.0275	2677	1218	216	0.177	0.081	TF:M09611_0	tf	116	Factor: ER81; motif: NNNGRCMGGAAGYRNNNNNNNS; match class: 0	2	DPM1,POLDIP2,HCCS,SLC25A5,EXTL3,SERPINB1,KCNG1,MIPEP,IFT88,NSUN2,PNKP,PHF23,PARP3,GEMIN8,ARHGEF5,SDCCAG8,SZRD1,FAM114A2,PUM2,PIGV,GNAI3,TRIP13,SREBF1,TRNT1,XAB2,STXBP2,SLC25A43,RABL2B,AURKA,ANKRD24,YPEL3,BAMBI,EFHC1,MZF1,CIRBP,SLC25A1,PIGH,TRIB3,CRNKL1,FAM83D,SUV39H1,NAA10,CDK16,CLUAP1,EARS2,QPRT,SPG11,TRIM35,SQLE,TLE6,WASL,FBXW4,MTMR4,ENO3,AKAP10,NAGLU,MRPL27,C12ORF49,PRKAB1,PAK1IP1,HGD,SNX17,RE…
1	!	0.00134	1471	1218	137	0.112	0.093	TF:M00775	tf	109	Factor: NF-Y; motif: NNNNRRCCAATSR	1	GGCT,POMT2,ABCC2,NEDD4L,CDH3,GSDMB,XAB2,CIC,FDFT1,GSK3B,TDRD3,AURKA,YPEL3,SPAG7,ORC6,ACOT7,TECR,POLRMT,RBM23,CDKN3,GSTZ1,ZC3H14,SUV39H1,NUP93,KCTD9,WNT3,MTMR4,CDK5RAP3,CYTH1,C12ORF49,BRD8,KIF20A,MRPS30,ACTR1B,SLC1A4,FAAH,SENP5,ALDH6A1,SLF2,IFIT3,CKS2,OARD1,SLC25A35,GPR108,SIX1,RPAIN,ZSCAN5A,CCT6B,WBP2,H3F3B,ADCK2,MRPS36,SORT1,IL6ST,SOX3,TROAP,PAN2,PHF11,CLCA2,CXCL9,GID4,TOB1,SAT2,PADI3,USP21,GOLP…
1	!	0.00134	1471	1218	137	0.112	0.093	TF:M00775_0	tf	109	Factor: NF-Y; motif: NNNNRRCCAATSR; match class: 0	2	GGCT,POMT2,ABCC2,NEDD4L,CDH3,GSDMB,XAB2,CIC,FDFT1,GSK3B,TDRD3,AURKA,YPEL3,SPAG7,ORC6,ACOT7,TECR,POLRMT,RBM23,CDKN3,GSTZ1,ZC3H14,SUV39H1,NUP93,KCTD9,WNT3,MTMR4,CDK5RAP3,CYTH1,C12ORF49,BRD8,KIF20A,MRPS30,ACTR1B,SLC1A4,FAAH,SENP5,ALDH6A1,SLF2,IFIT3,CKS2,OARD1,SLC25A35,GPR108,SIX1,RPAIN,ZSCAN5A,CCT6B,WBP2,H3F3B,ADCK2,MRPS36,SORT1,IL6ST,SOX3,TROAP,PAN2,PHF11,CLCA2,CXCL9,GID4,TOB1,SAT2,PADI3,USP21,GOLP…
1	!	0.00342	8403	1218	595	0.489	0.071	TF:M03807	tf	72	Factor: SP2; motif: GNNGGGGGCGGGGSN	1	ICA1,RBM5,SLC25A5,ITGA3,LAMP2,CCDC124,PAFAH1B1,ST3GAL1,SEC62,POMT2,STARD3NL,PHF7,BRCA1,SEMA3B,HEBP1,SERPINB1,ZNF839,GCLM,KCNG1,RABEP1,IFT88,NSUN2,PNKP,SDCCAG8,SZRD1,PUM2,PIGV,CDH3,APPBP2,CA11,ATP2C2,GNAI3,YBX1,FTSJ1,PITX1,ZXDC,ST6GALNAC2,TESK2,EPN2,TFRC,SREBF1,TRNT1,XRCC1,LLGL2,SMARCE1,SLC24A1,XAB2,STXBP2,SLC25A43,ZCWPW1,RAPGEF3,CIC,FDFT1,SESN1,EXD2,PGR,KAT6A,TDRD3,POMGNT1,RAD54L,FTL,ATXN7L3,PDRG…
1	!	0.00342	8403	1218	595	0.489	0.071	TF:M03807_0	tf	72	Factor: SP2; motif: GNNGGGGGCGGGGSN; match class: 0	2	ICA1,RBM5,SLC25A5,ITGA3,LAMP2,CCDC124,PAFAH1B1,ST3GAL1,SEC62,POMT2,STARD3NL,PHF7,BRCA1,SEMA3B,HEBP1,SERPINB1,ZNF839,GCLM,KCNG1,RABEP1,IFT88,NSUN2,PNKP,SDCCAG8,SZRD1,PUM2,PIGV,CDH3,APPBP2,CA11,ATP2C2,GNAI3,YBX1,FTSJ1,PITX1,ZXDC,ST6GALNAC2,TESK2,EPN2,TFRC,SREBF1,TRNT1,XRCC1,LLGL2,SMARCE1,SLC24A1,XAB2,STXBP2,SLC25A43,ZCWPW1,RAPGEF3,CIC,FDFT1,SESN1,EXD2,PGR,KAT6A,TDRD3,POMGNT1,RAD54L,FTL,ATXN7L3,PDRG…
1	!	2.29e-18	16183	1218	1108	0.91	0.068	TF:M00716	tf	68	Factor: ZF5; motif: GSGCGCGR	1	DPM1,ICA1,RBM5,POLDIP2,ZMYND10,DVL2,SLC25A5,DHX33,PDK2,ITGA3,LAMP2,TMEM132A,AP2B1,SPATA20,GGCT,ARSD,CCDC124,PAFAH1B1,E2F2,ST3GAL1,HEATR5B,SEC62,PAX7,POMT2,UQCRC1,STARD3NL,PHF7,MKS1,BRCA1,SEMA3B,EXTL3,CALCOCO1,HEBP1,SERPINB1,ZNF839,ABCC2,GCLM,DEPDC1,KCNG1,MIPEP,RABEP1,IFT88,NSUN2,PNKP,PHF23,PARP3,AP2S1,ZIC2,GEMIN8,XK,NEDD4L,ARHGEF5,SDCCAG8,HHAT,SZRD1,FAM114A2,PUM2,IL17RB,PIGV,ACAA1,CDH3,APPBP2,SLC…
1	!	2.29e-18	16183	1218	1108	0.91	0.068	TF:M00716_0	tf	68	Factor: ZF5; motif: GSGCGCGR; match class: 0	2	DPM1,ICA1,RBM5,POLDIP2,ZMYND10,DVL2,SLC25A5,DHX33,PDK2,ITGA3,LAMP2,TMEM132A,AP2B1,SPATA20,GGCT,ARSD,CCDC124,PAFAH1B1,E2F2,ST3GAL1,HEATR5B,SEC62,PAX7,POMT2,UQCRC1,STARD3NL,PHF7,MKS1,BRCA1,SEMA3B,EXTL3,CALCOCO1,HEBP1,SERPINB1,ZNF839,ABCC2,GCLM,DEPDC1,KCNG1,MIPEP,RABEP1,IFT88,NSUN2,PNKP,PHF23,PARP3,AP2S1,ZIC2,GEMIN8,XK,NEDD4L,ARHGEF5,SDCCAG8,HHAT,SZRD1,FAM114A2,PUM2,IL17RB,PIGV,ACAA1,CDH3,APPBP2,SLC…
1	!	5.64e-20	14128	1218	1011	0.83	0.072	TF:M00716_1	tf	68	Factor: ZF5; motif: GSGCGCGR; match class: 1	3	DPM1,ICA1,RBM5,POLDIP2,ZMYND10,DVL2,SLC25A5,PDK2,ITGA3,TMEM132A,SPATA20,GGCT,ARSD,CCDC124,PAFAH1B1,E2F2,ST3GAL1,HEATR5B,SEC62,PAX7,POMT2,UQCRC1,STARD3NL,PHF7,MKS1,BRCA1,SEMA3B,EXTL3,CALCOCO1,HEBP1,SERPINB1,ZNF839,GCLM,DEPDC1,KCNG1,MIPEP,RABEP1,IFT88,NSUN2,PNKP,PHF23,PARP3,AP2S1,ZIC2,GEMIN8,XK,NEDD4L,ARHGEF5,SDCCAG8,HHAT,SZRD1,FAM114A2,PUM2,IL17RB,PIGV,ACAA1,CDH3,APPBP2,SLC6A16,CA11,ATP2C2,GNAI3,M…
1	!	1.36e-05	18781	1218	1191	0.978	0.063	TF:M01822_1	tf	123	Factor: CPBP; motif: SNCCCNN; match class: 1	1	DPM1,ICA1,RBM5,POLDIP2,ZMYND10,HCCS,DVL2,SLC25A5,DHX33,PDK2,ITGA3,LAMP2,TMEM132A,AP2B1,SPATA20,GGCT,ARSD,CCDC124,PAFAH1B1,E2F2,ST3GAL1,HEATR5B,SEC62,PAX7,IYD,POMT2,UQCRC1,STARD3NL,PHF7,MKS1,BRCA1,SEMA3B,EXTL3,CALCOCO1,HEBP1,SERPINB1,ZNF839,ABCC2,GCLM,DEPDC1,KCNG1,MIPEP,RABEP1,IFT88,NSUN2,PNKP,PHF23,PARP3,AP2S1,ZIC2,GEMIN8,XK,CC2D2A,NEDD4L,ARHGEF5,SDCCAG8,HHAT,SZRD1,FAM114A2,PUM2,IL17RB,PIGV,ACAA1…
1	!	8.06e-14	15142	1218	1043	0.856	0.069	TF:M00333	tf	31	Factor: ZF5; motif: NRNGNGCGCGCWN	1	DPM1,ICA1,RBM5,POLDIP2,ZMYND10,HCCS,DVL2,SLC25A5,DHX33,PDK2,ITGA3,TMEM132A,SPATA20,GGCT,ARSD,CCDC124,PAFAH1B1,E2F2,ST3GAL1,HEATR5B,SEC62,PAX7,IYD,POMT2,UQCRC1,STARD3NL,PHF7,MKS1,BRCA1,EXTL3,CALCOCO1,HEBP1,SERPINB1,ZNF839,GCLM,DEPDC1,KCNG1,MIPEP,RABEP1,IFT88,NSUN2,PHF23,PARP3,AP2S1,ZIC2,GEMIN8,XK,NEDD4L,ARHGEF5,SDCCAG8,HHAT,SZRD1,FAM114A2,PUM2,IL17RB,PIGV,ACAA1,CDH3,APPBP2,CA11,ATP2C2,MAP2K4,GSTO2…
1	!	8.06e-14	15142	1218	1043	0.856	0.069	TF:M00333_0	tf	31	Factor: ZF5; motif: NRNGNGCGCGCWN; match class: 0	2	DPM1,ICA1,RBM5,POLDIP2,ZMYND10,HCCS,DVL2,SLC25A5,DHX33,PDK2,ITGA3,TMEM132A,SPATA20,GGCT,ARSD,CCDC124,PAFAH1B1,E2F2,ST3GAL1,HEATR5B,SEC62,PAX7,IYD,POMT2,UQCRC1,STARD3NL,PHF7,MKS1,BRCA1,EXTL3,CALCOCO1,HEBP1,SERPINB1,ZNF839,GCLM,DEPDC1,KCNG1,MIPEP,RABEP1,IFT88,NSUN2,PHF23,PARP3,AP2S1,ZIC2,GEMIN8,XK,NEDD4L,ARHGEF5,SDCCAG8,HHAT,SZRD1,FAM114A2,PUM2,IL17RB,PIGV,ACAA1,CDH3,APPBP2,CA11,ATP2C2,MAP2K4,GSTO2…
1	!	7.69e-14	12443	1218	897	0.736	0.072	TF:M00333_1	tf	31	Factor: ZF5; motif: NRNGNGCGCGCWN; match class: 1	3	DPM1,ICA1,RBM5,POLDIP2,DVL2,SLC25A5,DHX33,PDK2,ITGA3,TMEM132A,SPATA20,GGCT,ARSD,CCDC124,PAFAH1B1,E2F2,ST3GAL1,HEATR5B,SEC62,PAX7,POMT2,UQCRC1,STARD3NL,PHF7,MKS1,BRCA1,EXTL3,CALCOCO1,HEBP1,SERPINB1,ZNF839,GCLM,KCNG1,MIPEP,RABEP1,IFT88,NSUN2,PHF23,PARP3,AP2S1,ZIC2,GEMIN8,XK,NEDD4L,ARHGEF5,SDCCAG8,HHAT,FAM114A2,PUM2,IL17RB,PIGV,ACAA1,CDH3,ATP2C2,MAP2K4,GSTO2,ME1,YBX1,MTFR1,DHX8,HEATR6,FTSJ1,PITX1,FG…
1	!	1.24e-05	12822	1218	878	0.721	0.068	TF:M04823	tf	5	Factor: E2F-4; motif: NNTTCCCGCCNN	1	DPM1,ICA1,RBM5,POLDIP2,HCCS,DHX33,PDK2,ITGA3,TMEM132A,AP2B1,GGCT,ARSD,E2F2,ST3GAL1,HEATR5B,SEC62,POMT2,UQCRC1,STARD3NL,PHF7,BRCA1,SEMA3B,EXTL3,HEBP1,ZNF839,GCLM,KCNG1,RABEP1,IFT88,PNKP,PHF23,AP2S1,ZIC2,XK,NEDD4L,ARHGEF5,SDCCAG8,HHAT,SZRD1,PUM2,IL17RB,PIGV,CDH3,APPBP2,SLC6A16,CA11,GNAI3,MAP2K4,YBX1,MTFR1,DHX8,HEATR6,FTSJ1,PITX1,FGF10,ZXDC,ST6GALNAC2,TRIP13,CYBRD1,EPN2,TFRC,SREBF1,ACADVL,XRCC1,MCM2…
1	!	1.24e-05	12822	1218	878	0.721	0.068	TF:M04823_0	tf	5	Factor: E2F-4; motif: NNTTCCCGCCNN; match class: 0	2	DPM1,ICA1,RBM5,POLDIP2,HCCS,DHX33,PDK2,ITGA3,TMEM132A,AP2B1,GGCT,ARSD,E2F2,ST3GAL1,HEATR5B,SEC62,POMT2,UQCRC1,STARD3NL,PHF7,BRCA1,SEMA3B,EXTL3,HEBP1,ZNF839,GCLM,KCNG1,RABEP1,IFT88,PNKP,PHF23,AP2S1,ZIC2,XK,NEDD4L,ARHGEF5,SDCCAG8,HHAT,SZRD1,PUM2,IL17RB,PIGV,CDH3,APPBP2,SLC6A16,CA11,GNAI3,MAP2K4,YBX1,MTFR1,DHX8,HEATR6,FTSJ1,PITX1,FGF10,ZXDC,ST6GALNAC2,TRIP13,CYBRD1,EPN2,TFRC,SREBF1,ACADVL,XRCC1,MCM2…
1	!	7.52e-06	7863	1218	580	0.476	0.074	TF:M04823_1	tf	5	Factor: E2F-4; motif: NNTTCCCGCCNN; match class: 1	3	HCCS,DHX33,ITGA3,TMEM132A,GGCT,ARSD,ST3GAL1,POMT2,STARD3NL,PHF7,BRCA1,EXTL3,HEBP1,GCLM,KCNG1,RABEP1,IFT88,PNKP,PHF23,AP2S1,ZIC2,XK,NEDD4L,ARHGEF5,SDCCAG8,HHAT,SZRD1,PUM2,IL17RB,PIGV,CDH3,CA11,GNAI3,MAP2K4,YBX1,MTFR1,DHX8,HEATR6,FGF10,ST6GALNAC2,TRIP13,CYBRD1,EPN2,SREBF1,MCM2,LLGL2,SMARCE1,NTN4,SMC1B,ZCWPW1,RAPGEF3,RABL2B,KAT6A,ULK2,RAD54L,TRIP6,FTL,PIGS,PSMC5,KLHL42,PIR,ANKRD24,YPEL3,AARS,RAPGEF4…
1	!	0.00173	9125	1218	642	0.527	0.07	TF:M00800	tf	108	Factor: AP-2; motif: GSCCSCRGGCNRNRNN	1	DPM1,ICA1,RBM5,POLDIP2,SLC25A5,PDK2,ITGA3,TMEM132A,SPATA20,PAFAH1B1,E2F2,ST3GAL1,HEATR5B,SEC62,PAX7,POMT2,STARD3NL,EXTL3,HEBP1,SERPINB1,ZNF839,GCLM,KCNG1,RABEP1,NSUN2,PARP3,ZIC2,GEMIN8,NEDD4L,ARHGEF5,SDCCAG8,HHAT,SZRD1,PUM2,IL17RB,ACAA1,CA11,GNAI3,ME1,YBX1,MTFR1,DHX8,COASY,FTSJ1,PITX1,ZXDC,ST6GALNAC2,TESK2,TRIP13,CYBRD1,EPN2,TFRC,SREBF1,TRNT1,ACADVL,MCM2,LLGL2,SMARCE1,NTN4,SLC24A1,GTSE1,SLC25A43,…
1	!	0.00173	9125	1218	642	0.527	0.07	TF:M00800_0	tf	108	Factor: AP-2; motif: GSCCSCRGGCNRNRNN; match class: 0	2	DPM1,ICA1,RBM5,POLDIP2,SLC25A5,PDK2,ITGA3,TMEM132A,SPATA20,PAFAH1B1,E2F2,ST3GAL1,HEATR5B,SEC62,PAX7,POMT2,STARD3NL,EXTL3,HEBP1,SERPINB1,ZNF839,GCLM,KCNG1,RABEP1,NSUN2,PARP3,ZIC2,GEMIN8,NEDD4L,ARHGEF5,SDCCAG8,HHAT,SZRD1,PUM2,IL17RB,ACAA1,CA11,GNAI3,ME1,YBX1,MTFR1,DHX8,COASY,FTSJ1,PITX1,ZXDC,ST6GALNAC2,TESK2,TRIP13,CYBRD1,EPN2,TFRC,SREBF1,TRNT1,ACADVL,MCM2,LLGL2,SMARCE1,NTN4,SLC24A1,GTSE1,SLC25A43,…
1	!	0.0312	9519	1218	656	0.539	0.069	TF:M01752	tf	9	Factor: ERG; motif: ACCGGAART	1	DPM1,POLDIP2,HCCS,SLC25A5,ITGA3,SPATA20,GGCT,E2F2,HEATR5B,PAX7,POMT2,SEMA3B,EXTL3,CALCOCO1,HEBP1,SERPINB1,KCNG1,MIPEP,IFT88,NSUN2,PNKP,PHF23,PARP3,AP2S1,ZIC2,GEMIN8,NEDD4L,ARHGEF5,HHAT,SZRD1,FAM114A2,PUM2,IL17RB,PIGV,ACAA1,CDH3,APPBP2,SLC6A16,CA11,TAF2,GNAI3,GSTO2,ME1,YBX1,DHX8,HEATR6,COASY,ZXDC,ST6GALNAC2,TRIP13,CYBRD1,EPN2,TRNT1,ACADVL,XRCC1,LLGL2,SLC24A1,GTSE1,XAB2,STXBP2,SPAG6,SLC25A43,SMC1B,…
1	!	0.0312	9519	1218	656	0.539	0.069	TF:M01752_0	tf	9	Factor: ERG; motif: ACCGGAART; match class: 0	2	DPM1,POLDIP2,HCCS,SLC25A5,ITGA3,SPATA20,GGCT,E2F2,HEATR5B,PAX7,POMT2,SEMA3B,EXTL3,CALCOCO1,HEBP1,SERPINB1,KCNG1,MIPEP,IFT88,NSUN2,PNKP,PHF23,PARP3,AP2S1,ZIC2,GEMIN8,NEDD4L,ARHGEF5,HHAT,SZRD1,FAM114A2,PUM2,IL17RB,PIGV,ACAA1,CDH3,APPBP2,SLC6A16,CA11,TAF2,GNAI3,GSTO2,ME1,YBX1,DHX8,HEATR6,COASY,ZXDC,ST6GALNAC2,TRIP13,CYBRD1,EPN2,TRNT1,ACADVL,XRCC1,LLGL2,SLC24A1,GTSE1,XAB2,STXBP2,SPAG6,SLC25A43,SMC1B,…
1	!	0.00752	3711	1218	290	0.238	0.078	TF:M01752_1	tf	9	Factor: ERG; motif: ACCGGAART; match class: 1	3	DPM1,POLDIP2,ITGA3,SPATA20,HEATR5B,POMT2,EXTL3,HEBP1,SERPINB1,NSUN2,PNKP,PHF23,ZIC2,GEMIN8,ARHGEF5,HHAT,SZRD1,FAM114A2,ACAA1,TAF2,GNAI3,DHX8,TRIP13,EPN2,TRNT1,SLC24A1,STXBP2,SPAG6,FDFT1,PSMC5,KLHL42,YPEL3,TMEM101,PHGDH,DHPS,BAMBI,EFHC1,ACOT7,MZF1,RBM23,ATP6V1D,PIGH,GSTZ1,DHRS7,KIAA0391,C20ORF24,TPD52L2,DNAJC5,TRIB3,CRNKL1,SUV39H1,SLC35A2,PSMD7,EARS2,SPG11,TRIM35,MTMR9,LEPROTL1,SNAPC2,WDR83OS,WASL…
1	!	0.00291	5146	1218	388	0.319	0.075	TF:M02055	tf	101	Factor: ESE-1; motif: NSMGGAARTN	1	DPM1,POLDIP2,HCCS,SLC25A5,DHX33,ITGA3,HEATR5B,SEMA3B,EXTL3,SERPINB1,MIPEP,NSUN2,PNKP,PHF23,AP2S1,GEMIN8,ARHGEF5,HHAT,SZRD1,FAM114A2,PIGV,ACAA1,TAF2,GNAI3,DHX8,HEATR6,COASY,TRIP13,EPN2,TRNT1,ACADVL,XRCC1,LLGL2,SMARCE1,GTSE1,XAB2,STXBP2,RABL2B,EXD2,KIAA0141,MGST2,ATXN7L3,PSMC5,KLHL42,AURKA,TPX2,PDRG1,YPEL3,AARS,TMEM101,DHPS,MZF1,CIRBP,TECR,POLRMT,CARD10,SLC25A1,ATP6V1D,DICER1,KIAA0391,TPD52L2,DNAJC…
1	!	0.00291	5146	1218	388	0.319	0.075	TF:M02055_0	tf	101	Factor: ESE-1; motif: NSMGGAARTN; match class: 0	2	DPM1,POLDIP2,HCCS,SLC25A5,DHX33,ITGA3,HEATR5B,SEMA3B,EXTL3,SERPINB1,MIPEP,NSUN2,PNKP,PHF23,AP2S1,GEMIN8,ARHGEF5,HHAT,SZRD1,FAM114A2,PIGV,ACAA1,TAF2,GNAI3,DHX8,HEATR6,COASY,TRIP13,EPN2,TRNT1,ACADVL,XRCC1,LLGL2,SMARCE1,GTSE1,XAB2,STXBP2,RABL2B,EXD2,KIAA0141,MGST2,ATXN7L3,PSMC5,KLHL42,AURKA,TPX2,PDRG1,YPEL3,AARS,TMEM101,DHPS,MZF1,CIRBP,TECR,POLRMT,CARD10,SLC25A1,ATP6V1D,DICER1,KIAA0391,TPD52L2,DNAJC…
1	!	0.00051	9991	1218	699	0.574	0.07	TF:M09723	tf	119	Factor: BTEB1; motif: GGGGGCGGGGCNGSGGGNGS	1	ICA1,RBM5,DVL2,SLC25A5,PDK2,ITGA3,LAMP2,AP2B1,SPATA20,ARSD,CCDC124,PAFAH1B1,E2F2,ST3GAL1,SEC62,PAX7,POMT2,UQCRC1,STARD3NL,PHF7,EXTL3,CALCOCO1,HEBP1,SERPINB1,ZNF839,GCLM,KCNG1,RABEP1,IFT88,NSUN2,PNKP,PHF23,PARP3,ZIC2,XK,NEDD4L,SZRD1,PUM2,IL17RB,PIGV,ACAA1,CDH3,APPBP2,SLC6A16,CA11,ATP2C2,TAF2,MAP2K4,YBX1,MTFR1,HEATR6,COASY,FTSJ1,PITX1,FGF10,ZXDC,ST6GALNAC2,TESK2,TRIP13,EPN2,TFRC,TRNT1,XRCC1,LLGL2,S…
1	!	0.00051	9991	1218	699	0.574	0.07	TF:M09723_0	tf	119	Factor: BTEB1; motif: GGGGGCGGGGCNGSGGGNGS; match class: 0	2	ICA1,RBM5,DVL2,SLC25A5,PDK2,ITGA3,LAMP2,AP2B1,SPATA20,ARSD,CCDC124,PAFAH1B1,E2F2,ST3GAL1,SEC62,PAX7,POMT2,UQCRC1,STARD3NL,PHF7,EXTL3,CALCOCO1,HEBP1,SERPINB1,ZNF839,GCLM,KCNG1,RABEP1,IFT88,NSUN2,PNKP,PHF23,PARP3,ZIC2,XK,NEDD4L,SZRD1,PUM2,IL17RB,PIGV,ACAA1,CDH3,APPBP2,SLC6A16,CA11,ATP2C2,TAF2,MAP2K4,YBX1,MTFR1,HEATR6,COASY,FTSJ1,PITX1,FGF10,ZXDC,ST6GALNAC2,TESK2,TRIP13,EPN2,TFRC,TRNT1,XRCC1,LLGL2,S…
1	!	0.0238	4501	1218	339	0.278	0.075	TF:M00691	tf	94	Factor: ATF-1; motif: CYYTGACGTCA	1	DPM1,ICA1,ZMYND10,DHX33,ITGA3,LAMP2,AP2B1,SPATA20,GGCT,CCDC124,PAFAH1B1,E2F2,IYD,STARD3NL,MKS1,BRCA1,SERPINB1,ZNF839,ABCC2,PARP3,GEMIN8,SDCCAG8,HHAT,SZRD1,CDH3,APPBP2,TAF2,GNAI3,COASY,ZXDC,ST6GALNAC2,CYBRD1,SREBF1,TRNT1,MCM2,STXBP2,SPAG6,ZCWPW1,PCM1,SESN1,ULK2,ZNF446,TRIP6,ATXN7L3,AURKA,DNMT3B,PDRG1,LAG3,SPAG7,TMEM101,MZF1,SLC7A4,SLC25A1,CHADL,RBM23,DHRS7,ZC3H14,C20ORF24,TPD52L2,TM9SF4,NAA10,PHEX…
1	!	0.0238	4501	1218	339	0.278	0.075	TF:M00691_0	tf	94	Factor: ATF-1; motif: CYYTGACGTCA; match class: 0	2	DPM1,ICA1,ZMYND10,DHX33,ITGA3,LAMP2,AP2B1,SPATA20,GGCT,CCDC124,PAFAH1B1,E2F2,IYD,STARD3NL,MKS1,BRCA1,SERPINB1,ZNF839,ABCC2,PARP3,GEMIN8,SDCCAG8,HHAT,SZRD1,CDH3,APPBP2,TAF2,GNAI3,COASY,ZXDC,ST6GALNAC2,CYBRD1,SREBF1,TRNT1,MCM2,STXBP2,SPAG6,ZCWPW1,PCM1,SESN1,ULK2,ZNF446,TRIP6,ATXN7L3,AURKA,DNMT3B,PDRG1,LAG3,SPAG7,TMEM101,MZF1,SLC7A4,SLC25A1,CHADL,RBM23,DHRS7,ZC3H14,C20ORF24,TPD52L2,TM9SF4,NAA10,PHEX…
1	!	2.97e-09	10416	1218	757	0.622	0.073	TF:M00695	tf	110	Factor: ETF; motif: GVGGMGG	1	DPM1,ICA1,RBM5,POLDIP2,HCCS,DVL2,SLC25A5,DHX33,PDK2,ITGA3,LAMP2,TMEM132A,AP2B1,SPATA20,GGCT,ARSD,CCDC124,PAFAH1B1,ST3GAL1,HEATR5B,SEC62,PAX7,POMT2,UQCRC1,PHF7,EXTL3,HEBP1,SERPINB1,ZNF839,GCLM,DEPDC1,KCNG1,RABEP1,IFT88,NSUN2,PNKP,PHF23,PARP3,ZIC2,XK,NEDD4L,HHAT,FAM114A2,PUM2,IL17RB,PIGV,ACAA1,SLC6A16,TAF2,GNAI3,MAP2K4,GSTO2,ME1,YBX1,MTFR1,PITX1,ZXDC,ST6GALNAC2,TESK2,TRIP13,CYBRD1,EPN2,SREBF1,TRNT1…
1	!	2.97e-09	10416	1218	757	0.622	0.073	TF:M00695_0	tf	110	Factor: ETF; motif: GVGGMGG; match class: 0	2	DPM1,ICA1,RBM5,POLDIP2,HCCS,DVL2,SLC25A5,DHX33,PDK2,ITGA3,LAMP2,TMEM132A,AP2B1,SPATA20,GGCT,ARSD,CCDC124,PAFAH1B1,ST3GAL1,HEATR5B,SEC62,PAX7,POMT2,UQCRC1,PHF7,EXTL3,HEBP1,SERPINB1,ZNF839,GCLM,DEPDC1,KCNG1,RABEP1,IFT88,NSUN2,PNKP,PHF23,PARP3,ZIC2,XK,NEDD4L,HHAT,FAM114A2,PUM2,IL17RB,PIGV,ACAA1,SLC6A16,TAF2,GNAI3,MAP2K4,GSTO2,ME1,YBX1,MTFR1,PITX1,ZXDC,ST6GALNAC2,TESK2,TRIP13,CYBRD1,EPN2,SREBF1,TRNT1…
1	!	9.52e-07	12312	1218	855	0.702	0.069	TF:M04645_1	tf	129	Factor: Foxn4; motif: NNNNKNNATRGCGTCNYTWNGW; match class: 1	1	DPM1,ICA1,RBM5,ZMYND10,DVL2,SLC25A5,PDK2,ITGA3,ZFX,TMEM132A,AP2B1,SPATA20,GGCT,ARSD,CCDC124,E2F2,ST3GAL1,HEATR5B,PAX7,POMT2,UQCRC1,STARD3NL,PHF7,MKS1,BRCA1,EXTL3,CALCOCO1,ZNF839,ABCC2,GCLM,DEPDC1,KCNG1,MIPEP,RABEP1,IFT88,NSUN2,PNKP,PARP3,XK,CC2D2A,NEDD4L,ARHGEF5,SDCCAG8,HHAT,FAM114A2,PUM2,IL17RB,PIGV,ACAA1,CDH3,APPBP2,SLC6A16,CA11,ATP2C2,GNAI3,MAP2K4,ME1,YBX1,MTFR1,DHX8,HEATR6,COASY,FTSJ1,PITX1,F…
1	!	0.0358	10051	1218	688	0.565	0.068	TF:M08867	tf	39	Factor: AP2; motif: GCCYGSGGSN	1	POLDIP2,HCCS,SLC25A5,DHX33,PDK2,ITGA3,LAMP2,TMEM132A,SPATA20,ARSD,E2F2,POMT2,STARD3NL,PHF7,MKS1,BRCA1,HEBP1,SERPINB1,ZNF839,GCLM,RABEP1,IFT88,NSUN2,PNKP,PHF23,PARP3,GEMIN8,XK,NEDD4L,ARHGEF5,HHAT,PUM2,IL17RB,PIGV,ACAA1,SLC6A16,CA11,ATP2C2,MAP2K4,GSTO2,ME1,YBX1,DHX8,COASY,FTSJ1,PITX1,ZXDC,ST6GALNAC2,TRIP13,TFRC,SREBF1,ACADVL,MCM2,LLGL2,NTN4,GTSE1,XAB2,SLC25A43,SMC1B,RAPGEF3,CIC,FDFT1,EXD2,GSK3B,KAT…
1	!	0.0358	10051	1218	688	0.565	0.068	TF:M08867_0	tf	39	Factor: AP2; motif: GCCYGSGGSN; match class: 0	2	POLDIP2,HCCS,SLC25A5,DHX33,PDK2,ITGA3,LAMP2,TMEM132A,SPATA20,ARSD,E2F2,POMT2,STARD3NL,PHF7,MKS1,BRCA1,HEBP1,SERPINB1,ZNF839,GCLM,RABEP1,IFT88,NSUN2,PNKP,PHF23,PARP3,GEMIN8,XK,NEDD4L,ARHGEF5,HHAT,PUM2,IL17RB,PIGV,ACAA1,SLC6A16,CA11,ATP2C2,MAP2K4,GSTO2,ME1,YBX1,DHX8,COASY,FTSJ1,PITX1,ZXDC,ST6GALNAC2,TRIP13,TFRC,SREBF1,ACADVL,MCM2,LLGL2,NTN4,GTSE1,XAB2,SLC25A43,SMC1B,RAPGEF3,CIC,FDFT1,EXD2,GSK3B,KAT…
1	!	0.00225	10087	1218	700	0.575	0.069	TF:M00008	tf	27	Factor: Sp1; motif: GGGGCGGGGT	1	ICA1,ZMYND10,SLC25A5,PDK2,ITGA3,LAMP2,ARSD,CCDC124,SEC62,POMT2,UQCRC1,STARD3NL,PHF7,BRCA1,EXTL3,CALCOCO1,ZNF839,GCLM,KCNG1,MIPEP,RABEP1,IFT88,NSUN2,PNKP,PHF23,XK,NEDD4L,ARHGEF5,SZRD1,PIGV,ACAA1,CDH3,APPBP2,CA11,ATP2C2,TAF2,GNAI3,MAP2K4,ME1,MTFR1,PITX1,ZXDC,ST6GALNAC2,TESK2,TRIP13,EPN2,TFRC,SREBF1,TRNT1,XRCC1,LLGL2,SMARCE1,NTN4,SLC24A1,XAB2,STXBP2,ZCWPW1,RAPGEF3,CIC,FDFT1,SESN1,EXD2,KIAA0141,KAT6A…
1	!	0.00225	10087	1218	700	0.575	0.069	TF:M00008_0	tf	27	Factor: Sp1; motif: GGGGCGGGGT; match class: 0	2	ICA1,ZMYND10,SLC25A5,PDK2,ITGA3,LAMP2,ARSD,CCDC124,SEC62,POMT2,UQCRC1,STARD3NL,PHF7,BRCA1,EXTL3,CALCOCO1,ZNF839,GCLM,KCNG1,MIPEP,RABEP1,IFT88,NSUN2,PNKP,PHF23,XK,NEDD4L,ARHGEF5,SZRD1,PIGV,ACAA1,CDH3,APPBP2,CA11,ATP2C2,TAF2,GNAI3,MAP2K4,ME1,MTFR1,PITX1,ZXDC,ST6GALNAC2,TESK2,TRIP13,EPN2,TFRC,SREBF1,TRNT1,XRCC1,LLGL2,SMARCE1,NTN4,SLC24A1,XAB2,STXBP2,ZCWPW1,RAPGEF3,CIC,FDFT1,SESN1,EXD2,KIAA0141,KAT6A…
1	!	0.0196	9442	1218	653	0.536	0.069	TF:M00470	tf	7	Factor: AP-2gamma; motif: GCCYNNGGS	1	ICA1,RBM5,POLDIP2,HCCS,DVL2,SLC25A5,PDK2,ITGA3,LAMP2,TMEM132A,ARSD,E2F2,ST3GAL1,SEC62,POMT2,STARD3NL,PHF7,MKS1,SEMA3B,EXTL3,SERPINB1,ZNF839,GCLM,KCNG1,MIPEP,RABEP1,IFT88,NSUN2,PNKP,PARP3,ZIC2,GEMIN8,XK,NEDD4L,ARHGEF5,HHAT,SZRD1,IL17RB,PIGV,ACAA1,CDH3,CA11,ATP2C2,MAP2K4,ME1,YBX1,DHX8,FTSJ1,PITX1,ZXDC,ST6GALNAC2,TRIP13,EPN2,TFRC,SREBF1,TRNT1,ACADVL,MCM2,LLGL2,SMARCE1,NTN4,GTSE1,XAB2,STXBP2,SLC25A43…
1	!	0.0196	9442	1218	653	0.536	0.069	TF:M00470_0	tf	7	Factor: AP-2gamma; motif: GCCYNNGGS; match class: 0	2	ICA1,RBM5,POLDIP2,HCCS,DVL2,SLC25A5,PDK2,ITGA3,LAMP2,TMEM132A,ARSD,E2F2,ST3GAL1,SEC62,POMT2,STARD3NL,PHF7,MKS1,SEMA3B,EXTL3,SERPINB1,ZNF839,GCLM,KCNG1,MIPEP,RABEP1,IFT88,NSUN2,PNKP,PARP3,ZIC2,GEMIN8,XK,NEDD4L,ARHGEF5,HHAT,SZRD1,IL17RB,PIGV,ACAA1,CDH3,CA11,ATP2C2,MAP2K4,ME1,YBX1,DHX8,FTSJ1,PITX1,ZXDC,ST6GALNAC2,TRIP13,EPN2,TFRC,SREBF1,TRNT1,ACADVL,MCM2,LLGL2,SMARCE1,NTN4,GTSE1,XAB2,STXBP2,SLC25A43…
1	!	2.28e-05	12574	1218	862	0.708	0.069	TF:M09817	tf	30	Factor: PAX5; motif: RNGCGTGACCNN	1	ICA1,RBM5,HCCS,DVL2,SLC25A5,DHX33,PDK2,ITGA3,LAMP2,TMEM132A,AP2B1,GGCT,ARSD,CCDC124,E2F2,ST3GAL1,SEC62,POMT2,UQCRC1,STARD3NL,PHF7,MKS1,BRCA1,CALCOCO1,HEBP1,DEPDC1,KCNG1,RABEP1,IFT88,NSUN2,PHF23,PARP3,AP2S1,XK,CC2D2A,NEDD4L,ARHGEF5,SDCCAG8,SZRD1,PUM2,IL17RB,CDH3,SLC6A16,CA11,ATP2C2,TAF2,MAP2K4,GSTO2,ME1,YBX1,HEATR6,FTSJ1,FGF10,TESK2,TRIP13,CYBRD1,EPN2,TFRC,SREBF1,TRNT1,ACADVL,MCM2,LLGL2,NTN4,XAB2,…
1	!	2.28e-05	12574	1218	862	0.708	0.069	TF:M09817_0	tf	30	Factor: PAX5; motif: RNGCGTGACCNN; match class: 0	2	ICA1,RBM5,HCCS,DVL2,SLC25A5,DHX33,PDK2,ITGA3,LAMP2,TMEM132A,AP2B1,GGCT,ARSD,CCDC124,E2F2,ST3GAL1,SEC62,POMT2,UQCRC1,STARD3NL,PHF7,MKS1,BRCA1,CALCOCO1,HEBP1,DEPDC1,KCNG1,RABEP1,IFT88,NSUN2,PHF23,PARP3,AP2S1,XK,CC2D2A,NEDD4L,ARHGEF5,SDCCAG8,SZRD1,PUM2,IL17RB,CDH3,SLC6A16,CA11,ATP2C2,TAF2,MAP2K4,GSTO2,ME1,YBX1,HEATR6,FTSJ1,FGF10,TESK2,TRIP13,CYBRD1,EPN2,TFRC,SREBF1,TRNT1,ACADVL,MCM2,LLGL2,NTN4,XAB2,…
1	!	0.00228	9694	1218	676	0.555	0.07	TF:M00933	tf	125	Factor: Sp1; motif: CCCCGCCCCN	1	ICA1,RBM5,SLC25A5,ITGA3,LAMP2,AP2B1,SPATA20,CCDC124,PAFAH1B1,ST3GAL1,SEC62,POMT2,UQCRC1,STARD3NL,PHF7,BRCA1,SEMA3B,EXTL3,CALCOCO1,HEBP1,SERPINB1,ZNF839,GCLM,KCNG1,RABEP1,IFT88,NSUN2,PNKP,PHF23,AP2S1,ZIC2,NEDD4L,SZRD1,PUM2,PIGV,ACAA1,CDH3,APPBP2,CA11,ATP2C2,GNAI3,YBX1,MTFR1,COASY,FTSJ1,PITX1,FGF10,ZXDC,TESK2,EPN2,TFRC,SREBF1,TRNT1,XRCC1,LLGL2,SMARCE1,XAB2,STXBP2,ZCWPW1,PCM1,RAPGEF3,CIC,FDFT1,SESN1…
1	!	0.00228	9694	1218	676	0.555	0.07	TF:M00933_0	tf	125	Factor: Sp1; motif: CCCCGCCCCN; match class: 0	2	ICA1,RBM5,SLC25A5,ITGA3,LAMP2,AP2B1,SPATA20,CCDC124,PAFAH1B1,ST3GAL1,SEC62,POMT2,UQCRC1,STARD3NL,PHF7,BRCA1,SEMA3B,EXTL3,CALCOCO1,HEBP1,SERPINB1,ZNF839,GCLM,KCNG1,RABEP1,IFT88,NSUN2,PNKP,PHF23,AP2S1,ZIC2,NEDD4L,SZRD1,PUM2,PIGV,ACAA1,CDH3,APPBP2,CA11,ATP2C2,GNAI3,YBX1,MTFR1,COASY,FTSJ1,PITX1,FGF10,ZXDC,TESK2,EPN2,TFRC,SREBF1,TRNT1,XRCC1,LLGL2,SMARCE1,XAB2,STXBP2,ZCWPW1,PCM1,RAPGEF3,CIC,FDFT1,SESN1…
1	!	1.82e-05	8366	1218	609	0.5	0.073	TF:M08913	tf	114	Factor: FLI-1; motif: NAYTTCCGGT	1	DPM1,POLDIP2,HCCS,SLC25A5,ITGA3,SPATA20,GGCT,ST3GAL1,HEATR5B,PAX7,POMT2,EXTL3,HEBP1,SERPINB1,MIPEP,IFT88,NSUN2,PNKP,PHF23,PARP3,AP2S1,ZIC2,GEMIN8,ARHGEF5,HHAT,SZRD1,FAM114A2,PUM2,PIGV,ACAA1,APPBP2,SLC6A16,TAF2,GNAI3,MAP2K4,GSTO2,ME1,YBX1,DHX8,HEATR6,COASY,ZXDC,TRIP13,CYBRD1,EPN2,TRNT1,ACADVL,XRCC1,LLGL2,SLC24A1,GTSE1,XAB2,STXBP2,SMC1B,FDFT1,RABL2B,EXD2,KIAA0141,MGST2,PIGS,ATXN7L3,PSMC5,KLHL42,AUR…
1	!	1.82e-05	8366	1218	609	0.5	0.073	TF:M08913_0	tf	114	Factor: FLI-1; motif: NAYTTCCGGT; match class: 0	2	DPM1,POLDIP2,HCCS,SLC25A5,ITGA3,SPATA20,GGCT,ST3GAL1,HEATR5B,PAX7,POMT2,EXTL3,HEBP1,SERPINB1,MIPEP,IFT88,NSUN2,PNKP,PHF23,PARP3,AP2S1,ZIC2,GEMIN8,ARHGEF5,HHAT,SZRD1,FAM114A2,PUM2,PIGV,ACAA1,APPBP2,SLC6A16,TAF2,GNAI3,MAP2K4,GSTO2,ME1,YBX1,DHX8,HEATR6,COASY,ZXDC,TRIP13,CYBRD1,EPN2,TRNT1,ACADVL,XRCC1,LLGL2,SLC24A1,GTSE1,XAB2,STXBP2,SMC1B,FDFT1,RABL2B,EXD2,KIAA0141,MGST2,PIGS,ATXN7L3,PSMC5,KLHL42,AUR…
1	!	0.0414	3045	1218	240	0.197	0.079	TF:M08913_1	tf	114	Factor: FLI-1; motif: NAYTTCCGGT; match class: 1	3	DPM1,POLDIP2,ITGA3,POMT2,EXTL3,SERPINB1,NSUN2,PNKP,PHF23,GEMIN8,ARHGEF5,HHAT,SZRD1,FAM114A2,ACAA1,TAF2,GNAI3,TRIP13,TRNT1,SLC24A1,STXBP2,FDFT1,KIAA0141,PSMC5,YPEL3,TMEM101,PHGDH,EFHC1,ACOT7,MZF1,RBM23,ATP6V1D,PIGH,GSTZ1,DHRS7,KIAA0391,C20ORF24,TPD52L2,DNAJC5,TRIB3,CRNKL1,SUV39H1,PSMD7,EARS2,GABPB1,SPG11,TRIM35,MTMR9,LEPROTL1,SNAPC2,WDR83OS,WASL,MTMR4,CDK5RAP3,RNF167,SLC25A11,AKAP10,NAGLU,MRPL27,N…
1	!	0.0424	6229	1218	449	0.369	0.072	TF:M08875	tf	29	Factor: E2F; motif: NNTTTCGCGCN	1	DPM1,ICA1,PDK2,TMEM132A,PAFAH1B1,E2F2,PAX7,POMT2,UQCRC1,STARD3NL,PHF7,MKS1,EXTL3,CALCOCO1,SERPINB1,GCLM,KCNG1,RABEP1,IFT88,NSUN2,PNKP,AP2S1,ZIC2,XK,NEDD4L,PUM2,IL17RB,SLC6A16,ATP2C2,DHX8,HEATR6,FTSJ1,ST6GALNAC2,TESK2,CYBRD1,EPN2,TFRC,ACADVL,XRCC1,MCM2,LLGL2,NTN4,SLC24A1,SPAG6,ZCWPW1,PCM1,RAPGEF3,CIC,FDFT1,KIAA0141,ULK2,PSMC5,KLHL42,AURKA,TPX2,PDRG1,ANKRD24,ORC6,TMEM101,PHGDH,DHPS,TMED1,POLRMT,CAR…
1	!	0.0424	6229	1218	449	0.369	0.072	TF:M08875_0	tf	29	Factor: E2F; motif: NNTTTCGCGCN; match class: 0	2	DPM1,ICA1,PDK2,TMEM132A,PAFAH1B1,E2F2,PAX7,POMT2,UQCRC1,STARD3NL,PHF7,MKS1,EXTL3,CALCOCO1,SERPINB1,GCLM,KCNG1,RABEP1,IFT88,NSUN2,PNKP,AP2S1,ZIC2,XK,NEDD4L,PUM2,IL17RB,SLC6A16,ATP2C2,DHX8,HEATR6,FTSJ1,ST6GALNAC2,TESK2,CYBRD1,EPN2,TFRC,ACADVL,XRCC1,MCM2,LLGL2,NTN4,SLC24A1,SPAG6,ZCWPW1,PCM1,RAPGEF3,CIC,FDFT1,KIAA0141,ULK2,PSMC5,KLHL42,AURKA,TPX2,PDRG1,ANKRD24,ORC6,TMEM101,PHGDH,DHPS,TMED1,POLRMT,CAR…
1	!	0.00134	3156	1218	257	0.211	0.081	TF:M03983	tf	103	Factor: ETV5; motif: NCCGGAWGYN	1	DPM1,POLDIP2,HCCS,ITGA3,HEATR5B,POMT2,IFT88,NSUN2,PNKP,PHF23,PARP3,AP2S1,GEMIN8,ARHGEF5,SZRD1,FAM114A2,PIGV,ACAA1,TAF2,GNAI3,YBX1,DHX8,HEATR6,TRNT1,ACADVL,XRCC1,GTSE1,XAB2,RABL2B,MGST2,ATXN7L3,PSMC5,AURKA,TPX2,PDRG1,ANKRD24,YPEL3,DHPS,MZF1,CIRBP,POLRMT,SLC25A1,ATP6V1D,PIGH,GSTZ1,DHRS7,C20ORF24,TRIB3,TM9SF4,CRNKL1,FAM83D,NAA10,SLC35A2,SLC25A15,DHRS12,CLN5,PSMD7,EARS2,QPRT,KAT8,GABPB1,SPG11,TRIM35,…
1	!	0.00134	3156	1218	257	0.211	0.081	TF:M03983_0	tf	103	Factor: ETV5; motif: NCCGGAWGYN; match class: 0	2	DPM1,POLDIP2,HCCS,ITGA3,HEATR5B,POMT2,IFT88,NSUN2,PNKP,PHF23,PARP3,AP2S1,GEMIN8,ARHGEF5,SZRD1,FAM114A2,PIGV,ACAA1,TAF2,GNAI3,YBX1,DHX8,HEATR6,TRNT1,ACADVL,XRCC1,GTSE1,XAB2,RABL2B,MGST2,ATXN7L3,PSMC5,AURKA,TPX2,PDRG1,ANKRD24,YPEL3,DHPS,MZF1,CIRBP,POLRMT,SLC25A1,ATP6V1D,PIGH,GSTZ1,DHRS7,C20ORF24,TRIB3,TM9SF4,CRNKL1,FAM83D,NAA10,SLC35A2,SLC25A15,DHRS12,CLN5,PSMD7,EARS2,QPRT,KAT8,GABPB1,SPG11,TRIM35,…
1	!	1.49e-10	13054	1218	917	0.753	0.07	TF:M07380	tf	57	Factor: E2F-4; motif: NTTTCSCGCC	1	DPM1,RBM5,POLDIP2,HCCS,DVL2,SLC25A5,DHX33,PDK2,ITGA3,LAMP2,AP2B1,GGCT,ARSD,CCDC124,PAFAH1B1,E2F2,PAX7,POMT2,UQCRC1,STARD3NL,PHF7,BRCA1,SEMA3B,EXTL3,CALCOCO1,HEBP1,SERPINB1,ZNF839,GCLM,KCNG1,MIPEP,RABEP1,IFT88,PNKP,PHF23,PARP3,AP2S1,ZIC2,GEMIN8,NEDD4L,ARHGEF5,SDCCAG8,HHAT,SZRD1,PUM2,IL17RB,PIGV,CDH3,APPBP2,SLC6A16,CA11,ATP2C2,TAF2,GNAI3,MAP2K4,GSTO2,YBX1,DHX8,HEATR6,COASY,FTSJ1,PITX1,ZXDC,ST6GALNA…
1	!	1.49e-10	13054	1218	917	0.753	0.07	TF:M07380_0	tf	57	Factor: E2F-4; motif: NTTTCSCGCC; match class: 0	2	DPM1,RBM5,POLDIP2,HCCS,DVL2,SLC25A5,DHX33,PDK2,ITGA3,LAMP2,AP2B1,GGCT,ARSD,CCDC124,PAFAH1B1,E2F2,PAX7,POMT2,UQCRC1,STARD3NL,PHF7,BRCA1,SEMA3B,EXTL3,CALCOCO1,HEBP1,SERPINB1,ZNF839,GCLM,KCNG1,MIPEP,RABEP1,IFT88,PNKP,PHF23,PARP3,AP2S1,ZIC2,GEMIN8,NEDD4L,ARHGEF5,SDCCAG8,HHAT,SZRD1,PUM2,IL17RB,PIGV,CDH3,APPBP2,SLC6A16,CA11,ATP2C2,TAF2,GNAI3,MAP2K4,GSTO2,YBX1,DHX8,HEATR6,COASY,FTSJ1,PITX1,ZXDC,ST6GALNA…
1	!	3.97e-06	7994	1218	590	0.484	0.074	TF:M07380_1	tf	57	Factor: E2F-4; motif: NTTTCSCGCC; match class: 1	3	POLDIP2,HCCS,DVL2,DHX33,GGCT,ARSD,CCDC124,PAFAH1B1,E2F2,PAX7,POMT2,UQCRC1,PHF7,BRCA1,EXTL3,HEBP1,ZNF839,GCLM,KCNG1,MIPEP,RABEP1,IFT88,PNKP,PHF23,PARP3,ZIC2,NEDD4L,ARHGEF5,SDCCAG8,SZRD1,PUM2,IL17RB,PIGV,CDH3,APPBP2,ATP2C2,GNAI3,YBX1,DHX8,HEATR6,PITX1,ST6GALNAC2,CYBRD1,EPN2,SREBF1,TRNT1,XRCC1,MCM2,LLGL2,NTN4,GTSE1,XAB2,SPAG6,SLC25A43,SMC1B,ZCWPW1,RAPGEF3,RABL2B,KIAA0141,ULK2,ZNF446,RAD54L,TRIP6,KLH…
1	!	7.34e-14	13193	1218	939	0.771	0.071	TF:M00803	tf	14	Factor: E2F; motif: GGCGSG	1	DPM1,ICA1,RBM5,POLDIP2,ZMYND10,DVL2,SLC25A5,DHX33,PDK2,ITGA3,TMEM132A,SPATA20,GGCT,ARSD,CCDC124,PAFAH1B1,E2F2,ST3GAL1,SEC62,PAX7,POMT2,UQCRC1,STARD3NL,PHF7,MKS1,BRCA1,EXTL3,CALCOCO1,SERPINB1,ZNF839,GCLM,DEPDC1,KCNG1,MIPEP,RABEP1,NSUN2,PNKP,PHF23,PARP3,AP2S1,ZIC2,GEMIN8,XK,NEDD4L,ARHGEF5,SDCCAG8,HHAT,SZRD1,PUM2,IL17RB,PIGV,ACAA1,CDH3,APPBP2,SLC6A16,ATP2C2,TAF2,MAP2K4,GSTO2,ME1,YBX1,MTFR1,HEATR6,CO…
1	!	7.34e-14	13193	1218	939	0.771	0.071	TF:M00803_0	tf	14	Factor: E2F; motif: GGCGSG; match class: 0	2	DPM1,ICA1,RBM5,POLDIP2,ZMYND10,DVL2,SLC25A5,DHX33,PDK2,ITGA3,TMEM132A,SPATA20,GGCT,ARSD,CCDC124,PAFAH1B1,E2F2,ST3GAL1,SEC62,PAX7,POMT2,UQCRC1,STARD3NL,PHF7,MKS1,BRCA1,EXTL3,CALCOCO1,SERPINB1,ZNF839,GCLM,DEPDC1,KCNG1,MIPEP,RABEP1,NSUN2,PNKP,PHF23,PARP3,AP2S1,ZIC2,GEMIN8,XK,NEDD4L,ARHGEF5,SDCCAG8,HHAT,SZRD1,PUM2,IL17RB,PIGV,ACAA1,CDH3,APPBP2,SLC6A16,ATP2C2,TAF2,MAP2K4,GSTO2,ME1,YBX1,MTFR1,HEATR6,CO…
1	!	2.1e-11	10233	1218	757	0.622	0.074	TF:M00803_1	tf	14	Factor: E2F; motif: GGCGSG; match class: 1	3	ICA1,RBM5,POLDIP2,ZMYND10,DVL2,SLC25A5,DHX33,PDK2,ITGA3,SPATA20,ARSD,CCDC124,PAFAH1B1,E2F2,ST3GAL1,SEC62,PAX7,POMT2,UQCRC1,PHF7,MKS1,EXTL3,SERPINB1,ZNF839,GCLM,DEPDC1,KCNG1,MIPEP,RABEP1,NSUN2,PNKP,AP2S1,ZIC2,GEMIN8,NEDD4L,ARHGEF5,HHAT,SZRD1,PUM2,IL17RB,PIGV,ACAA1,APPBP2,SLC6A16,ATP2C2,MAP2K4,GSTO2,YBX1,MTFR1,HEATR6,COASY,PITX1,ZXDC,ST6GALNAC2,TRIP13,CYBRD1,EPN2,SREBF1,TRNT1,XRCC1,MCM2,LLGL2,NTN4,…
1	!	0.000593	8054	1218	579	0.475	0.072	TF:M07415	tf	43	Factor: Elf-1; motif: AWCCCGGAAGTN	1	DPM1,POLDIP2,HCCS,SLC25A5,DHX33,ITGA3,ZFX,SPATA20,GGCT,E2F2,ST3GAL1,HEATR5B,PAX7,POMT2,PHF7,BRCA1,EXTL3,SERPINB1,KCNG1,MIPEP,IFT88,NSUN2,PNKP,PHF23,PARP3,AP2S1,ZIC2,GEMIN8,NEDD4L,ARHGEF5,HHAT,SZRD1,FAM114A2,PUM2,PIGV,ACAA1,CDH3,APPBP2,TAF2,GNAI3,YBX1,DHX8,HEATR6,COASY,PITX1,TRIP13,CYBRD1,EPN2,TFRC,SREBF1,TRNT1,XRCC1,SMARCE1,NTN4,SLC24A1,GTSE1,XAB2,STXBP2,SLC25A43,SMC1B,FDFT1,RABL2B,KIAA0141,ULK2,…
1	!	0.000593	8054	1218	579	0.475	0.072	TF:M07415_0	tf	43	Factor: Elf-1; motif: AWCCCGGAAGTN; match class: 0	2	DPM1,POLDIP2,HCCS,SLC25A5,DHX33,ITGA3,ZFX,SPATA20,GGCT,E2F2,ST3GAL1,HEATR5B,PAX7,POMT2,PHF7,BRCA1,EXTL3,SERPINB1,KCNG1,MIPEP,IFT88,NSUN2,PNKP,PHF23,PARP3,AP2S1,ZIC2,GEMIN8,NEDD4L,ARHGEF5,HHAT,SZRD1,FAM114A2,PUM2,PIGV,ACAA1,CDH3,APPBP2,TAF2,GNAI3,YBX1,DHX8,HEATR6,COASY,PITX1,TRIP13,CYBRD1,EPN2,TFRC,SREBF1,TRNT1,XRCC1,SMARCE1,NTN4,SLC24A1,GTSE1,XAB2,STXBP2,SLC25A43,SMC1B,FDFT1,RABL2B,KIAA0141,ULK2,…
1	!	0.0368	8363	1218	584	0.479	0.07	TF:M00981	tf	73	Factor: CREB,; motif: NTGACGTNA	1	DPM1,ICA1,RBM5,HCCS,ITGA3,TMEM132A,AP2B1,GGCT,ARSD,CCDC124,PAFAH1B1,SEC62,IYD,POMT2,STARD3NL,PHF7,BRCA1,CALCOCO1,ZNF839,DEPDC1,RABEP1,PNKP,PARP3,GEMIN8,XK,ARHGEF5,HHAT,FAM114A2,IL17RB,PIGV,ACAA1,APPBP2,SLC6A16,TAF2,MAP2K4,GSTO2,YBX1,DHX8,HEATR6,COASY,ADAM7,ZXDC,ST6GALNAC2,TRIP13,EPN2,TFRC,SREBF1,TRNT1,XRCC1,MCM2,XAB2,STXBP2,SPAG6,SMC1B,ZCWPW1,RAPGEF3,CIC,RABL2B,SESN1,EXD2,KIAA0141,GSK3B,ULK2,ZNF4…
1	!	0.0368	8363	1218	584	0.479	0.07	TF:M00981_0	tf	73	Factor: CREB,; motif: NTGACGTNA; match class: 0	2	DPM1,ICA1,RBM5,HCCS,ITGA3,TMEM132A,AP2B1,GGCT,ARSD,CCDC124,PAFAH1B1,SEC62,IYD,POMT2,STARD3NL,PHF7,BRCA1,CALCOCO1,ZNF839,DEPDC1,RABEP1,PNKP,PARP3,GEMIN8,XK,ARHGEF5,HHAT,FAM114A2,IL17RB,PIGV,ACAA1,APPBP2,SLC6A16,TAF2,MAP2K4,GSTO2,YBX1,DHX8,HEATR6,COASY,ADAM7,ZXDC,ST6GALNAC2,TRIP13,EPN2,TFRC,SREBF1,TRNT1,XRCC1,MCM2,XAB2,STXBP2,SPAG6,SMC1B,ZCWPW1,RAPGEF3,CIC,RABL2B,SESN1,EXD2,KIAA0141,GSK3B,ULK2,ZNF4…
1	!	0.00203	1781	1218	159	0.131	0.089	TF:M02106	tf	99	Factor: NF-YA; motif: CRGCCAATCAGNRN	1	PDK2,GGCT,POMT2,DEPDC1,NEDD4L,MTFR1,XAB2,CIC,FDFT1,GSK3B,TDRD3,FTL,ATXN7L3,AARS,SPAG7,ORC6,SORBS1,BAMBI,TECR,POLRMT,RBM23,CDKN3,GSTZ1,ZC3H14,C20ORF24,NUP93,EARS2,SQLE,KCTD9,TLE6,RLN2,DNAJC12,WNT3,CDK5RAP3,DDX5,NAT9,BRD8,KIF20A,CCNG1,LMAN2L,ACTR1B,CENPA,REEP6,PCSK4,SLC1A4,SRM,FAAH,ALDH6A1,SLF2,ZMYM2,STIL,CKS2,OARD1,SLC25A35,GPR108,SIX1,DLGAP5,RPAIN,GAMT,CCT6B,WBP2,H3F3B,MYH10,ADCK2,MRPS36,SORT1,IL…
1	!	0.00203	1781	1218	159	0.131	0.089	TF:M02106_0	tf	99	Factor: NF-YA; motif: CRGCCAATCAGNRN; match class: 0	2	PDK2,GGCT,POMT2,DEPDC1,NEDD4L,MTFR1,XAB2,CIC,FDFT1,GSK3B,TDRD3,FTL,ATXN7L3,AARS,SPAG7,ORC6,SORBS1,BAMBI,TECR,POLRMT,RBM23,CDKN3,GSTZ1,ZC3H14,C20ORF24,NUP93,EARS2,SQLE,KCTD9,TLE6,RLN2,DNAJC12,WNT3,CDK5RAP3,DDX5,NAT9,BRD8,KIF20A,CCNG1,LMAN2L,ACTR1B,CENPA,REEP6,PCSK4,SLC1A4,SRM,FAAH,ALDH6A1,SLF2,ZMYM2,STIL,CKS2,OARD1,SLC25A35,GPR108,SIX1,DLGAP5,RPAIN,GAMT,CCT6B,WBP2,H3F3B,MYH10,ADCK2,MRPS36,SORT1,IL…
1	!	0.011	5303	1218	394	0.323	0.074	TF:M01163	tf	77	Factor: Elk-1; motif: AACCGGAAGTR	1	DPM1,POLDIP2,HCCS,SLC25A5,ITGA3,SPATA20,HEATR5B,POMT2,NSUN2,PNKP,PHF23,AP2S1,ZIC2,GEMIN8,CC2D2A,ARHGEF5,SZRD1,FAM114A2,ACAA1,TAF2,GNAI3,GSTO2,ME1,YBX1,DHX8,HEATR6,CYBRD1,TFRC,TRNT1,ACADVL,XRCC1,GTSE1,XAB2,STXBP2,SLC25A43,RABL2B,EXD2,ATXN7L3,PSMC5,AURKA,TPX2,YPEL3,ORC6,DHPS,MZF1,CIRBP,POLRMT,SLC25A1,CHADL,RBM23,ATP6V1D,GSTZ1,DHRS7,ZC3H14,C20ORF24,TPD52L2,TRIB3,HM13,TM9SF4,CRNKL1,FAM83D,NAA10,SLC35…
1	!	0.011	5303	1218	394	0.323	0.074	TF:M01163_0	tf	77	Factor: Elk-1; motif: AACCGGAAGTR; match class: 0	2	DPM1,POLDIP2,HCCS,SLC25A5,ITGA3,SPATA20,HEATR5B,POMT2,NSUN2,PNKP,PHF23,AP2S1,ZIC2,GEMIN8,CC2D2A,ARHGEF5,SZRD1,FAM114A2,ACAA1,TAF2,GNAI3,GSTO2,ME1,YBX1,DHX8,HEATR6,CYBRD1,TFRC,TRNT1,ACADVL,XRCC1,GTSE1,XAB2,STXBP2,SLC25A43,RABL2B,EXD2,ATXN7L3,PSMC5,AURKA,TPX2,YPEL3,ORC6,DHPS,MZF1,CIRBP,POLRMT,SLC25A1,CHADL,RBM23,ATP6V1D,GSTZ1,DHRS7,ZC3H14,C20ORF24,TPD52L2,TRIB3,HM13,TM9SF4,CRNKL1,FAM83D,NAA10,SLC35…
1	!	0.0015	8471	1218	602	0.494	0.071	TF:M01199	tf	96	Factor: RNF96; motif: BCCCGCRGCC	1	ICA1,POLDIP2,HCCS,DVL2,SLC25A5,AP2B1,ARSD,PAFAH1B1,E2F2,EXTL3,HEBP1,ZNF839,GCLM,DEPDC1,NSUN2,PARP3,ZIC2,GEMIN8,XK,NEDD4L,ARHGEF5,HHAT,SZRD1,IL17RB,PIGV,ACAA1,CA11,TAF2,GNAI3,MAP2K4,ME1,YBX1,MTFR1,PITX1,FGF10,ZXDC,ST6GALNAC2,TRIP13,CYBRD1,TFRC,SREBF1,LLGL2,SMARCE1,GSDMB,NTN4,GTSE1,SPAG6,SLC25A43,ZCWPW1,RAPGEF3,CIC,SESN1,EXD2,GSK3B,KAT6A,ULK2,TDRD3,ZNF446,POMGNT1,TRIP6,KLHL42,DNMT3B,ANKRD24,YPEL3,R…
1	!	0.0015	8471	1218	602	0.494	0.071	TF:M01199_0	tf	96	Factor: RNF96; motif: BCCCGCRGCC; match class: 0	2	ICA1,POLDIP2,HCCS,DVL2,SLC25A5,AP2B1,ARSD,PAFAH1B1,E2F2,EXTL3,HEBP1,ZNF839,GCLM,DEPDC1,NSUN2,PARP3,ZIC2,GEMIN8,XK,NEDD4L,ARHGEF5,HHAT,SZRD1,IL17RB,PIGV,ACAA1,CA11,TAF2,GNAI3,MAP2K4,ME1,YBX1,MTFR1,PITX1,FGF10,ZXDC,ST6GALNAC2,TRIP13,CYBRD1,TFRC,SREBF1,LLGL2,SMARCE1,GSDMB,NTN4,GTSE1,SPAG6,SLC25A43,ZCWPW1,RAPGEF3,CIC,SESN1,EXD2,GSK3B,KAT6A,ULK2,TDRD3,ZNF446,POMGNT1,TRIP6,KLHL42,DNMT3B,ANKRD24,YPEL3,R…
1	!	0.00215	6071	1218	449	0.369	0.074	TF:M02053	tf	111	Factor: ELF1; motif: NCCGGAARTN	1	DPM1,POLDIP2,HCCS,ITGA3,ST3GAL1,HEATR5B,PAX7,POMT2,EXTL3,HEBP1,SERPINB1,MIPEP,NSUN2,PNKP,PHF23,AP2S1,ZIC2,GEMIN8,ARHGEF5,HHAT,SZRD1,FAM114A2,PIGV,ACAA1,TAF2,GNAI3,MAP2K4,ME1,YBX1,DHX8,HEATR6,COASY,ZXDC,TRIP13,EPN2,TRNT1,XRCC1,MCM2,LLGL2,SLC24A1,GTSE1,XAB2,STXBP2,FDFT1,RABL2B,KIAA0141,PGR,ZNF446,MGST2,ATXN7L3,PSMC5,KLHL42,AURKA,TPX2,PDRG1,YPEL3,SPAG7,TMEM101,PHGDH,DHPS,BAMBI,EFHC1,ACOT7,MZF1,CIRBP…
1	!	0.00215	6071	1218	449	0.369	0.074	TF:M02053_0	tf	111	Factor: ELF1; motif: NCCGGAARTN; match class: 0	2	DPM1,POLDIP2,HCCS,ITGA3,ST3GAL1,HEATR5B,PAX7,POMT2,EXTL3,HEBP1,SERPINB1,MIPEP,NSUN2,PNKP,PHF23,AP2S1,ZIC2,GEMIN8,ARHGEF5,HHAT,SZRD1,FAM114A2,PIGV,ACAA1,TAF2,GNAI3,MAP2K4,ME1,YBX1,DHX8,HEATR6,COASY,ZXDC,TRIP13,EPN2,TRNT1,XRCC1,MCM2,LLGL2,SLC24A1,GTSE1,XAB2,STXBP2,FDFT1,RABL2B,KIAA0141,PGR,ZNF446,MGST2,ATXN7L3,PSMC5,KLHL42,AURKA,TPX2,PDRG1,YPEL3,SPAG7,TMEM101,PHGDH,DHPS,BAMBI,EFHC1,ACOT7,MZF1,CIRBP…
1	!	0.000594	10560	1218	733	0.602	0.069	TF:M03977	tf	37	Factor: ETS1; motif: ACCGGAARYN	1	DPM1,POLDIP2,HCCS,SLC25A5,DHX33,ITGA3,LAMP2,AP2B1,SPATA20,GGCT,E2F2,ST3GAL1,HEATR5B,SEC62,PAX7,POMT2,MKS1,EXTL3,CALCOCO1,HEBP1,SERPINB1,GCLM,MIPEP,IFT88,NSUN2,PNKP,PHF23,PARP3,AP2S1,ZIC2,GEMIN8,CC2D2A,NEDD4L,ARHGEF5,HHAT,SZRD1,FAM114A2,PUM2,PIGV,ACAA1,CDH3,APPBP2,SLC6A16,CA11,TAF2,GNAI3,MAP2K4,ME1,YBX1,DHX8,HEATR6,COASY,FTSJ1,PITX1,ZXDC,TRIP13,CYBRD1,EPN2,TRNT1,XRCC1,MCM2,SMARCE1,SLC24A1,GTSE1,XA…
1	!	0.000594	10560	1218	733	0.602	0.069	TF:M03977_0	tf	37	Factor: ETS1; motif: ACCGGAARYN; match class: 0	2	DPM1,POLDIP2,HCCS,SLC25A5,DHX33,ITGA3,LAMP2,AP2B1,SPATA20,GGCT,E2F2,ST3GAL1,HEATR5B,SEC62,PAX7,POMT2,MKS1,EXTL3,CALCOCO1,HEBP1,SERPINB1,GCLM,MIPEP,IFT88,NSUN2,PNKP,PHF23,PARP3,AP2S1,ZIC2,GEMIN8,CC2D2A,NEDD4L,ARHGEF5,HHAT,SZRD1,FAM114A2,PUM2,PIGV,ACAA1,CDH3,APPBP2,SLC6A16,CA11,TAF2,GNAI3,MAP2K4,ME1,YBX1,DHX8,HEATR6,COASY,FTSJ1,PITX1,ZXDC,TRIP13,CYBRD1,EPN2,TRNT1,XRCC1,MCM2,SMARCE1,SLC24A1,GTSE1,XA…
1	!	1.04e-06	12609	1218	872	0.716	0.069	TF:M02065	tf	41	Factor: ER81; motif: RCCGGAARYN	1	DPM1,POLDIP2,HCCS,SLC25A5,DHX33,PDK2,ITGA3,LAMP2,TMEM132A,SPATA20,GGCT,ARSD,E2F2,ST3GAL1,HEATR5B,SEC62,PAX7,POMT2,STARD3NL,PHF7,MKS1,SEMA3B,EXTL3,CALCOCO1,HEBP1,SERPINB1,ZNF839,GCLM,KCNG1,MIPEP,IFT88,NSUN2,PNKP,PHF23,PARP3,AP2S1,ZIC2,GEMIN8,NEDD4L,ARHGEF5,HHAT,SZRD1,FAM114A2,PUM2,IL17RB,PIGV,ACAA1,CDH3,APPBP2,SLC6A16,CA11,TAF2,GNAI3,MAP2K4,GSTO2,ME1,YBX1,DHX8,HEATR6,COASY,FTSJ1,PITX1,ZXDC,ST6GALN…
1	!	1.04e-06	12609	1218	872	0.716	0.069	TF:M02065_0	tf	41	Factor: ER81; motif: RCCGGAARYN; match class: 0	2	DPM1,POLDIP2,HCCS,SLC25A5,DHX33,PDK2,ITGA3,LAMP2,TMEM132A,SPATA20,GGCT,ARSD,E2F2,ST3GAL1,HEATR5B,SEC62,PAX7,POMT2,STARD3NL,PHF7,MKS1,SEMA3B,EXTL3,CALCOCO1,HEBP1,SERPINB1,ZNF839,GCLM,KCNG1,MIPEP,IFT88,NSUN2,PNKP,PHF23,PARP3,AP2S1,ZIC2,GEMIN8,NEDD4L,ARHGEF5,HHAT,SZRD1,FAM114A2,PUM2,IL17RB,PIGV,ACAA1,CDH3,APPBP2,SLC6A16,CA11,TAF2,GNAI3,MAP2K4,GSTO2,ME1,YBX1,DHX8,HEATR6,COASY,FTSJ1,PITX1,ZXDC,ST6GALN…
1	!	3.56e-05	6735	1218	504	0.414	0.075	TF:M02065_1	tf	41	Factor: ER81; motif: RCCGGAARYN; match class: 1	3	DPM1,POLDIP2,SLC25A5,ITGA3,LAMP2,GGCT,ARSD,E2F2,HEATR5B,PAX7,POMT2,EXTL3,HEBP1,SERPINB1,NSUN2,PNKP,PHF23,GEMIN8,ARHGEF5,HHAT,SZRD1,FAM114A2,PIGV,ACAA1,CA11,TAF2,GNAI3,YBX1,DHX8,TRIP13,EPN2,TRNT1,SMARCE1,SLC24A1,GTSE1,XAB2,STXBP2,SPAG6,SLC25A43,FDFT1,EXD2,KIAA0141,GSK3B,KAT6A,ULK2,TDRD3,POMGNT1,PSMC5,KLHL42,PDRG1,ANKRD24,YPEL3,SPAG7,TMEM101,HAUS4,PHGDH,DHPS,BAMBI,EFHC1,ACOT7,TMED1,MZF1,IGFALS,POLR…
1	!	0.0116	9590	1218	664	0.545	0.069	TF:M00427	tf	74	Factor: E2F; motif: TTTSGCGS	1	DPM1,DVL2,PDK2,ITGA3,TMEM132A,AP2B1,CCDC124,PAFAH1B1,E2F2,HEATR5B,POMT2,UQCRC1,STARD3NL,SEMA3B,EXTL3,CALCOCO1,SERPINB1,GCLM,KCNG1,RABEP1,NSUN2,PARP3,AP2S1,ZIC2,XK,NEDD4L,SDCCAG8,PUM2,IL17RB,PIGV,SLC6A16,CA11,ATP2C2,GSTO2,YBX1,MTFR1,DHX8,FTSJ1,PITX1,ZXDC,ST6GALNAC2,TESK2,TFRC,SREBF1,ACADVL,XRCC1,MCM2,LLGL2,SMARCE1,NTN4,GTSE1,SPAG6,SMC1B,ZCWPW1,PCM1,RAPGEF3,FDFT1,SESN1,KIAA0141,PGR,ULK2,TDRD3,RAD54…
1	!	0.0116	9590	1218	664	0.545	0.069	TF:M00427_0	tf	74	Factor: E2F; motif: TTTSGCGS; match class: 0	2	DPM1,DVL2,PDK2,ITGA3,TMEM132A,AP2B1,CCDC124,PAFAH1B1,E2F2,HEATR5B,POMT2,UQCRC1,STARD3NL,SEMA3B,EXTL3,CALCOCO1,SERPINB1,GCLM,KCNG1,RABEP1,NSUN2,PARP3,AP2S1,ZIC2,XK,NEDD4L,SDCCAG8,PUM2,IL17RB,PIGV,SLC6A16,CA11,ATP2C2,GSTO2,YBX1,MTFR1,DHX8,FTSJ1,PITX1,ZXDC,ST6GALNAC2,TESK2,TFRC,SREBF1,ACADVL,XRCC1,MCM2,LLGL2,SMARCE1,NTN4,GTSE1,SPAG6,SMC1B,ZCWPW1,PCM1,RAPGEF3,FDFT1,SESN1,KIAA0141,PGR,ULK2,TDRD3,RAD54…
1	!	4.13e-05	10145	1218	716	0.588	0.071	TF:M04744	tf	65	Factor: ATF-3; motif: GGCGCSSNSNGRTSACGTSA	1	DPM1,ICA1,POLDIP2,HCCS,DVL2,SLC25A5,ITGA3,AP2B1,SPATA20,ARSD,CCDC124,PAFAH1B1,HEATR5B,SEC62,IYD,POMT2,STARD3NL,PHF7,MKS1,BRCA1,EXTL3,CALCOCO1,HEBP1,ZNF839,DEPDC1,MIPEP,RABEP1,NSUN2,PARP3,ZIC2,GEMIN8,XK,CC2D2A,NEDD4L,ARHGEF5,SDCCAG8,HHAT,FAM114A2,PUM2,IL17RB,PIGV,ACAA1,CDH3,APPBP2,ATP2C2,TAF2,GNAI3,GSTO2,ME1,YBX1,DHX8,HEATR6,COASY,ZXDC,ST6GALNAC2,TESK2,TRIP13,EPN2,TFRC,SREBF1,TRNT1,XRCC1,MCM2,SMAR…
1	!	4.13e-05	10145	1218	716	0.588	0.071	TF:M04744_0	tf	65	Factor: ATF-3; motif: GGCGCSSNSNGRTSACGTSA; match class: 0	2	DPM1,ICA1,POLDIP2,HCCS,DVL2,SLC25A5,ITGA3,AP2B1,SPATA20,ARSD,CCDC124,PAFAH1B1,HEATR5B,SEC62,IYD,POMT2,STARD3NL,PHF7,MKS1,BRCA1,EXTL3,CALCOCO1,HEBP1,ZNF839,DEPDC1,MIPEP,RABEP1,NSUN2,PARP3,ZIC2,GEMIN8,XK,CC2D2A,NEDD4L,ARHGEF5,SDCCAG8,HHAT,FAM114A2,PUM2,IL17RB,PIGV,ACAA1,CDH3,APPBP2,ATP2C2,TAF2,GNAI3,GSTO2,ME1,YBX1,DHX8,HEATR6,COASY,ZXDC,ST6GALNAC2,TESK2,TRIP13,EPN2,TFRC,SREBF1,TRNT1,XRCC1,MCM2,SMAR…
1	!	0.00292	4887	1218	371	0.305	0.076	TF:M04744_1	tf	65	Factor: ATF-3; motif: GGCGCSSNSNGRTSACGTSA; match class: 1	3	DPM1,HCCS,DVL2,AP2B1,SPATA20,CCDC124,PAFAH1B1,IYD,STARD3NL,PHF7,MKS1,BRCA1,CALCOCO1,ZNF839,DEPDC1,MIPEP,RABEP1,NSUN2,PARP3,ZIC2,GEMIN8,SDCCAG8,FAM114A2,PIGV,ACAA1,CDH3,APPBP2,ATP2C2,GSTO2,YBX1,HEATR6,COASY,ZXDC,TESK2,TRIP13,SREBF1,TRNT1,XRCC1,MCM2,GSDMB,STXBP2,SPAG6,RABL2B,EXD2,GSK3B,KAT6A,TRIP6,ORC6,DHPS,IGFALS,SEPT3,RBM23,KIAA0391,C20ORF24,RNF24,TRIB3,HM13,TM9SF4,ANKRD12,SUV39H1,NAA10,GLA,DHRS1…
1	!	5.89e-07	11151	1218	788	0.647	0.071	TF:M01660	tf	13	Factor: GABP-alpha; motif: CTTCCK	1	DPM1,POLDIP2,HCCS,SLC25A5,DHX33,PDK2,ITGA3,LAMP2,TMEM132A,SPATA20,GGCT,ARSD,PAFAH1B1,HEATR5B,PAX7,POMT2,STARD3NL,PHF7,BRCA1,SEMA3B,EXTL3,HEBP1,SERPINB1,ZNF839,GCLM,KCNG1,MIPEP,IFT88,NSUN2,PNKP,PHF23,PARP3,AP2S1,GEMIN8,NEDD4L,ARHGEF5,SDCCAG8,HHAT,SZRD1,FAM114A2,PUM2,IL17RB,PIGV,ACAA1,CDH3,APPBP2,SLC6A16,CA11,TAF2,GNAI3,ME1,YBX1,DHX8,HEATR6,COASY,FTSJ1,FGF10,ST6GALNAC2,TRIP13,CYBRD1,EPN2,TRNT1,ACAD…
1	!	5.89e-07	11151	1218	788	0.647	0.071	TF:M01660_0	tf	13	Factor: GABP-alpha; motif: CTTCCK; match class: 0	2	DPM1,POLDIP2,HCCS,SLC25A5,DHX33,PDK2,ITGA3,LAMP2,TMEM132A,SPATA20,GGCT,ARSD,PAFAH1B1,HEATR5B,PAX7,POMT2,STARD3NL,PHF7,BRCA1,SEMA3B,EXTL3,HEBP1,SERPINB1,ZNF839,GCLM,KCNG1,MIPEP,IFT88,NSUN2,PNKP,PHF23,PARP3,AP2S1,GEMIN8,NEDD4L,ARHGEF5,SDCCAG8,HHAT,SZRD1,FAM114A2,PUM2,IL17RB,PIGV,ACAA1,CDH3,APPBP2,SLC6A16,CA11,TAF2,GNAI3,ME1,YBX1,DHX8,HEATR6,COASY,FTSJ1,FGF10,ST6GALNAC2,TRIP13,CYBRD1,EPN2,TRNT1,ACAD…
1	!	0.000298	5119	1218	393	0.323	0.077	TF:M01660_1	tf	13	Factor: GABP-alpha; motif: CTTCCK; match class: 1	3	DPM1,POLDIP2,SLC25A5,ITGA3,TMEM132A,GGCT,ARSD,HEATR5B,PAX7,PHF7,EXTL3,HEBP1,SERPINB1,MIPEP,IFT88,PNKP,PHF23,PARP3,GEMIN8,NEDD4L,ARHGEF5,HHAT,SZRD1,FAM114A2,ACAA1,CA11,TAF2,GNAI3,DHX8,HEATR6,TRIP13,EPN2,TRNT1,ACADVL,STXBP2,FDFT1,EXD2,KIAA0141,GSK3B,TDRD3,POMGNT1,PSMC5,KLHL42,PDRG1,ANKRD24,YPEL3,SPAG7,DHPS,BAMBI,EFHC1,TMED1,MZF1,CHADL,CDKN3,ATP6V1D,PIGH,DHRS7,KIAA0391,C20ORF24,TPD52L2,TRIB3,SUV39H1…
1	!	0.0329	2180	1218	181	0.149	0.083	TF:M01214_1	tf	49	Factor: ESE-1; motif: NSMGGAARTN; match class: 1	1	DPM1,POLDIP2,SLC25A5,ITGA3,HEATR5B,BRCA1,MIPEP,PNKP,PHF23,GEMIN8,ARHGEF5,FAM114A2,ACAA1,TAF2,GNAI3,DHX8,TRIP13,SMARCE1,XAB2,STXBP2,MGST2,PSMC5,KLHL42,YPEL3,TMEM101,DHPS,MZF1,CIRBP,ATP6V1D,PIGH,KIAA0391,TPD52L2,DNAJC5,TRIB3,SLC35A2,EARS2,SPG11,TRIM35,LAPTM4B,NDRG1,MTMR9,LEPROTL1,WDR83OS,MTMR4,AKAP10,MRPL27,NAT9,SUPT6H,FOXM1,PRKAB1,PAK1IP1,RNGTT,NPRL2,MPV17,SNX17,REEP6,STAT1,DARS,C2ORF42,SPR,EBNA1B…
1	!	1.18e-05	8362	1218	610	0.501	0.073	TF:M08759	tf	112	Factor: c-Ets-2; motif: NCCGGAAGTG	1	DPM1,POLDIP2,HCCS,SLC25A5,ITGA3,SPATA20,GGCT,HEATR5B,POMT2,SEMA3B,EXTL3,SERPINB1,MIPEP,IFT88,NSUN2,PNKP,PHF23,PARP3,AP2S1,GEMIN8,ARHGEF5,HHAT,SZRD1,FAM114A2,PUM2,PIGV,ACAA1,APPBP2,CA11,TAF2,GNAI3,ME1,DHX8,HEATR6,COASY,TRIP13,CYBRD1,EPN2,TFRC,TRNT1,ACADVL,XRCC1,MCM2,LLGL2,SLC24A1,GTSE1,XAB2,STXBP2,SMC1B,FDFT1,RABL2B,EXD2,KIAA0141,GSK3B,ZNF446,MGST2,FTL,PIGS,ATXN7L3,PSMC5,KLHL42,AURKA,TPX2,PDRG1,AN…
1	!	1.18e-05	8362	1218	610	0.501	0.073	TF:M08759_0	tf	112	Factor: c-Ets-2; motif: NCCGGAAGTG; match class: 0	2	DPM1,POLDIP2,HCCS,SLC25A5,ITGA3,SPATA20,GGCT,HEATR5B,POMT2,SEMA3B,EXTL3,SERPINB1,MIPEP,IFT88,NSUN2,PNKP,PHF23,PARP3,AP2S1,GEMIN8,ARHGEF5,HHAT,SZRD1,FAM114A2,PUM2,PIGV,ACAA1,APPBP2,CA11,TAF2,GNAI3,ME1,DHX8,HEATR6,COASY,TRIP13,CYBRD1,EPN2,TFRC,TRNT1,ACADVL,XRCC1,MCM2,LLGL2,SLC24A1,GTSE1,XAB2,STXBP2,SMC1B,FDFT1,RABL2B,EXD2,KIAA0141,GSK3B,ZNF446,MGST2,FTL,PIGS,ATXN7L3,PSMC5,KLHL42,AURKA,TPX2,PDRG1,AN…
1	!	0.00198	2924	1218	240	0.197	0.082	TF:M08759_1	tf	112	Factor: c-Ets-2; motif: NCCGGAAGTG; match class: 1	3	DPM1,POLDIP2,ITGA3,SPATA20,HEATR5B,EXTL3,SERPINB1,PNKP,PHF23,GEMIN8,ARHGEF5,HHAT,SZRD1,FAM114A2,ACAA1,TAF2,GNAI3,DHX8,TRIP13,EPN2,TRNT1,MCM2,STXBP2,FDFT1,ZNF446,MGST2,KLHL42,TPX2,ANKRD24,YPEL3,DHPS,EFHC1,ACOT7,MZF1,RBM23,ATP6V1D,PIGH,KIAA0391,C20ORF24,TPD52L2,DNAJC5,TRIB3,TM9SF4,CRNKL1,SUV39H1,NAA10,SLC35A2,PSMD7,QPRT,SPG11,TRIM35,NDRG1,MTMR9,LEPROTL1,SNAPC2,WDR83OS,KRT23,MTMR4,CDK5RAP3,RNF167,SL…
1	!	0.00654	8600	1218	605	0.497	0.07	TF:M05332	tf	50	Factor: Sp2; motif: WGGGCGG	1	POLDIP2,DVL2,SLC25A5,ITGA3,AP2B1,SPATA20,ARSD,POMT2,UQCRC1,PHF7,BRCA1,SEMA3B,CALCOCO1,HEBP1,ZNF839,KCNG1,MIPEP,RABEP1,NSUN2,AP2S1,ZIC2,SDCCAG8,HHAT,SZRD1,PUM2,IL17RB,PIGV,APPBP2,CA11,ATP2C2,ME1,YBX1,MTFR1,DHX8,FTSJ1,PITX1,ZXDC,ST6GALNAC2,TESK2,TRIP13,SREBF1,XRCC1,MCM2,LLGL2,GSDMB,STXBP2,SLC25A43,SMC1B,ZCWPW1,PCM1,RAPGEF3,FDFT1,SESN1,KIAA0141,GSK3B,KAT6A,ULK2,POMGNT1,RAD54L,TRIP6,FTL,PIGS,ATXN7L3,…
1	!	0.00654	8600	1218	605	0.497	0.07	TF:M05332_0	tf	50	Factor: Sp2; motif: WGGGCGG; match class: 0	2	POLDIP2,DVL2,SLC25A5,ITGA3,AP2B1,SPATA20,ARSD,POMT2,UQCRC1,PHF7,BRCA1,SEMA3B,CALCOCO1,HEBP1,ZNF839,KCNG1,MIPEP,RABEP1,NSUN2,AP2S1,ZIC2,SDCCAG8,HHAT,SZRD1,PUM2,IL17RB,PIGV,APPBP2,CA11,ATP2C2,ME1,YBX1,MTFR1,DHX8,FTSJ1,PITX1,ZXDC,ST6GALNAC2,TESK2,TRIP13,SREBF1,XRCC1,MCM2,LLGL2,GSDMB,STXBP2,SLC25A43,SMC1B,ZCWPW1,PCM1,RAPGEF3,FDFT1,SESN1,KIAA0141,GSK3B,KAT6A,ULK2,POMGNT1,RAD54L,TRIP6,FTL,PIGS,ATXN7L3,…
1	!	0.00152	2329	1218	199	0.163	0.085	TF:M00341_1	tf	97	Factor: GABP; motif: VCCGGAAGNGCR; match class: 1	1	DPM1,SLC25A5,ITGA3,SPATA20,ARSD,PHF7,EXTL3,SERPINB1,IFT88,PHF23,GEMIN8,SZRD1,DHX8,TRIP13,CYBRD1,EPN2,TRNT1,MCM2,STXBP2,SMC1B,FDFT1,KIAA0141,KAT6A,ZNF446,PSMC5,MZF1,CIRBP,IGFALS,CARD10,ATP6V1D,TPD52L2,FAM83D,GLA,SLC25A15,EARS2,IMPAD1,NDRG1,LEPROTL1,KCTD9,TLE6,CCNE1,WASL,NPDC1,KRT23,MTMR4,CDK5RAP3,ENO3,C17ORF75,RND2,CCND1,ACAD10,PRKAB1,NPRL2,MAPKAPK3,ABHD14B,REEP6,PCSK4,WDR35,SENP5,WBP4,SORBS3,NXPH…
1	!	0.000106	8933	1218	639	0.525	0.072	TF:M01588	tf	59	Factor: GKLF; motif: GCCMCRCCCNNN	1	DHX33,ITGA3,LAMP2,AP2B1,SPATA20,ARSD,CCDC124,ST3GAL1,HEATR5B,POMT2,STARD3NL,PHF7,SEMA3B,CALCOCO1,HEBP1,SERPINB1,ZNF839,GCLM,RABEP1,IFT88,NSUN2,PNKP,PARP3,XK,ARHGEF5,SDCCAG8,SZRD1,PIGV,CDH3,APPBP2,ATP2C2,TAF2,ME1,YBX1,MTFR1,HEATR6,COASY,ZXDC,ST6GALNAC2,TESK2,TRIP13,CYBRD1,EPN2,TFRC,SREBF1,TRNT1,ACADVL,LLGL2,SMARCE1,GSDMB,SLC24A1,GTSE1,XAB2,STXBP2,SLC25A43,SMC1B,ZCWPW1,CIC,FDFT1,SESN1,EXD2,PGR,GSK3…
1	!	0.000106	8933	1218	639	0.525	0.072	TF:M01588_0	tf	59	Factor: GKLF; motif: GCCMCRCCCNNN; match class: 0	2	DHX33,ITGA3,LAMP2,AP2B1,SPATA20,ARSD,CCDC124,ST3GAL1,HEATR5B,POMT2,STARD3NL,PHF7,SEMA3B,CALCOCO1,HEBP1,SERPINB1,ZNF839,GCLM,RABEP1,IFT88,NSUN2,PNKP,PARP3,XK,ARHGEF5,SDCCAG8,SZRD1,PIGV,CDH3,APPBP2,ATP2C2,TAF2,ME1,YBX1,MTFR1,HEATR6,COASY,ZXDC,ST6GALNAC2,TESK2,TRIP13,CYBRD1,EPN2,TFRC,SREBF1,TRNT1,ACADVL,LLGL2,SMARCE1,GSDMB,SLC24A1,GTSE1,XAB2,STXBP2,SLC25A43,SMC1B,ZCWPW1,CIC,FDFT1,SESN1,EXD2,PGR,GSK3…
1	!	4.62e-05	5359	1218	414	0.34	0.077	TF:M02056	tf	66	Factor: ELF4; motif: NCCGGAARTN	1	DPM1,POLDIP2,HCCS,ITGA3,ST3GAL1,HEATR5B,PAX7,POMT2,BRCA1,SEMA3B,EXTL3,HEBP1,NSUN2,PNKP,PHF23,AP2S1,ZIC2,GEMIN8,ARHGEF5,HHAT,SZRD1,FAM114A2,ACAA1,TAF2,GNAI3,MAP2K4,ME1,YBX1,DHX8,HEATR6,ZXDC,TRIP13,EPN2,TRNT1,ACADVL,XRCC1,LLGL2,SLC24A1,GTSE1,XAB2,STXBP2,RABL2B,PGR,KAT6A,ATXN7L3,PSMC5,KLHL42,AURKA,TPX2,YPEL3,AARS,SPAG7,TMEM101,PHGDH,DHPS,EFHC1,ACOT7,MZF1,CIRBP,POLRMT,SLC25A1,RBM23,ATP6V1D,GSTZ1,DICE…
1	!	4.62e-05	5359	1218	414	0.34	0.077	TF:M02056_0	tf	66	Factor: ELF4; motif: NCCGGAARTN; match class: 0	2	DPM1,POLDIP2,HCCS,ITGA3,ST3GAL1,HEATR5B,PAX7,POMT2,BRCA1,SEMA3B,EXTL3,HEBP1,NSUN2,PNKP,PHF23,AP2S1,ZIC2,GEMIN8,ARHGEF5,HHAT,SZRD1,FAM114A2,ACAA1,TAF2,GNAI3,MAP2K4,ME1,YBX1,DHX8,HEATR6,ZXDC,TRIP13,EPN2,TRNT1,ACADVL,XRCC1,LLGL2,SLC24A1,GTSE1,XAB2,STXBP2,RABL2B,PGR,KAT6A,ATXN7L3,PSMC5,KLHL42,AURKA,TPX2,YPEL3,AARS,SPAG7,TMEM101,PHGDH,DHPS,EFHC1,ACOT7,MZF1,CIRBP,POLRMT,SLC25A1,RBM23,ATP6V1D,GSTZ1,DICE…
1	!	0.000236	9902	1218	696	0.571	0.07	TF:M00738	tf	62	Factor: E2F-4:DP-1; motif: TTTSGCGC	1	DPM1,RBM5,ZMYND10,DVL2,PDK2,ITGA3,LAMP2,TMEM132A,AP2B1,CCDC124,PAFAH1B1,E2F2,SEC62,PAX7,POMT2,UQCRC1,STARD3NL,PHF7,MKS1,BRCA1,EXTL3,CALCOCO1,SERPINB1,GCLM,KCNG1,MIPEP,RABEP1,IFT88,NSUN2,PHF23,PARP3,AP2S1,ZIC2,GEMIN8,XK,NEDD4L,SDCCAG8,HHAT,PUM2,IL17RB,PIGV,CDH3,APPBP2,SLC6A16,CA11,ATP2C2,GNAI3,YBX1,DHX8,HEATR6,FTSJ1,PITX1,ZXDC,ST6GALNAC2,TESK2,TFRC,TRNT1,ACADVL,XRCC1,MCM2,LLGL2,SMARCE1,NTN4,SLC24A…
1	!	0.000236	9902	1218	696	0.571	0.07	TF:M00738_0	tf	62	Factor: E2F-4:DP-1; motif: TTTSGCGC; match class: 0	2	DPM1,RBM5,ZMYND10,DVL2,PDK2,ITGA3,LAMP2,TMEM132A,AP2B1,CCDC124,PAFAH1B1,E2F2,SEC62,PAX7,POMT2,UQCRC1,STARD3NL,PHF7,MKS1,BRCA1,EXTL3,CALCOCO1,SERPINB1,GCLM,KCNG1,MIPEP,RABEP1,IFT88,NSUN2,PHF23,PARP3,AP2S1,ZIC2,GEMIN8,XK,NEDD4L,SDCCAG8,HHAT,PUM2,IL17RB,PIGV,CDH3,APPBP2,SLC6A16,CA11,ATP2C2,GNAI3,YBX1,DHX8,HEATR6,FTSJ1,PITX1,ZXDC,ST6GALNAC2,TESK2,TFRC,TRNT1,ACADVL,XRCC1,MCM2,LLGL2,SMARCE1,NTN4,SLC24A…
1	!	8.75e-05	2338	1218	206	0.169	0.088	TF:M03981	tf	127	Factor: ETV3; motif: ACCGGAAGTN	1	DPM1,POLDIP2,HCCS,ITGA3,HEATR5B,NSUN2,PNKP,PHF23,AP2S1,GEMIN8,SZRD1,FAM114A2,ACAA1,TAF2,GNAI3,DHX8,HEATR6,TRNT1,XRCC1,GTSE1,RABL2B,EXD2,ATXN7L3,AURKA,TPX2,DHPS,CIRBP,POLRMT,SLC25A1,ATP6V1D,TRIB3,TM9SF4,NAA10,SLC35A2,SLC25A15,CLN5,EARS2,QPRT,KAT8,GABPB1,SPG11,TRIM35,POP1,MTMR9,LEPROTL1,TLE6,MEIS3,WDR83OS,MTMR4,CDK5RAP3,RNF167,SLC25A11,AKAP10,DDX5,MRPL27,C12ORF49,PAK1IP1,RNGTT,NUP155,HGD,NPRL2,SNX1…
1	!	8.75e-05	2338	1218	206	0.169	0.088	TF:M03981_0	tf	127	Factor: ETV3; motif: ACCGGAAGTN; match class: 0	2	DPM1,POLDIP2,HCCS,ITGA3,HEATR5B,NSUN2,PNKP,PHF23,AP2S1,GEMIN8,SZRD1,FAM114A2,ACAA1,TAF2,GNAI3,DHX8,HEATR6,TRNT1,XRCC1,GTSE1,RABL2B,EXD2,ATXN7L3,AURKA,TPX2,DHPS,CIRBP,POLRMT,SLC25A1,ATP6V1D,TRIB3,TM9SF4,NAA10,SLC35A2,SLC25A15,CLN5,EARS2,QPRT,KAT8,GABPB1,SPG11,TRIM35,POP1,MTMR9,LEPROTL1,TLE6,MEIS3,WDR83OS,MTMR4,CDK5RAP3,RNF167,SLC25A11,AKAP10,DDX5,MRPL27,C12ORF49,PAK1IP1,RNGTT,NUP155,HGD,NPRL2,SNX1…
1	!	0.00924	10977	1218	749	0.615	0.068	TF:M04950	tf	21	Factor: Egr-1; motif: NGCGTGCGY	1	DPM1,ICA1,RBM5,ZMYND10,DVL2,DHX33,PDK2,ITGA3,LAMP2,TMEM132A,AP2B1,GGCT,PAFAH1B1,ST3GAL1,HEATR5B,PAX7,STARD3NL,PHF7,MKS1,BRCA1,EXTL3,CALCOCO1,HEBP1,SERPINB1,ZNF839,MIPEP,RABEP1,IFT88,NSUN2,AP2S1,ZIC2,XK,NEDD4L,ARHGEF5,SDCCAG8,HHAT,FAM114A2,PUM2,IL17RB,PIGV,ACAA1,CDH3,APPBP2,SLC6A16,ATP2C2,TAF2,MAP2K4,GSTO2,ME1,YBX1,MTFR1,PITX1,ZXDC,CYBRD1,EPN2,TFRC,SREBF1,TRNT1,XRCC1,MCM2,GSDMB,NTN4,SLC24A1,GTSE1,…
1	!	0.00924	10977	1218	749	0.615	0.068	TF:M04950_0	tf	21	Factor: Egr-1; motif: NGCGTGCGY; match class: 0	2	DPM1,ICA1,RBM5,ZMYND10,DVL2,DHX33,PDK2,ITGA3,LAMP2,TMEM132A,AP2B1,GGCT,PAFAH1B1,ST3GAL1,HEATR5B,PAX7,STARD3NL,PHF7,MKS1,BRCA1,EXTL3,CALCOCO1,HEBP1,SERPINB1,ZNF839,MIPEP,RABEP1,IFT88,NSUN2,AP2S1,ZIC2,XK,NEDD4L,ARHGEF5,SDCCAG8,HHAT,FAM114A2,PUM2,IL17RB,PIGV,ACAA1,CDH3,APPBP2,SLC6A16,ATP2C2,TAF2,MAP2K4,GSTO2,ME1,YBX1,MTFR1,PITX1,ZXDC,CYBRD1,EPN2,TFRC,SREBF1,TRNT1,XRCC1,MCM2,GSDMB,NTN4,SLC24A1,GTSE1,…
1	!	0.00654	8600	1218	605	0.497	0.07	TF:M05361	tf	102	Factor: Sp6; motif: WGGGCGG	1	POLDIP2,DVL2,SLC25A5,ITGA3,AP2B1,SPATA20,ARSD,POMT2,UQCRC1,PHF7,BRCA1,SEMA3B,CALCOCO1,HEBP1,ZNF839,KCNG1,MIPEP,RABEP1,NSUN2,AP2S1,ZIC2,SDCCAG8,HHAT,SZRD1,PUM2,IL17RB,PIGV,APPBP2,CA11,ATP2C2,ME1,YBX1,MTFR1,DHX8,FTSJ1,PITX1,ZXDC,ST6GALNAC2,TESK2,TRIP13,SREBF1,XRCC1,MCM2,LLGL2,GSDMB,STXBP2,SLC25A43,SMC1B,ZCWPW1,PCM1,RAPGEF3,FDFT1,SESN1,KIAA0141,GSK3B,KAT6A,ULK2,POMGNT1,RAD54L,TRIP6,FTL,PIGS,ATXN7L3,…
1	!	0.00654	8600	1218	605	0.497	0.07	TF:M05361_0	tf	102	Factor: Sp6; motif: WGGGCGG; match class: 0	2	POLDIP2,DVL2,SLC25A5,ITGA3,AP2B1,SPATA20,ARSD,POMT2,UQCRC1,PHF7,BRCA1,SEMA3B,CALCOCO1,HEBP1,ZNF839,KCNG1,MIPEP,RABEP1,NSUN2,AP2S1,ZIC2,SDCCAG8,HHAT,SZRD1,PUM2,IL17RB,PIGV,APPBP2,CA11,ATP2C2,ME1,YBX1,MTFR1,DHX8,FTSJ1,PITX1,ZXDC,ST6GALNAC2,TESK2,TRIP13,SREBF1,XRCC1,MCM2,LLGL2,GSDMB,STXBP2,SLC25A43,SMC1B,ZCWPW1,PCM1,RAPGEF3,FDFT1,SESN1,KIAA0141,GSK3B,KAT6A,ULK2,POMGNT1,RAD54L,TRIP6,FTL,PIGS,ATXN7L3,…
1	!	0.00629	7844	1218	558	0.458	0.071	TF:M00940	tf	67	Factor: E2F-1; motif: NTTTCGCGCS	1	DPM1,ICA1,RBM5,ZMYND10,DVL2,DHX33,PDK2,ITGA3,TMEM132A,GGCT,PAFAH1B1,E2F2,PAX7,POMT2,UQCRC1,STARD3NL,PHF7,MKS1,BRCA1,EXTL3,SERPINB1,ZNF839,GCLM,KCNG1,RABEP1,IFT88,NSUN2,PNKP,ZIC2,XK,NEDD4L,SZRD1,PUM2,IL17RB,APPBP2,SLC6A16,ATP2C2,GNAI3,MAP2K4,YBX1,DHX8,HEATR6,FTSJ1,ST6GALNAC2,TESK2,CYBRD1,TFRC,ACADVL,XRCC1,MCM2,LLGL2,SMARCE1,NTN4,SLC24A1,SPAG6,ZCWPW1,PCM1,RAPGEF3,CIC,FDFT1,KIAA0141,KAT6A,ULK2,TDRD3…
1	!	0.00629	7844	1218	558	0.458	0.071	TF:M00940_0	tf	67	Factor: E2F-1; motif: NTTTCGCGCS; match class: 0	2	DPM1,ICA1,RBM5,ZMYND10,DVL2,DHX33,PDK2,ITGA3,TMEM132A,GGCT,PAFAH1B1,E2F2,PAX7,POMT2,UQCRC1,STARD3NL,PHF7,MKS1,BRCA1,EXTL3,SERPINB1,ZNF839,GCLM,KCNG1,RABEP1,IFT88,NSUN2,PNKP,ZIC2,XK,NEDD4L,SZRD1,PUM2,IL17RB,APPBP2,SLC6A16,ATP2C2,GNAI3,MAP2K4,YBX1,DHX8,HEATR6,FTSJ1,ST6GALNAC2,TESK2,CYBRD1,TFRC,ACADVL,XRCC1,MCM2,LLGL2,SMARCE1,NTN4,SLC24A1,SPAG6,ZCWPW1,PCM1,RAPGEF3,CIC,FDFT1,KIAA0141,KAT6A,ULK2,TDRD3…
1	!	0.0123	4182	1218	320	0.263	0.077	TF:M01593	tf	20	Factor: Zfx; motif: SNSCAGGCCKCGSCSS	1	POLDIP2,SPATA20,E2F2,PAX7,EXTL3,SERPINB1,ZNF839,GCLM,RABEP1,PNKP,PARP3,ZIC2,NEDD4L,ARHGEF5,PUM2,ACAA1,ME1,YBX1,DHX8,PITX1,TRIP13,EPN2,SREBF1,TRNT1,LLGL2,SMARCE1,STXBP2,SLC25A43,CIC,KAT6A,TDRD3,POMGNT1,PDRG1,YPEL3,RAPGEF4,SPAG7,ORC6,HAUS4,EFHC1,TECR,CARD10,SLC25A1,PIGH,REC8,DNAJC5,SUV39H1,DHRS12,CLUAP1,EARS2,OIP5,LAPTM4B,SPAG1,MTMR9,MCM4,KCTD9,PEX11G,TLE6,MEIS3,NPDC1,FBXW4,CASC3,CPD,AKAP10,KAT2A,N…
1	!	0.0123	4182	1218	320	0.263	0.077	TF:M01593_0	tf	20	Factor: Zfx; motif: SNSCAGGCCKCGSCSS; match class: 0	2	POLDIP2,SPATA20,E2F2,PAX7,EXTL3,SERPINB1,ZNF839,GCLM,RABEP1,PNKP,PARP3,ZIC2,NEDD4L,ARHGEF5,PUM2,ACAA1,ME1,YBX1,DHX8,PITX1,TRIP13,EPN2,SREBF1,TRNT1,LLGL2,SMARCE1,STXBP2,SLC25A43,CIC,KAT6A,TDRD3,POMGNT1,PDRG1,YPEL3,RAPGEF4,SPAG7,ORC6,HAUS4,EFHC1,TECR,CARD10,SLC25A1,PIGH,REC8,DNAJC5,SUV39H1,DHRS12,CLUAP1,EARS2,OIP5,LAPTM4B,SPAG1,MTMR9,MCM4,KCTD9,PEX11G,TLE6,MEIS3,NPDC1,FBXW4,CASC3,CPD,AKAP10,KAT2A,N…
1	!	0.000316	13304	1218	897	0.736	0.067	TF:M00144	tf	76	Factor: Pax-5; motif: RRMSWGANWYCTNRAGCGKRACSRYNSM	1	DPM1,ICA1,POLDIP2,DVL2,SLC25A5,PDK2,ITGA3,ZFX,TMEM132A,AP2B1,SPATA20,GGCT,ARSD,CCDC124,PAFAH1B1,E2F2,ST3GAL1,SEC62,PAX7,POMT2,UQCRC1,STARD3NL,PHF7,MKS1,BRCA1,HEBP1,SERPINB1,ZNF839,ABCC2,GCLM,KCNG1,MIPEP,IFT88,NSUN2,PHF23,PARP3,ZIC2,NEDD4L,HHAT,SZRD1,FAM114A2,IL17RB,PIGV,CDH3,APPBP2,SLC6A16,TAF2,GNAI3,MAP2K4,GSTO2,ME1,YBX1,MTFR1,DHX8,HEATR6,COASY,FTSJ1,PITX1,FGF10,ZXDC,TRIP13,CYBRD1,EPN2,TFRC,TRNT…
1	!	0.000316	13304	1218	897	0.736	0.067	TF:M00144_0	tf	76	Factor: Pax-5; motif: RRMSWGANWYCTNRAGCGKRACSRYNSM; match class: 0	2	DPM1,ICA1,POLDIP2,DVL2,SLC25A5,PDK2,ITGA3,ZFX,TMEM132A,AP2B1,SPATA20,GGCT,ARSD,CCDC124,PAFAH1B1,E2F2,ST3GAL1,SEC62,PAX7,POMT2,UQCRC1,STARD3NL,PHF7,MKS1,BRCA1,HEBP1,SERPINB1,ZNF839,ABCC2,GCLM,KCNG1,MIPEP,IFT88,NSUN2,PHF23,PARP3,ZIC2,NEDD4L,HHAT,SZRD1,FAM114A2,IL17RB,PIGV,CDH3,APPBP2,SLC6A16,TAF2,GNAI3,MAP2K4,GSTO2,ME1,YBX1,MTFR1,DHX8,HEATR6,COASY,FTSJ1,PITX1,FGF10,ZXDC,TRIP13,CYBRD1,EPN2,TFRC,TRNT…
1	!	0.00904	7165	1218	514	0.422	0.072	TF:M00144_1	tf	76	Factor: Pax-5; motif: RRMSWGANWYCTNRAGCGKRACSRYNSM; match class: 1	3	DPM1,POLDIP2,DVL2,ITGA3,TMEM132A,AP2B1,GGCT,CCDC124,ST3GAL1,SEC62,POMT2,UQCRC1,STARD3NL,PHF7,MKS1,BRCA1,SERPINB1,ZNF839,GCLM,KCNG1,MIPEP,IFT88,PHF23,ZIC2,NEDD4L,HHAT,SZRD1,IL17RB,CDH3,SLC6A16,TAF2,MAP2K4,GSTO2,ME1,MTFR1,HEATR6,COASY,FTSJ1,PITX1,FGF10,CYBRD1,EPN2,TRNT1,MCM2,LLGL2,NTN4,SLC24A1,SPAG6,SMC1B,FDFT1,RABL2B,EXD2,KIAA0141,PGR,KAT6A,TDRD3,POMGNT1,PIGS,DNMT3B,LAG3,AARS,RAPGEF4,HAUS4,DHPS,BA…
1	!	0.0332	8116	1218	569	0.467	0.07	TF:M02062	tf	120	Factor: Erg; motif: ACCGGAAGTN	1	DPM1,POLDIP2,HCCS,SLC25A5,DHX33,ITGA3,SPATA20,GGCT,E2F2,HEATR5B,POMT2,EXTL3,CALCOCO1,HEBP1,SERPINB1,KCNG1,MIPEP,IFT88,NSUN2,PNKP,PHF23,PARP3,AP2S1,GEMIN8,CC2D2A,NEDD4L,ARHGEF5,HHAT,SZRD1,FAM114A2,PUM2,IL17RB,PIGV,ACAA1,CDH3,APPBP2,SLC6A16,TAF2,GNAI3,ME1,YBX1,DHX8,HEATR6,COASY,ZXDC,ST6GALNAC2,TRIP13,CYBRD1,TRNT1,ACADVL,XRCC1,LLGL2,GTSE1,XAB2,STXBP2,SPAG6,SLC25A43,SMC1B,FDFT1,RABL2B,EXD2,KIAA0141,U…
1	!	0.0332	8116	1218	569	0.467	0.07	TF:M02062_0	tf	120	Factor: Erg; motif: ACCGGAAGTN; match class: 0	2	DPM1,POLDIP2,HCCS,SLC25A5,DHX33,ITGA3,SPATA20,GGCT,E2F2,HEATR5B,POMT2,EXTL3,CALCOCO1,HEBP1,SERPINB1,KCNG1,MIPEP,IFT88,NSUN2,PNKP,PHF23,PARP3,AP2S1,GEMIN8,CC2D2A,NEDD4L,ARHGEF5,HHAT,SZRD1,FAM114A2,PUM2,IL17RB,PIGV,ACAA1,CDH3,APPBP2,SLC6A16,TAF2,GNAI3,ME1,YBX1,DHX8,HEATR6,COASY,ZXDC,ST6GALNAC2,TRIP13,CYBRD1,TRNT1,ACADVL,XRCC1,LLGL2,GTSE1,XAB2,STXBP2,SPAG6,SLC25A43,SMC1B,FDFT1,RABL2B,EXD2,KIAA0141,U…
1	!	0.000622	6947	1218	509	0.418	0.073	TF:M02069	tf	128	Factor: Erm; motif: ACCGGAAGTN	1	DPM1,POLDIP2,HCCS,SLC25A5,ITGA3,GGCT,HEATR5B,PAX7,POMT2,EXTL3,SERPINB1,MIPEP,IFT88,NSUN2,PNKP,PHF23,PARP3,AP2S1,ZIC2,GEMIN8,NEDD4L,ARHGEF5,HHAT,SZRD1,FAM114A2,PUM2,PIGV,ACAA1,CDH3,APPBP2,GNAI3,ME1,YBX1,DHX8,HEATR6,COASY,ZXDC,TRIP13,CYBRD1,EPN2,TRNT1,XRCC1,MCM2,SLC24A1,GTSE1,XAB2,STXBP2,SLC25A43,FDFT1,RABL2B,KIAA0141,ULK2,ZNF446,MGST2,PIGS,ATXN7L3,AURKA,TPX2,PDRG1,ANKRD24,YPEL3,TMEM101,PHGDH,DHPS,…
1	!	0.000622	6947	1218	509	0.418	0.073	TF:M02069_0	tf	128	Factor: Erm; motif: ACCGGAAGTN; match class: 0	2	DPM1,POLDIP2,HCCS,SLC25A5,ITGA3,GGCT,HEATR5B,PAX7,POMT2,EXTL3,SERPINB1,MIPEP,IFT88,NSUN2,PNKP,PHF23,PARP3,AP2S1,ZIC2,GEMIN8,NEDD4L,ARHGEF5,HHAT,SZRD1,FAM114A2,PUM2,PIGV,ACAA1,CDH3,APPBP2,GNAI3,ME1,YBX1,DHX8,HEATR6,COASY,ZXDC,TRIP13,CYBRD1,EPN2,TRNT1,XRCC1,MCM2,SLC24A1,GTSE1,XAB2,STXBP2,SLC25A43,FDFT1,RABL2B,KIAA0141,ULK2,ZNF446,MGST2,PIGS,ATXN7L3,AURKA,TPX2,PDRG1,ANKRD24,YPEL3,TMEM101,PHGDH,DHPS,…
1	!	0.0249	10754	1218	732	0.601	0.068	TF:M07250	tf	126	Factor: E2F-1; motif: NNNSSCGCSAANN	1	DPM1,RBM5,POLDIP2,DVL2,PDK2,ITGA3,LAMP2,CCDC124,PAFAH1B1,E2F2,ST3GAL1,HEATR5B,PAX7,POMT2,UQCRC1,STARD3NL,PHF7,EXTL3,CALCOCO1,SERPINB1,GCLM,KCNG1,MIPEP,RABEP1,NSUN2,PARP3,AP2S1,ZIC2,XK,NEDD4L,ARHGEF5,SDCCAG8,PUM2,IL17RB,CDH3,APPBP2,SLC6A16,CA11,ATP2C2,GSTO2,YBX1,MTFR1,HEATR6,FTSJ1,PITX1,ZXDC,ST6GALNAC2,TESK2,TRIP13,TFRC,SREBF1,TRNT1,ACADVL,XRCC1,MCM2,SMARCE1,NTN4,SLC24A1,GTSE1,SPAG6,SLC25A43,ZCWPW…
1	!	0.0249	10754	1218	732	0.601	0.068	TF:M07250_0	tf	126	Factor: E2F-1; motif: NNNSSCGCSAANN; match class: 0	2	DPM1,RBM5,POLDIP2,DVL2,PDK2,ITGA3,LAMP2,CCDC124,PAFAH1B1,E2F2,ST3GAL1,HEATR5B,PAX7,POMT2,UQCRC1,STARD3NL,PHF7,EXTL3,CALCOCO1,SERPINB1,GCLM,KCNG1,MIPEP,RABEP1,NSUN2,PARP3,AP2S1,ZIC2,XK,NEDD4L,ARHGEF5,SDCCAG8,PUM2,IL17RB,CDH3,APPBP2,SLC6A16,CA11,ATP2C2,GSTO2,YBX1,MTFR1,HEATR6,FTSJ1,PITX1,ZXDC,ST6GALNAC2,TESK2,TRIP13,TFRC,SREBF1,TRNT1,ACADVL,XRCC1,MCM2,SMARCE1,NTN4,SLC24A1,GTSE1,SPAG6,SLC25A43,ZCWPW…
1	!	2.52e-14	16398	1218	1107	0.909	0.068	TF:M04866	tf	95	Factor: hdac2; motif: CGCGCGCGC	1	DPM1,ICA1,RBM5,POLDIP2,ZMYND10,HCCS,DVL2,SLC25A5,DHX33,PDK2,ITGA3,LAMP2,TMEM132A,AP2B1,SPATA20,GGCT,ARSD,CCDC124,PAFAH1B1,E2F2,ST3GAL1,HEATR5B,SEC62,PAX7,POMT2,UQCRC1,STARD3NL,PHF7,MKS1,BRCA1,EXTL3,CALCOCO1,HEBP1,SERPINB1,ZNF839,GCLM,DEPDC1,KCNG1,MIPEP,RABEP1,IFT88,NSUN2,PNKP,PHF23,PARP3,AP2S1,ZIC2,GEMIN8,XK,NEDD4L,ARHGEF5,SDCCAG8,HHAT,SZRD1,FAM114A2,PUM2,IL17RB,PIGV,ACAA1,CDH3,APPBP2,SLC6A16,CA1…
1	!	2.52e-14	16398	1218	1107	0.909	0.068	TF:M04866_0	tf	95	Factor: hdac2; motif: CGCGCGCGC; match class: 0	2	DPM1,ICA1,RBM5,POLDIP2,ZMYND10,HCCS,DVL2,SLC25A5,DHX33,PDK2,ITGA3,LAMP2,TMEM132A,AP2B1,SPATA20,GGCT,ARSD,CCDC124,PAFAH1B1,E2F2,ST3GAL1,HEATR5B,SEC62,PAX7,POMT2,UQCRC1,STARD3NL,PHF7,MKS1,BRCA1,EXTL3,CALCOCO1,HEBP1,SERPINB1,ZNF839,GCLM,DEPDC1,KCNG1,MIPEP,RABEP1,IFT88,NSUN2,PNKP,PHF23,PARP3,AP2S1,ZIC2,GEMIN8,XK,NEDD4L,ARHGEF5,SDCCAG8,HHAT,SZRD1,FAM114A2,PUM2,IL17RB,PIGV,ACAA1,CDH3,APPBP2,SLC6A16,CA1…
1	!	9.28e-19	14708	1218	1037	0.851	0.071	TF:M04866_1	tf	95	Factor: hdac2; motif: CGCGCGCGC; match class: 1	3	DPM1,ICA1,RBM5,POLDIP2,ZMYND10,HCCS,DVL2,SLC25A5,DHX33,PDK2,ITGA3,LAMP2,TMEM132A,AP2B1,SPATA20,GGCT,ARSD,CCDC124,PAFAH1B1,E2F2,ST3GAL1,HEATR5B,SEC62,PAX7,POMT2,UQCRC1,STARD3NL,PHF7,MKS1,BRCA1,EXTL3,CALCOCO1,HEBP1,SERPINB1,ZNF839,GCLM,DEPDC1,KCNG1,MIPEP,RABEP1,IFT88,NSUN2,PNKP,PHF23,PARP3,AP2S1,ZIC2,GEMIN8,XK,NEDD4L,ARHGEF5,SDCCAG8,HHAT,SZRD1,PUM2,IL17RB,PIGV,ACAA1,CDH3,APPBP2,SLC6A16,CA11,ATP2C2,…
1	!	0.00175	4833	1218	369	0.303	0.076	TF:M03970	tf	35	Factor: ELK1; motif: ACCGGAAGTN	1	DPM1,POLDIP2,HCCS,SLC25A5,ITGA3,SPATA20,HEATR5B,POMT2,MIPEP,IFT88,NSUN2,PNKP,PHF23,PARP3,AP2S1,GEMIN8,ARHGEF5,HHAT,SZRD1,FAM114A2,PIGV,ACAA1,TAF2,GNAI3,ME1,YBX1,DHX8,HEATR6,COASY,TRIP13,TRNT1,ACADVL,XRCC1,GTSE1,XAB2,STXBP2,FDFT1,RABL2B,EXD2,KIAA0141,MGST2,PIGS,ATXN7L3,PSMC5,AURKA,TPX2,PDRG1,ANKRD24,YPEL3,TMEM101,DHPS,BAMBI,ACOT7,MZF1,CIRBP,POLRMT,SLC25A1,RBM23,ATP6V1D,PIGH,GSTZ1,DHRS7,ZC3H14,C20O…
1	!	0.00175	4833	1218	369	0.303	0.076	TF:M03970_0	tf	35	Factor: ELK1; motif: ACCGGAAGTN; match class: 0	2	DPM1,POLDIP2,HCCS,SLC25A5,ITGA3,SPATA20,HEATR5B,POMT2,MIPEP,IFT88,NSUN2,PNKP,PHF23,PARP3,AP2S1,GEMIN8,ARHGEF5,HHAT,SZRD1,FAM114A2,PIGV,ACAA1,TAF2,GNAI3,ME1,YBX1,DHX8,HEATR6,COASY,TRIP13,TRNT1,ACADVL,XRCC1,GTSE1,XAB2,STXBP2,FDFT1,RABL2B,EXD2,KIAA0141,MGST2,PIGS,ATXN7L3,PSMC5,AURKA,TPX2,PDRG1,ANKRD24,YPEL3,TMEM101,DHPS,BAMBI,ACOT7,MZF1,CIRBP,POLRMT,SLC25A1,RBM23,ATP6V1D,PIGH,GSTZ1,DHRS7,ZC3H14,C20O…
1	!	0.0189	10275	1218	704	0.578	0.069	TF:M01104	tf	2	Factor: MOVO-B; motif: GNGGGGG	1	DPM1,ICA1,RBM5,HCCS,DVL2,SLC25A5,DHX33,AP2B1,ARSD,CCDC124,PAFAH1B1,ST3GAL1,PAX7,POMT2,PHF7,SEMA3B,EXTL3,CALCOCO1,HEBP1,SERPINB1,ZNF839,KCNG1,RABEP1,IFT88,NSUN2,PHF23,PARP3,AP2S1,ZIC2,NEDD4L,ARHGEF5,HHAT,SZRD1,PUM2,IL17RB,PIGV,CDH3,APPBP2,CA11,ATP2C2,TAF2,MAP2K4,ME1,YBX1,HEATR6,COASY,FTSJ1,PITX1,ZXDC,TESK2,TRIP13,CYBRD1,SREBF1,TRNT1,LLGL2,SMARCE1,NTN4,GTSE1,SPAG6,SLC25A43,ZCWPW1,PCM1,CIC,FDFT1,SES…
1	!	0.0189	10275	1218	704	0.578	0.069	TF:M01104_0	tf	2	Factor: MOVO-B; motif: GNGGGGG; match class: 0	2	DPM1,ICA1,RBM5,HCCS,DVL2,SLC25A5,DHX33,AP2B1,ARSD,CCDC124,PAFAH1B1,ST3GAL1,PAX7,POMT2,PHF7,SEMA3B,EXTL3,CALCOCO1,HEBP1,SERPINB1,ZNF839,KCNG1,RABEP1,IFT88,NSUN2,PHF23,PARP3,AP2S1,ZIC2,NEDD4L,ARHGEF5,HHAT,SZRD1,PUM2,IL17RB,PIGV,CDH3,APPBP2,CA11,ATP2C2,TAF2,MAP2K4,ME1,YBX1,HEATR6,COASY,FTSJ1,PITX1,ZXDC,TESK2,TRIP13,CYBRD1,SREBF1,TRNT1,LLGL2,SMARCE1,NTN4,GTSE1,SPAG6,SLC25A43,ZCWPW1,PCM1,CIC,FDFT1,SES…
1	!	1.39e-07	7949	1218	596	0.489	0.075	TF:M05386	tf	32	Factor: KLF17; motif: NGGGCGG	1	ICA1,RBM5,DVL2,SLC25A5,DHX33,PDK2,ITGA3,LAMP2,GGCT,ST3GAL1,POMT2,UQCRC1,PHF7,HEBP1,GCLM,MIPEP,RABEP1,IFT88,PNKP,PHF23,SDCCAG8,SZRD1,FAM114A2,PUM2,ACAA1,CDH3,ATP2C2,TAF2,GNAI3,GSTO2,ME1,YBX1,COASY,ZXDC,ST6GALNAC2,CYBRD1,SREBF1,XRCC1,MCM2,LLGL2,SLC24A1,XAB2,STXBP2,ZCWPW1,PCM1,CIC,FDFT1,RABL2B,SESN1,KIAA0141,PGR,GSK3B,KAT6A,ZNF446,RAD54L,TRIP6,FTL,PIGS,ATXN7L3,PSMC5,AURKA,YPEL3,ORC6,HAUS4,DHPS,EFHC1…
1	!	1.39e-07	7949	1218	596	0.489	0.075	TF:M05386_0	tf	32	Factor: KLF17; motif: NGGGCGG; match class: 0	2	ICA1,RBM5,DVL2,SLC25A5,DHX33,PDK2,ITGA3,LAMP2,GGCT,ST3GAL1,POMT2,UQCRC1,PHF7,HEBP1,GCLM,MIPEP,RABEP1,IFT88,PNKP,PHF23,SDCCAG8,SZRD1,FAM114A2,PUM2,ACAA1,CDH3,ATP2C2,TAF2,GNAI3,GSTO2,ME1,YBX1,COASY,ZXDC,ST6GALNAC2,CYBRD1,SREBF1,XRCC1,MCM2,LLGL2,SLC24A1,XAB2,STXBP2,ZCWPW1,PCM1,CIC,FDFT1,RABL2B,SESN1,KIAA0141,PGR,GSK3B,KAT6A,ZNF446,RAD54L,TRIP6,FTL,PIGS,ATXN7L3,PSMC5,AURKA,YPEL3,ORC6,HAUS4,DHPS,EFHC1…
1	!	0.00867	7814	1218	555	0.456	0.071	TF:M01165	tf	117	Factor: Elk-1; motif: RACCGGAAGTR	1	DPM1,POLDIP2,HCCS,SLC25A5,ITGA3,SPATA20,HEATR5B,PAX7,POMT2,MKS1,EXTL3,HEBP1,ZNF839,MIPEP,IFT88,NSUN2,PNKP,PHF23,PARP3,AP2S1,ZIC2,GEMIN8,CC2D2A,NEDD4L,ARHGEF5,SZRD1,FAM114A2,IL17RB,PIGV,ACAA1,TAF2,GNAI3,GSTO2,ME1,YBX1,DHX8,HEATR6,COASY,ZXDC,TRIP13,CYBRD1,TFRC,TRNT1,ACADVL,XRCC1,MCM2,SLC24A1,GTSE1,XAB2,STXBP2,SPAG6,SLC25A43,PCM1,CIC,FDFT1,RABL2B,SESN1,EXD2,KIAA0141,KAT6A,PIGS,ATXN7L3,PSMC5,KLHL42,A…
1	!	0.00867	7814	1218	555	0.456	0.071	TF:M01165_0	tf	117	Factor: Elk-1; motif: RACCGGAAGTR; match class: 0	2	DPM1,POLDIP2,HCCS,SLC25A5,ITGA3,SPATA20,HEATR5B,PAX7,POMT2,MKS1,EXTL3,HEBP1,ZNF839,MIPEP,IFT88,NSUN2,PNKP,PHF23,PARP3,AP2S1,ZIC2,GEMIN8,CC2D2A,NEDD4L,ARHGEF5,SZRD1,FAM114A2,IL17RB,PIGV,ACAA1,TAF2,GNAI3,GSTO2,ME1,YBX1,DHX8,HEATR6,COASY,ZXDC,TRIP13,CYBRD1,TFRC,TRNT1,ACADVL,XRCC1,MCM2,SLC24A1,GTSE1,XAB2,STXBP2,SPAG6,SLC25A43,PCM1,CIC,FDFT1,RABL2B,SESN1,EXD2,KIAA0141,KAT6A,PIGS,ATXN7L3,PSMC5,KLHL42,A…
1	!	0.000316	7672	1218	557	0.457	0.073	TF:M02063	tf	78	Factor: c-ets-1; motif: ACCGGAWGTN	1	DPM1,POLDIP2,HCCS,SLC25A5,DHX33,ITGA3,SPATA20,GGCT,HEATR5B,POMT2,SEMA3B,EXTL3,HEBP1,SERPINB1,KCNG1,MIPEP,IFT88,NSUN2,PNKP,PHF23,PARP3,AP2S1,ZIC2,GEMIN8,CC2D2A,ARHGEF5,HHAT,SZRD1,FAM114A2,PUM2,IL17RB,PIGV,ACAA1,APPBP2,TAF2,GNAI3,ME1,YBX1,DHX8,HEATR6,COASY,ZXDC,ST6GALNAC2,TRIP13,CYBRD1,EPN2,TRNT1,ACADVL,XRCC1,MCM2,GTSE1,XAB2,STXBP2,FDFT1,RABL2B,EXD2,KIAA0141,ZNF446,MGST2,PIGS,ATXN7L3,PSMC5,KLHL42,A…
1	!	0.000316	7672	1218	557	0.457	0.073	TF:M02063_0	tf	78	Factor: c-ets-1; motif: ACCGGAWGTN; match class: 0	2	DPM1,POLDIP2,HCCS,SLC25A5,DHX33,ITGA3,SPATA20,GGCT,HEATR5B,POMT2,SEMA3B,EXTL3,HEBP1,SERPINB1,KCNG1,MIPEP,IFT88,NSUN2,PNKP,PHF23,PARP3,AP2S1,ZIC2,GEMIN8,CC2D2A,ARHGEF5,HHAT,SZRD1,FAM114A2,PUM2,IL17RB,PIGV,ACAA1,APPBP2,TAF2,GNAI3,ME1,YBX1,DHX8,HEATR6,COASY,ZXDC,ST6GALNAC2,TRIP13,CYBRD1,EPN2,TRNT1,ACADVL,XRCC1,MCM2,GTSE1,XAB2,STXBP2,FDFT1,RABL2B,EXD2,KIAA0141,ZNF446,MGST2,PIGS,ATXN7L3,PSMC5,KLHL42,A…
1	!	4.78e-07	7603	1218	571	0.469	0.075	TF:M01078	tf	98	Factor: c-Ets-1; motif: NNNRCCGGAWRYNNNN	1	DPM1,POLDIP2,HCCS,SLC25A5,DHX33,ITGA3,SPATA20,GGCT,ARSD,HEATR5B,POMT2,SEMA3B,EXTL3,SERPINB1,MIPEP,IFT88,NSUN2,PNKP,PHF23,PARP3,AP2S1,GEMIN8,CC2D2A,NEDD4L,ARHGEF5,HHAT,SZRD1,FAM114A2,PUM2,IL17RB,PIGV,ACAA1,CDH3,APPBP2,TAF2,GNAI3,GSTO2,YBX1,DHX8,HEATR6,COASY,ST6GALNAC2,TRIP13,CYBRD1,EPN2,TRNT1,ACADVL,XRCC1,MCM2,GTSE1,XAB2,STXBP2,FDFT1,RABL2B,EXD2,KIAA0141,ZNF446,MGST2,PIGS,ATXN7L3,PSMC5,KLHL42,AURK…
1	!	4.78e-07	7603	1218	571	0.469	0.075	TF:M01078_0	tf	98	Factor: c-Ets-1; motif: NNNRCCGGAWRYNNNN; match class: 0	2	DPM1,POLDIP2,HCCS,SLC25A5,DHX33,ITGA3,SPATA20,GGCT,ARSD,HEATR5B,POMT2,SEMA3B,EXTL3,SERPINB1,MIPEP,IFT88,NSUN2,PNKP,PHF23,PARP3,AP2S1,GEMIN8,CC2D2A,NEDD4L,ARHGEF5,HHAT,SZRD1,FAM114A2,PUM2,IL17RB,PIGV,ACAA1,CDH3,APPBP2,TAF2,GNAI3,GSTO2,YBX1,DHX8,HEATR6,COASY,ST6GALNAC2,TRIP13,CYBRD1,EPN2,TRNT1,ACADVL,XRCC1,MCM2,GTSE1,XAB2,STXBP2,FDFT1,RABL2B,EXD2,KIAA0141,ZNF446,MGST2,PIGS,ATXN7L3,PSMC5,KLHL42,AURK…
1	!	0.0333	9100	1218	630	0.517	0.069	TF:M08911	tf	11	Factor: CTCF; motif: NCCRSTAGGGGGCGC	1	ICA1,RBM5,ZMYND10,HCCS,DVL2,SLC25A5,DHX33,PDK2,GGCT,E2F2,ST3GAL1,SEC62,POMT2,UQCRC1,BRCA1,SEMA3B,EXTL3,HEBP1,SERPINB1,ZNF839,GCLM,DEPDC1,KCNG1,IFT88,PNKP,PHF23,PARP3,ZIC2,XK,NEDD4L,HHAT,PUM2,CDH3,CA11,GNAI3,MAP2K4,ME1,YBX1,MTFR1,DHX8,FTSJ1,PITX1,ZXDC,ST6GALNAC2,TRIP13,CYBRD1,EPN2,SREBF1,LLGL2,NTN4,SLC24A1,GTSE1,STXBP2,SLC25A43,RAPGEF3,CIC,KIAA0141,GSK3B,KAT6A,ULK2,TDRD3,ZNF446,ATXN7L3,KLHL42,PIR,…
1	!	0.0333	9100	1218	630	0.517	0.069	TF:M08911_0	tf	11	Factor: CTCF; motif: NCCRSTAGGGGGCGC; match class: 0	2	ICA1,RBM5,ZMYND10,HCCS,DVL2,SLC25A5,DHX33,PDK2,GGCT,E2F2,ST3GAL1,SEC62,POMT2,UQCRC1,BRCA1,SEMA3B,EXTL3,HEBP1,SERPINB1,ZNF839,GCLM,DEPDC1,KCNG1,IFT88,PNKP,PHF23,PARP3,ZIC2,XK,NEDD4L,HHAT,PUM2,CDH3,CA11,GNAI3,MAP2K4,ME1,YBX1,MTFR1,DHX8,FTSJ1,PITX1,ZXDC,ST6GALNAC2,TRIP13,CYBRD1,EPN2,SREBF1,LLGL2,NTN4,SLC24A1,GTSE1,STXBP2,SLC25A43,RAPGEF3,CIC,KIAA0141,GSK3B,KAT6A,ULK2,TDRD3,ZNF446,ATXN7L3,KLHL42,PIR,…
1	!	1.12e-09	10646	1218	773	0.635	0.073	TF:M07395	tf	56	Factor: Sp1; motif: NGGGGCGGGGN	1	ICA1,RBM5,HCCS,DVL2,SLC25A5,DHX33,PDK2,ITGA3,LAMP2,AP2B1,SPATA20,GGCT,ARSD,CCDC124,PAFAH1B1,ST3GAL1,SEC62,POMT2,UQCRC1,STARD3NL,PHF7,BRCA1,SEMA3B,EXTL3,CALCOCO1,HEBP1,SERPINB1,ZNF839,GCLM,KCNG1,RABEP1,IFT88,NSUN2,PNKP,PHF23,ZIC2,GEMIN8,NEDD4L,ARHGEF5,SDCCAG8,HHAT,SZRD1,PUM2,PIGV,ACAA1,CDH3,APPBP2,CA11,ATP2C2,GNAI3,ME1,YBX1,MTFR1,HEATR6,FTSJ1,PITX1,ZXDC,ST6GALNAC2,TESK2,TRIP13,CYBRD1,EPN2,TFRC,SRE…
1	!	1.12e-09	10646	1218	773	0.635	0.073	TF:M07395_0	tf	56	Factor: Sp1; motif: NGGGGCGGGGN; match class: 0	2	ICA1,RBM5,HCCS,DVL2,SLC25A5,DHX33,PDK2,ITGA3,LAMP2,AP2B1,SPATA20,GGCT,ARSD,CCDC124,PAFAH1B1,ST3GAL1,SEC62,POMT2,UQCRC1,STARD3NL,PHF7,BRCA1,SEMA3B,EXTL3,CALCOCO1,HEBP1,SERPINB1,ZNF839,GCLM,KCNG1,RABEP1,IFT88,NSUN2,PNKP,PHF23,ZIC2,GEMIN8,NEDD4L,ARHGEF5,SDCCAG8,HHAT,SZRD1,PUM2,PIGV,ACAA1,CDH3,APPBP2,CA11,ATP2C2,GNAI3,ME1,YBX1,MTFR1,HEATR6,FTSJ1,PITX1,ZXDC,ST6GALNAC2,TESK2,TRIP13,CYBRD1,EPN2,TFRC,SRE…
1	!	0.00674	2394	1218	200	0.164	0.084	TF:M02072	tf	55	Factor: Pet-1; motif: ACCGGAWRTN	1	DPM1,POLDIP2,HCCS,HEATR5B,NSUN2,PNKP,PHF23,AP2S1,GEMIN8,ARHGEF5,SZRD1,FAM114A2,ACAA1,GNAI3,DHX8,HEATR6,TRNT1,XRCC1,GTSE1,XAB2,RABL2B,ATXN7L3,AURKA,TPX2,DHPS,MZF1,CIRBP,POLRMT,SLC25A1,ATP6V1D,DHRS7,CRNKL1,FAM83D,NAA10,DHRS12,CLN5,EARS2,QPRT,KAT8,GABPB1,SPG11,TRIM35,LAPTM4B,POP1,MTMR9,LEPROTL1,TLE6,MEIS3,WDR83OS,MTMR4,RNF167,SLC25A11,AKAP10,DDX5,MRPL27,SUPT6H,PRKAB1,PAK1IP1,HGD,NPRL2,SNX17,DARS,C2O…
1	!	0.00674	2394	1218	200	0.164	0.084	TF:M02072_0	tf	55	Factor: Pet-1; motif: ACCGGAWRTN; match class: 0	2	DPM1,POLDIP2,HCCS,HEATR5B,NSUN2,PNKP,PHF23,AP2S1,GEMIN8,ARHGEF5,SZRD1,FAM114A2,ACAA1,GNAI3,DHX8,HEATR6,TRNT1,XRCC1,GTSE1,XAB2,RABL2B,ATXN7L3,AURKA,TPX2,DHPS,MZF1,CIRBP,POLRMT,SLC25A1,ATP6V1D,DHRS7,CRNKL1,FAM83D,NAA10,DHRS12,CLN5,EARS2,QPRT,KAT8,GABPB1,SPG11,TRIM35,LAPTM4B,POP1,MTMR9,LEPROTL1,TLE6,MEIS3,WDR83OS,MTMR4,RNF167,SLC25A11,AKAP10,DDX5,MRPL27,SUPT6H,PRKAB1,PAK1IP1,HGD,NPRL2,SNX17,DARS,C2O…
1	!	6.8e-06	17934	1218	1154	0.947	0.064	TF:M04826	tf	1	Factor: p300; motif: ACNTCCG	1	DPM1,ICA1,RBM5,POLDIP2,ZMYND10,HCCS,DVL2,SLC25A5,DHX33,PDK2,ITGA3,ZFX,LAMP2,TMEM132A,AP2B1,SPATA20,GGCT,ARSD,CCDC124,PAFAH1B1,E2F2,ST3GAL1,HEATR5B,SEC62,PAX7,POMT2,UQCRC1,STARD3NL,PHF7,MKS1,BRCA1,SEMA3B,EXTL3,CALCOCO1,HEBP1,ZNF839,GCLM,DEPDC1,KCNG1,MIPEP,RABEP1,IFT88,NSUN2,PNKP,PHF23,PARP3,AP2S1,ZIC2,GEMIN8,XK,CC2D2A,NEDD4L,ARHGEF5,SDCCAG8,HHAT,SZRD1,FAM114A2,PUM2,IL17RB,PIGV,ACAA1,CDH3,APPBP2,SL…
1	!	6.8e-06	17934	1218	1154	0.947	0.064	TF:M04826_0	tf	1	Factor: p300; motif: ACNTCCG; match class: 0	2	DPM1,ICA1,RBM5,POLDIP2,ZMYND10,HCCS,DVL2,SLC25A5,DHX33,PDK2,ITGA3,ZFX,LAMP2,TMEM132A,AP2B1,SPATA20,GGCT,ARSD,CCDC124,PAFAH1B1,E2F2,ST3GAL1,HEATR5B,SEC62,PAX7,POMT2,UQCRC1,STARD3NL,PHF7,MKS1,BRCA1,SEMA3B,EXTL3,CALCOCO1,HEBP1,ZNF839,GCLM,DEPDC1,KCNG1,MIPEP,RABEP1,IFT88,NSUN2,PNKP,PHF23,PARP3,AP2S1,ZIC2,GEMIN8,XK,CC2D2A,NEDD4L,ARHGEF5,SDCCAG8,HHAT,SZRD1,FAM114A2,PUM2,IL17RB,PIGV,ACAA1,CDH3,APPBP2,SL…
1	!	1.84e-11	15326	1218	1044	0.857	0.068	TF:M04826_1	tf	1	Factor: p300; motif: ACNTCCG; match class: 1	3	DPM1,ICA1,RBM5,POLDIP2,ZMYND10,HCCS,DVL2,SLC25A5,DHX33,PDK2,ITGA3,ZFX,LAMP2,TMEM132A,AP2B1,SPATA20,GGCT,ARSD,CCDC124,PAFAH1B1,E2F2,ST3GAL1,HEATR5B,SEC62,PAX7,UQCRC1,STARD3NL,PHF7,MKS1,BRCA1,SEMA3B,EXTL3,CALCOCO1,HEBP1,ZNF839,GCLM,DEPDC1,KCNG1,RABEP1,IFT88,NSUN2,PNKP,PHF23,PARP3,AP2S1,ZIC2,GEMIN8,XK,NEDD4L,ARHGEF5,SDCCAG8,HHAT,FAM114A2,PUM2,IL17RB,PIGV,ACAA1,CDH3,APPBP2,SLC6A16,CA11,ATP2C2,TAF2,GN…
1	!	0.000225	7102	1218	522	0.429	0.074	TF:M02066	tf	82	Factor: PEA3; motif: RCCGGAAGYN	1	DPM1,POLDIP2,HCCS,SLC25A5,ITGA3,GGCT,E2F2,HEATR5B,POMT2,EXTL3,HEBP1,SERPINB1,MIPEP,IFT88,NSUN2,PNKP,PHF23,PARP3,AP2S1,GEMIN8,ARHGEF5,HHAT,SZRD1,FAM114A2,PUM2,IL17RB,PIGV,ACAA1,APPBP2,TAF2,GNAI3,ME1,YBX1,DHX8,HEATR6,COASY,ZXDC,ST6GALNAC2,TRIP13,CYBRD1,TRNT1,ACADVL,XRCC1,SLC24A1,GTSE1,XAB2,STXBP2,SPAG6,SMC1B,FDFT1,RABL2B,EXD2,KIAA0141,MGST2,PIGS,ATXN7L3,PSMC5,KLHL42,AURKA,TPX2,PDRG1,ANKRD24,YPEL3,A…
1	!	0.000225	7102	1218	522	0.429	0.074	TF:M02066_0	tf	82	Factor: PEA3; motif: RCCGGAAGYN; match class: 0	2	DPM1,POLDIP2,HCCS,SLC25A5,ITGA3,GGCT,E2F2,HEATR5B,POMT2,EXTL3,HEBP1,SERPINB1,MIPEP,IFT88,NSUN2,PNKP,PHF23,PARP3,AP2S1,GEMIN8,ARHGEF5,HHAT,SZRD1,FAM114A2,PUM2,IL17RB,PIGV,ACAA1,APPBP2,TAF2,GNAI3,ME1,YBX1,DHX8,HEATR6,COASY,ZXDC,ST6GALNAC2,TRIP13,CYBRD1,TRNT1,ACADVL,XRCC1,SLC24A1,GTSE1,XAB2,STXBP2,SPAG6,SMC1B,FDFT1,RABL2B,EXD2,KIAA0141,MGST2,PIGS,ATXN7L3,PSMC5,KLHL42,AURKA,TPX2,PDRG1,ANKRD24,YPEL3,A…
1	!	0.00122	2993	1218	246	0.202	0.082	TF:M03791	tf	86	Factor: GABPalpha_GABPbeta; motif: CTTCCKGY	1	DPM1,POLDIP2,SLC25A5,GGCT,POMT2,IFT88,NSUN2,PNKP,PHF23,PARP3,AP2S1,GEMIN8,ARHGEF5,SZRD1,FAM114A2,PUM2,PIGV,ACAA1,APPBP2,GNAI3,CYBRD1,TRNT1,XAB2,RABL2B,MGST2,PIGS,TPX2,PDRG1,ANKRD24,YPEL3,PHGDH,DHPS,MZF1,CIRBP,IGFALS,POLRMT,ATP6V1D,PIGH,GSTZ1,DHRS7,C20ORF24,TRIB3,CRNKL1,FAM83D,SUV39H1,NAA10,DHRS12,PSMD7,QPRT,KAT8,SPG11,TRIM35,LAPTM4B,POP1,SQLE,MTMR9,MEIS3,WDR83OS,RPL18A,WASL,MTMR4,ENO3,RNF167,SLC2…
1	!	0.00122	2993	1218	246	0.202	0.082	TF:M03791_0	tf	86	Factor: GABPalpha_GABPbeta; motif: CTTCCKGY; match class: 0	2	DPM1,POLDIP2,SLC25A5,GGCT,POMT2,IFT88,NSUN2,PNKP,PHF23,PARP3,AP2S1,GEMIN8,ARHGEF5,SZRD1,FAM114A2,PUM2,PIGV,ACAA1,APPBP2,GNAI3,CYBRD1,TRNT1,XAB2,RABL2B,MGST2,PIGS,TPX2,PDRG1,ANKRD24,YPEL3,PHGDH,DHPS,MZF1,CIRBP,IGFALS,POLRMT,ATP6V1D,PIGH,GSTZ1,DHRS7,C20ORF24,TRIB3,CRNKL1,FAM83D,SUV39H1,NAA10,DHRS12,PSMD7,QPRT,KAT8,SPG11,TRIM35,LAPTM4B,POP1,SQLE,MTMR9,MEIS3,WDR83OS,RPL18A,WASL,MTMR4,ENO3,RNF167,SLC2…
1	!	0.00843	5923	1218	435	0.357	0.073	TF:M09607	tf	19	Factor: SAP-1; motif: ACCGGAAGTNN	1	DPM1,POLDIP2,ZMYND10,HCCS,SLC25A5,DHX33,ITGA3,ZFX,HEATR5B,SEMA3B,NSUN2,PNKP,PHF23,AP2S1,ZIC2,GEMIN8,CC2D2A,HHAT,SZRD1,FAM114A2,ACAA1,CA11,TAF2,GNAI3,DHX8,HEATR6,ZXDC,TRIP13,CYBRD1,EPN2,TFRC,TRNT1,ACADVL,XRCC1,SMARCE1,GTSE1,STXBP2,RABL2B,EXD2,GSK3B,ZNF446,MGST2,ATXN7L3,PSMC5,KLHL42,AURKA,TPX2,AARS,DHPS,MZF1,CIRBP,IGFALS,TECR,POLRMT,CARD10,SLC25A1,RBM23,CDKN3,ATP6V1D,DICER1,KIAA0391,TPD52L2,TRIB3,H…
1	!	0.00843	5923	1218	435	0.357	0.073	TF:M09607_0	tf	19	Factor: SAP-1; motif: ACCGGAAGTNN; match class: 0	2	DPM1,POLDIP2,ZMYND10,HCCS,SLC25A5,DHX33,ITGA3,ZFX,HEATR5B,SEMA3B,NSUN2,PNKP,PHF23,AP2S1,ZIC2,GEMIN8,CC2D2A,HHAT,SZRD1,FAM114A2,ACAA1,CA11,TAF2,GNAI3,DHX8,HEATR6,ZXDC,TRIP13,CYBRD1,EPN2,TFRC,TRNT1,ACADVL,XRCC1,SMARCE1,GTSE1,STXBP2,RABL2B,EXD2,GSK3B,ZNF446,MGST2,ATXN7L3,PSMC5,KLHL42,AURKA,TPX2,AARS,DHPS,MZF1,CIRBP,IGFALS,TECR,POLRMT,CARD10,SLC25A1,RBM23,CDKN3,ATP6V1D,DICER1,KIAA0391,TPD52L2,TRIB3,H…
1	!	0.00242	1326	1218	125	0.103	0.094	TF:M09607_1	tf	19	Factor: SAP-1; motif: ACCGGAAGTNN; match class: 1	3	DPM1,POLDIP2,ITGA3,HEATR5B,PNKP,PHF23,FAM114A2,ACAA1,TAF2,GNAI3,DHX8,TRIP13,ACADVL,ZNF446,PSMC5,KLHL42,TPX2,DHPS,CIRBP,ATP6V1D,KIAA0391,TPD52L2,TRIB3,SLC35A2,EARS2,SPG11,TRIM35,NDRG1,MTMR9,LEPROTL1,WDR83OS,MTMR4,RNF167,SLC25A11,MRPL27,NAT9,TENC1,RNGTT,NPRL2,MPV17,REEP6,PCSK4,DARS,SPR,EBNA1BP2,NENF,DNAH7,IFT43,MTIF3,GTF3A,STIL,RAP2C,CHCHD5,EIF2S2,BECN1,ATXN10,TUBGCP2,ACLY,DHX30,NIP7,VILL,SLC31A1,Z…
1	!	2.73e-11	14245	1218	986	0.81	0.069	TF:M00986	tf	23	Factor: Churchill; motif: CGGGNN	1	DPM1,ICA1,RBM5,HCCS,DVL2,SLC25A5,DHX33,PDK2,ITGA3,LAMP2,TMEM132A,AP2B1,SPATA20,GGCT,ARSD,CCDC124,PAFAH1B1,E2F2,ST3GAL1,HEATR5B,PAX7,POMT2,UQCRC1,PHF7,BRCA1,SEMA3B,EXTL3,CALCOCO1,HEBP1,SERPINB1,ZNF839,KCNG1,MIPEP,RABEP1,IFT88,NSUN2,PNKP,PHF23,PARP3,AP2S1,ZIC2,GEMIN8,XK,NEDD4L,ARHGEF5,SDCCAG8,HHAT,SZRD1,PUM2,IL17RB,PIGV,ACAA1,CDH3,APPBP2,CA11,ATP2C2,TAF2,MAP2K4,ME1,YBX1,MTFR1,DHX8,HEATR6,COASY,FTSJ…
1	!	2.73e-11	14245	1218	986	0.81	0.069	TF:M00986_0	tf	23	Factor: Churchill; motif: CGGGNN; match class: 0	2	DPM1,ICA1,RBM5,HCCS,DVL2,SLC25A5,DHX33,PDK2,ITGA3,LAMP2,TMEM132A,AP2B1,SPATA20,GGCT,ARSD,CCDC124,PAFAH1B1,E2F2,ST3GAL1,HEATR5B,PAX7,POMT2,UQCRC1,PHF7,BRCA1,SEMA3B,EXTL3,CALCOCO1,HEBP1,SERPINB1,ZNF839,KCNG1,MIPEP,RABEP1,IFT88,NSUN2,PNKP,PHF23,PARP3,AP2S1,ZIC2,GEMIN8,XK,NEDD4L,ARHGEF5,SDCCAG8,HHAT,SZRD1,PUM2,IL17RB,PIGV,ACAA1,CDH3,APPBP2,CA11,ATP2C2,TAF2,MAP2K4,ME1,YBX1,MTFR1,DHX8,HEATR6,COASY,FTSJ…
1	!	0.0466	10314	1218	703	0.577	0.068	TF:M00986_1	tf	23	Factor: Churchill; motif: CGGGNN; match class: 1	3	DPM1,ICA1,RBM5,HCCS,DVL2,SLC25A5,DHX33,PDK2,ITGA3,LAMP2,ARSD,CCDC124,PAFAH1B1,E2F2,ST3GAL1,PAX7,PHF7,BRCA1,EXTL3,HEBP1,SERPINB1,KCNG1,RABEP1,IFT88,NSUN2,PHF23,PARP3,AP2S1,ZIC2,NEDD4L,HHAT,SZRD1,PUM2,IL17RB,CDH3,APPBP2,CA11,MAP2K4,ME1,YBX1,MTFR1,COASY,FTSJ1,PITX1,FGF10,ZXDC,ST6GALNAC2,TESK2,TRIP13,CYBRD1,EPN2,TFRC,SREBF1,TRNT1,ACADVL,LLGL2,SMARCE1,NTN4,GTSE1,STXBP2,SPAG6,SLC25A43,ZCWPW1,PCM1,RAPGE…
1	!	1.71e-11	11254	1218	818	0.672	0.073	TF:M04869	tf	105	Factor: Egr-1; motif: GCGCATGCG	1	DPM1,ICA1,POLDIP2,HCCS,DVL2,DHX33,PDK2,LAMP2,SPATA20,CCDC124,PAFAH1B1,E2F2,ST3GAL1,HEATR5B,PAX7,POMT2,UQCRC1,PHF7,EXTL3,SERPINB1,ZNF839,GCLM,KCNG1,RABEP1,IFT88,NSUN2,PNKP,PHF23,PARP3,ZIC2,GEMIN8,XK,NEDD4L,ARHGEF5,SDCCAG8,HHAT,SZRD1,PUM2,IL17RB,PIGV,ACAA1,APPBP2,SLC6A16,CA11,ATP2C2,GSTO2,ME1,YBX1,MTFR1,DHX8,FTSJ1,PITX1,FGF10,ZXDC,ST6GALNAC2,TESK2,TRIP13,CYBRD1,EPN2,TFRC,SREBF1,TRNT1,XRCC1,MCM2,LLG…
1	!	1.71e-11	11254	1218	818	0.672	0.073	TF:M04869_0	tf	105	Factor: Egr-1; motif: GCGCATGCG; match class: 0	2	DPM1,ICA1,POLDIP2,HCCS,DVL2,DHX33,PDK2,LAMP2,SPATA20,CCDC124,PAFAH1B1,E2F2,ST3GAL1,HEATR5B,PAX7,POMT2,UQCRC1,PHF7,EXTL3,SERPINB1,ZNF839,GCLM,KCNG1,RABEP1,IFT88,NSUN2,PNKP,PHF23,PARP3,ZIC2,GEMIN8,XK,NEDD4L,ARHGEF5,SDCCAG8,HHAT,SZRD1,PUM2,IL17RB,PIGV,ACAA1,APPBP2,SLC6A16,CA11,ATP2C2,GSTO2,ME1,YBX1,MTFR1,DHX8,FTSJ1,PITX1,FGF10,ZXDC,ST6GALNAC2,TESK2,TRIP13,CYBRD1,EPN2,TFRC,SREBF1,TRNT1,XRCC1,MCM2,LLG…
1	!	6.9e-12	10244	1218	760	0.624	0.074	TF:M04869_1	tf	105	Factor: Egr-1; motif: GCGCATGCG; match class: 1	3	DPM1,ICA1,POLDIP2,HCCS,DVL2,DHX33,PDK2,LAMP2,SPATA20,CCDC124,PAFAH1B1,E2F2,ST3GAL1,HEATR5B,PAX7,POMT2,UQCRC1,PHF7,EXTL3,SERPINB1,ZNF839,GCLM,KCNG1,RABEP1,IFT88,NSUN2,PHF23,PARP3,ZIC2,GEMIN8,XK,NEDD4L,ARHGEF5,SDCCAG8,HHAT,SZRD1,PUM2,IL17RB,PIGV,ACAA1,APPBP2,SLC6A16,CA11,ATP2C2,GSTO2,ME1,YBX1,MTFR1,DHX8,FTSJ1,PITX1,FGF10,ZXDC,ST6GALNAC2,TESK2,TRIP13,CYBRD1,EPN2,TFRC,SREBF1,TRNT1,XRCC1,MCM2,LLGL2,SM…
1	!	2.49e-06	10147	1218	724	0.594	0.071	TF:M02052	tf	34	Factor: EHF; motif: CSCGGAARTN	1	DPM1,POLDIP2,HCCS,SLC25A5,DHX33,ITGA3,LAMP2,TMEM132A,SPATA20,GGCT,ARSD,ST3GAL1,HEATR5B,SEC62,PAX7,POMT2,PHF7,BRCA1,SEMA3B,EXTL3,SERPINB1,GCLM,MIPEP,IFT88,NSUN2,PNKP,PHF23,PARP3,AP2S1,GEMIN8,NEDD4L,ARHGEF5,HHAT,SZRD1,FAM114A2,IL17RB,PIGV,ACAA1,CDH3,TAF2,GNAI3,MAP2K4,YBX1,DHX8,HEATR6,COASY,PITX1,ST6GALNAC2,TRIP13,CYBRD1,EPN2,TFRC,TRNT1,ACADVL,XRCC1,LLGL2,SMARCE1,GSDMB,GTSE1,XAB2,STXBP2,SLC25A43,SMC…
1	!	2.49e-06	10147	1218	724	0.594	0.071	TF:M02052_0	tf	34	Factor: EHF; motif: CSCGGAARTN; match class: 0	2	DPM1,POLDIP2,HCCS,SLC25A5,DHX33,ITGA3,LAMP2,TMEM132A,SPATA20,GGCT,ARSD,ST3GAL1,HEATR5B,SEC62,PAX7,POMT2,PHF7,BRCA1,SEMA3B,EXTL3,SERPINB1,GCLM,MIPEP,IFT88,NSUN2,PNKP,PHF23,PARP3,AP2S1,GEMIN8,NEDD4L,ARHGEF5,HHAT,SZRD1,FAM114A2,IL17RB,PIGV,ACAA1,CDH3,TAF2,GNAI3,MAP2K4,YBX1,DHX8,HEATR6,COASY,PITX1,ST6GALNAC2,TRIP13,CYBRD1,EPN2,TFRC,TRNT1,ACADVL,XRCC1,LLGL2,SMARCE1,GSDMB,GTSE1,XAB2,STXBP2,SLC25A43,SMC…
1	!	0.000449	4069	1218	322	0.264	0.079	TF:M02052_1	tf	34	Factor: EHF; motif: CSCGGAARTN; match class: 1	3	DPM1,POLDIP2,SLC25A5,DHX33,ITGA3,TMEM132A,GGCT,HEATR5B,PAX7,BRCA1,EXTL3,SERPINB1,GCLM,MIPEP,PNKP,PHF23,PARP3,GEMIN8,ARHGEF5,HHAT,SZRD1,FAM114A2,ACAA1,TAF2,GNAI3,DHX8,EPN2,TRNT1,SMARCE1,XAB2,STXBP2,SMC1B,FDFT1,KIAA0141,GSK3B,TDRD3,ATXN7L3,PSMC5,KLHL42,ANKRD24,YPEL3,TMEM101,PHGDH,DHPS,BAMBI,EFHC1,TMED1,MZF1,CIRBP,CHADL,CDKN3,ATP6V1D,PIGH,KIAA0391,C20ORF24,TPD52L2,DNAJC5,TRIB3,SLC35A2,CLN5,PSMD7,EAR…
1	!	0.000142	3205	1218	266	0.218	0.083	TF:M09641	tf	80	Factor: NRF-1; motif: SYGCGCMTGCGCRNNGSN	1	DVL2,DHX33,CCDC124,PAFAH1B1,HEATR5B,POMT2,UQCRC1,PHF7,GCLM,RABEP1,NSUN2,PHF23,PARP3,ZIC2,NEDD4L,ARHGEF5,SDCCAG8,SZRD1,PUM2,PIGV,SLC6A16,MTFR1,DHX8,ZXDC,CYBRD1,SREBF1,XRCC1,MCM2,GTSE1,ZCWPW1,RAPGEF3,TDRD3,PSMC5,AURKA,PDRG1,ANKRD24,YPEL3,SPAG7,ORC6,EFHC1,TECR,POLRMT,RBM23,ATP6V1D,GSTZ1,DHRS7,KIAA0391,C20ORF24,DNAJC5,RNF24,HM13,ANKRD12,SUV39H1,NAA10,CDK16,GLA,SLC25A15,CLN5,CLUAP1,GABPB1,SPG11,POP1,M…
1	!	0.000142	3205	1218	266	0.218	0.083	TF:M09641_0	tf	80	Factor: NRF-1; motif: SYGCGCMTGCGCRNNGSN; match class: 0	2	DVL2,DHX33,CCDC124,PAFAH1B1,HEATR5B,POMT2,UQCRC1,PHF7,GCLM,RABEP1,NSUN2,PHF23,PARP3,ZIC2,NEDD4L,ARHGEF5,SDCCAG8,SZRD1,PUM2,PIGV,SLC6A16,MTFR1,DHX8,ZXDC,CYBRD1,SREBF1,XRCC1,MCM2,GTSE1,ZCWPW1,RAPGEF3,TDRD3,PSMC5,AURKA,PDRG1,ANKRD24,YPEL3,SPAG7,ORC6,EFHC1,TECR,POLRMT,RBM23,ATP6V1D,GSTZ1,DHRS7,KIAA0391,C20ORF24,DNAJC5,RNF24,HM13,ANKRD12,SUV39H1,NAA10,CDK16,GLA,SLC25A15,CLN5,CLUAP1,GABPB1,SPG11,POP1,M…
1	!	0.00515	6615	1218	481	0.395	0.073	TF:M00114	tf	58	Factor: Tax/CREB; motif: GGGGGTTGACGYANA	1	DPM1,ICA1,DVL2,SLC25A5,ITGA3,LAMP2,TMEM132A,ARSD,PAFAH1B1,HEATR5B,PAX7,POMT2,STARD3NL,PHF7,MKS1,BRCA1,EXTL3,SERPINB1,DEPDC1,MIPEP,RABEP1,PNKP,PARP3,XK,ARHGEF5,SZRD1,APPBP2,SLC6A16,ATP2C2,GNAI3,GSTO2,ME1,YBX1,DHX8,HEATR6,COASY,FTSJ1,PITX1,FGF10,ZXDC,TESK2,CYBRD1,TFRC,TRNT1,NTN4,SLC24A1,STXBP2,SPAG6,ZCWPW1,PCM1,CIC,FDFT1,EXD2,KIAA0141,GSK3B,KAT6A,ZNF446,POMGNT1,RAD54L,TRIP6,FTL,ATXN7L3,PIR,PDRG1,LA…
1	!	0.00515	6615	1218	481	0.395	0.073	TF:M00114_0	tf	58	Factor: Tax/CREB; motif: GGGGGTTGACGYANA; match class: 0	2	DPM1,ICA1,DVL2,SLC25A5,ITGA3,LAMP2,TMEM132A,ARSD,PAFAH1B1,HEATR5B,PAX7,POMT2,STARD3NL,PHF7,MKS1,BRCA1,EXTL3,SERPINB1,DEPDC1,MIPEP,RABEP1,PNKP,PARP3,XK,ARHGEF5,SZRD1,APPBP2,SLC6A16,ATP2C2,GNAI3,GSTO2,ME1,YBX1,DHX8,HEATR6,COASY,FTSJ1,PITX1,FGF10,ZXDC,TESK2,CYBRD1,TFRC,TRNT1,NTN4,SLC24A1,STXBP2,SPAG6,ZCWPW1,PCM1,CIC,FDFT1,EXD2,KIAA0141,GSK3B,KAT6A,ZNF446,POMGNT1,RAD54L,TRIP6,FTL,ATXN7L3,PIR,PDRG1,LA…
1	!	0.0011	10147	1218	706	0.58	0.07	TF:M02071	tf	45	Factor: ETV7; motif: NCCGGAANNN	1	DPM1,ICA1,POLDIP2,HCCS,SLC25A5,DHX33,PDK2,ITGA3,LAMP2,SPATA20,GGCT,ARSD,PAFAH1B1,E2F2,ST3GAL1,HEATR5B,SEC62,PAX7,POMT2,MKS1,EXTL3,CALCOCO1,HEBP1,SERPINB1,GCLM,MIPEP,IFT88,NSUN2,PNKP,PHF23,PARP3,AP2S1,ZIC2,GEMIN8,NEDD4L,ARHGEF5,HHAT,SZRD1,FAM114A2,PUM2,IL17RB,PIGV,ACAA1,CDH3,APPBP2,SLC6A16,CA11,GNAI3,MAP2K4,ME1,YBX1,DHX8,HEATR6,COASY,FTSJ1,PITX1,ZXDC,TRIP13,CYBRD1,EPN2,TRNT1,XRCC1,LLGL2,SMARCE1,NT…
1	!	0.0011	10147	1218	706	0.58	0.07	TF:M02071_0	tf	45	Factor: ETV7; motif: NCCGGAANNN; match class: 0	2	DPM1,ICA1,POLDIP2,HCCS,SLC25A5,DHX33,PDK2,ITGA3,LAMP2,SPATA20,GGCT,ARSD,PAFAH1B1,E2F2,ST3GAL1,HEATR5B,SEC62,PAX7,POMT2,MKS1,EXTL3,CALCOCO1,HEBP1,SERPINB1,GCLM,MIPEP,IFT88,NSUN2,PNKP,PHF23,PARP3,AP2S1,ZIC2,GEMIN8,NEDD4L,ARHGEF5,HHAT,SZRD1,FAM114A2,PUM2,IL17RB,PIGV,ACAA1,CDH3,APPBP2,SLC6A16,CA11,GNAI3,MAP2K4,ME1,YBX1,DHX8,HEATR6,COASY,FTSJ1,PITX1,ZXDC,TRIP13,CYBRD1,EPN2,TRNT1,XRCC1,LLGL2,SMARCE1,NT…
1	!	0.0156	4450	1218	337	0.277	0.076	TF:M02071_1	tf	45	Factor: ETV7; motif: NCCGGAANNN; match class: 1	3	DPM1,POLDIP2,HCCS,DHX33,GGCT,E2F2,HEATR5B,PAX7,POMT2,EXTL3,HEBP1,SERPINB1,NSUN2,PNKP,PHF23,GEMIN8,ARHGEF5,HHAT,SZRD1,FAM114A2,ACAA1,HEATR6,COASY,PITX1,TRIP13,CYBRD1,TRNT1,XRCC1,LLGL2,SLC24A1,GTSE1,STXBP2,SPAG6,SLC25A43,FDFT1,KIAA0141,KAT6A,PSMC5,YPEL3,TMEM101,HAUS4,PHGDH,DHPS,EFHC1,ACOT7,MZF1,RBM23,ATP6V1D,PIGH,GSTZ1,KIAA0391,REC8,C20ORF24,DNAJC5,CRNKL1,ANKRD12,SUV39H1,CLN5,PSMD7,EARS2,KAT8,GABPB…
1	!	2.14e-05	10877	1218	762	0.626	0.07	TF:M07084	tf	115	Factor: E2F-4; motif: NGGCGGGAARN	1	DPM1,ICA1,RBM5,POLDIP2,HCCS,DHX33,PDK2,ITGA3,TMEM132A,AP2B1,GGCT,ARSD,E2F2,HEATR5B,SEC62,POMT2,UQCRC1,STARD3NL,PHF7,BRCA1,SEMA3B,EXTL3,HEBP1,ZNF839,GCLM,KCNG1,RABEP1,IFT88,PNKP,AP2S1,ZIC2,XK,NEDD4L,ARHGEF5,SDCCAG8,HHAT,SZRD1,PUM2,IL17RB,PIGV,CDH3,APPBP2,SLC6A16,CA11,GNAI3,MAP2K4,YBX1,MTFR1,DHX8,HEATR6,PITX1,FGF10,ZXDC,ST6GALNAC2,TRIP13,CYBRD1,EPN2,TFRC,SREBF1,XRCC1,LLGL2,SMARCE1,NTN4,SLC24A1,GTSE…
1	!	2.14e-05	10877	1218	762	0.626	0.07	TF:M07084_0	tf	115	Factor: E2F-4; motif: NGGCGGGAARN; match class: 0	2	DPM1,ICA1,RBM5,POLDIP2,HCCS,DHX33,PDK2,ITGA3,TMEM132A,AP2B1,GGCT,ARSD,E2F2,HEATR5B,SEC62,POMT2,UQCRC1,STARD3NL,PHF7,BRCA1,SEMA3B,EXTL3,HEBP1,ZNF839,GCLM,KCNG1,RABEP1,IFT88,PNKP,AP2S1,ZIC2,XK,NEDD4L,ARHGEF5,SDCCAG8,HHAT,SZRD1,PUM2,IL17RB,PIGV,CDH3,APPBP2,SLC6A16,CA11,GNAI3,MAP2K4,YBX1,MTFR1,DHX8,HEATR6,PITX1,FGF10,ZXDC,ST6GALNAC2,TRIP13,CYBRD1,EPN2,TFRC,SREBF1,XRCC1,LLGL2,SMARCE1,NTN4,SLC24A1,GTSE…
1	!	0.000903	5428	1218	410	0.337	0.076	TF:M07084_1	tf	115	Factor: E2F-4; motif: NGGCGGGAARN; match class: 1	3	HCCS,DHX33,GGCT,ARSD,STARD3NL,PHF7,BRCA1,EXTL3,HEBP1,RABEP1,IFT88,PNKP,ZIC2,NEDD4L,PUM2,PIGV,GNAI3,YBX1,DHX8,HEATR6,FGF10,ST6GALNAC2,TRIP13,CYBRD1,EPN2,SREBF1,LLGL2,SMARCE1,NTN4,SMC1B,ZCWPW1,RAPGEF3,RABL2B,ULK2,RAD54L,TRIP6,FTL,PSMC5,KLHL42,PIR,ANKRD24,YPEL3,RAPGEF4,ORC6,PHGDH,BAMBI,POLRMT,CARD10,SLC25A1,SEPT3,CDKN3,ATP6V1D,PIGH,DICER1,TPD52L2,DNAJC5,TRIB3,NAA10,SYTL4,SLC25A15,PSMD7,EARS2,GGA2,GA…
1	!	4.44e-10	13182	1218	922	0.757	0.07	TF:M02089	tf	61	Factor: E2F-3; motif: GGCGGGN	1	DPM1,ICA1,RBM5,POLDIP2,DVL2,SLC25A5,DHX33,PDK2,ITGA3,LAMP2,TMEM132A,AP2B1,ARSD,CCDC124,PAFAH1B1,ST3GAL1,SEC62,POMT2,UQCRC1,STARD3NL,PHF7,BRCA1,SEMA3B,EXTL3,CALCOCO1,HEBP1,SERPINB1,ZNF839,GCLM,DEPDC1,KCNG1,MIPEP,RABEP1,IFT88,NSUN2,PNKP,PHF23,PARP3,AP2S1,ZIC2,GEMIN8,XK,NEDD4L,ARHGEF5,SDCCAG8,HHAT,SZRD1,PUM2,IL17RB,PIGV,ACAA1,CDH3,APPBP2,SLC6A16,CA11,ATP2C2,TAF2,GNAI3,MAP2K4,GSTO2,ME1,YBX1,MTFR1,HEA…
1	!	4.44e-10	13182	1218	922	0.757	0.07	TF:M02089_0	tf	61	Factor: E2F-3; motif: GGCGGGN; match class: 0	2	DPM1,ICA1,RBM5,POLDIP2,DVL2,SLC25A5,DHX33,PDK2,ITGA3,LAMP2,TMEM132A,AP2B1,ARSD,CCDC124,PAFAH1B1,ST3GAL1,SEC62,POMT2,UQCRC1,STARD3NL,PHF7,BRCA1,SEMA3B,EXTL3,CALCOCO1,HEBP1,SERPINB1,ZNF839,GCLM,DEPDC1,KCNG1,MIPEP,RABEP1,IFT88,NSUN2,PNKP,PHF23,PARP3,AP2S1,ZIC2,GEMIN8,XK,NEDD4L,ARHGEF5,SDCCAG8,HHAT,SZRD1,PUM2,IL17RB,PIGV,ACAA1,CDH3,APPBP2,SLC6A16,CA11,ATP2C2,TAF2,GNAI3,MAP2K4,GSTO2,ME1,YBX1,MTFR1,HEA…
1	!	0.0045	9324	1218	651	0.534	0.07	TF:M02089_1	tf	61	Factor: E2F-3; motif: GGCGGGN; match class: 1	3	ICA1,DVL2,SLC25A5,PDK2,ITGA3,LAMP2,TMEM132A,CCDC124,PAFAH1B1,ST3GAL1,SEC62,POMT2,UQCRC1,STARD3NL,PHF7,SEMA3B,EXTL3,HEBP1,SERPINB1,ZNF839,GCLM,KCNG1,MIPEP,RABEP1,IFT88,PNKP,PHF23,PARP3,ZIC2,GEMIN8,XK,NEDD4L,ARHGEF5,SDCCAG8,HHAT,SZRD1,PUM2,IL17RB,PIGV,ACAA1,CDH3,CA11,ATP2C2,TAF2,GNAI3,MAP2K4,ME1,YBX1,FTSJ1,PITX1,ZXDC,TESK2,TRIP13,EPN2,TFRC,SREBF1,TRNT1,XRCC1,LLGL2,SMARCE1,STXBP2,SLC25A43,SMC1B,ZCWP…
1	!	0.000105	6007	1218	454	0.373	0.076	TF:M03922	tf	70	Factor: SP4; motif: NWRGCCACGCCCMCTYN	1	ITGA3,LAMP2,CCDC124,ST3GAL1,POMT2,STARD3NL,PHF7,HEBP1,SERPINB1,GCLM,RABEP1,IFT88,NSUN2,PNKP,PARP3,SDCCAG8,IL17RB,PIGV,APPBP2,SLC6A16,ATP2C2,MAP2K4,ZXDC,TESK2,EPN2,TFRC,TRNT1,LLGL2,SMARCE1,SLC24A1,GTSE1,XAB2,STXBP2,ZCWPW1,RAPGEF3,CIC,FDFT1,SESN1,EXD2,GSK3B,KAT6A,ULK2,RAD54L,PDRG1,SPAG7,ORC6,HAUS4,DHPS,EFHC1,TMED1,MZF1,IGFALS,TECR,SLC7A4,SLC25A1,CDKN3,GSTZ1,LGMN,CRNKL1,ANKRD12,SUV39H1,NAA10,SLC35A2…
1	!	0.000105	6007	1218	454	0.373	0.076	TF:M03922_0	tf	70	Factor: SP4; motif: NWRGCCACGCCCMCTYN; match class: 0	2	ITGA3,LAMP2,CCDC124,ST3GAL1,POMT2,STARD3NL,PHF7,HEBP1,SERPINB1,GCLM,RABEP1,IFT88,NSUN2,PNKP,PARP3,SDCCAG8,IL17RB,PIGV,APPBP2,SLC6A16,ATP2C2,MAP2K4,ZXDC,TESK2,EPN2,TFRC,TRNT1,LLGL2,SMARCE1,SLC24A1,GTSE1,XAB2,STXBP2,ZCWPW1,RAPGEF3,CIC,FDFT1,SESN1,EXD2,GSK3B,KAT6A,ULK2,RAD54L,PDRG1,SPAG7,ORC6,HAUS4,DHPS,EFHC1,TMED1,MZF1,IGFALS,TECR,SLC7A4,SLC25A1,CDKN3,GSTZ1,LGMN,CRNKL1,ANKRD12,SUV39H1,NAA10,SLC35A2…
1	!	9.7e-06	15560	1218	1032	0.847	0.066	TF:M04934_1	tf	85	Factor: TR4; motif: ACCCCGS; match class: 1	1	DPM1,ICA1,POLDIP2,ZMYND10,HCCS,DVL2,SLC25A5,DHX33,PDK2,ITGA3,LAMP2,TMEM132A,AP2B1,SPATA20,GGCT,ARSD,CCDC124,E2F2,ST3GAL1,HEATR5B,PAX7,POMT2,UQCRC1,PHF7,MKS1,BRCA1,SEMA3B,EXTL3,CALCOCO1,HEBP1,SERPINB1,ZNF839,DEPDC1,KCNG1,MIPEP,RABEP1,IFT88,NSUN2,PNKP,PHF23,PARP3,AP2S1,ZIC2,GEMIN8,XK,NEDD4L,ARHGEF5,SZRD1,PUM2,IL17RB,PIGV,ACAA1,CDH3,APPBP2,SLC6A16,CA11,ATP2C2,TAF2,GNAI3,MAP2K4,GSTO2,ME1,YBX1,DHX8,HE…
1	!	0.000565	6958	1218	510	0.419	0.073	TF:M00516	tf	4	Factor: E2F-1; motif: TTTSGCGCGMNR	1	DPM1,DVL2,ITGA3,LAMP2,AP2B1,CCDC124,PAFAH1B1,E2F2,ST3GAL1,POMT2,UQCRC1,PHF7,SEMA3B,EXTL3,SERPINB1,GCLM,KCNG1,NSUN2,AP2S1,ZIC2,NEDD4L,SDCCAG8,PUM2,IL17RB,PIGV,SLC6A16,ATP2C2,GNAI3,YBX1,FTSJ1,PITX1,ZXDC,TESK2,TFRC,ACADVL,XRCC1,MCM2,LLGL2,SMARCE1,NTN4,SLC24A1,SPAG6,SMC1B,PCM1,CIC,FDFT1,SESN1,KIAA0141,PGR,KAT6A,ULK2,TDRD3,TRIP6,PSMC5,KLHL42,AURKA,TPX2,PDRG1,YPEL3,RAPGEF4,ORC6,TMEM101,HAUS4,PHGDH,BAMB…
1	!	0.000565	6958	1218	510	0.419	0.073	TF:M00516_0	tf	4	Factor: E2F-1; motif: TTTSGCGCGMNR; match class: 0	2	DPM1,DVL2,ITGA3,LAMP2,AP2B1,CCDC124,PAFAH1B1,E2F2,ST3GAL1,POMT2,UQCRC1,PHF7,SEMA3B,EXTL3,SERPINB1,GCLM,KCNG1,NSUN2,AP2S1,ZIC2,NEDD4L,SDCCAG8,PUM2,IL17RB,PIGV,SLC6A16,ATP2C2,GNAI3,YBX1,FTSJ1,PITX1,ZXDC,TESK2,TFRC,ACADVL,XRCC1,MCM2,LLGL2,SMARCE1,NTN4,SLC24A1,SPAG6,SMC1B,PCM1,CIC,FDFT1,SESN1,KIAA0141,PGR,KAT6A,ULK2,TDRD3,TRIP6,PSMC5,KLHL42,AURKA,TPX2,PDRG1,YPEL3,RAPGEF4,ORC6,TMEM101,HAUS4,PHGDH,BAMB…
1	!	6.54e-06	10872	1218	765	0.628	0.07	TF:M02070	tf	38	Factor: TEL1; motif: CNCGGAANNN	1	DPM1,ICA1,POLDIP2,HCCS,DHX33,ITGA3,LAMP2,TMEM132A,PAFAH1B1,E2F2,ST3GAL1,HEATR5B,SEC62,PAX7,POMT2,BRCA1,EXTL3,HEBP1,SERPINB1,ZNF839,GCLM,MIPEP,IFT88,NSUN2,PNKP,PHF23,PARP3,AP2S1,ZIC2,GEMIN8,NEDD4L,ARHGEF5,SDCCAG8,HHAT,SZRD1,FAM114A2,PIGV,ACAA1,CDH3,APPBP2,CA11,TAF2,GNAI3,MAP2K4,ME1,YBX1,MTFR1,DHX8,HEATR6,COASY,FTSJ1,PITX1,FGF10,ZXDC,TESK2,TRIP13,CYBRD1,EPN2,SREBF1,TRNT1,ACADVL,LLGL2,SMARCE1,GSDMB,…
1	!	6.54e-06	10872	1218	765	0.628	0.07	TF:M02070_0	tf	38	Factor: TEL1; motif: CNCGGAANNN; match class: 0	2	DPM1,ICA1,POLDIP2,HCCS,DHX33,ITGA3,LAMP2,TMEM132A,PAFAH1B1,E2F2,ST3GAL1,HEATR5B,SEC62,PAX7,POMT2,BRCA1,EXTL3,HEBP1,SERPINB1,ZNF839,GCLM,MIPEP,IFT88,NSUN2,PNKP,PHF23,PARP3,AP2S1,ZIC2,GEMIN8,NEDD4L,ARHGEF5,SDCCAG8,HHAT,SZRD1,FAM114A2,PIGV,ACAA1,CDH3,APPBP2,CA11,TAF2,GNAI3,MAP2K4,ME1,YBX1,MTFR1,DHX8,HEATR6,COASY,FTSJ1,PITX1,FGF10,ZXDC,TESK2,TRIP13,CYBRD1,EPN2,SREBF1,TRNT1,ACADVL,LLGL2,SMARCE1,GSDMB,…
1	!	0.000103	4832	1218	377	0.31	0.078	TF:M02070_1	tf	38	Factor: TEL1; motif: CNCGGAANNN; match class: 1	3	DPM1,POLDIP2,HCCS,DHX33,ITGA3,E2F2,HEATR5B,SEC62,PAX7,BRCA1,EXTL3,SERPINB1,IFT88,PNKP,PHF23,PARP3,AP2S1,GEMIN8,ARHGEF5,HHAT,SZRD1,FAM114A2,ACAA1,APPBP2,GNAI3,ME1,DHX8,HEATR6,COASY,PITX1,TRIP13,CYBRD1,EPN2,TRNT1,LLGL2,SMARCE1,STXBP2,SLC25A43,SMC1B,FDFT1,RABL2B,KIAA0141,GSK3B,TDRD3,FTL,ATXN7L3,PSMC5,KLHL42,TMEM101,HAUS4,PHGDH,DHPS,POLRMT,SEPT3,RBM23,ATP6V1D,PIGH,DICER1,TPD52L2,DNAJC5,TRIB3,CRNKL1,A…
1	!	0.00082	12017	1218	819	0.672	0.068	TF:M02090	tf	48	Factor: E2F-4; motif: GCGGGAAANA	1	DPM1,ICA1,RBM5,POLDIP2,ZMYND10,DVL2,ITGA3,LAMP2,TMEM132A,AP2B1,SPATA20,GGCT,ARSD,CCDC124,PAFAH1B1,E2F2,SEC62,PAX7,POMT2,UQCRC1,STARD3NL,PHF7,BRCA1,EXTL3,CALCOCO1,GCLM,DEPDC1,KCNG1,RABEP1,IFT88,NSUN2,PNKP,PHF23,PARP3,ZIC2,NEDD4L,HHAT,SZRD1,PUM2,PIGV,ACAA1,APPBP2,SLC6A16,CA11,GNAI3,GSTO2,YBX1,MTFR1,DHX8,HEATR6,FTSJ1,PITX1,ADAM7,FGF10,ZXDC,ST6GALNAC2,TESK2,TRIP13,CYBRD1,EPN2,TFRC,SREBF1,XRCC1,MCM2,L…
1	!	0.00082	12017	1218	819	0.672	0.068	TF:M02090_0	tf	48	Factor: E2F-4; motif: GCGGGAAANA; match class: 0	2	DPM1,ICA1,RBM5,POLDIP2,ZMYND10,DVL2,ITGA3,LAMP2,TMEM132A,AP2B1,SPATA20,GGCT,ARSD,CCDC124,PAFAH1B1,E2F2,SEC62,PAX7,POMT2,UQCRC1,STARD3NL,PHF7,BRCA1,EXTL3,CALCOCO1,GCLM,DEPDC1,KCNG1,RABEP1,IFT88,NSUN2,PNKP,PHF23,PARP3,ZIC2,NEDD4L,HHAT,SZRD1,PUM2,PIGV,ACAA1,APPBP2,SLC6A16,CA11,GNAI3,GSTO2,YBX1,MTFR1,DHX8,HEATR6,FTSJ1,PITX1,ADAM7,FGF10,ZXDC,ST6GALNAC2,TESK2,TRIP13,CYBRD1,EPN2,TFRC,SREBF1,XRCC1,MCM2,L…
1	!	0.02	6359	1218	460	0.378	0.072	TF:M02090_1	tf	48	Factor: E2F-4; motif: GCGGGAAANA; match class: 1	3	ICA1,DVL2,TMEM132A,GGCT,ARSD,CCDC124,POMT2,UQCRC1,STARD3NL,EXTL3,GCLM,KCNG1,RABEP1,IFT88,PHF23,PARP3,ZIC2,NEDD4L,HHAT,PUM2,CA11,GNAI3,YBX1,HEATR6,FTSJ1,PITX1,FGF10,TRIP13,CYBRD1,EPN2,TFRC,SREBF1,XRCC1,MCM2,LLGL2,SMARCE1,NTN4,SLC24A1,SPAG6,SMC1B,RAPGEF3,FDFT1,KAT6A,ULK2,ZNF446,PIGS,KLHL42,ANKRD24,ORC6,PHGDH,BAMBI,EFHC1,ACOT7,MZF1,CIRBP,TECR,POLRMT,CARD10,SLC25A1,RBM23,ATP6V1D,GSTZ1,TPD52L2,DNAJC5,…
1	!	1.31e-06	7851	1218	584	0.479	0.074	TF:M04714	tf	47	Factor: Elf-1; motif: ACTTCCGGG	1	DPM1,POLDIP2,HCCS,SLC25A5,ITGA3,SPATA20,GGCT,HEATR5B,PAX7,POMT2,SEMA3B,EXTL3,SERPINB1,MIPEP,IFT88,NSUN2,PNKP,PHF23,PARP3,AP2S1,ZIC2,GEMIN8,NEDD4L,ARHGEF5,HHAT,SZRD1,FAM114A2,PUM2,PIGV,ACAA1,CDH3,APPBP2,CA11,TAF2,GNAI3,ME1,YBX1,DHX8,HEATR6,COASY,TRIP13,CYBRD1,EPN2,TRNT1,ACADVL,XRCC1,SLC24A1,GTSE1,XAB2,STXBP2,SLC25A43,SMC1B,FDFT1,RABL2B,EXD2,KIAA0141,ULK2,TDRD3,ZNF446,MGST2,PIGS,ATXN7L3,PSMC5,KLHL4…
1	!	1.31e-06	7851	1218	584	0.479	0.074	TF:M04714_0	tf	47	Factor: Elf-1; motif: ACTTCCGGG; match class: 0	2	DPM1,POLDIP2,HCCS,SLC25A5,ITGA3,SPATA20,GGCT,HEATR5B,PAX7,POMT2,SEMA3B,EXTL3,SERPINB1,MIPEP,IFT88,NSUN2,PNKP,PHF23,PARP3,AP2S1,ZIC2,GEMIN8,NEDD4L,ARHGEF5,HHAT,SZRD1,FAM114A2,PUM2,PIGV,ACAA1,CDH3,APPBP2,CA11,TAF2,GNAI3,ME1,YBX1,DHX8,HEATR6,COASY,TRIP13,CYBRD1,EPN2,TRNT1,ACADVL,XRCC1,SLC24A1,GTSE1,XAB2,STXBP2,SLC25A43,SMC1B,FDFT1,RABL2B,EXD2,KIAA0141,ULK2,TDRD3,ZNF446,MGST2,PIGS,ATXN7L3,PSMC5,KLHL4…
1	!	0.00178	2647	1218	221	0.181	0.083	TF:M04714_1	tf	47	Factor: Elf-1; motif: ACTTCCGGG; match class: 1	3	DPM1,POLDIP2,ITGA3,HEATR5B,POMT2,EXTL3,SERPINB1,PNKP,PHF23,GEMIN8,ARHGEF5,HHAT,SZRD1,FAM114A2,ACAA1,TAF2,GNAI3,TRIP13,EPN2,TRNT1,STXBP2,FDFT1,PSMC5,KLHL42,YPEL3,PHGDH,DHPS,MZF1,RBM23,ATP6V1D,PIGH,GSTZ1,KIAA0391,C20ORF24,TPD52L2,DNAJC5,TRIB3,SUV39H1,SLC35A2,PSMD7,SPG11,TRIM35,LAPTM4B,MTMR9,LEPROTL1,WDR83OS,MTMR4,CDK5RAP3,RNF167,SLC25A11,AKAP10,NAGLU,MRPL27,NAT9,SUPT6H,ACAD10,C12ORF49,PRKAB1,RNGTT,…
1	!	0.0243	5886	1218	429	0.352	0.073	TF:M02073	tf	122	Factor: Fli-1; motif: ACCGGAAGYN	1	DPM1,POLDIP2,HCCS,SLC25A5,DHX33,SPATA20,GGCT,E2F2,HEATR5B,POMT2,EXTL3,CALCOCO1,HEBP1,SERPINB1,MIPEP,IFT88,NSUN2,PNKP,PHF23,PARP3,AP2S1,GEMIN8,CC2D2A,ARHGEF5,HHAT,SZRD1,FAM114A2,PIGV,ACAA1,SLC6A16,GNAI3,ME1,YBX1,DHX8,HEATR6,COASY,ZXDC,TRIP13,TRNT1,XRCC1,GTSE1,XAB2,STXBP2,SPAG6,FDFT1,RABL2B,KIAA0141,MGST2,PIGS,ATXN7L3,AURKA,TPX2,PDRG1,ANKRD24,YPEL3,TMEM101,PHGDH,DHPS,BAMBI,EFHC1,ACOT7,MZF1,CIRBP,PO…
1	!	0.0243	5886	1218	429	0.352	0.073	TF:M02073_0	tf	122	Factor: Fli-1; motif: ACCGGAAGYN; match class: 0	2	DPM1,POLDIP2,HCCS,SLC25A5,DHX33,SPATA20,GGCT,E2F2,HEATR5B,POMT2,EXTL3,CALCOCO1,HEBP1,SERPINB1,MIPEP,IFT88,NSUN2,PNKP,PHF23,PARP3,AP2S1,GEMIN8,CC2D2A,ARHGEF5,HHAT,SZRD1,FAM114A2,PIGV,ACAA1,SLC6A16,GNAI3,ME1,YBX1,DHX8,HEATR6,COASY,ZXDC,TRIP13,TRNT1,XRCC1,GTSE1,XAB2,STXBP2,SPAG6,FDFT1,RABL2B,KIAA0141,MGST2,PIGS,ATXN7L3,AURKA,TPX2,PDRG1,ANKRD24,YPEL3,TMEM101,PHGDH,DHPS,BAMBI,EFHC1,ACOT7,MZF1,CIRBP,PO…
1	!	0.0136	8352	1218	587	0.482	0.07	TF:M03988	tf	42	Factor: FLI1; motif: ACCGGAARTN	1	DPM1,POLDIP2,HCCS,SLC25A5,DHX33,ITGA3,SPATA20,GGCT,E2F2,ST3GAL1,HEATR5B,PAX7,POMT2,EXTL3,CALCOCO1,HEBP1,SERPINB1,MIPEP,IFT88,NSUN2,PNKP,PHF23,PARP3,AP2S1,ZIC2,GEMIN8,ARHGEF5,HHAT,SZRD1,FAM114A2,PUM2,PIGV,ACAA1,APPBP2,SLC6A16,TAF2,GNAI3,MAP2K4,GSTO2,ME1,YBX1,DHX8,HEATR6,COASY,ZXDC,TRIP13,CYBRD1,EPN2,TRNT1,ACADVL,XRCC1,LLGL2,SLC24A1,GTSE1,XAB2,STXBP2,SPAG6,SMC1B,FDFT1,RABL2B,EXD2,KIAA0141,MGST2,PIG…
1	!	0.0136	8352	1218	587	0.482	0.07	TF:M03988_0	tf	42	Factor: FLI1; motif: ACCGGAARTN; match class: 0	2	DPM1,POLDIP2,HCCS,SLC25A5,DHX33,ITGA3,SPATA20,GGCT,E2F2,ST3GAL1,HEATR5B,PAX7,POMT2,EXTL3,CALCOCO1,HEBP1,SERPINB1,MIPEP,IFT88,NSUN2,PNKP,PHF23,PARP3,AP2S1,ZIC2,GEMIN8,ARHGEF5,HHAT,SZRD1,FAM114A2,PUM2,PIGV,ACAA1,APPBP2,SLC6A16,TAF2,GNAI3,MAP2K4,GSTO2,ME1,YBX1,DHX8,HEATR6,COASY,ZXDC,TRIP13,CYBRD1,EPN2,TRNT1,ACADVL,XRCC1,LLGL2,SLC24A1,GTSE1,XAB2,STXBP2,SPAG6,SMC1B,FDFT1,RABL2B,EXD2,KIAA0141,MGST2,PIG…
1	!	7.04e-08	16586	1218	1095	0.899	0.066	TF:M01240	tf	84	Factor: BEN; motif: CAGCGRNV	1	DPM1,ICA1,RBM5,POLDIP2,ZMYND10,HCCS,DVL2,SLC25A5,DHX33,PDK2,ITGA3,LAMP2,TMEM132A,SPATA20,GGCT,ARSD,CCDC124,PAFAH1B1,E2F2,ST3GAL1,HEATR5B,SEC62,PAX7,IYD,POMT2,STARD3NL,PHF7,MKS1,BRCA1,SEMA3B,EXTL3,CALCOCO1,HEBP1,SERPINB1,ZNF839,GCLM,DEPDC1,KCNG1,MIPEP,RABEP1,IFT88,NSUN2,PNKP,PHF23,PARP3,AP2S1,ZIC2,XK,NEDD4L,ARHGEF5,SDCCAG8,HHAT,SZRD1,FAM114A2,PUM2,IL17RB,PIGV,CDH3,APPBP2,CA11,ATP2C2,TAF2,GNAI3,MAP…
1	!	7.04e-08	16586	1218	1095	0.899	0.066	TF:M01240_0	tf	84	Factor: BEN; motif: CAGCGRNV; match class: 0	2	DPM1,ICA1,RBM5,POLDIP2,ZMYND10,HCCS,DVL2,SLC25A5,DHX33,PDK2,ITGA3,LAMP2,TMEM132A,SPATA20,GGCT,ARSD,CCDC124,PAFAH1B1,E2F2,ST3GAL1,HEATR5B,SEC62,PAX7,IYD,POMT2,STARD3NL,PHF7,MKS1,BRCA1,SEMA3B,EXTL3,CALCOCO1,HEBP1,SERPINB1,ZNF839,GCLM,DEPDC1,KCNG1,MIPEP,RABEP1,IFT88,NSUN2,PNKP,PHF23,PARP3,AP2S1,ZIC2,XK,NEDD4L,ARHGEF5,SDCCAG8,HHAT,SZRD1,FAM114A2,PUM2,IL17RB,PIGV,CDH3,APPBP2,CA11,ATP2C2,TAF2,GNAI3,MAP…
1	!	1.71e-09	13249	1218	923	0.758	0.07	TF:M01240_1	tf	84	Factor: BEN; motif: CAGCGRNV; match class: 1	3	DPM1,ICA1,POLDIP2,HCCS,DVL2,SLC25A5,PDK2,ITGA3,TMEM132A,SPATA20,GGCT,ARSD,CCDC124,PAFAH1B1,E2F2,ST3GAL1,HEATR5B,SEC62,PAX7,POMT2,STARD3NL,PHF7,BRCA1,SEMA3B,EXTL3,CALCOCO1,HEBP1,SERPINB1,ZNF839,GCLM,DEPDC1,KCNG1,MIPEP,RABEP1,IFT88,NSUN2,PNKP,PHF23,PARP3,AP2S1,ZIC2,NEDD4L,ARHGEF5,SDCCAG8,HHAT,SZRD1,FAM114A2,PUM2,IL17RB,PIGV,CDH3,APPBP2,CA11,TAF2,MAP2K4,GSTO2,ME1,YBX1,MTFR1,DHX8,COASY,FTSJ1,PITX1,FG…
1	!	0.00338	5830	1218	432	0.355	0.074	TF:M09605	tf	64	Factor: Elf-1; motif: NAANCMGGAAGTGN	1	DPM1,POLDIP2,HCCS,SLC25A5,DHX33,ITGA3,HEATR5B,EXTL3,SERPINB1,MIPEP,IFT88,NSUN2,PNKP,PHF23,PARP3,AP2S1,ZIC2,GEMIN8,SZRD1,FAM114A2,PUM2,PIGV,ACAA1,APPBP2,TAF2,GNAI3,DHX8,HEATR6,COASY,TRIP13,CYBRD1,TFRC,TRNT1,XRCC1,SMARCE1,GTSE1,XAB2,STXBP2,SLC25A43,SMC1B,FDFT1,RABL2B,KIAA0141,ULK2,MGST2,PIGS,ATXN7L3,PSMC5,AURKA,TPX2,ANKRD24,YPEL3,TMEM101,DHPS,BAMBI,EFHC1,MZF1,CIRBP,IGFALS,POLRMT,CARD10,SLC25A1,ATP6…
1	!	0.00338	5830	1218	432	0.355	0.074	TF:M09605_0	tf	64	Factor: Elf-1; motif: NAANCMGGAAGTGN; match class: 0	2	DPM1,POLDIP2,HCCS,SLC25A5,DHX33,ITGA3,HEATR5B,EXTL3,SERPINB1,MIPEP,IFT88,NSUN2,PNKP,PHF23,PARP3,AP2S1,ZIC2,GEMIN8,SZRD1,FAM114A2,PUM2,PIGV,ACAA1,APPBP2,TAF2,GNAI3,DHX8,HEATR6,COASY,TRIP13,CYBRD1,TFRC,TRNT1,XRCC1,SMARCE1,GTSE1,XAB2,STXBP2,SLC25A43,SMC1B,FDFT1,RABL2B,KIAA0141,ULK2,MGST2,PIGS,ATXN7L3,PSMC5,AURKA,TPX2,ANKRD24,YPEL3,TMEM101,DHPS,BAMBI,EFHC1,MZF1,CIRBP,IGFALS,POLRMT,CARD10,SLC25A1,ATP6…
1	!	0.000286	10274	1218	718	0.589	0.07	TF:M00931	tf	53	Factor: Sp1; motif: GGGGCGGGGC	1	ICA1,RBM5,SLC25A5,DHX33,ITGA3,LAMP2,AP2B1,CCDC124,PAFAH1B1,ST3GAL1,SEC62,POMT2,UQCRC1,STARD3NL,PHF7,BRCA1,SEMA3B,EXTL3,CALCOCO1,HEBP1,SERPINB1,ZNF839,GCLM,KCNG1,RABEP1,IFT88,NSUN2,PNKP,PHF23,GEMIN8,XK,SDCCAG8,SZRD1,PUM2,PIGV,ACAA1,CDH3,APPBP2,CA11,ATP2C2,TAF2,GNAI3,ME1,YBX1,MTFR1,HEATR6,FTSJ1,PITX1,ZXDC,ST6GALNAC2,TESK2,TRIP13,EPN2,TFRC,SREBF1,TRNT1,XRCC1,LLGL2,SMARCE1,SLC24A1,XAB2,STXBP2,SLC25A4…
1	!	0.000286	10274	1218	718	0.589	0.07	TF:M00931_0	tf	53	Factor: Sp1; motif: GGGGCGGGGC; match class: 0	2	ICA1,RBM5,SLC25A5,DHX33,ITGA3,LAMP2,AP2B1,CCDC124,PAFAH1B1,ST3GAL1,SEC62,POMT2,UQCRC1,STARD3NL,PHF7,BRCA1,SEMA3B,EXTL3,CALCOCO1,HEBP1,SERPINB1,ZNF839,GCLM,KCNG1,RABEP1,IFT88,NSUN2,PNKP,PHF23,GEMIN8,XK,SDCCAG8,SZRD1,PUM2,PIGV,ACAA1,CDH3,APPBP2,CA11,ATP2C2,TAF2,GNAI3,ME1,YBX1,MTFR1,HEATR6,FTSJ1,PITX1,ZXDC,ST6GALNAC2,TESK2,TRIP13,EPN2,TFRC,SREBF1,TRNT1,XRCC1,LLGL2,SMARCE1,SLC24A1,XAB2,STXBP2,SLC25A4…
1	!	0.0478	11359	1218	766	0.629	0.067	TF:M03975	tf	91	Factor: ERG; motif: ACCGGAARTN	1	DPM1,POLDIP2,HCCS,SLC25A5,DHX33,ITGA3,SPATA20,GGCT,E2F2,ST3GAL1,HEATR5B,SEC62,PAX7,POMT2,MKS1,SEMA3B,EXTL3,CALCOCO1,HEBP1,SERPINB1,GCLM,KCNG1,MIPEP,IFT88,NSUN2,PNKP,PHF23,PARP3,AP2S1,ZIC2,GEMIN8,CC2D2A,NEDD4L,ARHGEF5,HHAT,SZRD1,FAM114A2,PUM2,IL17RB,PIGV,ACAA1,CDH3,APPBP2,SLC6A16,TAF2,GNAI3,MAP2K4,GSTO2,ME1,YBX1,DHX8,HEATR6,COASY,FTSJ1,PITX1,ZXDC,ST6GALNAC2,TRIP13,CYBRD1,EPN2,TRNT1,ACADVL,XRCC1,LL…
1	!	0.0478	11359	1218	766	0.629	0.067	TF:M03975_0	tf	91	Factor: ERG; motif: ACCGGAARTN; match class: 0	2	DPM1,POLDIP2,HCCS,SLC25A5,DHX33,ITGA3,SPATA20,GGCT,E2F2,ST3GAL1,HEATR5B,SEC62,PAX7,POMT2,MKS1,SEMA3B,EXTL3,CALCOCO1,HEBP1,SERPINB1,GCLM,KCNG1,MIPEP,IFT88,NSUN2,PNKP,PHF23,PARP3,AP2S1,ZIC2,GEMIN8,CC2D2A,NEDD4L,ARHGEF5,HHAT,SZRD1,FAM114A2,PUM2,IL17RB,PIGV,ACAA1,CDH3,APPBP2,SLC6A16,TAF2,GNAI3,MAP2K4,GSTO2,ME1,YBX1,DHX8,HEATR6,COASY,FTSJ1,PITX1,ZXDC,ST6GALNAC2,TRIP13,CYBRD1,EPN2,TRNT1,ACADVL,XRCC1,LL…
1	!	0.00153	5223	1218	395	0.324	0.076	TF:M03975_1	tf	91	Factor: ERG; motif: ACCGGAARTN; match class: 1	3	DPM1,POLDIP2,DHX33,ITGA3,SPATA20,GGCT,E2F2,HEATR5B,PAX7,POMT2,EXTL3,CALCOCO1,HEBP1,SERPINB1,NSUN2,PNKP,PHF23,ZIC2,GEMIN8,CC2D2A,ARHGEF5,HHAT,SZRD1,FAM114A2,ACAA1,TAF2,GNAI3,MAP2K4,YBX1,DHX8,COASY,TRIP13,CYBRD1,TRNT1,SLC24A1,GTSE1,STXBP2,SPAG6,SLC25A43,FDFT1,KIAA0141,KAT6A,PSMC5,PDRG1,YPEL3,TMEM101,HAUS4,PHGDH,DHPS,BAMBI,EFHC1,ACOT7,MZF1,RBM23,ATP6V1D,PIGH,GSTZ1,DHRS7,KIAA0391,REC8,C20ORF24,TPD52L…
1	!	0.0413	5620	1218	410	0.337	0.073	TF:M04918	tf	46	Factor: Egr-1; motif: ACCGCCC	1	RBM5,POLDIP2,DVL2,DHX33,ITGA3,AP2B1,PAFAH1B1,ST3GAL1,SEC62,POMT2,STARD3NL,PHF7,MKS1,SEMA3B,HEBP1,GCLM,KCNG1,MIPEP,IFT88,PHF23,PARP3,AP2S1,GEMIN8,XK,FAM114A2,ACAA1,CDH3,APPBP2,ATP2C2,GNAI3,MAP2K4,YBX1,MTFR1,DHX8,COASY,PITX1,TRIP13,SREBF1,XRCC1,LLGL2,SMARCE1,SLC24A1,STXBP2,SLC25A43,ZCWPW1,PCM1,CIC,SESN1,EXD2,KIAA0141,GSK3B,ZNF446,POMGNT1,RAD54L,FTL,PDRG1,YPEL3,RAPGEF4,SPAG7,ORC6,TMEM101,HAUS4,DHPS,…
1	!	0.0413	5620	1218	410	0.337	0.073	TF:M04918_0	tf	46	Factor: Egr-1; motif: ACCGCCC; match class: 0	2	RBM5,POLDIP2,DVL2,DHX33,ITGA3,AP2B1,PAFAH1B1,ST3GAL1,SEC62,POMT2,STARD3NL,PHF7,MKS1,SEMA3B,HEBP1,GCLM,KCNG1,MIPEP,IFT88,PHF23,PARP3,AP2S1,GEMIN8,XK,FAM114A2,ACAA1,CDH3,APPBP2,ATP2C2,GNAI3,MAP2K4,YBX1,MTFR1,DHX8,COASY,PITX1,TRIP13,SREBF1,XRCC1,LLGL2,SMARCE1,SLC24A1,STXBP2,SLC25A43,ZCWPW1,PCM1,CIC,SESN1,EXD2,KIAA0141,GSK3B,ZNF446,POMGNT1,RAD54L,FTL,PDRG1,YPEL3,RAPGEF4,SPAG7,ORC6,TMEM101,HAUS4,DHPS,…
1	!	0.0144	3874	1218	299	0.245	0.077	TF:M08423	tf	113	Factor: TEF-3:ER81; motif: ACCGGAAATRCC	1	DPM1,POLDIP2,HCCS,LAMP2,HEATR5B,BRCA1,EXTL3,GCLM,NSUN2,PNKP,PHF23,AP2S1,GEMIN8,ARHGEF5,HHAT,SZRD1,FAM114A2,ACAA1,APPBP2,GNAI3,GSTO2,ME1,YBX1,DHX8,HEATR6,TRNT1,ACADVL,XRCC1,LLGL2,SLC24A1,XAB2,STXBP2,SMC1B,RABL2B,PGR,KAT6A,ATXN7L3,AURKA,TPX2,YPEL3,PHGDH,DHPS,EFHC1,CIRBP,IGFALS,POLRMT,SLC25A1,GZMB,ATP6V1D,DHRS7,ZC3H14,C20ORF24,TPD52L2,DNAJC5,SUV39H1,NAA10,SLC35A2,GLA,CLN5,EARS2,QPRT,KAT8,SPG11,TRIM3…
1	!	0.0144	3874	1218	299	0.245	0.077	TF:M08423_0	tf	113	Factor: TEF-3:ER81; motif: ACCGGAAATRCC; match class: 0	2	DPM1,POLDIP2,HCCS,LAMP2,HEATR5B,BRCA1,EXTL3,GCLM,NSUN2,PNKP,PHF23,AP2S1,GEMIN8,ARHGEF5,HHAT,SZRD1,FAM114A2,ACAA1,APPBP2,GNAI3,GSTO2,ME1,YBX1,DHX8,HEATR6,TRNT1,ACADVL,XRCC1,LLGL2,SLC24A1,XAB2,STXBP2,SMC1B,RABL2B,PGR,KAT6A,ATXN7L3,AURKA,TPX2,YPEL3,PHGDH,DHPS,EFHC1,CIRBP,IGFALS,POLRMT,SLC25A1,GZMB,ATP6V1D,DHRS7,ZC3H14,C20ORF24,TPD52L2,DNAJC5,SUV39H1,NAA10,SLC35A2,GLA,CLN5,EARS2,QPRT,KAT8,SPG11,TRIM3…
1	!	0.0127	13653	1218	906	0.744	0.066	TF:M04863	tf	69	Factor: TF3C-beta; motif: CCNGGAGGGCTTCCTGGAGGAG	1	DPM1,ICA1,RBM5,DVL2,SLC25A5,PDK2,ITGA3,LAMP2,TMEM132A,SPATA20,GGCT,CCDC124,PAFAH1B1,E2F2,ST3GAL1,HEATR5B,SEC62,POMT2,UQCRC1,STARD3NL,PHF7,BRCA1,SEMA3B,EXTL3,CALCOCO1,HEBP1,GCLM,DEPDC1,KCNG1,RABEP1,NSUN2,PNKP,PHF23,AP2S1,ZIC2,XK,NEDD4L,ARHGEF5,HHAT,SZRD1,PUM2,IL17RB,PIGV,ACAA1,CDH3,APPBP2,CA11,MAP2K4,GSTO2,ME1,YBX1,MTFR1,HEATR6,COASY,FTSJ1,PITX1,ADAM7,ZXDC,ST6GALNAC2,TESK2,TRIP13,CYBRD1,EPN2,TFRC,…
1	!	0.0127	13653	1218	906	0.744	0.066	TF:M04863_0	tf	69	Factor: TF3C-beta; motif: CCNGGAGGGCTTCCTGGAGGAG; match class: 0	2	DPM1,ICA1,RBM5,DVL2,SLC25A5,PDK2,ITGA3,LAMP2,TMEM132A,SPATA20,GGCT,CCDC124,PAFAH1B1,E2F2,ST3GAL1,HEATR5B,SEC62,POMT2,UQCRC1,STARD3NL,PHF7,BRCA1,SEMA3B,EXTL3,CALCOCO1,HEBP1,GCLM,DEPDC1,KCNG1,RABEP1,NSUN2,PNKP,PHF23,AP2S1,ZIC2,XK,NEDD4L,ARHGEF5,HHAT,SZRD1,PUM2,IL17RB,PIGV,ACAA1,CDH3,APPBP2,CA11,MAP2K4,GSTO2,ME1,YBX1,MTFR1,HEATR6,COASY,FTSJ1,PITX1,ADAM7,ZXDC,ST6GALNAC2,TESK2,TRIP13,CYBRD1,EPN2,TFRC,…
1	!	0.00665	7164	1218	515	0.423	0.072	TF:M08303	tf	93	Factor: FOXO1A:ER81; motif: NCCGGAWGTTNN	1	DPM1,POLDIP2,HCCS,DHX33,ITGA3,SPATA20,GGCT,ARSD,CCDC124,E2F2,HEATR5B,STARD3NL,PHF7,SEMA3B,ZNF839,KCNG1,NSUN2,PNKP,PHF23,AP2S1,GEMIN8,CC2D2A,ARHGEF5,HHAT,SZRD1,FAM114A2,PUM2,IL17RB,PIGV,ACAA1,APPBP2,TAF2,GNAI3,GSTO2,YBX1,MTFR1,DHX8,HEATR6,PITX1,EPN2,TRNT1,ACADVL,XRCC1,MCM2,LLGL2,GTSE1,STXBP2,SMC1B,PCM1,RAPGEF3,RABL2B,EXD2,ZNF446,FTL,PIGS,ATXN7L3,PSMC5,KLHL42,AURKA,TPX2,ANKRD24,YPEL3,AARS,PHGDH,DHP…
1	!	0.00665	7164	1218	515	0.423	0.072	TF:M08303_0	tf	93	Factor: FOXO1A:ER81; motif: NCCGGAWGTTNN; match class: 0	2	DPM1,POLDIP2,HCCS,DHX33,ITGA3,SPATA20,GGCT,ARSD,CCDC124,E2F2,HEATR5B,STARD3NL,PHF7,SEMA3B,ZNF839,KCNG1,NSUN2,PNKP,PHF23,AP2S1,GEMIN8,CC2D2A,ARHGEF5,HHAT,SZRD1,FAM114A2,PUM2,IL17RB,PIGV,ACAA1,APPBP2,TAF2,GNAI3,GSTO2,YBX1,MTFR1,DHX8,HEATR6,PITX1,EPN2,TRNT1,ACADVL,XRCC1,MCM2,LLGL2,GTSE1,STXBP2,SMC1B,PCM1,RAPGEF3,RABL2B,EXD2,ZNF446,FTL,PIGS,ATXN7L3,PSMC5,KLHL42,AURKA,TPX2,ANKRD24,YPEL3,AARS,PHGDH,DHP…
1	!	0.00859	7273	1218	521	0.428	0.072	TF:M03920	tf	79	Factor: SP1; motif: RCCMCRCCCMC	1	ICA1,DVL2,SLC25A5,DHX33,LAMP2,CCDC124,ST3GAL1,POMT2,UQCRC1,STARD3NL,PHF7,HEBP1,ZNF839,GCLM,RABEP1,NSUN2,PNKP,PHF23,PARP3,PIGV,APPBP2,ATP2C2,GNAI3,YBX1,HEATR6,ZXDC,TESK2,CYBRD1,EPN2,TFRC,SREBF1,TRNT1,XRCC1,LLGL2,SMARCE1,GTSE1,XAB2,STXBP2,SLC25A43,ZCWPW1,RAPGEF3,CIC,RABL2B,SESN1,KAT6A,ULK2,POMGNT1,RAD54L,TRIP6,PSMC5,PDRG1,ANKRD24,YPEL3,SPAG7,ORC6,HAUS4,DHPS,BAMBI,EFHC1,TMED1,MZF1,CIRBP,IGFALS,TECR,…
1	!	0.00859	7273	1218	521	0.428	0.072	TF:M03920_0	tf	79	Factor: SP1; motif: RCCMCRCCCMC; match class: 0	2	ICA1,DVL2,SLC25A5,DHX33,LAMP2,CCDC124,ST3GAL1,POMT2,UQCRC1,STARD3NL,PHF7,HEBP1,ZNF839,GCLM,RABEP1,NSUN2,PNKP,PHF23,PARP3,PIGV,APPBP2,ATP2C2,GNAI3,YBX1,HEATR6,ZXDC,TESK2,CYBRD1,EPN2,TFRC,SREBF1,TRNT1,XRCC1,LLGL2,SMARCE1,GTSE1,XAB2,STXBP2,SLC25A43,ZCWPW1,RAPGEF3,CIC,RABL2B,SESN1,KAT6A,ULK2,POMGNT1,RAD54L,TRIP6,PSMC5,PDRG1,ANKRD24,YPEL3,SPAG7,ORC6,HAUS4,DHPS,BAMBI,EFHC1,TMED1,MZF1,CIRBP,IGFALS,TECR,…
1	!	0.00132	14195	1218	944	0.775	0.067	TF:M04710	tf	15	Factor: CHD2; motif: TCTCGCGAG	1	DPM1,ICA1,RBM5,POLDIP2,ZMYND10,DVL2,SLC25A5,DHX33,PDK2,ITGA3,LAMP2,TMEM132A,AP2B1,ARSD,CCDC124,PAFAH1B1,ST3GAL1,HEATR5B,SEC62,PAX7,POMT2,UQCRC1,STARD3NL,PHF7,MKS1,BRCA1,EXTL3,HEBP1,SERPINB1,ABCC2,GCLM,DEPDC1,KCNG1,RABEP1,IFT88,PNKP,PHF23,PARP3,AP2S1,GEMIN8,XK,NEDD4L,ARHGEF5,SDCCAG8,SZRD1,FAM114A2,PUM2,PIGV,CDH3,APPBP2,SLC6A16,CA11,ATP2C2,TAF2,GNAI3,GSTO2,ME1,YBX1,MTFR1,DHX8,HEATR6,COASY,FTSJ1,PIT…
1	!	0.00132	14195	1218	944	0.775	0.067	TF:M04710_0	tf	15	Factor: CHD2; motif: TCTCGCGAG; match class: 0	2	DPM1,ICA1,RBM5,POLDIP2,ZMYND10,DVL2,SLC25A5,DHX33,PDK2,ITGA3,LAMP2,TMEM132A,AP2B1,ARSD,CCDC124,PAFAH1B1,ST3GAL1,HEATR5B,SEC62,PAX7,POMT2,UQCRC1,STARD3NL,PHF7,MKS1,BRCA1,EXTL3,HEBP1,SERPINB1,ABCC2,GCLM,DEPDC1,KCNG1,RABEP1,IFT88,PNKP,PHF23,PARP3,AP2S1,GEMIN8,XK,NEDD4L,ARHGEF5,SDCCAG8,SZRD1,FAM114A2,PUM2,PIGV,CDH3,APPBP2,SLC6A16,CA11,ATP2C2,TAF2,GNAI3,GSTO2,ME1,YBX1,MTFR1,DHX8,HEATR6,COASY,FTSJ1,PIT…
1	!	0.00414	11532	1218	785	0.644	0.068	TF:M04710_1	tf	15	Factor: CHD2; motif: TCTCGCGAG; match class: 1	3	DPM1,RBM5,POLDIP2,DVL2,ITGA3,LAMP2,TMEM132A,AP2B1,ARSD,CCDC124,PAFAH1B1,ST3GAL1,HEATR5B,SEC62,POMT2,UQCRC1,PHF7,MKS1,BRCA1,EXTL3,HEBP1,SERPINB1,GCLM,DEPDC1,KCNG1,RABEP1,IFT88,PNKP,AP2S1,GEMIN8,XK,NEDD4L,ARHGEF5,SDCCAG8,SZRD1,FAM114A2,PIGV,CDH3,APPBP2,SLC6A16,CA11,ATP2C2,TAF2,GNAI3,GSTO2,ME1,YBX1,MTFR1,DHX8,HEATR6,COASY,FTSJ1,PITX1,ZXDC,ST6GALNAC2,TRIP13,EPN2,TFRC,SREBF1,TRNT1,XRCC1,MCM2,LLGL2,NTN…
1	!	2.18e-05	9003	1218	648	0.532	0.072	TF:M00428	tf	121	Factor: E2F-1; motif: NKTSSCGC	1	DPM1,DVL2,DHX33,PDK2,ITGA3,GGCT,CCDC124,E2F2,SEC62,POMT2,UQCRC1,STARD3NL,PHF7,MKS1,EXTL3,SERPINB1,GCLM,KCNG1,IFT88,NSUN2,PARP3,ZIC2,GEMIN8,XK,NEDD4L,ARHGEF5,SDCCAG8,HHAT,PUM2,IL17RB,CDH3,SLC6A16,ATP2C2,MAP2K4,ME1,DHX8,COASY,PITX1,ZXDC,TESK2,EPN2,TFRC,SREBF1,TRNT1,ACADVL,XRCC1,MCM2,LLGL2,NTN4,SLC24A1,XAB2,SPAG6,SMC1B,ZCWPW1,PCM1,CIC,FDFT1,RABL2B,KIAA0141,KAT6A,ULK2,TDRD3,ZNF446,POMGNT1,TRIP6,PSMC5…
1	!	2.18e-05	9003	1218	648	0.532	0.072	TF:M00428_0	tf	121	Factor: E2F-1; motif: NKTSSCGC; match class: 0	2	DPM1,DVL2,DHX33,PDK2,ITGA3,GGCT,CCDC124,E2F2,SEC62,POMT2,UQCRC1,STARD3NL,PHF7,MKS1,EXTL3,SERPINB1,GCLM,KCNG1,IFT88,NSUN2,PARP3,ZIC2,GEMIN8,XK,NEDD4L,ARHGEF5,SDCCAG8,HHAT,PUM2,IL17RB,CDH3,SLC6A16,ATP2C2,MAP2K4,ME1,DHX8,COASY,PITX1,ZXDC,TESK2,EPN2,TFRC,SREBF1,TRNT1,ACADVL,XRCC1,MCM2,LLGL2,NTN4,SLC24A1,XAB2,SPAG6,SMC1B,ZCWPW1,PCM1,CIC,FDFT1,RABL2B,KIAA0141,KAT6A,ULK2,TDRD3,ZNF446,POMGNT1,TRIP6,PSMC5…

## Sheet: (D) Gene ontology for TP53 mutations in luminal B breast cancer
	signf	p-value	T	Q	Q&T	Q&T/Q	Q&T/T	term ID	t type	t group	t name	t depth	Q&T list
1	!	0.0214	3180	1941	386	0.199	0.121	GO:0010033	BP	118	response to organic substance	1	CD38,ITGA3,ABCC8,CX3CL1,PAFAH1B1,POMT2,UQCRC1,FMO1,MAP4K3,ERCC1,RNF14,CD6,RUNX3,ERP44,BIRC3,CD44,ZFYVE16,TNC,HSPA5,YTHDC2,RRM2B,VAMP3,MAPK9,RAD51,PHPT1,PUM2,IL17RB,GNA15,TAF2,KARS,MAP2K4,FECH,RHOA,ROCK1,FGFR3,ACSL4,IP6K2,ERLEC1,FGF10,SEL1L,EPN2,TFRC,SREBF1,MCM2,TEAD2,SRI,STXBP2,DNAJC10,XRCC5,RAPGEF3,CXCL2,PGR,GSK3B,MGST2,HSD17B2,ADD1,DNMT3B,IGBP1,ESR1,UPRT,SORBS1,BAMBI,ABL1,XBP1,SYNGR1,ATP6V1D,DI…
1	!	0.011	910	1941	133	0.069	0.146	GO:0033993	BP	118	response to lipid	2	CD38,ABCC8,CX3CL1,FMO1,RNF14,CD6,TNC,FECH,RHOA,FGF10,SREBF1,TEAD2,XRCC5,CXCL2,PGR,MGST2,HSD17B2,DNMT3B,ESR1,ABL1,XBP1,RBBP8,PHEX,PYCARD,GDAP1,MAP4K1,CCNE1,ABCA2,WNT3,CCL2,HDAC5,UCP1,CCND1,PTK7,STC2,MAPKAPK3,PARK7,HMGCL,TNFSF4,TNFAIP3,WDR35,VPS4B,DNMT3A,NR2C1,TNFRSF10B,KIF18A,LIAS,RAMP3,SLPI,NCOA3,CDKN1A,OPRL1,NKX2-2,CITED1,FOXA1,ASS1,IDO1,RAMP2,RAN,WBP2,SSTR4,CDK7,TSHB,CD36,AKIRIN2,MDM2,IL6,STXBP…
1	!	5.43e-05	2231	1941	299	0.154	0.134	GO:0071705	BP	24	nitrogen compound transport	1	SLC7A2,CD38,ABCC8,CX3CL1,PAFAH1B1,CACNA2D2,SEC62,NISCH,RALBP1,BTN3A1,SNX1,RABEP1,RANBP3,ZFYVE16,VAMP3,PHPT1,IL17RB,ACAA1,APPBP2,SLC6A16,KARS,ERLEC1,SEL1L,TFRC,SREBF1,ACAP1,LLGL2,NSF,TSG101,SRI,GTSE1,STXBP2,PCM1,RAPGEF3,GSK3B,FCN1,SCAMP1,SLC25A24,NECAP1,GNPTG,CD209,CMTM6,TF,ABL1,RAB18,SLC7A4,XBP1,SYNGR1,SLC25A17,ATP6V1D,PLTP,RAE1,CHMP4B,SLC35A2,NDFIP2,TNFSF13B,SLC25A15,NUTF2,NUP93,SLC7A5,GGA2,PYCA…
1	!	0.000102	1938	1941	264	0.136	0.136	GO:0042886	BP	24	amide transport	2	CD38,ABCC8,CX3CL1,PAFAH1B1,CACNA2D2,SEC62,BTN3A1,SNX1,RABEP1,RANBP3,ZFYVE16,VAMP3,PHPT1,IL17RB,ACAA1,APPBP2,KARS,ERLEC1,SEL1L,TFRC,SREBF1,ACAP1,LLGL2,NSF,TSG101,SRI,GTSE1,STXBP2,PCM1,RAPGEF3,GSK3B,FCN1,SCAMP1,NECAP1,GNPTG,CD209,CMTM6,TF,ABL1,RAB18,XBP1,SYNGR1,ATP6V1D,PLTP,RAE1,CHMP4B,NDFIP2,TNFSF13B,NUTF2,NUP93,GGA2,PYCARD,AQP9,GDAP1,BNIP3L,ATP6V0A4,C5,GATA3,PPP3CB,CASC3,KPNB1,RAB34,TBC1D9,SNX25,…
1	!	1.21e-05	2926	1941	381	0.196	0.13	GO:0033036	BP	24	macromolecule localization	1	CD38,ITGA3,ABCC8,CX3CL1,PAFAH1B1,CACNA2D2,SEC62,BTN3A1,SNX1,RABEP1,RANBP3,ZFYVE16,PARP3,SPATA7,HSPA5,CC2D2A,VAMP3,NEDD4L,HEXB,MAPK9,PHPT1,IL17RB,ACAA1,APPBP2,KARS,YBX1,ROCK1,ACSL4,REEP1,ERLEC1,FGF10,SEL1L,TFRC,SREBF1,ACAP1,LLGL2,NSF,TSG101,SRI,GTSE1,STXBP2,PCM1,XRCC5,RAPGEF3,GSK3B,PIBF1,EFR3B,MAPRE3,FCN1,SCAMP1,AURKA,NECAP1,GNPTG,CMTM6,TF,ESR1,SORBS1,ABL1,RAB18,XBP1,SYNGR1,SLC25A17,GZMB,ATP6V1D,P…
1	!	3.84e-07	2600	1941	353	0.182	0.136	GO:0008104	BP	24	protein localization	2	CD38,ITGA3,ABCC8,CX3CL1,PAFAH1B1,CACNA2D2,SEC62,BTN3A1,SNX1,RABEP1,RANBP3,ZFYVE16,PARP3,SPATA7,HSPA5,CC2D2A,VAMP3,NEDD4L,MAPK9,PHPT1,IL17RB,ACAA1,APPBP2,KARS,YBX1,ROCK1,REEP1,ERLEC1,FGF10,SEL1L,TFRC,SREBF1,ACAP1,LLGL2,NSF,TSG101,SRI,GTSE1,STXBP2,PCM1,XRCC5,RAPGEF3,GSK3B,PIBF1,EFR3B,MAPRE3,FCN1,SCAMP1,AURKA,NECAP1,GNPTG,CMTM6,TF,ESR1,SORBS1,ABL1,RAB18,XBP1,SYNGR1,GZMB,ATP6V1D,RAE1,CHMP4B,FAM83D,ND…
1	!	4.96e-06	2673	1941	355	0.183	0.133	GO:0051641	BP	24	cellular localization	1	ITGA3,CX3CL1,PAFAH1B1,SEC62,SYT13,SNX1,RANBP3,IFT88,ZFYVE16,PARP3,SPATA7,HSPA5,GEMIN8,CC2D2A,VAMP3,NEDD4L,PHPT1,ACAA1,CDH3,APPBP2,YBX1,ROCK1,REEP1,ERLEC1,FGF10,SEL1L,SREBF1,NSF,TSG101,SRI,GTSE1,MLH1,PLXNA2,STXBP2,DYNC1I2,PCM1,XRCC5,RAPGEF3,GSK3B,PIBF1,EFR3B,FCN1,AURKA,TMEM230,GNPTG,KIF4A,CMTM6,ESR1,SORBS1,ABL1,RAB18,SYNGR1,GZMB,TRIM9,ATP6V1D,RAE1,CHMP4B,FAM83D,CLN5,NUTF2,NUP93,GGA2,LAPTM4B,GDAP1,…
1	!	7.11e-05	1697	1941	237	0.122	0.14	GO:0070727	BP	24	cellular macromolecule localization	2	ITGA3,SEC62,SNX1,RANBP3,ZFYVE16,PARP3,SPATA7,HSPA5,CC2D2A,VAMP3,NEDD4L,ACAA1,APPBP2,YBX1,ROCK1,REEP1,ERLEC1,FGF10,SEL1L,SREBF1,NSF,TSG101,GTSE1,PCM1,XRCC5,RAPGEF3,GSK3B,PIBF1,EFR3B,FCN1,AURKA,GNPTG,ESR1,SORBS1,SYNGR1,GZMB,ATP6V1D,RAE1,CHMP4B,FAM83D,NUTF2,NUP93,GGA2,GDAP1,LEPROTL1,BNIP3L,CCNE1,AGR2,CASC3,KPNB1,CDK5RAP3,RAB34,LAMTOR3,TBC1D9,GLRB,LIN7A,GNPTAB,C2CD5,SRSF3,TTK,IK,SKP1,SPCS1,KCNIP3,CEN…
1	!	4.03e-05	1686	1941	237	0.122	0.141	GO:0034613	BP	24	cellular protein localization	3	ITGA3,SEC62,SNX1,RANBP3,ZFYVE16,PARP3,SPATA7,HSPA5,CC2D2A,VAMP3,NEDD4L,ACAA1,APPBP2,YBX1,ROCK1,REEP1,ERLEC1,FGF10,SEL1L,SREBF1,NSF,TSG101,GTSE1,PCM1,XRCC5,RAPGEF3,GSK3B,PIBF1,EFR3B,FCN1,AURKA,GNPTG,ESR1,SORBS1,SYNGR1,GZMB,ATP6V1D,RAE1,CHMP4B,FAM83D,NUTF2,NUP93,GGA2,GDAP1,LEPROTL1,BNIP3L,CCNE1,AGR2,CASC3,KPNB1,CDK5RAP3,RAB34,LAMTOR3,TBC1D9,GLRB,LIN7A,GNPTAB,C2CD5,SRSF3,TTK,IK,SKP1,SPCS1,KCNIP3,CEN…
1	!	0.000125	2021	1941	273	0.141	0.135	GO:0051649	BP	24	establishment of localization in cell	2	CX3CL1,PAFAH1B1,SEC62,SYT13,SNX1,RANBP3,IFT88,ZFYVE16,GEMIN8,VAMP3,PHPT1,ACAA1,CDH3,APPBP2,ROCK1,REEP1,ERLEC1,FGF10,SEL1L,SREBF1,NSF,TSG101,SRI,GTSE1,MLH1,STXBP2,DYNC1I2,PCM1,RAPGEF3,GSK3B,PIBF1,TMEM230,GNPTG,KIF4A,CMTM6,ABL1,RAB18,SYNGR1,GZMB,TRIM9,RAE1,CHMP4B,FAM83D,CLN5,NUTF2,NUP93,GGA2,LAPTM4B,GDAP1,LEPROTL1,DCTN6,BNIP3L,ABCA2,PPP3CB,CASC3,KPNB1,TBC1D9,CTSC,LIN7A,GNPTAB,C2CD5,SRSF3,ERGIC1,GOR…
1	!	0.00296	1662	1941	224	0.115	0.135	GO:0046907	BP	24	intracellular transport	2	PAFAH1B1,SEC62,SYT13,SNX1,RANBP3,IFT88,ZFYVE16,GEMIN8,VAMP3,ACAA1,CDH3,APPBP2,REEP1,ERLEC1,SEL1L,SREBF1,NSF,TSG101,GTSE1,STXBP2,DYNC1I2,PCM1,RAPGEF3,GSK3B,TMEM230,GNPTG,KIF4A,CMTM6,RAB18,SYNGR1,TRIM9,RAE1,CHMP4B,CLN5,NUTF2,NUP93,GGA2,LAPTM4B,GDAP1,LEPROTL1,DCTN6,BNIP3L,ABCA2,CASC3,KPNB1,TBC1D9,CTSC,LIN7A,GNPTAB,C2CD5,SRSF3,ERGIC1,GORASP1,TNNC1,SPCS1,LMAN2L,KCNIP3,MPV17,SNX17,SPTBN1,MLPH,RAB3GAP1,…
1	!	0.000415	2636	1941	339	0.175	0.129	GO:0071702	BP	24	organic substance transport	1	SLC7A2,CD38,ABCC8,CX3CL1,PAFAH1B1,CACNA2D2,SEC62,NISCH,RALBP1,BTN3A1,SNX1,RABEP1,RANBP3,ZFYVE16,VAMP3,PHPT1,IL17RB,SLC2A3,ACAA1,APPBP2,SLC6A16,KARS,ACSL4,ERLEC1,SEL1L,TFRC,SREBF1,ACAP1,LLGL2,NSF,TSG101,CA12,SRI,GTSE1,STXBP2,PCM1,RAPGEF3,SLC4A4,GSK3B,FCN1,SCAMP1,SLC25A24,NECAP1,GNPTG,CD209,CMTM6,TF,SORBS1,ABL1,RAB18,SLC7A4,XBP1,SYNGR1,SLC25A17,ATP6V1D,PLTP,RAE1,TRIB3,CHMP4B,SLC35A2,NDFIP2,TNFSF13B…
1	!	0.000118	1915	1941	261	0.134	0.136	GO:0015833	BP	24	peptide transport	2	CD38,ABCC8,CX3CL1,PAFAH1B1,CACNA2D2,SEC62,BTN3A1,SNX1,RABEP1,RANBP3,ZFYVE16,VAMP3,PHPT1,IL17RB,ACAA1,APPBP2,KARS,ERLEC1,SEL1L,TFRC,SREBF1,ACAP1,LLGL2,NSF,TSG101,SRI,GTSE1,STXBP2,PCM1,RAPGEF3,GSK3B,FCN1,SCAMP1,NECAP1,GNPTG,CD209,CMTM6,TF,ABL1,RAB18,XBP1,SYNGR1,ATP6V1D,RAE1,CHMP4B,NDFIP2,TNFSF13B,NUTF2,NUP93,GGA2,PYCARD,GDAP1,BNIP3L,ATP6V0A4,C5,GATA3,PPP3CB,CASC3,KPNB1,RAB34,TBC1D9,SNX25,TCIRG1,PSM…
1	!	1.4e-05	1984	1941	274	0.141	0.138	GO:0045184	BP	24	establishment of protein localization	1	CD38,ABCC8,CX3CL1,PAFAH1B1,CACNA2D2,SEC62,BTN3A1,SNX1,RABEP1,RANBP3,ZFYVE16,VAMP3,PHPT1,IL17RB,ACAA1,APPBP2,KARS,REEP1,ERLEC1,SEL1L,TFRC,SREBF1,ACAP1,LLGL2,NSF,TSG101,SRI,GTSE1,STXBP2,PCM1,RAPGEF3,GSK3B,FCN1,SCAMP1,NECAP1,GNPTG,CMTM6,TF,ABL1,RAB18,XBP1,SYNGR1,GZMB,ATP6V1D,RAE1,CHMP4B,NDFIP2,TNFSF13B,NUTF2,NUP93,GGA2,PYCARD,GDAP1,BNIP3L,ATP6V0A4,C5,GATA3,PPP3CB,CASC3,KPNB1,RAB34,TBC1D9,SNX25,TCIRG…
1	!	0.000161	1878	1941	256	0.132	0.136	GO:0015031	BP	24	protein transport	2	CD38,ABCC8,CX3CL1,PAFAH1B1,CACNA2D2,SEC62,BTN3A1,SNX1,RABEP1,RANBP3,ZFYVE16,VAMP3,PHPT1,IL17RB,ACAA1,APPBP2,KARS,ERLEC1,SEL1L,TFRC,SREBF1,ACAP1,LLGL2,NSF,TSG101,SRI,GTSE1,STXBP2,PCM1,RAPGEF3,GSK3B,FCN1,SCAMP1,NECAP1,GNPTG,CMTM6,TF,ABL1,RAB18,XBP1,SYNGR1,ATP6V1D,RAE1,CHMP4B,NDFIP2,TNFSF13B,NUTF2,NUP93,GGA2,PYCARD,GDAP1,BNIP3L,ATP6V0A4,C5,GATA3,PPP3CB,CASC3,KPNB1,RAB34,TBC1D9,SNX25,TCIRG1,PSMD9,LIN…
1	!	0.00153	11679	1941	1263	0.651	0.108	GO:0008152	BP	10	metabolic process	1	DPM1,ENPP4,RBM5,SLC7A2,CD38,RHBDD2,ITGA3,ZFX,TMEM132A,CX3CL1,GGCT,ARSD,PNPLA4,CDKL3,PAFAH1B1,E2F2,POMT2,UQCRC1,NISCH,FMO1,MAP4K3,ERCC1,PGM3,RNF14,MDH1,SLC30A9,ZMYND11,MARCO,RUNX3,SERPINB1,RNF10,ERP44,BIRC3,CD44,SNX1,TBPL1,RANBP3,IFT88,RFC1,HOXC8,AGA,ZFYVE16,PNKP,INPP4A,PARP3,TNC,HSPA5,GEMIN8,YTHDC2,RRM2B,VAMP3,NEDD4L,PPP1R3F,HEXB,PTCD2,MAPK9,RAD51,POLQ,FOXN3,PHPT1,HHAT,GALC,PUM2,SLC2A3,PIGV,ACAA1…
1	!	0.00532	10718	1941	1164	0.6	0.109	GO:0044238	BP	10	primary metabolic process	2	DPM1,ENPP4,RBM5,SLC7A2,CD38,RHBDD2,ITGA3,ZFX,TMEM132A,CX3CL1,PNPLA4,CDKL3,PAFAH1B1,E2F2,POMT2,UQCRC1,NISCH,FMO1,MAP4K3,ERCC1,PGM3,RNF14,MDH1,SLC30A9,ZMYND11,MARCO,RUNX3,SERPINB1,RNF10,ERP44,BIRC3,CD44,SNX1,TBPL1,RANBP3,RFC1,HOXC8,AGA,ZFYVE16,PNKP,INPP4A,PARP3,TNC,HSPA5,GEMIN8,YTHDC2,RRM2B,NEDD4L,PPP1R3F,HEXB,PTCD2,MAPK9,RAD51,POLQ,FOXN3,PHPT1,HHAT,GALC,PUM2,SLC2A3,PIGV,ACAA1,EIF4B,TAF2,EYA2,BTBD1…
1	!	0.00932	11181	1941	1207	0.622	0.108	GO:0071704	BP	10	organic substance metabolic process	2	DPM1,ENPP4,RBM5,SLC7A2,CD38,RHBDD2,ITGA3,ZFX,TMEM132A,CX3CL1,GGCT,PNPLA4,CDKL3,PAFAH1B1,E2F2,POMT2,UQCRC1,NISCH,FMO1,MAP4K3,ERCC1,PGM3,RNF14,MDH1,SLC30A9,ZMYND11,MARCO,RUNX3,SERPINB1,RNF10,ERP44,BIRC3,CD44,SNX1,TBPL1,RANBP3,RFC1,HOXC8,AGA,ZFYVE16,PNKP,INPP4A,PARP3,TNC,HSPA5,GEMIN8,YTHDC2,RRM2B,VAMP3,NEDD4L,PPP1R3F,HEXB,PTCD2,MAPK9,RAD51,POLQ,FOXN3,PHPT1,HHAT,GALC,PUM2,SLC2A3,PIGV,ACAA1,CDH3,EIF4B…
1	!	0.0217	6908	1941	776	0.4	0.112	GO:1901564	BP	10	organonitrogen compound metabolic process	3	DPM1,ENPP4,SLC7A2,CD38,RHBDD2,TMEM132A,CX3CL1,GGCT,CDKL3,PAFAH1B1,POMT2,UQCRC1,FMO1,MAP4K3,PGM3,RNF14,MDH1,ZMYND11,MARCO,RUNX3,SERPINB1,RNF10,ERP44,BIRC3,CD44,SNX1,TBPL1,RANBP3,AGA,PNKP,PARP3,TNC,HSPA5,NEDD4L,HEXB,MAPK9,PHPT1,HHAT,GALC,PUM2,PIGV,EIF4B,HAGH,EYA2,BTBD1,KARS,MAP2K4,MTHFD2,FECH,DHX29,RHOA,ROCK1,FGFR3,ACSL4,ERLEC1,MAST4,PIGB,FGF10,SEL1L,SREBF1,NSF,TSG101,SRI,UBE2T,DNAJC10,CST7,UBE2D4,…
1	!	3.81e-05	1987	1941	272	0.14	0.137	GO:0044281	BP	10	small molecule metabolic process	2	DPM1,ENPP4,SLC7A2,CD38,PNPLA4,UQCRC1,NISCH,FMO1,PGM3,MDH1,CD44,TBPL1,PNKP,INPP4A,RRM2B,PPP1R3F,HEXB,SLC2A3,ACAA1,HAGH,KARS,MTHFD2,RHOA,ACSL4,INPP5A,IP6K2,SREBF1,FDFT1,GSK3B,PIBF1,MGST2,MAEA,AARS,PHGDH,UPRT,SORBS1,TECR,SLC7A4,XBP1,SLC25A17,GSTZ1,GMPR2,PLTP,TRIB3,SLC35A2,SMS,SLC25A15,NME3,HAS3,SLC7A5,QPRT,IMPAD1,TSTA3,SQLE,BCAT2,ATP6V0A4,GARS,IMPDH1,PTGDS,SPOCK2,ACBD5,KPNB1,GALK1,DHRS7B,ALDOC,TCIRG…
1	!	0.0152	2435	1941	306	0.158	0.126	GO:0009056	BP	10	catabolic process	2	ENPP4,PNPLA4,PAFAH1B1,POMT2,RNF14,CD44,SNX1,RANBP3,IFT88,HSPA5,NEDD4L,HEXB,MAPK9,GALC,PUM2,ACAA1,HAGH,BTBD1,YBX1,ROCK1,INPP5A,ERLEC1,SEL1L,SREBF1,NSF,TSG101,PLD1,MLH1,DNAJC10,COL19A1,GSK3B,ULK2,DIS3,MGST2,ADAMTS2,KLHL42,AURKA,ANAPC5,MAEA,LYZ,ABL1,CIRBP,XBP1,SLC25A17,PYGL,TRIM9,ATP6V1D,GSTZ1,DICER1,ZC3H14,TM9SF1,RNF24,TRIB3,CHMP4B,FAM83D,MAP1LC3A,CLN5,PSMD7,QPRT,LAPTM4B,UBXN8,BNIP3L,FGF21,BCAT2,RA…
1	!	0.0108	2029	1941	262	0.135	0.129	GO:1901575	BP	10	organic substance catabolic process	3	ENPP4,PNPLA4,PAFAH1B1,POMT2,RNF14,CD44,SNX1,RANBP3,HSPA5,NEDD4L,HEXB,MAPK9,GALC,PUM2,ACAA1,HAGH,BTBD1,YBX1,ROCK1,INPP5A,ERLEC1,SEL1L,NSF,TSG101,PLD1,MLH1,DNAJC10,GSK3B,DIS3,MGST2,KLHL42,AURKA,ANAPC5,MAEA,CIRBP,XBP1,SLC25A17,PYGL,TRIM9,GSTZ1,DICER1,ZC3H14,RNF24,TRIB3,CHMP4B,FAM83D,CLN5,PSMD7,QPRT,LAPTM4B,UBXN8,BNIP3L,FGF21,BCAT2,RARRES2,ACBD5,CASC3,KPNB1,CDK5RAP3,GALK1,ALDOC,MANBA,SNX25,CTSC,TCIRG…
1	!	0.0293	15950	1941	1656	0.853	0.104	GO:0009987	BP	10	cellular process	1	DPM1,ENPP4,RBM5,SLC7A2,CD38,ZMYND10,ITGA3,ZFX,ABCC8,TMEM132A,CX3CL1,SPATA20,GGCT,IFRD1,PNPLA4,CDKL3,PAFAH1B1,CD79B,CACNA2D2,E2F2,DLEC1,RHOBTB2,SEC62,POMT2,UQCRC1,NISCH,FMO1,ANLN,MAP4K3,ERCC1,SEMA3B,PGM3,RNF14,HEBP1,CD6,MDH1,SLC30A9,ZMYND11,STMN4,RALBP1,MARCO,SYT13,RUNX3,PLEKHB1,SERPINB1,RNF10,ERP44,BIRC3,CD44,BTN3A1,SNX1,TBPL1,RABEP1,RANBP3,IFT88,RFC1,TUBG2,HOXC8,AGA,ZFYVE16,PNKP,INPP4A,PARP3,TNC…
1	!	0.00011	1766	1941	244	0.126	0.138	GO:0007049	BP	10	cell cycle	2	CDKL3,PAFAH1B1,E2F2,ANLN,MAP4K3,ERCC1,ZMYND11,RUNX3,RANBP3,RFC1,PARP3,YTHDC2,RAD51,FOXN3,TAF2,MCM10,MAP2K4,RHOA,PRR11,FGF10,TRIP13,MCM2,LLGL2,TSG101,GTSE1,MLH1,DYNC1I2,PCM1,SMARCD3,PIBF1,MAPRE3,KLHL42,AURKA,TPX2,ANAPC5,MAEA,KIF4A,ORC6,PHGDH,CDC45,EFHC1,ABL1,POLE2,CDKN3,CGRRF1,STK4,RAE1,CDC25B,CHMP4B,FAM83D,RBBP8,SUV39H1,OIP5,MCM4,MAP4K1,CCNE1,HBP1,TAF6,GATA3,RASSF4,MAP3K8,KPNB1,CDK5RAP3,CCL2,LAMT…
1	!	4.27e-06	946	1941	152	0.078	0.161	GO:0000278	BP	10	mitotic cell cycle	3	PAFAH1B1,ANLN,MAP4K3,RANBP3,PARP3,YTHDC2,RAD51,FOXN3,TAF2,MCM10,MAP2K4,RHOA,FGF10,TRIP13,MCM2,GTSE1,DYNC1I2,PCM1,SMARCD3,PIBF1,AURKA,TPX2,MAEA,KIF4A,ORC6,CDC45,EFHC1,ABL1,POLE2,CDKN3,STK4,RAE1,CDC25B,CHMP4B,RBBP8,MCM4,MAP4K1,CCNE1,MAP3K8,KPNB1,CDK5RAP3,CCL2,NCAPG,CCND1,TPD52L1,FBXO5,MCM3,SMOC2,TTK,KIF20A,IK,SKP1,NEK11,CENPA,SPTBN1,CDC20,KIF14,CCND2,VPS4B,DNMT3A,KIF18A,ZWINT,CDKN1A,BECN1,HSPA2,PIN…
1	!	9.82e-06	776	1941	129	0.066	0.166	GO:1903047	BP	10	mitotic cell cycle process	4	PAFAH1B1,ANLN,RANBP3,PARP3,RAD51,FOXN3,TAF2,MCM10,RHOA,FGF10,TRIP13,MCM2,GTSE1,DYNC1I2,PCM1,SMARCD3,PIBF1,AURKA,TPX2,KIF4A,ORC6,CDC45,EFHC1,POLE2,CDKN3,RAE1,CDC25B,CHMP4B,RBBP8,MCM4,CCNE1,KPNB1,CDK5RAP3,CCL2,NCAPG,CCND1,TPD52L1,FBXO5,MCM3,TTK,KIF20A,IK,SKP1,NEK11,CENPA,SPTBN1,CDC20,KIF14,CCND2,VPS4B,KIF18A,ZWINT,CDKN1A,BECN1,HSPA2,PIN1,PKMYT1,KNSTRN,E2F8,SGOL1,CHMP2A,RAN,PSRC1,CDCA8,ESPL1,MDM2,GP…
1	!	0.0262	259	1941	49	0.025	0.189	GO:0140014	BP	10	mitotic nuclear division	5	ANLN,RANBP3,RHOA,TRIP13,PIBF1,AURKA,TPX2,KIF4A,CHMP4B,KPNB1,NCAPG,FBXO5,TTK,IK,CDC20,KIF14,VPS4B,KIF18A,ZWINT,BECN1,PIN1,PKMYT1,KNSTRN,SGOL1,CHMP2A,RAN,PSRC1,CDCA8,ESPL1,DSCC1,KIF23,CENPE,RB1,TOM1L1,KIF2C,CDCA5,CHEK1,RACGAP1,CLASP2,PTTG1,PLK1,CDT1,BUB1,MTBP,UBE2C,AURKB,PRC1,KIFC1,PTTG2
1	!	0.0271	123	1941	29	0.015	0.236	GO:1902850	BP	10	microtubule cytoskeleton organization involved in mitosis	5	PAFAH1B1,PARP3,RHOA,FGF10,PIBF1,AURKA,TPX2,KIF4A,EFHC1,RAE1,CHMP4B,KPNB1,TTK,CENPA,CDC20,VPS4B,CHMP2A,RAN,PSRC1,ESPL1,KIF23,CENPE,RACGAP1,CLASP2,PLK1,AURKB,SAPCD2,PRC1,KIFC1
1	!	0.00597	1151	1941	163	0.084	0.142	GO:0051726	BP	10	regulation of cell cycle	3	CDKL3,PAFAH1B1,E2F2,ANLN,MAP4K3,RUNX3,RANBP3,PARP3,YTHDC2,RAD51,FOXN3,MAP2K4,RHOA,PRR11,FGF10,TRIP13,TSG101,GTSE1,DYNC1I2,PCM1,SMARCD3,MAPRE3,AURKA,TPX2,MAEA,CDC45,ABL1,CDKN3,CGRRF1,STK4,RAE1,CDC25B,CHMP4B,FAM83D,RBBP8,MAP4K1,CCNE1,HBP1,TAF6,GATA3,MAP3K8,CDK5RAP3,CCL2,LAMTOR3,CCND1,PHC1,FBXO5,SMOC2,TTK,KIF20A,IK,CCNG1,SKP1,NEK11,CDC20,KIF14,TNFAIP3,CCND2,UBE2B,VPS4B,EPC1,ZWINT,CDKN1A,IRF1,BECN1,H…
1	!	0.0252	628	1941	97	0.05	0.154	GO:0007346	BP	10	regulation of mitotic cell cycle	4	PAFAH1B1,ANLN,MAP4K3,RANBP3,PARP3,YTHDC2,FOXN3,MAP2K4,FGF10,TRIP13,GTSE1,DYNC1I2,PCM1,SMARCD3,AURKA,TPX2,MAEA,CDC45,ABL1,STK4,RAE1,CDC25B,CHMP4B,MAP4K1,MAP3K8,CDK5RAP3,CCL2,CCND1,FBXO5,SMOC2,TTK,IK,SKP1,NEK11,KIF14,CCND2,VPS4B,ZWINT,CDKN1A,BECN1,HSPA2,PIN1,PKMYT1,E2F8,FOXA1,CHMP2A,PSRC1,ESPL1,MDM2,GPNMB,DCTN3,PIM1,CENPE,NEDD1,RB1,TOM1L1,TP53,APP,PLK4,CTDSPL,CDCA5,CHEK1,HAUS1,RAD17,XPC,CNOT8,DONSO…
1	!	0.000483	591	1941	99	0.051	0.168	GO:0051301	BP	10	cell division	2	PAFAH1B1,ANLN,YBX1,RHOA,LLGL2,TSG101,MAPRE3,KLHL42,AURKA,TPX2,ANAPC5,MAEA,KIF4A,ORC6,EFHC1,RAE1,CDC25B,CHMP4B,FAM83D,RBBP8,OIP5,CCNE1,NCAPG,CCND1,TIMELESS,CDCA3,FBXO5,RNF8,KIF20A,CCNG1,ACTR8,CENPA,SPTBN1,CDC20,KIF14,CCND2,SENP5,VPS4B,ZWINT,NCOA3,PARD6B,BECN1,PIN1,KNSTRN,E2F8,SGOL1,CHMP2A,RAN,CDK7,ARL8B,PSRC1,CDCA8,ESPL1,DCTN3,KIF23,ARL3,CEP55,CENPE,NEDD1,RB1,BBS4,KIF2C,CCNA2,RASA1,CDCA5,TACC1,INC…
1	!	0.012	722	1941	110	0.057	0.152	GO:0007017	BP	10	microtubule-based process	2	ZMYND10,PAFAH1B1,STMN4,RANBP3,IFT88,TUBG2,PARP3,CC2D2A,RHOA,NAV3,FGF10,GTSE1,MLH1,DYNC1I2,PCM1,GSK3B,PIBF1,KLHL42,AURKA,TPX2,IGBP1,KIF4A,EFHC1,ABL1,RAE1,CHMP4B,KPNB1,FBXO5,TTK,NME5,KIF20A,CENPA,CDC20,KIF14,WDR35,DNAH7,UBE2B,VPS4B,IFT43,KIF18A,IFT81,BBS2,TEKT3,KTN1,RHOT1,AUNIP,MACF1,KNSTRN,SGOL1,CHMP2A,CLIP1,RAN,AP3B1,PSRC1,NAV1,ESPL1,GCC2,DCTN3,KIF23,DYNC2LI1,ARL3,CENPE,BBS4,APP,PLK4,KIF2C,EML4,T…
1	!	2.64e-05	10713	1941	1184	0.61	0.111	GO:0044237	BP	10	cellular metabolic process	2	DPM1,ENPP4,RBM5,SLC7A2,CD38,ITGA3,ZFX,TMEM132A,CX3CL1,GGCT,PNPLA4,CDKL3,PAFAH1B1,E2F2,POMT2,UQCRC1,FMO1,MAP4K3,ERCC1,PGM3,RNF14,MDH1,SLC30A9,ZMYND11,MARCO,RUNX3,SERPINB1,RNF10,ERP44,BIRC3,CD44,SNX1,TBPL1,RANBP3,IFT88,RFC1,HOXC8,AGA,ZFYVE16,PNKP,INPP4A,PARP3,TNC,HSPA5,GEMIN8,YTHDC2,RRM2B,VAMP3,NEDD4L,PPP1R3F,HEXB,PTCD2,MAPK9,RAD51,POLQ,FOXN3,PHPT1,HHAT,GALC,PUM2,SLC2A3,PIGV,ACAA1,CDH3,EIF4B,HAGH,T…
1	!	0.0498	3255	1941	391	0.201	0.12	GO:0006793	BP	10	phosphorus metabolic process	3	DPM1,CD38,CX3CL1,CDKL3,PAFAH1B1,UQCRC1,FMO1,MAP4K3,PGM3,MDH1,ZMYND11,MARCO,RUNX3,CD44,TBPL1,PNKP,INPP4A,RRM2B,HEXB,MAPK9,PHPT1,PIGV,EYA2,KARS,MAP2K4,RHOA,ROCK1,FGFR3,ACSL4,INPP5A,IP6K2,MAST4,PIGB,FGF10,TSG101,PLD1,DNAJC10,XRCC5,RAPGEF3,FDFT1,GSK3B,ULK2,PIBF1,EFR3B,MAPRE3,PIGS,PGS1,PHACTR3,AURKA,TPX2,IGBP1,GNPTG,TF,ESR1,UPRT,ABL1,TECR,MKNK2,PYGL,CDKN3,PIGH,GSTZ1,GMPR2,STK4,CDC25B,TRIB3,FAM83D,PHEX…
1	!	0.0465	3234	1941	389	0.2	0.12	GO:0006796	BP	10	phosphate-containing compound metabolic process	4	DPM1,CD38,CX3CL1,CDKL3,PAFAH1B1,UQCRC1,FMO1,MAP4K3,PGM3,MDH1,ZMYND11,MARCO,RUNX3,CD44,TBPL1,PNKP,INPP4A,RRM2B,HEXB,MAPK9,PHPT1,PIGV,EYA2,KARS,MAP2K4,RHOA,ROCK1,FGFR3,ACSL4,INPP5A,IP6K2,MAST4,PIGB,FGF10,TSG101,PLD1,DNAJC10,XRCC5,RAPGEF3,FDFT1,GSK3B,ULK2,PIBF1,EFR3B,MAPRE3,PIGS,PGS1,PHACTR3,AURKA,TPX2,IGBP1,GNPTG,TF,ESR1,UPRT,ABL1,TECR,MKNK2,PYGL,CDKN3,PIGH,GSTZ1,GMPR2,STK4,CDC25B,TRIB3,FAM83D,NME3…
1	!	0.0319	1073	1941	150	0.077	0.14	GO:0006082	BP	10	organic acid metabolic process	3	SLC7A2,FMO1,MDH1,CD44,HEXB,SLC2A3,ACAA1,HAGH,KARS,MTHFD2,ACSL4,SREBF1,PIBF1,MGST2,AARS,PHGDH,TECR,SLC7A4,XBP1,SLC25A17,GSTZ1,TRIB3,SMS,HAS3,SLC7A5,QPRT,IMPAD1,BCAT2,GARS,PTGDS,SPOCK2,ACBD5,GALK1,ALDOC,ENO2,ALDH5A1,NNT,HGD,ABHD14B,SCP2,PARK7,HMGCL,FAAH,ALDH6A1,ACAT2,EPHX2,SCPEP1,LIAS,PTGIS,MCEE,SLC35B3,ALKBH7,EDN2,IDUA,PNKD,GAD1,GAMT,APOC1,ASS1,SLC35D2,RGN,IDO1,GFPT2,ACLY,MCCC2,SSTR4,PSAT1,GLS2,SU…
1	!	0.0353	1058	1941	148	0.076	0.14	GO:0043436	BP	10	oxoacid metabolic process	4	SLC7A2,MDH1,CD44,HEXB,SLC2A3,ACAA1,HAGH,KARS,MTHFD2,ACSL4,SREBF1,PIBF1,MGST2,AARS,PHGDH,TECR,SLC7A4,XBP1,SLC25A17,GSTZ1,TRIB3,SMS,HAS3,SLC7A5,QPRT,IMPAD1,BCAT2,GARS,PTGDS,SPOCK2,ACBD5,GALK1,ALDOC,ENO2,ALDH5A1,NNT,HGD,ABHD14B,SCP2,PARK7,HMGCL,FAAH,ALDH6A1,ACAT2,EPHX2,SCPEP1,LIAS,PTGIS,MCEE,SLC35B3,ALKBH7,EDN2,IDUA,PNKD,GAD1,GAMT,APOC1,ASS1,SLC35D2,RGN,IDO1,GFPT2,ACLY,MCCC2,SSTR4,PSAT1,GLS2,SUCLA2,…
1	!	0.0444	969	1941	137	0.071	0.141	GO:0019752	BP	10	carboxylic acid metabolic process	5	SLC7A2,MDH1,CD44,HEXB,SLC2A3,ACAA1,HAGH,KARS,MTHFD2,ACSL4,SREBF1,PIBF1,MGST2,AARS,PHGDH,TECR,SLC7A4,XBP1,SLC25A17,GSTZ1,TRIB3,SMS,HAS3,SLC7A5,QPRT,BCAT2,GARS,PTGDS,ACBD5,GALK1,ALDOC,ENO2,ALDH5A1,NNT,HGD,SCP2,PARK7,HMGCL,FAAH,ALDH6A1,ACAT2,EPHX2,SCPEP1,LIAS,PTGIS,MCEE,ALKBH7,EDN2,IDUA,PNKD,GAD1,GAMT,APOC1,ASS1,RGN,IDO1,GFPT2,ACLY,MCCC2,SSTR4,PSAT1,GLS2,SUCLA2,MTHFS,PIM1,BPHL,CYP1B1,HADH,SLC27A2,AZ…
1	!	0.0149	6297	1941	715	0.368	0.114	GO:0071840	BP	10	cellular component organization or biogenesis	1	RBM5,CD38,ZMYND10,ITGA3,ABCC8,CX3CL1,GGCT,IFRD1,CDKL3,PAFAH1B1,CD79B,CACNA2D2,NISCH,ANLN,ERCC1,SEMA3B,ZMYND11,STMN4,SYT13,BIRC3,CD44,SNX1,TBPL1,RABEP1,RANBP3,IFT88,RFC1,TUBG2,ZFYVE16,PNKP,PARP3,TNC,HSPA5,GEMIN8,CC2D2A,RRM2B,VAMP3,NEDD4L,HEXB,PTCD2,MAPK9,RAD51,POLQ,HEBP2,TTC17,LAMA3,PHPT1,PUM2,IL17RB,ACAA1,CDH3,EIF4B,TAF2,EYA2,MTFR1,RHOA,NAV3,ROCK1,ACSL4,REEP1,IP6K2,RASGRP2,FGF10,ARHGAP10,TRIP13,E…
1	!	0.0111	6120	1941	698	0.36	0.114	GO:0016043	BP	10	cellular component organization	2	RBM5,CD38,ZMYND10,ITGA3,ABCC8,CX3CL1,GGCT,IFRD1,CDKL3,PAFAH1B1,CD79B,CACNA2D2,NISCH,ANLN,ERCC1,SEMA3B,ZMYND11,STMN4,SYT13,BIRC3,CD44,SNX1,TBPL1,RABEP1,RANBP3,IFT88,RFC1,TUBG2,ZFYVE16,PNKP,PARP3,TNC,HSPA5,GEMIN8,CC2D2A,RRM2B,VAMP3,NEDD4L,HEXB,PTCD2,MAPK9,RAD51,POLQ,HEBP2,TTC17,LAMA3,PHPT1,PUM2,IL17RB,ACAA1,CDH3,EIF4B,TAF2,EYA2,MTFR1,RHOA,NAV3,ROCK1,ACSL4,REEP1,IP6K2,RASGRP2,FGF10,ARHGAP10,TRIP13,E…
1	!	0.00182	553	1941	92	0.047	0.166	GO:0044770	BP	10	cell cycle phase transition	1	PAFAH1B1,ANLN,RANBP3,FOXN3,TAF2,MCM10,FGF10,TRIP13,MCM2,GTSE1,DYNC1I2,PCM1,SMARCD3,AURKA,TPX2,ORC6,CDC45,POLE2,CDKN3,CDC25B,CHMP4B,FAM83D,RBBP8,MCM4,CCNE1,CDK5RAP3,CCL2,CCND1,TIMELESS,TPD52L1,FBXO5,MCM3,TTK,IK,SKP1,NEK11,KIF14,CCND2,VPS4B,CDKN1A,HSPA2,PKMYT1,E2F8,CHMP2A,ESPL1,MDM2,GPNMB,DCTN3,CENPE,NEDD1,RB1,TP53,APP,PLK4,CTDSPL,CCNA2,CDCA5,CHEK1,HAUS1,RAD17,XPC,CNOT8,CCNB2,DONSON,BTG2,CLASP2,MEL…
1	!	0.000353	511	1941	89	0.046	0.174	GO:0044772	BP	10	mitotic cell cycle phase transition	2	PAFAH1B1,ANLN,RANBP3,FOXN3,TAF2,MCM10,FGF10,TRIP13,MCM2,GTSE1,DYNC1I2,PCM1,SMARCD3,AURKA,TPX2,ORC6,CDC45,POLE2,CDKN3,CDC25B,CHMP4B,RBBP8,MCM4,CCNE1,CDK5RAP3,CCL2,CCND1,TPD52L1,FBXO5,MCM3,TTK,IK,SKP1,NEK11,KIF14,CCND2,VPS4B,CDKN1A,HSPA2,PKMYT1,E2F8,CHMP2A,ESPL1,MDM2,GPNMB,DCTN3,CENPE,NEDD1,RB1,TP53,APP,PLK4,CTDSPL,CCNA2,CDCA5,CHEK1,HAUS1,RAD17,XPC,CNOT8,CCNB2,DONSON,BTG2,CLASP2,MELK,STOX1,BTRC,MCM…
1	!	0.0206	68	1941	20	0.01	0.294	GO:0061640	BP	10	cytoskeleton-dependent cytokinesis	1	ANLN,RHOA,KIF4A,EFHC1,CHMP4B,KIF20A,CENPA,SPTBN1,ESPL1,DCTN3,KIF23,ARL3,CEP55,BBS4,RASA1,INCENP,RACGAP1,PLK1,PDCD6IP,AURKB
1	!	0.00823	54	1941	18	0.009	0.333	GO:0000281	BP	10	mitotic cytokinesis	2	ANLN,RHOA,KIF4A,EFHC1,CHMP4B,KIF20A,CENPA,SPTBN1,ESPL1,KIF23,ARL3,CEP55,BBS4,RASA1,INCENP,RACGAP1,PLK1,PDCD6IP
1	!	0.00374	175	1941	39	0.02	0.223	GO:0000819	BP	10	sister chromatid segregation	1	TRIP13,PIBF1,KIF4A,CHMP4B,KPNB1,NCAPG,TTK,IK,CDC20,KIF14,VPS4B,KIF18A,ZWINT,BECN1,KNSTRN,SGOL1,CHMP2A,RAN,PSRC1,CDCA8,ESPL1,DSCC1,KIF23,CENPE,RB1,KIF2C,CDCA5,RACGAP1,PTTG1,PLK1,CDT1,CTNNB1,FEN1,BUB1,UBE2C,AURKB,PRC1,KIFC1,PTTG2
1	!	0.000276	147	1941	37	0.019	0.252	GO:0000070	BP	10	mitotic sister chromatid segregation	2	TRIP13,PIBF1,KIF4A,CHMP4B,KPNB1,NCAPG,TTK,IK,CDC20,KIF14,VPS4B,KIF18A,ZWINT,BECN1,KNSTRN,SGOL1,CHMP2A,RAN,PSRC1,CDCA8,ESPL1,DSCC1,KIF23,CENPE,RB1,KIF2C,CDCA5,RACGAP1,PTTG1,PLK1,CDT1,BUB1,UBE2C,AURKB,PRC1,KIFC1,PTTG2
1	!	0.03	43	1941	15	0.008	0.349	GO:0007080	BP	10	mitotic metaphase plate congression	3	PIBF1,CHMP4B,KPNB1,KIF14,VPS4B,KIF18A,BECN1,CHMP2A,PSRC1,CDCA8,CENPE,KIF2C,CDCA5,CDT1,KIFC1
1	!	0.0457	159	1941	34	0.018	0.214	GO:0007051	BP	134	spindle organization	1	RANBP3,PARP3,RHOA,MLH1,PIBF1,AURKA,TPX2,KIF4A,EFHC1,RAE1,CHMP4B,KPNB1,FBXO5,TTK,CDC20,VPS4B,AUNIP,KNSTRN,CHMP2A,RAN,PSRC1,ESPL1,KIF23,CENPE,HAUS1,RACGAP1,CLASP2,PLK1,CEP120,AURKB,CEP63,TUBB,PRC1,KIFC1
1	!	0.0081	1571	1941	211	0.109	0.134	GO:1901700	BP	42	response to oxygen-containing compound	1	CD38,ABCC8,CX3CL1,FMO1,ERCC1,CD6,TNC,HSPA5,MAPK9,RAD51,PHPT1,GNA15,MAP2K4,FECH,RHOA,ROCK1,FGF10,SREBF1,TEAD2,SRI,XRCC5,RAPGEF3,CXCL2,GSK3B,MGST2,HSD17B2,DNMT3B,ESR1,UPRT,SORBS1,ABL1,XBP1,ATP6V1D,TRIB3,MAP1LC3A,RBBP8,PHEX,NUP93,PYCARD,AQP9,GDAP1,MAP4K1,FGF21,ATP6V0A4,RARRES2,ABCA2,GATA3,PPP3CB,WNT3,CCL2,HDAC5,LAMTOR3,UCP1,GLRB,CCND1,TCIRG1,TIMELESS,C2CD5,PTK7,SLC29A1,ATP6V0E1,STC2,CPEB4,MAPKAPK3,M…
1	!	0.00581	1142	1941	162	0.083	0.142	GO:0015630	CC	52	microtubule cytoskeleton	1	ZMYND10,PAFAH1B1,RANBP3,IFT88,TUBG2,HOXC8,PARP3,SPATA7,RAD51,APPBP2,NAV3,ROCK1,MCM2,TSG101,GTSE1,SPAG6,DYNC1I2,PCM1,GSK3B,PIBF1,AGBL5,MAPRE3,KLHL42,AURKA,TPX2,MAEA,KIF4A,CDC45,SORBS1,EFHC1,ATP6V1D,RAE1,CDC25B,FAM83D,MAP1LC3A,NDRG1,DCTN6,ABCA2,ANKRD26,CDK5RAP3,CTSC,C2CD5,FBXO5,MCM3,PTP4A1,TTK,KIF20A,IK,PPP2CA,ACTR8,KLHL12,CDC20,KIF14,WDR35,DNAH7,VPS4B,IFT43,KIF18A,BBS9,IFT81,BBS2,TEKT3,FAM110A,HSP…
1	!	0.0112	331	1941	60	0.031	0.181	GO:0005819	CC	52	spindle	2	PAFAH1B1,TUBG2,AGBL5,KLHL42,AURKA,TPX2,MAEA,KIF4A,EFHC1,RAE1,CDC25B,FAM83D,FBXO5,PTP4A1,TTK,KIF20A,IK,PPP2CA,CDC20,KIF14,VPS4B,KIF18A,FAM110A,HSPA2,AUNIP,KNSTRN,MTUS1,SGOL1,ARL8B,PSRC1,CDCA8,ESPL1,DCTN3,KIF23,ARL3,CENPE,NEDD1,RB1,APP,TBCK,DCDC2,INCENP,HAUS1,DNAAF1,NEIL2,RACGAP1,CLASP2,DYNLT3,FAM96B,PLK1,KATNAL2,CTNNB1,CKAP2L,TADA3,IQCB1,AURKB,CEP63,RASSF10,PRC1,KIFC1
1	!	0.00119	16822	1941	1744	0.899	0.104	GO:0005623	CC	5	cell	1	DPM1,ENPP4,RBM5,SLC7A2,CD38,ZMYND10,RHBDD2,ITGA3,ZFX,ABCC8,TMEM132A,CX3CL1,GGCT,IFRD1,ARSD,PNPLA4,CDKL3,PAFAH1B1,CD79B,CACNA2D2,E2F2,DLEC1,RHOBTB2,SEC62,POMT2,UQCRC1,PHF7,NISCH,FMO1,ANLN,MAP4K3,ERCC1,SEMA3B,PGM3,RNF14,HEBP1,CD6,MDH1,SLC30A9,ZMYND11,STMN4,RALBP1,MARCO,SYT13,RUNX3,PLEKHB1,SERPINB1,RNF10,ERP44,BIRC3,CD44,BTN3A1,SNX1,TBPL1,RABEP1,RANBP3,IFT88,RFC1,TUBG2,HOXC8,AGA,ZFYVE16,PNKP,INPP4A,…
1	!	0.0118	16791	1941	1735	0.894	0.103	GO:0044464	CC	5	cell part	2	DPM1,ENPP4,RBM5,SLC7A2,CD38,ZMYND10,RHBDD2,ITGA3,ZFX,ABCC8,TMEM132A,CX3CL1,GGCT,IFRD1,ARSD,PNPLA4,CDKL3,PAFAH1B1,CD79B,CACNA2D2,E2F2,DLEC1,RHOBTB2,SEC62,POMT2,UQCRC1,PHF7,NISCH,FMO1,ANLN,MAP4K3,ERCC1,SEMA3B,PGM3,RNF14,HEBP1,CD6,MDH1,SLC30A9,ZMYND11,STMN4,RALBP1,MARCO,SYT13,RUNX3,PLEKHB1,SERPINB1,RNF10,ERP44,BIRC3,CD44,BTN3A1,SNX1,TBPL1,RABEP1,RANBP3,IFT88,RFC1,TUBG2,HOXC8,AGA,ZFYVE16,PNKP,INPP4A,…
1	!	0.0138	4393	1941	517	0.266	0.118	GO:0012505	CC	5	endomembrane system	3	DPM1,ENPP4,CD38,RHBDD2,ABCC8,TMEM132A,ARSD,PAFAH1B1,CD79B,SEC62,POMT2,PHF7,NISCH,FMO1,SEMA3B,SLC30A9,STMN4,SYT13,SERPINB1,ERP44,CD44,SNX1,RABEP1,AGA,ZFYVE16,TNC,HSPA5,YTHDC2,VAMP3,NEDD4L,HEXB,HEBP2,LAMA3,HHAT,PUM2,YIPF1,SLC2A3,PIGV,ACAA1,YBX1,RHOA,NAV3,ROCK1,FGFR3,ACSL4,REEP1,ERLEC1,PIGB,NUCB2,SEL1L,TFRC,SREBF1,ACAP1,NSF,TSG101,ATP2A3,SRI,PLD1,STXBP2,DNAJC10,PCM1,XRCC5,RAPGEF3,FDFT1,COL19A1,FCN1,…
1	!	1.79e-16	14606	1941	1613	0.831	0.11	GO:0005622	CC	5	intracellular	3	DPM1,ENPP4,RBM5,CD38,ZMYND10,RHBDD2,ITGA3,ZFX,ABCC8,TMEM132A,CX3CL1,GGCT,IFRD1,ARSD,PNPLA4,CDKL3,PAFAH1B1,CD79B,E2F2,DLEC1,RHOBTB2,SEC62,POMT2,UQCRC1,PHF7,NISCH,FMO1,ANLN,MAP4K3,ERCC1,SEMA3B,PGM3,RNF14,HEBP1,MDH1,SLC30A9,ZMYND11,STMN4,RALBP1,MARCO,SYT13,RUNX3,PLEKHB1,SERPINB1,RNF10,ERP44,BIRC3,CD44,SNX1,TBPL1,RABEP1,RANBP3,IFT88,RFC1,TUBG2,HOXC8,AGA,ZFYVE16,PNKP,INPP4A,PARP3,TNC,SPATA7,HSPA5,GEMI…
1	!	4.55e-15	14266	1941	1577	0.812	0.111	GO:0044424	CC	5	intracellular part	4	DPM1,ENPP4,RBM5,CD38,ZMYND10,RHBDD2,ITGA3,ZFX,ABCC8,TMEM132A,CX3CL1,GGCT,IFRD1,ARSD,PNPLA4,CDKL3,PAFAH1B1,CD79B,E2F2,DLEC1,RHOBTB2,SEC62,POMT2,UQCRC1,PHF7,NISCH,FMO1,ANLN,MAP4K3,ERCC1,SEMA3B,PGM3,RNF14,HEBP1,MDH1,SLC30A9,ZMYND11,STMN4,RALBP1,MARCO,SYT13,RUNX3,PLEKHB1,SERPINB1,RNF10,ERP44,BIRC3,CD44,SNX1,TBPL1,RABEP1,RANBP3,IFT88,RFC1,TUBG2,HOXC8,AGA,ZFYVE16,PNKP,INPP4A,PARP3,TNC,SPATA7,HSPA5,GEMI…
1	!	1.9e-20	11390	1941	1338	0.689	0.117	GO:0005737	CC	5	cytoplasm	5	DPM1,ENPP4,CD38,ZMYND10,RHBDD2,ITGA3,ABCC8,TMEM132A,CX3CL1,GGCT,IFRD1,ARSD,PNPLA4,CDKL3,PAFAH1B1,CD79B,DLEC1,RHOBTB2,SEC62,POMT2,UQCRC1,PHF7,NISCH,FMO1,ANLN,MAP4K3,ERCC1,SEMA3B,PGM3,RNF14,HEBP1,MDH1,SLC30A9,STMN4,RALBP1,MARCO,SYT13,RUNX3,PLEKHB1,SERPINB1,RNF10,ERP44,BIRC3,CD44,SNX1,TBPL1,RABEP1,RANBP3,IFT88,RFC1,TUBG2,AGA,ZFYVE16,PNKP,INPP4A,PARP3,TNC,SPATA7,HSPA5,GEMIN8,YTHDC2,CC2D2A,RRM2B,VAMP3…
1	!	1.46e-20	9521	1941	1158	0.597	0.122	GO:0044444	CC	5	cytoplasmic part	6	DPM1,ENPP4,CD38,ZMYND10,RHBDD2,ITGA3,ABCC8,TMEM132A,CX3CL1,GGCT,ARSD,PNPLA4,PAFAH1B1,CD79B,DLEC1,RHOBTB2,SEC62,POMT2,UQCRC1,PHF7,NISCH,FMO1,ANLN,ERCC1,SEMA3B,PGM3,RNF14,MDH1,SLC30A9,STMN4,RALBP1,MARCO,SYT13,RUNX3,SERPINB1,ERP44,BIRC3,CD44,SNX1,RABEP1,IFT88,TUBG2,AGA,ZFYVE16,PNKP,INPP4A,PARP3,TNC,SPATA7,HSPA5,GEMIN8,YTHDC2,CC2D2A,RRM2B,VAMP3,NEDD4L,HEXB,PTCD2,MAPK9,RAD51,HEBP2,TTC17,LAMA3,PHPT1,HH…
1	!	9.72e-07	5004	1941	614	0.316	0.123	GO:0005829	CC	5	cytosol	7	GGCT,PNPLA4,PAFAH1B1,CD79B,DLEC1,RHOBTB2,SEC62,UQCRC1,PHF7,NISCH,ERCC1,PGM3,RNF14,MDH1,RALBP1,RUNX3,BIRC3,CD44,SNX1,TUBG2,ZFYVE16,INPP4A,SPATA7,GEMIN8,CC2D2A,RRM2B,VAMP3,NEDD4L,MAPK9,RAD51,TTC17,PHPT1,PUM2,ACAA1,EIF4B,HAGH,EYA2,BTBD1,KARS,MAP2K4,YBX1,MTFR1,RHOA,ROCK1,RASGRP2,NUCB2,ARHGAP10,EPN2,SREBF1,LLGL2,GSDMB,NSF,TEAD2,TSG101,SRI,GTSE1,STXBP2,PPP1R12B,DYNC1I2,PCM1,XRCC5,PGR,GSK3B,DIS3,AGBL5,E…
1	!	6.55e-12	13288	1941	1473	0.759	0.111	GO:0043226	CC	5	organelle	1	DPM1,ENPP4,RBM5,CD38,ZMYND10,RHBDD2,ITGA3,ZFX,ABCC8,TMEM132A,GGCT,IFRD1,ARSD,PNPLA4,CDKL3,PAFAH1B1,CD79B,E2F2,SEC62,POMT2,UQCRC1,PHF7,NISCH,FMO1,ANLN,ERCC1,SEMA3B,RNF14,HEBP1,MDH1,SLC30A9,ZMYND11,STMN4,MARCO,SYT13,RUNX3,SERPINB1,RNF10,ERP44,BIRC3,CD44,SNX1,TBPL1,RABEP1,RANBP3,IFT88,RFC1,TUBG2,HOXC8,AGA,ZFYVE16,PNKP,PARP3,TNC,SPATA7,HSPA5,GEMIN8,YTHDC2,CC2D2A,RRM2B,VAMP3,NEDD4L,HEXB,PTCD2,MAPK9,RA…
1	!	4.95e-16	9254	1941	1109	0.571	0.12	GO:0044422	CC	5	organelle part	2	DPM1,ENPP4,RBM5,CD38,ZMYND10,RHBDD2,ZFX,ABCC8,TMEM132A,ARSD,PAFAH1B1,CD79B,E2F2,SEC62,POMT2,UQCRC1,PHF7,FMO1,ANLN,ERCC1,ZMYND11,MARCO,RUNX3,SERPINB1,ERP44,BIRC3,CD44,SNX1,TBPL1,RABEP1,RANBP3,IFT88,RFC1,TUBG2,HOXC8,AGA,ZFYVE16,PNKP,PARP3,TNC,SPATA7,HSPA5,GEMIN8,CC2D2A,RRM2B,VAMP3,NEDD4L,HEXB,MAPK9,RAD51,POLQ,HEBP2,HHAT,GALC,PUM2,YIPF1,SLC2A3,PIGV,ACAA1,APPBP2,HAGH,TAF2,EYA2,MCM10,KARS,MTHFD2,YBX1,…
1	!	3.95e-12	12266	1941	1379	0.71	0.112	GO:0043227	CC	5	membrane-bounded organelle	2	DPM1,ENPP4,RBM5,CD38,RHBDD2,ITGA3,ZFX,ABCC8,TMEM132A,GGCT,IFRD1,ARSD,PNPLA4,CDKL3,PAFAH1B1,CD79B,E2F2,SEC62,POMT2,UQCRC1,PHF7,NISCH,FMO1,ANLN,ERCC1,SEMA3B,RNF14,HEBP1,MDH1,SLC30A9,ZMYND11,STMN4,MARCO,SYT13,RUNX3,SERPINB1,RNF10,ERP44,BIRC3,CD44,SNX1,TBPL1,RABEP1,RANBP3,RFC1,HOXC8,AGA,ZFYVE16,PNKP,PARP3,TNC,SPATA7,HSPA5,GEMIN8,YTHDC2,RRM2B,VAMP3,NEDD4L,HEXB,PTCD2,MAPK9,RAD51,POLQ,HEBP2,FOXN3,LAMA3,…
1	!	0.00013	2904	1941	372	0.192	0.128	GO:0031090	CC	5	organelle membrane	3	ENPP4,CD38,RHBDD2,ABCC8,TMEM132A,PAFAH1B1,UQCRC1,FMO1,MARCO,CD44,SNX1,RABEP1,ZFYVE16,VAMP3,PUM2,YIPF1,SLC2A3,APPBP2,YBX1,FECH,RHOA,NAV3,ROCK1,ACSL4,REEP1,NUCB2,CYBRD1,EPN2,TFRC,SREBF1,ACAP1,NSF,TSG101,ATP2A3,SRI,PLD1,STXBP2,PCM1,PGR,ULK2,NOA1,SCAMP1,SLC25A24,MGST2,PGS1,NECAP1,GNPTG,CMTM6,TF,ABL1,RAB18,ZDHHC8,SYNGR1,SLC25A17,ATP6V1D,TM9SF1,RNF24,TRIB3,PXMP4,CHMP4B,MAP1LC3A,SLC35A2,NDFIP2,SLC25A15,…
1	!	0.0146	2019	1941	260	0.134	0.129	GO:0098588	CC	5	bounding membrane of organelle	4	ENPP4,CD38,RHBDD2,ABCC8,TMEM132A,MARCO,CD44,SNX1,RABEP1,ZFYVE16,VAMP3,YIPF1,SLC2A3,RHOA,NAV3,ROCK1,ACSL4,NUCB2,CYBRD1,EPN2,TFRC,SREBF1,ACAP1,NSF,TSG101,ATP2A3,SRI,PLD1,STXBP2,PGR,SCAMP1,NECAP1,GNPTG,CMTM6,TF,RAB18,SYNGR1,SLC25A17,ATP6V1D,TM9SF1,RNF24,PXMP4,CHMP4B,MAP1LC3A,SLC35A2,NDFIP2,CLN5,NUTF2,VAC14,GGA2,DMXL2,LAPTM4B,GDAP1,NDRG1,BNIP3L,PEX11G,CYTH2,ATP6V0A4,ABCA2,ACBD5,WNT3,RND2,TMEM97,RAB34…
1	!	6.26e-10	12497	1941	1388	0.715	0.111	GO:0043229	CC	5	intracellular organelle	2	DPM1,ENPP4,RBM5,CD38,ZMYND10,RHBDD2,ZFX,ABCC8,TMEM132A,IFRD1,ARSD,PNPLA4,CDKL3,PAFAH1B1,CD79B,E2F2,SEC62,POMT2,UQCRC1,PHF7,NISCH,FMO1,ANLN,ERCC1,SEMA3B,RNF14,MDH1,SLC30A9,ZMYND11,STMN4,MARCO,SYT13,RUNX3,SERPINB1,RNF10,ERP44,BIRC3,CD44,SNX1,TBPL1,RABEP1,RANBP3,IFT88,RFC1,TUBG2,HOXC8,AGA,ZFYVE16,PNKP,PARP3,TNC,SPATA7,HSPA5,GEMIN8,YTHDC2,CC2D2A,RRM2B,VAMP3,NEDD4L,HEXB,PTCD2,MAPK9,RAD51,POLQ,HEBP2,TT…
1	!	2.54e-16	9038	1941	1089	0.561	0.12	GO:0044446	CC	5	intracellular organelle part	3	DPM1,ENPP4,RBM5,CD38,ZMYND10,RHBDD2,ZFX,ABCC8,TMEM132A,ARSD,PAFAH1B1,CD79B,E2F2,SEC62,POMT2,UQCRC1,PHF7,FMO1,ANLN,ERCC1,ZMYND11,MARCO,RUNX3,SERPINB1,ERP44,BIRC3,CD44,SNX1,TBPL1,RABEP1,RANBP3,IFT88,RFC1,TUBG2,HOXC8,AGA,ZFYVE16,PNKP,PARP3,TNC,SPATA7,HSPA5,GEMIN8,RRM2B,VAMP3,NEDD4L,HEXB,MAPK9,RAD51,POLQ,HEBP2,HHAT,GALC,PUM2,YIPF1,SLC2A3,PIGV,ACAA1,APPBP2,HAGH,TAF2,EYA2,MCM10,KARS,MTHFD2,YBX1,ZNRD1,F…
1	!	1.45e-09	10736	1941	1217	0.627	0.113	GO:0043231	CC	5	intracellular membrane-bounded organelle	3	DPM1,RBM5,CD38,RHBDD2,ZFX,ABCC8,TMEM132A,IFRD1,ARSD,PNPLA4,CDKL3,PAFAH1B1,CD79B,E2F2,SEC62,POMT2,UQCRC1,PHF7,FMO1,ANLN,ERCC1,SEMA3B,RNF14,MDH1,SLC30A9,ZMYND11,STMN4,SYT13,RUNX3,RNF10,ERP44,BIRC3,CD44,SNX1,TBPL1,RABEP1,RANBP3,RFC1,HOXC8,AGA,ZFYVE16,PNKP,PARP3,TNC,SPATA7,HSPA5,GEMIN8,YTHDC2,RRM2B,VAMP3,NEDD4L,HEXB,PTCD2,MAPK9,RAD51,POLQ,HEBP2,FOXN3,LAMA3,HHAT,GALC,PUM2,YIPF1,PIGV,ACAA1,APPBP2,HAGH,…
1	!	0.00036	1583	1941	220	0.113	0.139	GO:0005739	CC	5	mitochondrion	4	ABCC8,PNPLA4,UQCRC1,MDH1,PNKP,SPATA7,HSPA5,RRM2B,PTCD2,MAPK9,RAD51,HEBP2,HAGH,EYA2,KARS,MTHFD2,MTFR1,FECH,DHX29,ACSL4,REEP1,TRNT1,SRI,KIAA0141,PGR,GSK3B,NOA1,SLC25A24,PGS1,TFAP2C,HIVEP1,ABL1,ZDHHC8,SLC25A17,GZMB,GSTZ1,KIAA0391,NDFIP2,SLC25A15,LYRM1,MPG,PYCARD,GDAP1,BNIP3L,CASP14,BCAT2,GARS,UCP1,COQ5,COX6A1,ALDH5A1,BRD8,NNT,MRPS30,MRPS27,PPP2CA,GPD2,MPV17,SLC25A12,SCP2,PARK7,HMGCL,ALDH6A1,COQ6,IFI…
1	!	1.52e-06	5205	1941	634	0.327	0.122	GO:0031974	CC	5	membrane-enclosed lumen	1	RBM5,RHBDD2,ZFX,TMEM132A,ARSD,CD79B,E2F2,PHF7,FMO1,ANLN,ERCC1,ZMYND11,RUNX3,SERPINB1,ERP44,BIRC3,TBPL1,RANBP3,RFC1,HOXC8,AGA,PNKP,TNC,SPATA7,HSPA5,GEMIN8,RRM2B,NEDD4L,HEXB,MAPK9,RAD51,POLQ,HEBP2,GALC,ACAA1,HAGH,TAF2,EYA2,MCM10,KARS,MTHFD2,YBX1,ZNRD1,FECH,DHX8,ROCK1,IP6K2,ERLEC1,PITX1,SREBF1,TRNT1,MCM2,SMARCE1,TEAD2,TSG101,SRI,GTSE1,MLH1,XAB2,ACTL6B,UBE2T,PPP1R12B,DNAJC10,XRCC5,SMARCD3,PGR,COL19A1…
1	!	1.52e-06	5205	1941	634	0.327	0.122	GO:0043233	CC	5	organelle lumen	2	RBM5,RHBDD2,ZFX,TMEM132A,ARSD,CD79B,E2F2,PHF7,FMO1,ANLN,ERCC1,ZMYND11,RUNX3,SERPINB1,ERP44,BIRC3,TBPL1,RANBP3,RFC1,HOXC8,AGA,PNKP,TNC,SPATA7,HSPA5,GEMIN8,RRM2B,NEDD4L,HEXB,MAPK9,RAD51,POLQ,HEBP2,GALC,ACAA1,HAGH,TAF2,EYA2,MCM10,KARS,MTHFD2,YBX1,ZNRD1,FECH,DHX8,ROCK1,IP6K2,ERLEC1,PITX1,SREBF1,TRNT1,MCM2,SMARCE1,TEAD2,TSG101,SRI,GTSE1,MLH1,XAB2,ACTL6B,UBE2T,PPP1R12B,DNAJC10,XRCC5,SMARCD3,PGR,COL19A1…
1	!	1.52e-06	5205	1941	634	0.327	0.122	GO:0070013	CC	5	intracellular organelle lumen	3	RBM5,RHBDD2,ZFX,TMEM132A,ARSD,CD79B,E2F2,PHF7,FMO1,ANLN,ERCC1,ZMYND11,RUNX3,SERPINB1,ERP44,BIRC3,TBPL1,RANBP3,RFC1,HOXC8,AGA,PNKP,TNC,SPATA7,HSPA5,GEMIN8,RRM2B,NEDD4L,HEXB,MAPK9,RAD51,POLQ,HEBP2,GALC,ACAA1,HAGH,TAF2,EYA2,MCM10,KARS,MTHFD2,YBX1,ZNRD1,FECH,DHX8,ROCK1,IP6K2,ERLEC1,PITX1,SREBF1,TRNT1,MCM2,SMARCE1,TEAD2,TSG101,SRI,GTSE1,MLH1,XAB2,ACTL6B,UBE2T,PPP1R12B,DNAJC10,XRCC5,SMARCD3,PGR,COL19A1…
1	!	0.000751	4434	1941	532	0.274	0.12	GO:0044428	CC	5	nuclear part	1	RBM5,RHBDD2,ZFX,PAFAH1B1,CD79B,E2F2,PHF7,ANLN,ERCC1,ZMYND11,RUNX3,BIRC3,TBPL1,RANBP3,RFC1,HOXC8,PNKP,SPATA7,HSPA5,GEMIN8,RRM2B,NEDD4L,MAPK9,RAD51,POLQ,PUM2,TAF2,EYA2,MCM10,YBX1,ZNRD1,DHX8,NAV3,IP6K2,PITX1,NUCB2,SREBF1,TRNT1,MCM2,SMARCE1,TEAD2,TSG101,ATP2A3,SRI,GTSE1,MLH1,XAB2,ACTL6B,UBE2T,PPP1R12B,PCM1,XRCC5,SMARCD3,PGR,GSK3B,DIS3,MGST2,ADD1,PHACTR3,TFAP2C,AURKA,PIR,DNMT3B,TPX2,ANAPC5,ZBTB25,YPEL…
1	!	0.00182	4078	1941	491	0.253	0.12	GO:0031981	CC	5	nuclear lumen	2	RBM5,RHBDD2,ZFX,CD79B,E2F2,PHF7,ANLN,ERCC1,ZMYND11,RUNX3,BIRC3,TBPL1,RANBP3,RFC1,HOXC8,PNKP,SPATA7,GEMIN8,RRM2B,NEDD4L,MAPK9,RAD51,POLQ,TAF2,EYA2,MCM10,YBX1,ZNRD1,DHX8,IP6K2,PITX1,SREBF1,TRNT1,MCM2,SMARCE1,TEAD2,TSG101,SRI,GTSE1,MLH1,XAB2,ACTL6B,UBE2T,PPP1R12B,XRCC5,SMARCD3,PGR,GSK3B,DIS3,ADD1,PHACTR3,TFAP2C,AURKA,PIR,DNMT3B,TPX2,ANAPC5,ZBTB25,YPEL3,MAEA,KIF4A,ORC6,ESR1,CDC45,SORBS1,HIVEP1,ABL1,C…
1	!	0.000285	3473	1941	432	0.223	0.124	GO:0005654	CC	5	nucleoplasm	2	RBM5,RHBDD2,ZFX,CD79B,E2F2,PHF7,ANLN,ERCC1,ZMYND11,RUNX3,BIRC3,TBPL1,RANBP3,RFC1,HOXC8,PNKP,SPATA7,GEMIN8,RRM2B,NEDD4L,MAPK9,RAD51,POLQ,TAF2,EYA2,MCM10,YBX1,ZNRD1,DHX8,IP6K2,SREBF1,TRNT1,MCM2,SMARCE1,TEAD2,SRI,GTSE1,MLH1,XAB2,UBE2T,PPP1R12B,XRCC5,SMARCD3,PGR,GSK3B,DIS3,ADD1,PHACTR3,TFAP2C,AURKA,PIR,DNMT3B,TPX2,ANAPC5,ZBTB25,MAEA,KIF4A,ORC6,ESR1,CDC45,HIVEP1,ABL1,CIRBP,IGFALS,MKNK2,XBP1,CBX7,POLE2…
1	!	0.0389	344	1941	60	0.031	0.174	GO:0098687	CC	75	chromosomal region	1	PAFAH1B1,ERCC1,RAD51,MCM2,XRCC5,AURKA,SUV39H1,CENPI,OIP5,DCTN6,MCM4,ZNF330,NCAPG,MCM3,RNF8,TTK,PPP2CA,CENPA,DNMT3A,KIF18A,ZWINT,HJURP,KDM4B,KNSTRN,SGOL1,CLIP1,H3F3B,CDCA8,DSCC1,DCTN3,CENPE,KIF2C,CDCA5,HMBOX1,INCENP,CHEK1,RAD17,MIS18A,RECQL4,CLASP2,MEAF6,DYNLT3,ANAPC16,CENPN,MCM7,PLK1,CDT1,FEN1,BUB1,MTBP,ZWILCH,AURKB,SUMO3,PURA,H2AFX,BLM,HIST4H4,CENPW,MBD5,PPP1CB
1	!	0.0186	193	1941	40	0.021	0.207	GO:0000775	CC	75	chromosome, centromeric region	2	PAFAH1B1,AURKA,SUV39H1,CENPI,OIP5,DCTN6,ZNF330,NCAPG,TTK,PPP2CA,CENPA,DNMT3A,KIF18A,ZWINT,HJURP,KDM4B,KNSTRN,SGOL1,CLIP1,CDCA8,DSCC1,DCTN3,CENPE,KIF2C,CDCA5,INCENP,MIS18A,CLASP2,MEAF6,DYNLT3,ANAPC16,CENPN,PLK1,CDT1,BUB1,MTBP,ZWILCH,AURKB,SUMO3,CENPW
1	!	9.58e-05	17510	1941	1809	0.932	0.103	GO:0003674	MF	83	molecular_function	1	DPM1,ENPP4,RBM5,SLC7A2,CD38,ZMYND10,RHBDD2,ITGA3,ZFX,ABCC8,TMEM132A,CX3CL1,SPATA20,GGCT,ARSD,PNPLA4,CDKL3,PAFAH1B1,CD79B,CACNA2D2,E2F2,DLEC1,RHOBTB2,SEC62,POMT2,UQCRC1,PHF7,NISCH,FMO1,ANLN,MAP4K3,ERCC1,SEMA3B,PGM3,RNF14,HEBP1,CD6,MDH1,SLC30A9,ZMYND11,STMN4,RALBP1,MARCO,SYT13,RUNX3,PLEKHB1,SERPINB1,RNF10,ZNF839,ERP44,BIRC3,CD44,BTN3A1,SNX1,TBPL1,RABEP1,RANBP3,IFT88,RFC1,TUBG2,HOXC8,AGA,ZFYVE16,PNK…
1	!	1.16e-06	15017	1941	1601	0.825	0.107	GO:0005488	MF	83	binding	2	DPM1,ENPP4,RBM5,CD38,ZMYND10,ITGA3,ZFX,ABCC8,CX3CL1,GGCT,ARSD,CDKL3,PAFAH1B1,CD79B,CACNA2D2,E2F2,RHOBTB2,POMT2,UQCRC1,PHF7,NISCH,FMO1,ANLN,MAP4K3,ERCC1,SEMA3B,PGM3,RNF14,HEBP1,CD6,MDH1,SLC30A9,ZMYND11,STMN4,RALBP1,MARCO,SYT13,RUNX3,PLEKHB1,RNF10,ZNF839,ERP44,BIRC3,CD44,BTN3A1,SNX1,TBPL1,RABEP1,RANBP3,IFT88,RFC1,TUBG2,HOXC8,AGA,ZFYVE16,PNKP,INPP4A,TNC,SPATA7,HSPA5,GEMIN8,YTHDC2,FAM214A,RRM2B,VAMP3…
1	!	8.65e-15	11522	1941	1323	0.682	0.115	GO:0005515	MF	83	protein binding	3	DPM1,RBM5,CD38,ZMYND10,ITGA3,ABCC8,CX3CL1,GGCT,CDKL3,PAFAH1B1,CD79B,E2F2,RHOBTB2,UQCRC1,PHF7,NISCH,FMO1,ANLN,MAP4K3,ERCC1,SEMA3B,RNF14,CD6,MDH1,SLC30A9,ZMYND11,STMN4,RALBP1,MARCO,SYT13,RUNX3,PLEKHB1,RNF10,ERP44,BIRC3,CD44,BTN3A1,SNX1,TBPL1,RABEP1,RANBP3,IFT88,RFC1,AGA,ZFYVE16,PNKP,INPP4A,TNC,SPATA7,HSPA5,GEMIN8,YTHDC2,FAM214A,RRM2B,VAMP3,NEDD4L,PPP1R3F,HEXB,MAPK9,RAD51,POLQ,HEBP2,TTC17,FOXN3,LAMA…
1	!	1.02e-05	6043	1941	716	0.369	0.118	GO:0003824	MF	83	catalytic activity	2	DPM1,ENPP4,CD38,RHBDD2,ABCC8,SPATA20,GGCT,ARSD,PNPLA4,CDKL3,PAFAH1B1,RHOBTB2,POMT2,UQCRC1,FMO1,MAP4K3,ERCC1,PGM3,RNF14,MDH1,RALBP1,RNF10,ERP44,BIRC3,RFC1,TUBG2,AGA,PNKP,INPP4A,PARP3,HSPA5,YTHDC2,RRM2B,NEDD4L,HEXB,MAPK9,RAD51,POLQ,PHPT1,HHAT,GALC,GNA15,PIGV,ACAA1,APPBP2,EIF4B,CA11,HAGH,EYA2,KARS,MAP2K4,MTHFD2,ZNRD1,FECH,DHX29,RHOA,DHX8,ROCK1,FGFR3,ACSL4,INPP5A,IP6K2,MAST4,PIGB,FGF10,CYBRD1,TRNT1,M…
1	!	0.0439	876	1941	126	0.065	0.144	GO:0016462	MF	125	pyrophosphatase activity	1	ENPP4,ABCC8,RHOBTB2,RALBP1,RFC1,TUBG2,HSPA5,YTHDC2,RAD51,POLQ,GNA15,APPBP2,EIF4B,DHX29,RHOA,DHX8,MCM2,NSF,ATP2A3,MLH1,DYNC1I2,XRCC5,NOA1,KIF4A,CDC45,RAB18,ATP6V1D,DICER1,MCM4,ATP6V0A4,GARS,ABCA2,RND2,RAB34,TCIRG1,RNGTT,MCM3,KIF20A,SUB1,TRIM23,ATP6V0E1,GBP1,KIF14,DNAH7,VPS4B,ARL1,KIF18A,DDX27,PEX6,RAB17,RHOT1,PIN1,MACF1,RAN,CDK7,ARL8B,CCNH,RERG,ENPP2,DSCC1,KIF23,DYNC2LI1,ARL3,CENPE,BBS4,RAB40B,KIF…
1	!	0.05	4	396	4	0.01	1	CORUM:6165	cor	95	BBSome core complex	1	BBS9,BBS2,BBS7,BBS1
1	!	0.0167	8	396	6	0.015	0.75	CORUM:6163	cor	122	BBSome	1	BBS9,BBS2,BBS7,BBS4,TTC8,BBS1
1	!	0.0337	3470	1109	464	0.418	0.134	HPA:028020_21	hpa	14	lymph node; non-germinal center cells[Approved,Low]	1	DPM1,ENPP4,RBM5,CX3CL1,GGCT,IFRD1,ARSD,PNPLA4,PAFAH1B1,HEATR5B,SEC62,NISCH,MAP4K3,SEMA3B,RNF14,SLC30A9,RALBP1,RNF10,BTN3A1,TUBG2,INPP4A,TNC,RRM2B,PPP1R3F,MAPK9,HEBP2,FOXN3,PHPT1,PUM2,SLC2A3,GNA15,EIF4B,HAGH,MCM10,MTHFD2,FECH,DHX29,RHOA,DHX8,ROCK1,RASGRP2,PITX1,NUCB2,SEL1L,CYBRD1,ACAP1,TSG101,ATP2A3,PLXNA2,DNAJC10,NEBL,UBE2D4,RAPGEF3,FDFT1,ULK2,DIS3,PIBF1,NOA1,MGST2,TRIP6,PGS1,AURKA,C3ORF18,IGBP1,…
1	!	0.0119	4578	1109	599	0.54	0.131	HPA:051010_21	hpa	93	stomach 1; glandular cells[Approved,Low]	1	DPM1,ENPP4,RBM5,ABCC8,CX3CL1,GGCT,IFRD1,ARSD,PNPLA4,PAFAH1B1,HEATR5B,SEC62,NISCH,MAP4K3,SEMA3B,RNF14,HEBP1,SLC30A9,RALBP1,RNF10,BTN3A1,SNX1,TUBG2,INPP4A,YTHDC2,FAM214A,RRM2B,NEDD4L,PPP1R3F,PTCD2,MAPK9,HEBP2,TTC17,PHPT1,HHAT,GALC,PUM2,SLC2A3,GNA15,EIF4B,HAGH,MTHFD2,FECH,DHX29,RHOA,DHX8,ROCK1,IP6K2,RASGRP2,PITX1,MAST4,NUCB2,SEL1L,CYBRD1,ACAP1,TSG101,ATP2A3,PLXNA2,STXBP2,DNAJC10,NEBL,UBE2D4,RAPGEF3,…
1	!	0.036	4622	1109	600	0.541	0.13	HPA:012010_21	hpa	19	duodenum; glandular cells[Approved,Low]	1	DPM1,ENPP4,RBM5,ABCC8,CX3CL1,GGCT,IFRD1,ARSD,PNPLA4,PAFAH1B1,RHOBTB2,HEATR5B,SEC62,NISCH,MAP4K3,SEMA3B,RNF14,HEBP1,SLC30A9,RALBP1,RNF10,BTN3A1,SNX1,TUBG2,INPP4A,YTHDC2,FAM214A,RRM2B,NEDD4L,PPP1R3F,PTCD2,MAPK9,HEBP2,TTC17,FOXN3,PHPT1,HHAT,GALC,PUM2,SLC2A3,GNA15,EIF4B,HAGH,MTHFD2,FECH,DHX29,RHOA,DHX8,ROCK1,IP6K2,PITX1,MAST4,NUCB2,SEL1L,CYBRD1,ACAP1,TSG101,ATP2A3,PLXNA2,STXBP2,DNAJC10,NEBL,RAPGEF3,F…
1	!	0.0485	4495	1109	584	0.527	0.13	HPA:001040_21	hpa	123	adrenal gland; glandular cells[Approved,Low]	1	DPM1,ENPP4,RBM5,ABCC8,CX3CL1,GGCT,IFRD1,ARSD,PNPLA4,PAFAH1B1,RHOBTB2,HEATR5B,SEC62,NISCH,SEMA3B,RNF14,HEBP1,SLC30A9,RALBP1,RNF10,BTN3A1,SNX1,TUBG2,INPP4A,TNC,YTHDC2,FAM214A,RRM2B,NEDD4L,PPP1R3F,PTCD2,MAPK9,HEBP2,TTC17,FOXN3,PHPT1,HHAT,PUM2,YIPF1,GNA15,EIF4B,HAGH,FECH,DHX29,RHOA,DHX8,ROCK1,IP6K2,RASGRP2,MAST4,NUCB2,SEL1L,CYBRD1,ACAP1,TSG101,ATP2A3,PLXNA2,STXBP2,DNAJC10,NEBL,RAPGEF3,FDFT1,GSK3B,ULK…
1	!	0.00368	4219	1109	561	0.506	0.133	HPA:032010_21	hpa	114	pancreas; exocrine glandular cells[Approved,Low]	1	DPM1,ENPP4,RBM5,ABCC8,CX3CL1,GGCT,IFRD1,ARSD,PNPLA4,PAFAH1B1,HEATR5B,SEC62,NISCH,MAP4K3,SEMA3B,RNF14,HEBP1,SLC30A9,RALBP1,RNF10,SNX1,TUBG2,INPP4A,YTHDC2,FAM214A,RRM2B,NEDD4L,PPP1R3F,PTCD2,MAPK9,HEBP2,PHPT1,HHAT,GALC,PUM2,GNA15,EIF4B,HAGH,MTHFD2,FECH,DHX29,RHOA,DHX8,ROCK1,IP6K2,RASGRP2,MAST4,NUCB2,SEL1L,CYBRD1,ACAP1,TSG101,ATP2A3,PLXNA2,STXBP2,DNAJC10,NEBL,RAPGEF3,GSK3B,ULK2,DIS3,PIBF1,NOA1,MGST2,…
1	!	0.00651	4041	1109	538	0.485	0.133	HPA:036010_21	hpa	90	prostate; glandular cells[Approved,Low]	1	DPM1,ENPP4,RBM5,ABCC8,CX3CL1,GGCT,IFRD1,ARSD,PNPLA4,PAFAH1B1,HEATR5B,SEC62,NISCH,SEMA3B,RNF14,HEBP1,SLC30A9,RALBP1,RNF10,BTN3A1,SNX1,TUBG2,INPP4A,TNC,YTHDC2,RRM2B,NEDD4L,PPP1R3F,PTCD2,MAPK9,HEBP2,TTC17,FOXN3,PHPT1,HHAT,GALC,PUM2,YIPF1,EIF4B,HAGH,MTHFD2,FECH,DHX29,RHOA,DHX8,ROCK1,IP6K2,PITX1,MAST4,NUCB2,SEL1L,CYBRD1,TSG101,ATP2A3,STXBP2,DNAJC10,UBE2D4,RAPGEF3,GSK3B,ULK2,DIS3,PIBF1,NOA1,MGST2,TRIP6…
1	!	0.0462	4656	1109	603	0.544	0.13	HPA:019010_21	hpa	41	gallbladder; glandular cells[Approved,Low]	1	DPM1,ENPP4,RBM5,CX3CL1,GGCT,IFRD1,ARSD,PNPLA4,PAFAH1B1,HEATR5B,SEC62,NISCH,MAP4K3,SEMA3B,RNF14,HEBP1,SLC30A9,RALBP1,RNF10,BTN3A1,SNX1,TUBG2,INPP4A,YTHDC2,FAM214A,RRM2B,NEDD4L,PPP1R3F,PTCD2,MAPK9,HEBP2,TTC17,FOXN3,PHPT1,HHAT,GALC,PUM2,YIPF1,GNA15,EIF4B,HAGH,MTHFD2,FECH,DHX29,RHOA,DHX8,ROCK1,IP6K2,MAST4,NUCB2,SEL1L,CYBRD1,ACAP1,TSG101,ATP2A3,PLXNA2,STXBP2,DNAJC10,NEBL,UBE2D4,RAPGEF3,FDFT1,GSK3B,ULK…
1	!	0.0206	4544	1109	593	0.535	0.131	HPA:052010_21	hpa	36	stomach 2; glandular cells[Approved,Low]	1	DPM1,ENPP4,RBM5,ABCC8,CX3CL1,GGCT,IFRD1,ARSD,PNPLA4,PAFAH1B1,RHOBTB2,HEATR5B,SEC62,NISCH,MAP4K3,SEMA3B,RNF14,HEBP1,SLC30A9,RALBP1,RNF10,BTN3A1,TUBG2,INPP4A,TNC,YTHDC2,RRM2B,NEDD4L,PPP1R3F,PTCD2,MAPK9,HEBP2,TTC17,PHPT1,HHAT,GALC,PUM2,YIPF1,GNA15,EIF4B,HAGH,FECH,DHX29,RHOA,DHX8,ROCK1,IP6K2,RASGRP2,PITX1,MAST4,NUCB2,SEL1L,CYBRD1,ACAP1,TSG101,ATP2A3,PLXNA2,DNAJC10,NEBL,UBE2D4,RAPGEF3,FDFT1,GSK3B,ULK2…
1	!	0.00661	4033	1109	537	0.484	0.133	HPA:013020_21	hpa	135	endometrium 1; glandular cells[Approved,Low]	1	DPM1,ENPP4,RBM5,ABCC8,CX3CL1,GGCT,IFRD1,ARSD,PNPLA4,PAFAH1B1,HEATR5B,SEC62,NISCH,SEMA3B,RNF14,HEBP1,RALBP1,RNF10,BTN3A1,SNX1,TUBG2,INPP4A,YTHDC2,RRM2B,NEDD4L,PPP1R3F,PTCD2,MAPK9,HEBP2,TTC17,FOXN3,PHPT1,HHAT,GALC,PUM2,EIF4B,MTHFD2,FECH,DHX29,RHOA,DHX8,ROCK1,IP6K2,PITX1,MAST4,NUCB2,SEL1L,ACAP1,TSG101,ATP2A3,PLXNA2,STXBP2,DNAJC10,NEBL,UBE2D4,RAPGEF3,FDFT1,ULK2,DIS3,PIBF1,NOA1,MGST2,TRIP6,PIGS,PGS1,A…
1	!	0.0278	3514	1109	470	0.424	0.134	HPA:004030_21	hpa	111	breast; myoepithelial cells[Approved,Low]	1	DPM1,RBM5,CX3CL1,GGCT,IFRD1,ARSD,PNPLA4,PAFAH1B1,SEC62,NISCH,SEMA3B,RNF14,HEBP1,SLC30A9,RALBP1,RNF10,SNX1,TUBG2,INPP4A,YTHDC2,FAM214A,RRM2B,PPP1R3F,MAPK9,HEBP2,FOXN3,PHPT1,PUM2,GNA15,FECH,DHX29,DHX8,ROCK1,IP6K2,MAST4,SEL1L,CYBRD1,TSG101,ATP2A3,PLXNA2,DNAJC10,UBE2D4,RAPGEF3,FDFT1,ULK2,DIS3,PIBF1,NOA1,TRIP6,PGS1,C3ORF18,IGBP1,MAEA,GNPTG,KIF4A,CMTM6,HIVEP1,EFHC1,SLC25A17,SOS2,PIGH,DHRS7,DICER1,KIAA0…
1	!	0.0449	2817	1109	384	0.346	0.136	HPA:002020_21	hpa	48	appendix; lymphoid tissue[Approved,Low]	1	DPM1,ENPP4,RBM5,ABCC8,CX3CL1,GGCT,IFRD1,ARSD,PNPLA4,PAFAH1B1,HEATR5B,SEC62,SEMA3B,RNF14,RALBP1,RNF10,BTN3A1,SNX1,TUBG2,INPP4A,YTHDC2,RRM2B,NEDD4L,PPP1R3F,MAPK9,FOXN3,PHPT1,PUM2,SLC2A3,EIF4B,HAGH,MTHFD2,FECH,DHX29,RHOA,DHX8,ROCK1,IP6K2,PITX1,SEL1L,ACAP1,TSG101,ATP2A3,PLXNA2,GSK3B,ULK2,DIS3,PIBF1,NOA1,MGST2,TRIP6,PGS1,AURKA,C3ORF18,IGBP1,MAEA,GNPTG,KIF4A,CMTM6,BAMBI,PIGH,DHRS7,DICER1,KIAA0391,PLTP,…
1	!	0.0218	4375	1109	573	0.517	0.131	HPA:055010_21	hpa	59	thyroid gland; glandular cells[Approved,Low]	1	DPM1,ENPP4,RBM5,ABCC8,CX3CL1,GGCT,IFRD1,ARSD,PNPLA4,PAFAH1B1,HEATR5B,SEC62,NISCH,MAP4K3,SEMA3B,RNF14,HEBP1,SLC30A9,RALBP1,RNF10,BTN3A1,SNX1,TUBG2,INPP4A,TNC,FAM214A,RRM2B,NEDD4L,PPP1R3F,PTCD2,MAPK9,HEBP2,TTC17,FOXN3,PHPT1,GALC,PUM2,YIPF1,GNA15,EIF4B,HAGH,MTHFD2,FECH,DHX29,RHOA,DHX8,ROCK1,IP6K2,RASGRP2,NUCB2,SEL1L,CYBRD1,ACAP1,TSG101,ATP2A3,PLXNA2,DNAJC10,NEBL,UBE2D4,RAPGEF3,FDFT1,GSK3B,ULK2,DIS3,…
1	!	0.0305	4114	1109	541	0.488	0.132	HPA:004020_21	hpa	131	breast; glandular cells[Approved,Low]	1	DPM1,ENPP4,RBM5,ABCC8,CX3CL1,GGCT,IFRD1,ARSD,PNPLA4,PAFAH1B1,HEATR5B,SEC62,NISCH,SEMA3B,RNF14,HEBP1,SLC30A9,RALBP1,RNF10,SNX1,TUBG2,INPP4A,YTHDC2,FAM214A,RRM2B,NEDD4L,PPP1R3F,MAPK9,HEBP2,TTC17,PHPT1,PUM2,SLC2A3,EIF4B,HAGH,FECH,DHX29,RHOA,DHX8,ROCK1,IP6K2,PITX1,MAST4,NUCB2,SEL1L,TSG101,ATP2A3,PLXNA2,STXBP2,DNAJC10,UBE2D4,RAPGEF3,FDFT1,GSK3B,ULK2,DIS3,PIBF1,NOA1,TRIP6,PGS1,IGBP1,MAEA,GNPTG,KIF4A,CM…
1	!	0.000136	150	822	38	0.046	0.253	KEGG:05206	keg	88	MicroRNAs in cancer	1	E2F2,CD44,TNC,RHOA,ROCK1,FGFR3,DNMT3B,ABL1,SOS2,DICER1,CDC25B,CCNE1,WNT3,CCND1,E2F3,CCNG1,CCND2,DNMT3A,PLAU,PLCG1,CDKN1A,PDGFRA,GLS2,MDM2,PIM1,KIF23,CYP1B1,TP53,CDCA5,BCL2L11,SLC45A3,IRS1,PRKCE,BCL2,CCNE2,SOCS1,IRS2,BMPR2
1	!	0.0301	124	822	28	0.034	0.226	KEGG:04114	keg	129	Oocyte meiosis	1	PGR,AURKA,ANAPC5,CCNE1,PPP3CB,FBXO5,SKP1,PPP2CA,CPEB4,CDC20,ITPR2,PKMYT1,SGOL1,ESPL1,IGF1R,ITPR1,ANAPC1,CCNB2,ADCY9,PTTG1,ADCY1,BTRC,PLK1,AR,BUB1,CCNE2,PPP1CB,PTTG2
1	!	6.67e-06	124	822	36	0.044	0.29	KEGG:04110	keg	128	Cell cycle	1	E2F2,MCM2,GSK3B,ANAPC5,ORC6,CDC45,ABL1,CDC25B,MCM4,CCNE1,CCND1,MCM3,E2F3,TTK,SKP1,CDC20,CCND2,CDKN1A,PKMYT1,CDK7,CCNH,ESPL1,MDM2,RB1,TP53,CCNA2,CHEK1,ANAPC1,CCNB2,PTTG1,MCM7,PLK1,BUB1,CCNE2,HDAC2,PTTG2
1	!	0.00469	1297	822	190	0.231	0.146	KEGG:01100	keg	67	Metabolic pathways	1	DPM1,CD38,GGCT,PAFAH1B1,POMT2,UQCRC1,PGM3,MDH1,INPP4A,RRM2B,HEXB,LAMA3,GALC,PIGV,ACAA1,MTHFD2,ZNRD1,FECH,ACSL4,INPP5A,PIGB,PLD1,FDFT1,HSD17B2,PIGS,PGS1,DNMT3B,PHGDH,UPRT,TECR,POLE2,PYGL,ATP6V1D,PIGH,GSTZ1,SMS,NME3,QPRT,IMPAD1,TSTA3,SQLE,ASAH1,BCAT2,ATP6V0A4,IMPDH1,PTGDS,GALK1,ALDOC,TCIRG1,COQ5,ENO2,ST8SIA1,COX6A1,ALDH5A1,MAN2A1,NNT,ATP6V0E1,HGD,PLCH1,CHST10,SPR,SCP2,SRM,NT5C1A,HMGCL,HSD11B1,ALDH6…
1	!	0.0479	712	1685	115	0.068	0.162	MIRNA:hsa-miR-19b-3p	mir	121	hsa-miR-19b-3p	1	ENPP4,ZMYND11,HOXC8,VAMP3,PTCD2,ACSL4,PITX1,SEL1L,EPN2,MAPRE3,PIGS,KLHL42,ESR1,BAMBI,RAB18,CBX7,DICER1,STK4,FAM83D,RBBP8,XIAP,NUTF2,DMXL2,NDRG1,HBP1,IMPDH1,ABCA2,ACBD5,CPD,RAB34,PSMD9,MLEC,GNPTAB,STK38,PTP4A1,SMAD5,ATP6V0E1,ABHD14B,SNX17,SLC25A12,MEF2D,CD46,STX12,TNFAIP3,MED28,CCND2,VPS4B,EPC1,WBP4,TNFRSF10B,PLAU,NCOA3,GRK4,PTPRB,MACF1,E2F8,MTUS1,ADRM1,CLIP1,NDFIP1,RAN,GRSF1,WBP2,RBM38,DERL1,CEP5…
1	!	0.0159	993	1685	155	0.092	0.156	MIRNA:hsa-miR-192-5p	mir	102	hsa-miR-192-5p	1	ENPP4,SLC7A2,ITGA3,IFRD1,PAFAH1B1,ANLN,PGM3,ZMYND11,RANBP3,MAPK9,RAD51,POLQ,IL17RB,MCM10,REEP1,NUCB2,TRIP13,NSF,KLHL42,CMTM6,ESR1,LRRFIP2,SYNGR1,CDKN3,DICER1,TRIB3,FAM83D,XIAP,CENPI,NDFIP2,TNFSF13B,HAS3,LEPROTL1,CCNE1,WNT3,MFSD10,RNF141,FBXO3,FBXO5,MCM3,ALDH5A1,TTK,KIF20A,CLK4,TRIM23,CENPA,SPTBN1,CDC20,KIF14,SATB2,FBXW2,KIF18A,PLAU,HJURP,NCOA3,ZNF45,CHCHD5,HSPA2,MACF1,PNKD,E2F8,FOXA1,COQ3,PSRC1,I…
1	!	0.000311	755	1685	131	0.078	0.174	MIRNA:hsa-miR-215-5p	mir	72	hsa-miR-215-5p	1	ENPP4,ITGA3,PAFAH1B1,ANLN,PGM3,ZMYND11,MAPK9,RAD51,IL17RB,MCM10,REEP1,NUCB2,TRIP13,NSF,CMTM6,LRRFIP2,SYNGR1,CDKN3,DICER1,TRIB3,FAM83D,XIAP,CENPI,TNFSF13B,HAS3,CCNE1,WNT3,FBXO5,MCM3,ALDH5A1,TTK,KIF20A,CLK4,TRIM23,CENPA,SPTBN1,CDC20,KIF14,FBXW2,KIF18A,PLAU,HJURP,NCOA3,ZNF45,CHCHD5,HSPA2,MACF1,PNKD,E2F8,FOXA1,COQ3,PSRC1,IL6ST,TROAP,RNASEL,PIM1,KIF23,CEP55,BBS7,CENPE,HADH,NEDD1,TCHP,C12ORF34,RB1,IGF1…
1	!	8.7e-05	628	1192	113	0.095	0.18	REAC:R-HSA-1640170	rea	49	Cell Cycle	1	PAFAH1B1,E2F2,RFC1,TUBG2,RAD51,MCM10,MCM2,GTSE1,MLH1,PPP1R12B,DYNC1I2,PCM1,GSK3B,AURKA,TPX2,ANAPC5,ORC6,CDC45,ABL1,POLE2,RAE1,CDC25B,RBBP8,CENPI,NUP93,PSMD7,OIP5,MCM4,CCNE1,NCAPG,CCND1,PSMD9,FBXO5,MCM3,RNF8,E2F3,KIF20A,SKP1,PPP2CA,GORASP1,CENPA,CDC20,CCND2,KIF18A,ZWINT,HJURP,CDKN1A,HSPA2,PKMYT1,SGOL1,CLIP1,DKC1,NUP210,H3F3B,CDK7,CCNH,CDCA8,ESPL1,MDM2,DCTN3,KIF23,CENPE,NEDD1,RB1,TP53,PLK4,KIF2C,CC…
1	!	0.000525	522	1192	95	0.08	0.182	REAC:R-HSA-69278	rea	49	Cell Cycle, Mitotic	2	PAFAH1B1,E2F2,RFC1,TUBG2,MCM10,MCM2,GTSE1,PPP1R12B,DYNC1I2,PCM1,GSK3B,AURKA,TPX2,ANAPC5,ORC6,CDC45,ABL1,POLE2,RAE1,CDC25B,CENPI,NUP93,PSMD7,MCM4,CCNE1,NCAPG,CCND1,PSMD9,FBXO5,MCM3,E2F3,KIF20A,SKP1,PPP2CA,GORASP1,CENPA,CDC20,CCND2,KIF18A,ZWINT,CDKN1A,PKMYT1,SGOL1,CLIP1,NUP210,H3F3B,CDK7,CCNH,CDCA8,ESPL1,DCTN3,KIF23,CENPE,NEDD1,RB1,TP53,PLK4,KIF2C,CCNA2,CDCA5,INCENP,HAUS1,ANAPC1,CCNB2,HIST1H2BD,CLA…
1	!	0.00215	291	1192	59	0.049	0.203	REAC:R-HSA-69620	rea	49	Cell Cycle Checkpoints	2	PAFAH1B1,MCM10,MCM2,GTSE1,DYNC1I2,ANAPC5,ORC6,CDC45,RBBP8,CENPI,PSMD7,MCM4,CCNE1,PSMD9,MCM3,RNF8,PPP2CA,CENPA,CDC20,KIF18A,ZWINT,CDKN1A,PKMYT1,SGOL1,CLIP1,CDCA8,MDM2,CENPE,TP53,KIF2C,CCNA2,INCENP,CHEK1,RAD17,ANAPC1,CCNB2,HIST1H2BD,CLASP2,RFC4,ATRIP,ANAPC16,CENPN,MCM7,PLK1,UBE2V2,BUB1,EXO1,ZWILCH,UBE2C,CCNE2,UBE2N,AURKB,HIST2H2BE,H2AFX,PSMD12,BLM,HIST4H4,PSMB9,HIST1H2BE
1	!	1.33e-09	16398	1972	1737	0.881	0.106	TF:M04866	tf	133	Factor: hdac2; motif: CGCGCGCGC	1	DPM1,ENPP4,RBM5,SLC7A2,CD38,ZMYND10,RHBDD2,ITGA3,ABCC8,TMEM132A,SPATA20,TTC22,GGCT,ARSD,PNPLA4,CDKL3,PAFAH1B1,CACNA2D2,E2F2,DLEC1,RHOBTB2,HEATR5B,SEC62,POMT2,UQCRC1,PHF7,NISCH,FMO1,ANLN,MAP4K3,ERCC1,PGM3,RNF14,HEBP1,CD6,MDH1,SLC30A9,ZMYND11,STMN4,RALBP1,SYT13,RUNX3,PLEKHB1,SERPINB1,RNF10,ZNF839,ERP44,BIRC3,CD44,BTN3A1,SNX1,TBPL1,RABEP1,RANBP3,IFT88,RFC1,TUBG2,HOXC8,AGA,ZFYVE16,PNKP,INPP4A,PARP3,T…
1	!	1.33e-09	16398	1972	1737	0.881	0.106	TF:M04866_0	tf	133	Factor: hdac2; motif: CGCGCGCGC; match class: 0	2	DPM1,ENPP4,RBM5,SLC7A2,CD38,ZMYND10,RHBDD2,ITGA3,ABCC8,TMEM132A,SPATA20,TTC22,GGCT,ARSD,PNPLA4,CDKL3,PAFAH1B1,CACNA2D2,E2F2,DLEC1,RHOBTB2,HEATR5B,SEC62,POMT2,UQCRC1,PHF7,NISCH,FMO1,ANLN,MAP4K3,ERCC1,PGM3,RNF14,HEBP1,CD6,MDH1,SLC30A9,ZMYND11,STMN4,RALBP1,SYT13,RUNX3,PLEKHB1,SERPINB1,RNF10,ZNF839,ERP44,BIRC3,CD44,BTN3A1,SNX1,TBPL1,RABEP1,RANBP3,IFT88,RFC1,TUBG2,HOXC8,AGA,ZFYVE16,PNKP,INPP4A,PARP3,T…
1	!	3.13e-15	14708	1972	1616	0.819	0.11	TF:M04866_1	tf	133	Factor: hdac2; motif: CGCGCGCGC; match class: 1	3	DPM1,ENPP4,RBM5,SLC7A2,CD38,ZMYND10,RHBDD2,ITGA3,ABCC8,TMEM132A,SPATA20,TTC22,GGCT,ARSD,PNPLA4,PAFAH1B1,CACNA2D2,E2F2,DLEC1,RHOBTB2,HEATR5B,SEC62,POMT2,UQCRC1,PHF7,NISCH,ANLN,MAP4K3,ERCC1,PGM3,RNF14,HEBP1,MDH1,SLC30A9,ZMYND11,STMN4,RALBP1,SYT13,RUNX3,PLEKHB1,SERPINB1,RNF10,ZNF839,ERP44,BIRC3,CD44,BTN3A1,TBPL1,RABEP1,RANBP3,IFT88,RFC1,TUBG2,HOXC8,AGA,ZFYVE16,PNKP,INPP4A,PARP3,TNC,GEMIN8,YTHDC2,FAM…
1	!	5.19e-10	14658	1972	1586	0.804	0.108	TF:M07206	tf	124	Factor: E2F-1; motif: NGGGCGGGARV	1	DPM1,ENPP4,RBM5,SLC7A2,CD38,RHBDD2,ITGA3,ABCC8,TMEM132A,CX3CL1,SPATA20,TTC22,GGCT,IFRD1,ARSD,PNPLA4,CDKL3,PAFAH1B1,CD79B,CACNA2D2,E2F2,RHOBTB2,HEATR5B,SEC62,POMT2,UQCRC1,PHF7,NISCH,FMO1,ANLN,MAP4K3,ERCC1,SEMA3B,PGM3,RNF14,HEBP1,MDH1,SLC30A9,ZMYND11,STMN4,RALBP1,SYT13,RUNX3,PLEKHB1,SERPINB1,RNF10,ZNF839,ERP44,BIRC3,CD44,SNX1,TBPL1,RABEP1,RANBP3,IFT88,RFC1,TUBG2,HOXC8,AGA,ZFYVE16,PNKP,INPP4A,PARP3,…
1	!	5.19e-10	14658	1972	1586	0.804	0.108	TF:M07206_0	tf	124	Factor: E2F-1; motif: NGGGCGGGARV; match class: 0	2	DPM1,ENPP4,RBM5,SLC7A2,CD38,RHBDD2,ITGA3,ABCC8,TMEM132A,CX3CL1,SPATA20,TTC22,GGCT,IFRD1,ARSD,PNPLA4,CDKL3,PAFAH1B1,CD79B,CACNA2D2,E2F2,RHOBTB2,HEATR5B,SEC62,POMT2,UQCRC1,PHF7,NISCH,FMO1,ANLN,MAP4K3,ERCC1,SEMA3B,PGM3,RNF14,HEBP1,MDH1,SLC30A9,ZMYND11,STMN4,RALBP1,SYT13,RUNX3,PLEKHB1,SERPINB1,RNF10,ZNF839,ERP44,BIRC3,CD44,SNX1,TBPL1,RABEP1,RANBP3,IFT88,RFC1,TUBG2,HOXC8,AGA,ZFYVE16,PNKP,INPP4A,PARP3,…
1	!	2.6e-06	10862	1972	1204	0.611	0.111	TF:M07206_1	tf	124	Factor: E2F-1; motif: NGGGCGGGARV; match class: 1	3	DPM1,RBM5,SLC7A2,CD38,ITGA3,ABCC8,TMEM132A,CX3CL1,SPATA20,TTC22,GGCT,IFRD1,ARSD,PNPLA4,PAFAH1B1,CACNA2D2,E2F2,RHOBTB2,HEATR5B,POMT2,UQCRC1,PHF7,ANLN,MAP4K3,PGM3,RNF14,HEBP1,MDH1,SLC30A9,ZMYND11,RALBP1,RUNX3,PLEKHB1,ZNF839,CD44,SNX1,TBPL1,RABEP1,RANBP3,IFT88,RFC1,TUBG2,HOXC8,AGA,ZFYVE16,PNKP,PARP3,TNC,SPATA7,HSPA5,FAM214A,RRM2B,VAMP3,NEDD4L,PPP1R3F,HEXB,PTCD2,MAPK9,RAD51,TTC17,FOXN3,LAMA3,PHPT1,HH…
1	!	9.54e-17	16183	1972	1748	0.886	0.108	TF:M00716	tf	2	Factor: ZF5; motif: GSGCGCGR	1	DPM1,ENPP4,RBM5,SLC7A2,CD38,ZMYND10,RHBDD2,ITGA3,ABCC8,TMEM132A,CX3CL1,SPATA20,TTC22,GGCT,IFRD1,ARSD,PNPLA4,CDKL3,PAFAH1B1,CD79B,CACNA2D2,E2F2,DLEC1,RHOBTB2,HEATR5B,SEC62,POMT2,UQCRC1,PHF7,NISCH,ANLN,MAP4K3,ERCC1,SEMA3B,PGM3,RNF14,HEBP1,MDH1,SLC30A9,ZMYND11,STMN4,RALBP1,SYT13,PLEKHB1,SERPINB1,RNF10,ZNF839,ERP44,BIRC3,CD44,SNX1,TBPL1,RABEP1,RANBP3,IFT88,RFC1,TUBG2,HOXC8,AGA,ZFYVE16,PNKP,INPP4A,PAR…
1	!	9.54e-17	16183	1972	1748	0.886	0.108	TF:M00716_0	tf	2	Factor: ZF5; motif: GSGCGCGR; match class: 0	2	DPM1,ENPP4,RBM5,SLC7A2,CD38,ZMYND10,RHBDD2,ITGA3,ABCC8,TMEM132A,CX3CL1,SPATA20,TTC22,GGCT,IFRD1,ARSD,PNPLA4,CDKL3,PAFAH1B1,CD79B,CACNA2D2,E2F2,DLEC1,RHOBTB2,HEATR5B,SEC62,POMT2,UQCRC1,PHF7,NISCH,ANLN,MAP4K3,ERCC1,SEMA3B,PGM3,RNF14,HEBP1,MDH1,SLC30A9,ZMYND11,STMN4,RALBP1,SYT13,PLEKHB1,SERPINB1,RNF10,ZNF839,ERP44,BIRC3,CD44,SNX1,TBPL1,RABEP1,RANBP3,IFT88,RFC1,TUBG2,HOXC8,AGA,ZFYVE16,PNKP,INPP4A,PAR…
1	!	5.5e-16	14128	1972	1568	0.795	0.111	TF:M00716_1	tf	2	Factor: ZF5; motif: GSGCGCGR; match class: 1	3	DPM1,ENPP4,RBM5,SLC7A2,CD38,ZMYND10,RHBDD2,ITGA3,ABCC8,TMEM132A,CX3CL1,SPATA20,TTC22,GGCT,ARSD,CDKL3,PAFAH1B1,CACNA2D2,E2F2,DLEC1,RHOBTB2,HEATR5B,SEC62,POMT2,UQCRC1,PHF7,NISCH,ANLN,MAP4K3,SEMA3B,PGM3,RNF14,HEBP1,MDH1,ZMYND11,STMN4,RALBP1,SYT13,SERPINB1,RNF10,ZNF839,ERP44,BIRC3,CD44,SNX1,TBPL1,RABEP1,RANBP3,IFT88,RFC1,TUBG2,HOXC8,AGA,ZFYVE16,PNKP,INPP4A,PARP3,TNC,HSPA5,GEMIN8,YTHDC2,FAM214A,RRM2B,…
1	!	0.0125	13692	1972	1445	0.733	0.106	TF:M03876	tf	116	Factor: Kaiso; motif: GCMGGGRGCRGS	1	DPM1,ENPP4,RBM5,SLC7A2,CD38,ZMYND10,RHBDD2,ITGA3,TMEM132A,CX3CL1,SPATA20,TTC22,ARSD,PAFAH1B1,CD79B,CACNA2D2,E2F2,DLEC1,RHOBTB2,SEC62,POMT2,UQCRC1,PHF7,NISCH,FMO1,ANLN,MAP4K3,ERCC1,PGM3,RNF14,HEBP1,ZMYND11,RALBP1,SYT13,RUNX3,SERPINB1,ZNF839,ERP44,CD44,BTN3A1,SNX1,TBPL1,RABEP1,RANBP3,IFT88,RFC1,TUBG2,HOXC8,AGA,ZFYVE16,PNKP,INPP4A,SPATA7,HSPA5,GEMIN8,FAM214A,RRM2B,VAMP3,NEDD4L,PPP1R3F,HEXB,PTCD2,MAP…
1	!	0.0125	13692	1972	1445	0.733	0.106	TF:M03876_0	tf	116	Factor: Kaiso; motif: GCMGGGRGCRGS; match class: 0	2	DPM1,ENPP4,RBM5,SLC7A2,CD38,ZMYND10,RHBDD2,ITGA3,TMEM132A,CX3CL1,SPATA20,TTC22,ARSD,PAFAH1B1,CD79B,CACNA2D2,E2F2,DLEC1,RHOBTB2,SEC62,POMT2,UQCRC1,PHF7,NISCH,FMO1,ANLN,MAP4K3,ERCC1,PGM3,RNF14,HEBP1,ZMYND11,RALBP1,SYT13,RUNX3,SERPINB1,ZNF839,ERP44,CD44,BTN3A1,SNX1,TBPL1,RABEP1,RANBP3,IFT88,RFC1,TUBG2,HOXC8,AGA,ZFYVE16,PNKP,INPP4A,SPATA7,HSPA5,GEMIN8,FAM214A,RRM2B,VAMP3,NEDD4L,PPP1R3F,HEXB,PTCD2,MAP…
1	!	0.000696	7102	1972	808	0.41	0.114	TF:M02066	tf	34	Factor: PEA3; motif: RCCGGAAGYN	1	DPM1,RHBDD2,ITGA3,ABCC8,GGCT,PNPLA4,CDKL3,CD79B,E2F2,DLEC1,RHOBTB2,HEATR5B,POMT2,ANLN,MAP4K3,ERCC1,PGM3,RNF14,HEBP1,SLC30A9,PLEKHB1,SERPINB1,ERP44,TBPL1,IFT88,ZFYVE16,PNKP,INPP4A,PARP3,GEMIN8,YTHDC2,FAM214A,RRM2B,VAMP3,MAPK9,RAD51,POLQ,HEBP2,TTC17,HHAT,GALC,PUM2,IL17RB,YIPF1,PIGV,ACAA1,APPBP2,EIF4B,TAF2,BTBD1,YBX1,ZNRD1,RHOA,DHX8,PRR11,IP6K2,RASGRP2,ERLEC1,PIGB,TRIP13,CYBRD1,TRNT1,ACAP1,NSF,TEAD2…
1	!	0.000696	7102	1972	808	0.41	0.114	TF:M02066_0	tf	34	Factor: PEA3; motif: RCCGGAAGYN; match class: 0	2	DPM1,RHBDD2,ITGA3,ABCC8,GGCT,PNPLA4,CDKL3,CD79B,E2F2,DLEC1,RHOBTB2,HEATR5B,POMT2,ANLN,MAP4K3,ERCC1,PGM3,RNF14,HEBP1,SLC30A9,PLEKHB1,SERPINB1,ERP44,TBPL1,IFT88,ZFYVE16,PNKP,INPP4A,PARP3,GEMIN8,YTHDC2,FAM214A,RRM2B,VAMP3,MAPK9,RAD51,POLQ,HEBP2,TTC17,HHAT,GALC,PUM2,IL17RB,YIPF1,PIGV,ACAA1,APPBP2,EIF4B,TAF2,BTBD1,YBX1,ZNRD1,RHOA,DHX8,PRR11,IP6K2,RASGRP2,ERLEC1,PIGB,TRIP13,CYBRD1,TRNT1,ACAP1,NSF,TEAD2…
1	!	0.00771	11151	1972	1202	0.61	0.108	TF:M01660	tf	32	Factor: GABP-alpha; motif: CTTCCK	1	DPM1,CD38,RHBDD2,ITGA3,ABCC8,TMEM132A,SPATA20,TTC22,GGCT,ARSD,PNPLA4,CDKL3,PAFAH1B1,CD79B,DLEC1,RHOBTB2,HEATR5B,POMT2,PHF7,MAP4K3,ERCC1,SEMA3B,PGM3,RNF14,HEBP1,MDH1,SLC30A9,SYT13,PLEKHB1,SERPINB1,ZNF839,ERP44,CD44,SNX1,TBPL1,IFT88,RFC1,TUBG2,AGA,ZFYVE16,PNKP,INPP4A,PARP3,SPATA7,GEMIN8,YTHDC2,FAM214A,RRM2B,VAMP3,NEDD4L,PPP1R3F,MAPK9,RAD51,POLQ,HEBP2,TTC17,PHPT1,HHAT,GALC,PUM2,IL17RB,YIPF1,PIGV,ACA…
1	!	0.00771	11151	1972	1202	0.61	0.108	TF:M01660_0	tf	32	Factor: GABP-alpha; motif: CTTCCK; match class: 0	2	DPM1,CD38,RHBDD2,ITGA3,ABCC8,TMEM132A,SPATA20,TTC22,GGCT,ARSD,PNPLA4,CDKL3,PAFAH1B1,CD79B,DLEC1,RHOBTB2,HEATR5B,POMT2,PHF7,MAP4K3,ERCC1,SEMA3B,PGM3,RNF14,HEBP1,MDH1,SLC30A9,SYT13,PLEKHB1,SERPINB1,ZNF839,ERP44,CD44,SNX1,TBPL1,IFT88,RFC1,TUBG2,AGA,ZFYVE16,PNKP,INPP4A,PARP3,SPATA7,GEMIN8,YTHDC2,FAM214A,RRM2B,VAMP3,NEDD4L,PPP1R3F,MAPK9,RAD51,POLQ,HEBP2,TTC17,PHPT1,HHAT,GALC,PUM2,IL17RB,YIPF1,PIGV,ACA…
1	!	0.00017	5119	1972	608	0.308	0.119	TF:M01660_1	tf	32	Factor: GABP-alpha; motif: CTTCCK; match class: 1	3	DPM1,RHBDD2,ITGA3,TMEM132A,GGCT,ARSD,PNPLA4,CDKL3,DLEC1,RHOBTB2,HEATR5B,PHF7,MAP4K3,ERCC1,RNF14,HEBP1,SERPINB1,IFT88,AGA,PNKP,PARP3,GEMIN8,FAM214A,RRM2B,VAMP3,NEDD4L,MAPK9,RAD51,POLQ,HEBP2,TTC17,HHAT,ACAA1,CA11,TAF2,BTBD1,KARS,RHOA,DHX8,ROCK1,ACSL4,IP6K2,PIGB,ARHGAP10,TRIP13,EPN2,TRNT1,TSG101,FRYL,RGS11,PLXNA2,STXBP2,DYNC1I2,XRCC5,FDFT1,SLC4A4,EXD2,KIAA0141,GSK3B,DIS3,PIBF1,NOA1,AGBL5,SCAMP1,SLC2…
1	!	0.00476	10051	1972	1096	0.556	0.109	TF:M08867	tf	119	Factor: AP2; motif: GCCYGSGGSN	1	ENPP4,SLC7A2,RHBDD2,ITGA3,ABCC8,TMEM132A,CX3CL1,SPATA20,TTC22,ARSD,PNPLA4,CACNA2D2,E2F2,DLEC1,RHOBTB2,POMT2,PHF7,NISCH,FMO1,ANLN,MAP4K3,PGM3,RNF14,HEBP1,CD6,SLC30A9,ZMYND11,RALBP1,PLEKHB1,SERPINB1,RNF10,ZNF839,BIRC3,SNX1,TBPL1,RABEP1,IFT88,TUBG2,ZFYVE16,PNKP,INPP4A,PARP3,TNC,GEMIN8,RRM2B,VAMP3,NEDD4L,PPP1R3F,MAPK9,RAD51,POLQ,TTC17,LAMA3,PHPT1,HHAT,PUM2,IL17RB,GNA15,PIGV,ACAA1,SLC6A16,CA11,HAGH,EY…
1	!	0.00476	10051	1972	1096	0.556	0.109	TF:M08867_0	tf	119	Factor: AP2; motif: GCCYGSGGSN; match class: 0	2	ENPP4,SLC7A2,RHBDD2,ITGA3,ABCC8,TMEM132A,CX3CL1,SPATA20,TTC22,ARSD,PNPLA4,CACNA2D2,E2F2,DLEC1,RHOBTB2,POMT2,PHF7,NISCH,FMO1,ANLN,MAP4K3,PGM3,RNF14,HEBP1,CD6,SLC30A9,ZMYND11,RALBP1,PLEKHB1,SERPINB1,RNF10,ZNF839,BIRC3,SNX1,TBPL1,RABEP1,IFT88,TUBG2,ZFYVE16,PNKP,INPP4A,PARP3,TNC,GEMIN8,RRM2B,VAMP3,NEDD4L,PPP1R3F,MAPK9,RAD51,POLQ,TTC17,LAMA3,PHPT1,HHAT,PUM2,IL17RB,GNA15,PIGV,ACAA1,SLC6A16,CA11,HAGH,EY…
1	!	0.0117	8255	1972	913	0.463	0.111	TF:M07226	tf	92	Factor: SP1; motif: NCCCCKCCCCC	1	RBM5,SLC7A2,RHBDD2,ITGA3,ABCC8,SPATA20,CDKL3,PAFAH1B1,CACNA2D2,RHOBTB2,SEC62,POMT2,UQCRC1,PHF7,NISCH,ANLN,MAP4K3,ERCC1,SEMA3B,PGM3,MDH1,ZMYND11,STMN4,SYT13,PLEKHB1,SERPINB1,ZNF839,SNX1,TBPL1,RABEP1,RANBP3,IFT88,RFC1,TUBG2,HOXC8,ZFYVE16,PNKP,INPP4A,RRM2B,NEDD4L,HEXB,PTCD2,MAPK9,HEBP2,TTC17,LAMA3,PHPT1,PUM2,SLC2A3,PIGV,APPBP2,EIF4B,CA11,KARS,YBX1,MTFR1,RHOA,ROCK1,FGFR3,INPP5A,REEP1,IP6K2,RASGRP2,PI…
1	!	0.0117	8255	1972	913	0.463	0.111	TF:M07226_0	tf	92	Factor: SP1; motif: NCCCCKCCCCC; match class: 0	2	RBM5,SLC7A2,RHBDD2,ITGA3,ABCC8,SPATA20,CDKL3,PAFAH1B1,CACNA2D2,RHOBTB2,SEC62,POMT2,UQCRC1,PHF7,NISCH,ANLN,MAP4K3,ERCC1,SEMA3B,PGM3,MDH1,ZMYND11,STMN4,SYT13,PLEKHB1,SERPINB1,ZNF839,SNX1,TBPL1,RABEP1,RANBP3,IFT88,RFC1,TUBG2,HOXC8,ZFYVE16,PNKP,INPP4A,RRM2B,NEDD4L,HEXB,PTCD2,MAPK9,HEBP2,TTC17,LAMA3,PHPT1,PUM2,SLC2A3,PIGV,APPBP2,EIF4B,CA11,KARS,YBX1,MTFR1,RHOA,ROCK1,FGFR3,INPP5A,REEP1,IP6K2,RASGRP2,PI…
1	!	0.000787	7244	1972	822	0.417	0.113	TF:M08874	tf	71	Factor: E2F1; motif: NNNNNGCGSSAAAN	1	DPM1,ENPP4,RBM5,CD38,ZMYND10,ABCC8,TMEM132A,PNPLA4,PAFAH1B1,E2F2,POMT2,UQCRC1,PHF7,MAP4K3,PGM3,MDH1,SLC30A9,ZMYND11,STMN4,RALBP1,SYT13,SERPINB1,RNF10,CD44,TBPL1,RABEP1,RANBP3,IFT88,RFC1,HOXC8,AGA,ZFYVE16,INPP4A,TNC,RRM2B,PPP1R3F,FOXN3,LAMA3,PUM2,IL17RB,GNA15,EIF4B,SLC6A16,CA11,EYA2,MTHFD2,FECH,RHOA,DHX8,FGFR3,PRR11,REEP1,ERLEC1,MAST4,NUCB2,SEL1L,TRIP13,CYBRD1,EPN2,TFRC,MCM2,LLGL2,TEAD2,TSG101,ATP…
1	!	0.000787	7244	1972	822	0.417	0.113	TF:M08874_0	tf	71	Factor: E2F1; motif: NNNNNGCGSSAAAN; match class: 0	2	DPM1,ENPP4,RBM5,CD38,ZMYND10,ABCC8,TMEM132A,PNPLA4,PAFAH1B1,E2F2,POMT2,UQCRC1,PHF7,MAP4K3,PGM3,MDH1,SLC30A9,ZMYND11,STMN4,RALBP1,SYT13,SERPINB1,RNF10,CD44,TBPL1,RABEP1,RANBP3,IFT88,RFC1,HOXC8,AGA,ZFYVE16,INPP4A,TNC,RRM2B,PPP1R3F,FOXN3,LAMA3,PUM2,IL17RB,GNA15,EIF4B,SLC6A16,CA11,EYA2,MTHFD2,FECH,RHOA,DHX8,FGFR3,PRR11,REEP1,ERLEC1,MAST4,NUCB2,SEL1L,TRIP13,CYBRD1,EPN2,TFRC,MCM2,LLGL2,TEAD2,TSG101,ATP…
1	!	0.0111	7342	1972	821	0.416	0.112	TF:M00938	tf	45	Factor: E2F-1; motif: TTGGCGCGRAANNGNM	1	DPM1,SLC7A2,RHBDD2,ABCC8,GGCT,PNPLA4,PAFAH1B1,E2F2,RHOBTB2,HEATR5B,POMT2,UQCRC1,PHF7,MAP4K3,ZMYND11,RALBP1,SYT13,SERPINB1,RNF10,CD44,RABEP1,RFC1,AGA,ZFYVE16,PNKP,INPP4A,TNC,HSPA5,YTHDC2,RRM2B,NEDD4L,PPP1R3F,PTCD2,RAD51,TTC17,LAMA3,PHPT1,HHAT,GALC,PUM2,IL17RB,CDH3,APPBP2,EIF4B,HAGH,TAF2,EYA2,MCM10,MAP2K4,MTHFD2,RHOA,ACSL4,REEP1,RASGRP2,FGF10,ARHGAP10,TFRC,SREBF1,TRNT1,ACAP1,MCM2,LLGL2,SMARCE1,TSG1…
1	!	0.0111	7342	1972	821	0.416	0.112	TF:M00938_0	tf	45	Factor: E2F-1; motif: TTGGCGCGRAANNGNM; match class: 0	2	DPM1,SLC7A2,RHBDD2,ABCC8,GGCT,PNPLA4,PAFAH1B1,E2F2,RHOBTB2,HEATR5B,POMT2,UQCRC1,PHF7,MAP4K3,ZMYND11,RALBP1,SYT13,SERPINB1,RNF10,CD44,RABEP1,RFC1,AGA,ZFYVE16,PNKP,INPP4A,TNC,HSPA5,YTHDC2,RRM2B,NEDD4L,PPP1R3F,PTCD2,RAD51,TTC17,LAMA3,PHPT1,HHAT,GALC,PUM2,IL17RB,CDH3,APPBP2,EIF4B,HAGH,TAF2,EYA2,MCM10,MAP2K4,MTHFD2,RHOA,ACSL4,REEP1,RASGRP2,FGF10,ARHGAP10,TFRC,SREBF1,TRNT1,ACAP1,MCM2,LLGL2,SMARCE1,TSG1…
1	!	2.99e-06	10877	1972	1205	0.611	0.111	TF:M07084	tf	115	Factor: E2F-4; motif: NGGCGGGAARN	1	DPM1,RBM5,SLC7A2,CD38,RHBDD2,ITGA3,TMEM132A,GGCT,ARSD,PNPLA4,CDKL3,CD79B,CACNA2D2,E2F2,RHOBTB2,HEATR5B,SEC62,POMT2,UQCRC1,PHF7,NISCH,FMO1,ANLN,MAP4K3,SEMA3B,PGM3,HEBP1,MDH1,SLC30A9,ZMYND11,RALBP1,SYT13,RUNX3,PLEKHB1,RNF10,ZNF839,ERP44,CD44,SNX1,TBPL1,RABEP1,RANBP3,IFT88,RFC1,HOXC8,AGA,ZFYVE16,PNKP,INPP4A,TNC,SPATA7,HSPA5,YTHDC2,FAM214A,VAMP3,NEDD4L,PPP1R3F,HEXB,PTCD2,MAPK9,RAD51,POLQ,TTC17,LAMA3,…
1	!	2.99e-06	10877	1972	1205	0.611	0.111	TF:M07084_0	tf	115	Factor: E2F-4; motif: NGGCGGGAARN; match class: 0	2	DPM1,RBM5,SLC7A2,CD38,RHBDD2,ITGA3,TMEM132A,GGCT,ARSD,PNPLA4,CDKL3,CD79B,CACNA2D2,E2F2,RHOBTB2,HEATR5B,SEC62,POMT2,UQCRC1,PHF7,NISCH,FMO1,ANLN,MAP4K3,SEMA3B,PGM3,HEBP1,MDH1,SLC30A9,ZMYND11,RALBP1,SYT13,RUNX3,PLEKHB1,RNF10,ZNF839,ERP44,CD44,SNX1,TBPL1,RABEP1,RANBP3,IFT88,RFC1,HOXC8,AGA,ZFYVE16,PNKP,INPP4A,TNC,SPATA7,HSPA5,YTHDC2,FAM214A,VAMP3,NEDD4L,PPP1R3F,HEXB,PTCD2,MAPK9,RAD51,POLQ,TTC17,LAMA3,…
1	!	0.00368	5428	1972	629	0.319	0.116	TF:M07084_1	tf	115	Factor: E2F-4; motif: NGGCGGGAARN; match class: 1	3	SLC7A2,GGCT,ARSD,PNPLA4,PHF7,MAP4K3,PGM3,HEBP1,MDH1,ZMYND11,RALBP1,RUNX3,SNX1,RABEP1,RANBP3,IFT88,RFC1,HOXC8,ZFYVE16,PNKP,TNC,SPATA7,FAM214A,NEDD4L,PPP1R3F,LAMA3,PHPT1,PUM2,PIGV,BTBD1,MTHFD2,YBX1,FECH,RHOA,DHX8,FGFR3,PRR11,RASGRP2,ERLEC1,NUCB2,FGF10,ARHGAP10,TRIP13,CYBRD1,EPN2,SREBF1,LLGL2,SMARCE1,TEAD2,ATP2A3,FRYL,PLD1,RGS11,PLXNA2,ACTL6B,PPP1R12B,NEBL,XRCC5,RAPGEF3,SLC4A4,CXCL2,SMARCD3,ULK2,DIS…
1	!	1.08e-08	17934	1972	1860	0.943	0.104	TF:M04826	tf	68	Factor: p300; motif: ACNTCCG	1	DPM1,ENPP4,RBM5,SLC7A2,CD38,ZMYND10,RHBDD2,ITGA3,ZFX,ABCC8,TMEM132A,CX3CL1,SPATA20,TTC22,GGCT,ARSD,PNPLA4,CDKL3,PAFAH1B1,CD79B,CACNA2D2,E2F2,DLEC1,RHOBTB2,HEATR5B,SEC62,POMT2,UQCRC1,PHF7,NISCH,FMO1,ANLN,MAP4K3,ERCC1,SEMA3B,PGM3,RNF14,HEBP1,CD6,MDH1,SLC30A9,ZMYND11,STMN4,RALBP1,SYT13,RUNX3,PLEKHB1,RNF10,ZNF839,ERP44,BIRC3,CD44,BTN3A1,SNX1,TBPL1,RABEP1,RANBP3,IFT88,TUBG2,HOXC8,AGA,ZFYVE16,PNKP,INPP…
1	!	1.08e-08	17934	1972	1860	0.943	0.104	TF:M04826_0	tf	68	Factor: p300; motif: ACNTCCG; match class: 0	2	DPM1,ENPP4,RBM5,SLC7A2,CD38,ZMYND10,RHBDD2,ITGA3,ZFX,ABCC8,TMEM132A,CX3CL1,SPATA20,TTC22,GGCT,ARSD,PNPLA4,CDKL3,PAFAH1B1,CD79B,CACNA2D2,E2F2,DLEC1,RHOBTB2,HEATR5B,SEC62,POMT2,UQCRC1,PHF7,NISCH,FMO1,ANLN,MAP4K3,ERCC1,SEMA3B,PGM3,RNF14,HEBP1,CD6,MDH1,SLC30A9,ZMYND11,STMN4,RALBP1,SYT13,RUNX3,PLEKHB1,RNF10,ZNF839,ERP44,BIRC3,CD44,BTN3A1,SNX1,TBPL1,RABEP1,RANBP3,IFT88,TUBG2,HOXC8,AGA,ZFYVE16,PNKP,INPP…
1	!	7.01e-10	15326	1972	1645	0.834	0.107	TF:M04826_1	tf	68	Factor: p300; motif: ACNTCCG; match class: 1	3	DPM1,ENPP4,RBM5,SLC7A2,CD38,ZMYND10,RHBDD2,ITGA3,ZFX,ABCC8,TMEM132A,SPATA20,GGCT,ARSD,PNPLA4,CDKL3,PAFAH1B1,CD79B,CACNA2D2,E2F2,DLEC1,RHOBTB2,HEATR5B,SEC62,UQCRC1,PHF7,NISCH,FMO1,ANLN,MAP4K3,ERCC1,SEMA3B,PGM3,RNF14,HEBP1,CD6,MDH1,SLC30A9,ZMYND11,RALBP1,SYT13,RUNX3,PLEKHB1,RNF10,ZNF839,ERP44,BIRC3,SNX1,RABEP1,RANBP3,IFT88,TUBG2,HOXC8,AGA,ZFYVE16,PNKP,INPP4A,PARP3,TNC,SPATA7,HSPA5,GEMIN8,YTHDC2,FAM…
1	!	1.34e-05	9487	1972	1063	0.539	0.112	TF:M02059	tf	38	Factor: ELK-1; motif: ACCGGAAGTN	1	DPM1,RHBDD2,ITGA3,ABCC8,SPATA20,GGCT,PNPLA4,CDKL3,CD79B,E2F2,DLEC1,RHOBTB2,HEATR5B,POMT2,PHF7,ANLN,MAP4K3,ERCC1,SEMA3B,PGM3,RNF14,HEBP1,MDH1,SLC30A9,SYT13,PLEKHB1,SERPINB1,ERP44,CD44,TBPL1,IFT88,AGA,ZFYVE16,PNKP,INPP4A,PARP3,HSPA5,GEMIN8,YTHDC2,FAM214A,RRM2B,VAMP3,NEDD4L,PPP1R3F,MAPK9,RAD51,POLQ,HEBP2,TTC17,HHAT,GALC,PUM2,IL17RB,YIPF1,PIGV,ACAA1,CDH3,APPBP2,EIF4B,SLC6A16,CA11,TAF2,EYA2,BTBD1,MCM1…
1	!	1.34e-05	9487	1972	1063	0.539	0.112	TF:M02059_0	tf	38	Factor: ELK-1; motif: ACCGGAAGTN; match class: 0	2	DPM1,RHBDD2,ITGA3,ABCC8,SPATA20,GGCT,PNPLA4,CDKL3,CD79B,E2F2,DLEC1,RHOBTB2,HEATR5B,POMT2,PHF7,ANLN,MAP4K3,ERCC1,SEMA3B,PGM3,RNF14,HEBP1,MDH1,SLC30A9,SYT13,PLEKHB1,SERPINB1,ERP44,CD44,TBPL1,IFT88,AGA,ZFYVE16,PNKP,INPP4A,PARP3,HSPA5,GEMIN8,YTHDC2,FAM214A,RRM2B,VAMP3,NEDD4L,PPP1R3F,MAPK9,RAD51,POLQ,HEBP2,TTC17,HHAT,GALC,PUM2,IL17RB,YIPF1,PIGV,ACAA1,CDH3,APPBP2,EIF4B,SLC6A16,CA11,TAF2,EYA2,BTBD1,MCM1…
1	!	5.4e-06	7851	1972	902	0.457	0.115	TF:M04714	tf	77	Factor: Elf-1; motif: ACTTCCGGG	1	DPM1,RHBDD2,ITGA3,ABCC8,SPATA20,GGCT,PNPLA4,CDKL3,CD79B,DLEC1,RHOBTB2,HEATR5B,POMT2,ANLN,MAP4K3,ERCC1,SEMA3B,PGM3,RNF14,SLC30A9,SYT13,PLEKHB1,SERPINB1,ERP44,CD44,TBPL1,IFT88,AGA,ZFYVE16,PNKP,INPP4A,PARP3,GEMIN8,FAM214A,RRM2B,VAMP3,NEDD4L,PPP1R3F,MAPK9,RAD51,POLQ,HEBP2,TTC17,HHAT,GALC,PUM2,YIPF1,PIGV,ACAA1,CDH3,APPBP2,EIF4B,CA11,TAF2,EYA2,BTBD1,KARS,YBX1,ZNRD1,RHOA,DHX8,ROCK1,IP6K2,RASGRP2,ERLEC1,…
1	!	5.4e-06	7851	1972	902	0.457	0.115	TF:M04714_0	tf	77	Factor: Elf-1; motif: ACTTCCGGG; match class: 0	2	DPM1,RHBDD2,ITGA3,ABCC8,SPATA20,GGCT,PNPLA4,CDKL3,CD79B,DLEC1,RHOBTB2,HEATR5B,POMT2,ANLN,MAP4K3,ERCC1,SEMA3B,PGM3,RNF14,SLC30A9,SYT13,PLEKHB1,SERPINB1,ERP44,CD44,TBPL1,IFT88,AGA,ZFYVE16,PNKP,INPP4A,PARP3,GEMIN8,FAM214A,RRM2B,VAMP3,NEDD4L,PPP1R3F,MAPK9,RAD51,POLQ,HEBP2,TTC17,HHAT,GALC,PUM2,YIPF1,PIGV,ACAA1,CDH3,APPBP2,EIF4B,CA11,TAF2,EYA2,BTBD1,KARS,YBX1,ZNRD1,RHOA,DHX8,ROCK1,IP6K2,RASGRP2,ERLEC1,…
1	!	0.0228	2647	1972	327	0.166	0.124	TF:M04714_1	tf	77	Factor: Elf-1; motif: ACTTCCGGG; match class: 1	3	DPM1,RHBDD2,ITGA3,PNPLA4,HEATR5B,POMT2,ERCC1,SYT13,SERPINB1,ERP44,TBPL1,PNKP,GEMIN8,FAM214A,HEBP2,HHAT,ACAA1,TAF2,BTBD1,RHOA,TRIP13,EPN2,TRNT1,TSG101,FRYL,RGS11,STXBP2,DYNC1I2,XRCC5,FDFT1,NOA1,AGBL5,KLHL42,TMEM230,IGBP1,YPEL3,PHGDH,LRRFIP2,UPRT,SOS2,ATP6V1D,PIGH,GSTZ1,KIAA0391,C20ORF24,STK4,TPD52L2,NELFCD,TRIB3,SUV39H1,XIAP,SLC35A2,SMS,LYRM1,PSMD7,FAM173A,EIF3J,LAPTM4B,GDAP1,LEPROTL1,UBXN8,DBP,AV…
1	!	2.05e-09	11254	1972	1264	0.641	0.112	TF:M04869	tf	76	Factor: Egr-1; motif: GCGCATGCG	1	DPM1,ENPP4,SLC7A2,ABCC8,SPATA20,TTC22,PNPLA4,CDKL3,PAFAH1B1,CACNA2D2,E2F2,DLEC1,RHOBTB2,HEATR5B,POMT2,UQCRC1,PHF7,NISCH,ANLN,MAP4K3,PGM3,RNF14,CD6,ZMYND11,RALBP1,PLEKHB1,SERPINB1,ZNF839,ERP44,BIRC3,CD44,RABEP1,RANBP3,IFT88,RFC1,TUBG2,HOXC8,ZFYVE16,PNKP,INPP4A,PARP3,TNC,SPATA7,GEMIN8,YTHDC2,RRM2B,VAMP3,NEDD4L,PPP1R3F,MAPK9,RAD51,POLQ,HEBP2,LAMA3,HHAT,GALC,PUM2,IL17RB,PIGV,ACAA1,APPBP2,EIF4B,SLC6A1…
1	!	2.05e-09	11254	1972	1264	0.641	0.112	TF:M04869_0	tf	76	Factor: Egr-1; motif: GCGCATGCG; match class: 0	2	DPM1,ENPP4,SLC7A2,ABCC8,SPATA20,TTC22,PNPLA4,CDKL3,PAFAH1B1,CACNA2D2,E2F2,DLEC1,RHOBTB2,HEATR5B,POMT2,UQCRC1,PHF7,NISCH,ANLN,MAP4K3,PGM3,RNF14,CD6,ZMYND11,RALBP1,PLEKHB1,SERPINB1,ZNF839,ERP44,BIRC3,CD44,RABEP1,RANBP3,IFT88,RFC1,TUBG2,HOXC8,ZFYVE16,PNKP,INPP4A,PARP3,TNC,SPATA7,GEMIN8,YTHDC2,RRM2B,VAMP3,NEDD4L,PPP1R3F,MAPK9,RAD51,POLQ,HEBP2,LAMA3,HHAT,GALC,PUM2,IL17RB,PIGV,ACAA1,APPBP2,EIF4B,SLC6A1…
1	!	7.96e-12	10244	1972	1181	0.599	0.115	TF:M04869_1	tf	76	Factor: Egr-1; motif: GCGCATGCG; match class: 1	3	DPM1,ENPP4,SLC7A2,ABCC8,SPATA20,TTC22,PNPLA4,CDKL3,PAFAH1B1,CACNA2D2,E2F2,DLEC1,RHOBTB2,HEATR5B,POMT2,UQCRC1,PHF7,NISCH,ANLN,MAP4K3,PGM3,RNF14,CD6,ZMYND11,RALBP1,PLEKHB1,SERPINB1,ZNF839,ERP44,BIRC3,CD44,RABEP1,RANBP3,IFT88,RFC1,TUBG2,HOXC8,ZFYVE16,INPP4A,PARP3,SPATA7,GEMIN8,YTHDC2,RRM2B,VAMP3,NEDD4L,PPP1R3F,MAPK9,RAD51,POLQ,HEBP2,LAMA3,HHAT,GALC,PUM2,IL17RB,PIGV,ACAA1,APPBP2,EIF4B,SLC6A16,CA11,HA…
1	!	5.35e-06	12609	1972	1370	0.695	0.109	TF:M02065	tf	3	Factor: ER81; motif: RCCGGAARYN	1	DPM1,ENPP4,CD38,RHBDD2,ITGA3,ABCC8,TMEM132A,SPATA20,TTC22,GGCT,ARSD,PNPLA4,CDKL3,CD79B,CACNA2D2,E2F2,DLEC1,RHOBTB2,HEATR5B,SEC62,POMT2,PHF7,ANLN,MAP4K3,ERCC1,SEMA3B,PGM3,RNF14,HEBP1,MDH1,SLC30A9,SYT13,PLEKHB1,SERPINB1,ZNF839,ERP44,CD44,SNX1,TBPL1,IFT88,RFC1,TUBG2,AGA,ZFYVE16,PNKP,INPP4A,PARP3,HSPA5,GEMIN8,YTHDC2,FAM214A,RRM2B,VAMP3,NEDD4L,PPP1R3F,MAPK9,RAD51,POLQ,HEBP2,TTC17,PHPT1,HHAT,GALC,PUM2,…
1	!	5.35e-06	12609	1972	1370	0.695	0.109	TF:M02065_0	tf	3	Factor: ER81; motif: RCCGGAARYN; match class: 0	2	DPM1,ENPP4,CD38,RHBDD2,ITGA3,ABCC8,TMEM132A,SPATA20,TTC22,GGCT,ARSD,PNPLA4,CDKL3,CD79B,CACNA2D2,E2F2,DLEC1,RHOBTB2,HEATR5B,SEC62,POMT2,PHF7,ANLN,MAP4K3,ERCC1,SEMA3B,PGM3,RNF14,HEBP1,MDH1,SLC30A9,SYT13,PLEKHB1,SERPINB1,ZNF839,ERP44,CD44,SNX1,TBPL1,IFT88,RFC1,TUBG2,AGA,ZFYVE16,PNKP,INPP4A,PARP3,HSPA5,GEMIN8,YTHDC2,FAM214A,RRM2B,VAMP3,NEDD4L,PPP1R3F,MAPK9,RAD51,POLQ,HEBP2,TTC17,PHPT1,HHAT,GALC,PUM2,…
1	!	1.71e-05	6735	1972	784	0.398	0.116	TF:M02065_1	tf	3	Factor: ER81; motif: RCCGGAARYN; match class: 1	3	DPM1,CD38,RHBDD2,ITGA3,GGCT,ARSD,PNPLA4,CDKL3,CD79B,E2F2,DLEC1,RHOBTB2,HEATR5B,POMT2,MAP4K3,ERCC1,RNF14,HEBP1,MDH1,SLC30A9,SYT13,PLEKHB1,SERPINB1,ERP44,CD44,TBPL1,RFC1,ZFYVE16,PNKP,HSPA5,GEMIN8,YTHDC2,FAM214A,RRM2B,MAPK9,RAD51,POLQ,HEBP2,TTC17,HHAT,PIGV,ACAA1,CA11,TAF2,BTBD1,KARS,YBX1,ZNRD1,RHOA,DHX8,ROCK1,ACSL4,INPP5A,IP6K2,ERLEC1,ARHGAP10,SEL1L,TRIP13,EPN2,TRNT1,SMARCE1,TEAD2,TSG101,ATP2A3,SLC2…
1	!	0.00808	14734	1972	1545	0.783	0.105	TF:M07289	tf	22	Factor: GKLF; motif: NNNRGGNGNGGSN	1	DPM1,RBM5,SLC7A2,CD38,RHBDD2,ITGA3,ABCC8,TMEM132A,CX3CL1,SPATA20,TTC22,GGCT,IFRD1,ARSD,PNPLA4,CDKL3,PAFAH1B1,CD79B,CACNA2D2,E2F2,RHOBTB2,POMT2,UQCRC1,PHF7,NISCH,ANLN,MAP4K3,ERCC1,SEMA3B,PGM3,RNF14,HEBP1,CD6,MDH1,SLC30A9,ZMYND11,STMN4,RALBP1,SYT13,RUNX3,PLEKHB1,SERPINB1,RNF10,ERP44,BIRC3,CD44,SNX1,TBPL1,RABEP1,RANBP3,IFT88,RFC1,TUBG2,HOXC8,AGA,ZFYVE16,PNKP,INPP4A,PARP3,HSPA5,GEMIN8,FAM214A,RRM2B,V…
1	!	0.00808	14734	1972	1545	0.783	0.105	TF:M07289_0	tf	22	Factor: GKLF; motif: NNNRGGNGNGGSN; match class: 0	2	DPM1,RBM5,SLC7A2,CD38,RHBDD2,ITGA3,ABCC8,TMEM132A,CX3CL1,SPATA20,TTC22,GGCT,IFRD1,ARSD,PNPLA4,CDKL3,PAFAH1B1,CD79B,CACNA2D2,E2F2,RHOBTB2,POMT2,UQCRC1,PHF7,NISCH,ANLN,MAP4K3,ERCC1,SEMA3B,PGM3,RNF14,HEBP1,CD6,MDH1,SLC30A9,ZMYND11,STMN4,RALBP1,SYT13,RUNX3,PLEKHB1,SERPINB1,RNF10,ERP44,BIRC3,CD44,SNX1,TBPL1,RABEP1,RANBP3,IFT88,RFC1,TUBG2,HOXC8,AGA,ZFYVE16,PNKP,INPP4A,PARP3,HSPA5,GEMIN8,FAM214A,RRM2B,V…
1	!	0.000103	8640	1972	971	0.492	0.112	TF:M05439	tf	66	Factor: RREB-1; motif: GGGWCSA	1	ENPP4,SLC7A2,CD38,RHBDD2,TMEM132A,GGCT,ARSD,CACNA2D2,E2F2,RHOBTB2,HEATR5B,POMT2,PHF7,NISCH,ANLN,MAP4K3,ERCC1,SEMA3B,RNF14,HEBP1,MDH1,ZMYND11,RALBP1,RUNX3,RNF10,ERP44,CD44,BTN3A1,RANBP3,IFT88,HOXC8,PNKP,PARP3,SPATA7,GEMIN8,FAM214A,RRM2B,VAMP3,NEDD4L,HEXB,PTCD2,MAPK9,RAD51,POLQ,HEBP2,TTC17,FOXN3,LAMA3,PHPT1,HHAT,GALC,IL17RB,GNA15,BTBD1,KARS,MAP2K4,MTHFD2,ZNRD1,DHX29,RHOA,ROCK1,FGFR3,ACSL4,INPP5A,PR…
1	!	0.000103	8640	1972	971	0.492	0.112	TF:M05439_0	tf	66	Factor: RREB-1; motif: GGGWCSA; match class: 0	2	ENPP4,SLC7A2,CD38,RHBDD2,TMEM132A,GGCT,ARSD,CACNA2D2,E2F2,RHOBTB2,HEATR5B,POMT2,PHF7,NISCH,ANLN,MAP4K3,ERCC1,SEMA3B,RNF14,HEBP1,MDH1,ZMYND11,RALBP1,RUNX3,RNF10,ERP44,CD44,BTN3A1,RANBP3,IFT88,HOXC8,PNKP,PARP3,SPATA7,GEMIN8,FAM214A,RRM2B,VAMP3,NEDD4L,HEXB,PTCD2,MAPK9,RAD51,POLQ,HEBP2,TTC17,FOXN3,LAMA3,PHPT1,HHAT,GALC,IL17RB,GNA15,BTBD1,KARS,MAP2K4,MTHFD2,ZNRD1,DHX29,RHOA,ROCK1,FGFR3,ACSL4,INPP5A,PR…
1	!	2.43e-07	7603	1972	887	0.45	0.117	TF:M01078	tf	7	Factor: c-Ets-1; motif: NNNRCCGGAWRYNNNN	1	DPM1,RHBDD2,ITGA3,ABCC8,SPATA20,GGCT,ARSD,PNPLA4,CDKL3,CD79B,DLEC1,RHOBTB2,HEATR5B,POMT2,MAP4K3,ERCC1,SEMA3B,PGM3,RNF14,SLC30A9,PLEKHB1,SERPINB1,RNF10,ERP44,TBPL1,IFT88,AGA,ZFYVE16,PNKP,INPP4A,PARP3,HSPA5,GEMIN8,FAM214A,CC2D2A,RRM2B,VAMP3,NEDD4L,PPP1R3F,MAPK9,RAD51,POLQ,HEBP2,TTC17,HHAT,PUM2,IL17RB,YIPF1,PIGV,ACAA1,CDH3,APPBP2,EIF4B,TAF2,BTBD1,MTHFD2,YBX1,RHOA,DHX8,PRR11,IP6K2,RASGRP2,ERLEC1,PIGB…
1	!	2.43e-07	7603	1972	887	0.45	0.117	TF:M01078_0	tf	7	Factor: c-Ets-1; motif: NNNRCCGGAWRYNNNN; match class: 0	2	DPM1,RHBDD2,ITGA3,ABCC8,SPATA20,GGCT,ARSD,PNPLA4,CDKL3,CD79B,DLEC1,RHOBTB2,HEATR5B,POMT2,MAP4K3,ERCC1,SEMA3B,PGM3,RNF14,SLC30A9,PLEKHB1,SERPINB1,RNF10,ERP44,TBPL1,IFT88,AGA,ZFYVE16,PNKP,INPP4A,PARP3,HSPA5,GEMIN8,FAM214A,CC2D2A,RRM2B,VAMP3,NEDD4L,PPP1R3F,MAPK9,RAD51,POLQ,HEBP2,TTC17,HHAT,PUM2,IL17RB,YIPF1,PIGV,ACAA1,CDH3,APPBP2,EIF4B,TAF2,BTBD1,MTHFD2,YBX1,RHOA,DHX8,PRR11,IP6K2,RASGRP2,ERLEC1,PIGB…
1	!	0.00253	2848	1972	356	0.181	0.125	TF:M01258	tf	8	Factor: GABP; motif: CACTTCCGGNNN	1	DPM1,RHBDD2,ABCC8,PNPLA4,CDKL3,HEATR5B,ERCC1,ERP44,IFT88,ZFYVE16,PNKP,PARP3,GEMIN8,RRM2B,VAMP3,MAPK9,POLQ,HEBP2,TTC17,GALC,PUM2,ACAA1,APPBP2,BTBD1,RHOA,DHX8,PIGB,TRIP13,CYBRD1,TRNT1,TSG101,ATP2A3,GTSE1,PLXNA2,STXBP2,XRCC5,FDFT1,KIAA0141,DIS3,PIBF1,MAPRE3,SLC25A24,AURKA,TPX2,C3ORF18,TMEM230,IGBP1,ANKRD24,GNPTG,KIF4A,CDC45,CIRBP,IGFALS,SLC25A17,ATP6V1D,PIGH,GMPR2,STK4,NELFCD,CDC25B,CRNKL1,FAM83D,SU…
1	!	0.00253	2848	1972	356	0.181	0.125	TF:M01258_0	tf	8	Factor: GABP; motif: CACTTCCGGNNN; match class: 0	2	DPM1,RHBDD2,ABCC8,PNPLA4,CDKL3,HEATR5B,ERCC1,ERP44,IFT88,ZFYVE16,PNKP,PARP3,GEMIN8,RRM2B,VAMP3,MAPK9,POLQ,HEBP2,TTC17,GALC,PUM2,ACAA1,APPBP2,BTBD1,RHOA,DHX8,PIGB,TRIP13,CYBRD1,TRNT1,TSG101,ATP2A3,GTSE1,PLXNA2,STXBP2,XRCC5,FDFT1,KIAA0141,DIS3,PIBF1,MAPRE3,SLC25A24,AURKA,TPX2,C3ORF18,TMEM230,IGBP1,ANKRD24,GNPTG,KIF4A,CDC45,CIRBP,IGFALS,SLC25A17,ATP6V1D,PIGH,GMPR2,STK4,NELFCD,CDC25B,CRNKL1,FAM83D,SU…
1	!	6.31e-11	13182	1972	1456	0.738	0.11	TF:M02089	tf	100	Factor: E2F-3; motif: GGCGGGN	1	DPM1,ENPP4,RBM5,SLC7A2,CD38,RHBDD2,ITGA3,ABCC8,TMEM132A,CX3CL1,TTC22,IFRD1,ARSD,PNPLA4,PAFAH1B1,CD79B,CACNA2D2,DLEC1,RHOBTB2,SEC62,POMT2,UQCRC1,PHF7,NISCH,ANLN,MAP4K3,ERCC1,SEMA3B,PGM3,HEBP1,MDH1,ZMYND11,STMN4,RALBP1,SYT13,PLEKHB1,SERPINB1,RNF10,ZNF839,CD44,BTN3A1,SNX1,TBPL1,RABEP1,RANBP3,IFT88,RFC1,TUBG2,HOXC8,AGA,ZFYVE16,PNKP,INPP4A,PARP3,TNC,SPATA7,GEMIN8,FAM214A,RRM2B,VAMP3,NEDD4L,PPP1R3F,PTC…
1	!	6.31e-11	13182	1972	1456	0.738	0.11	TF:M02089_0	tf	100	Factor: E2F-3; motif: GGCGGGN; match class: 0	2	DPM1,ENPP4,RBM5,SLC7A2,CD38,RHBDD2,ITGA3,ABCC8,TMEM132A,CX3CL1,TTC22,IFRD1,ARSD,PNPLA4,PAFAH1B1,CD79B,CACNA2D2,DLEC1,RHOBTB2,SEC62,POMT2,UQCRC1,PHF7,NISCH,ANLN,MAP4K3,ERCC1,SEMA3B,PGM3,HEBP1,MDH1,ZMYND11,STMN4,RALBP1,SYT13,PLEKHB1,SERPINB1,RNF10,ZNF839,CD44,BTN3A1,SNX1,TBPL1,RABEP1,RANBP3,IFT88,RFC1,TUBG2,HOXC8,AGA,ZFYVE16,PNKP,INPP4A,PARP3,TNC,SPATA7,GEMIN8,FAM214A,RRM2B,VAMP3,NEDD4L,PPP1R3F,PTC…
1	!	1.26e-05	9324	1972	1047	0.531	0.112	TF:M02089_1	tf	100	Factor: E2F-3; motif: GGCGGGN; match class: 1	3	ENPP4,SLC7A2,CD38,RHBDD2,ITGA3,ABCC8,TMEM132A,CX3CL1,PNPLA4,PAFAH1B1,CD79B,CACNA2D2,RHOBTB2,SEC62,POMT2,UQCRC1,PHF7,NISCH,ANLN,MAP4K3,ERCC1,SEMA3B,PGM3,HEBP1,ZMYND11,STMN4,RALBP1,SYT13,PLEKHB1,SERPINB1,RNF10,ZNF839,CD44,SNX1,RABEP1,RANBP3,IFT88,RFC1,HOXC8,ZFYVE16,PNKP,INPP4A,PARP3,SPATA7,GEMIN8,FAM214A,RRM2B,VAMP3,NEDD4L,PPP1R3F,MAPK9,HEBP2,PHPT1,HHAT,PUM2,IL17RB,SLC2A3,GNA15,PIGV,ACAA1,CDH3,EIF4…
1	!	2.73e-07	16586	1972	1742	0.883	0.105	TF:M01240	tf	89	Factor: BEN; motif: CAGCGRNV	1	DPM1,ENPP4,RBM5,SLC7A2,CD38,ZMYND10,RHBDD2,ITGA3,ABCC8,TMEM132A,CX3CL1,SPATA20,TTC22,GGCT,ARSD,PNPLA4,CDKL3,PAFAH1B1,CD79B,CACNA2D2,E2F2,DLEC1,RHOBTB2,HEATR5B,SEC62,POMT2,PHF7,NISCH,FMO1,ANLN,MAP4K3,SEMA3B,PGM3,RNF14,HEBP1,MDH1,SLC30A9,ZMYND11,STMN4,RALBP1,SYT13,RUNX3,PLEKHB1,SERPINB1,RNF10,ZNF839,ERP44,BIRC3,CD44,BTN3A1,SNX1,TBPL1,RABEP1,RANBP3,IFT88,RFC1,TUBG2,HOXC8,AGA,ZFYVE16,PNKP,INPP4A,PARP…
1	!	2.73e-07	16586	1972	1742	0.883	0.105	TF:M01240_0	tf	89	Factor: BEN; motif: CAGCGRNV; match class: 0	2	DPM1,ENPP4,RBM5,SLC7A2,CD38,ZMYND10,RHBDD2,ITGA3,ABCC8,TMEM132A,CX3CL1,SPATA20,TTC22,GGCT,ARSD,PNPLA4,CDKL3,PAFAH1B1,CD79B,CACNA2D2,E2F2,DLEC1,RHOBTB2,HEATR5B,SEC62,POMT2,PHF7,NISCH,FMO1,ANLN,MAP4K3,SEMA3B,PGM3,RNF14,HEBP1,MDH1,SLC30A9,ZMYND11,STMN4,RALBP1,SYT13,RUNX3,PLEKHB1,SERPINB1,RNF10,ZNF839,ERP44,BIRC3,CD44,BTN3A1,SNX1,TBPL1,RABEP1,RANBP3,IFT88,RFC1,TUBG2,HOXC8,AGA,ZFYVE16,PNKP,INPP4A,PARP…
1	!	1.24e-07	13249	1972	1442	0.731	0.109	TF:M01240_1	tf	89	Factor: BEN; motif: CAGCGRNV; match class: 1	3	DPM1,SLC7A2,CD38,RHBDD2,ITGA3,ABCC8,TMEM132A,CX3CL1,SPATA20,TTC22,GGCT,ARSD,CDKL3,PAFAH1B1,CACNA2D2,E2F2,DLEC1,RHOBTB2,HEATR5B,SEC62,POMT2,PHF7,ANLN,MAP4K3,SEMA3B,PGM3,RNF14,HEBP1,MDH1,SLC30A9,ZMYND11,RALBP1,RUNX3,PLEKHB1,SERPINB1,RNF10,ZNF839,ERP44,BIRC3,CD44,SNX1,RABEP1,RANBP3,IFT88,RFC1,TUBG2,AGA,ZFYVE16,PNKP,INPP4A,PARP3,TNC,HSPA5,YTHDC2,FAM214A,RRM2B,NEDD4L,PPP1R3F,MAPK9,RAD51,POLQ,HEBP2,TTC…
1	!	0.00457	13345	1972	1416	0.718	0.106	TF:M00327	tf	86	Factor: Pax-3; motif: NNNNNNCGTCACGSTYNNNNN	1	DPM1,ENPP4,RBM5,SLC7A2,RHBDD2,ITGA3,ZFX,ABCC8,SPATA20,GGCT,ARSD,CDKL3,PAFAH1B1,CD79B,DLEC1,RHOBTB2,SEC62,POMT2,UQCRC1,PHF7,NISCH,ANLN,MAP4K3,ERCC1,PGM3,RNF14,HEBP1,CD6,MDH1,ZMYND11,RALBP1,MARCO,SYT13,RUNX3,SERPINB1,RNF10,ZNF839,ERP44,BIRC3,BTN3A1,RABEP1,RANBP3,IFT88,TUBG2,AGA,ZFYVE16,PNKP,INPP4A,PARP3,SPATA7,HSPA5,GEMIN8,YTHDC2,FAM214A,CC2D2A,RRM2B,VAMP3,NEDD4L,PPP1R3F,HEXB,PTCD2,RAD51,HEBP2,TTC1…
1	!	0.00457	13345	1972	1416	0.718	0.106	TF:M00327_0	tf	86	Factor: Pax-3; motif: NNNNNNCGTCACGSTYNNNNN; match class: 0	2	DPM1,ENPP4,RBM5,SLC7A2,RHBDD2,ITGA3,ZFX,ABCC8,SPATA20,GGCT,ARSD,CDKL3,PAFAH1B1,CD79B,DLEC1,RHOBTB2,SEC62,POMT2,UQCRC1,PHF7,NISCH,ANLN,MAP4K3,ERCC1,PGM3,RNF14,HEBP1,CD6,MDH1,ZMYND11,RALBP1,MARCO,SYT13,RUNX3,SERPINB1,RNF10,ZNF839,ERP44,BIRC3,BTN3A1,RABEP1,RANBP3,IFT88,TUBG2,AGA,ZFYVE16,PNKP,INPP4A,PARP3,SPATA7,HSPA5,GEMIN8,YTHDC2,FAM214A,CC2D2A,RRM2B,VAMP3,NEDD4L,PPP1R3F,HEXB,PTCD2,RAD51,HEBP2,TTC1…
1	!	4.37e-10	14245	1972	1549	0.785	0.109	TF:M00986	tf	73	Factor: Churchill; motif: CGGGNN	1	DPM1,RBM5,SLC7A2,CD38,RHBDD2,ITGA3,ABCC8,TMEM132A,CX3CL1,SPATA20,TTC22,GGCT,IFRD1,ARSD,CDKL3,PAFAH1B1,CACNA2D2,E2F2,RHOBTB2,HEATR5B,POMT2,UQCRC1,PHF7,NISCH,ANLN,MAP4K3,ERCC1,SEMA3B,PGM3,HEBP1,MDH1,SLC30A9,ZMYND11,STMN4,RALBP1,SYT13,RUNX3,PLEKHB1,SERPINB1,RNF10,ZNF839,ERP44,BIRC3,CD44,BTN3A1,SNX1,TBPL1,RABEP1,RANBP3,IFT88,RFC1,TUBG2,HOXC8,AGA,ZFYVE16,PNKP,INPP4A,PARP3,TNC,SPATA7,HSPA5,GEMIN8,YTHDC…
1	!	4.37e-10	14245	1972	1549	0.785	0.109	TF:M00986_0	tf	73	Factor: Churchill; motif: CGGGNN; match class: 0	2	DPM1,RBM5,SLC7A2,CD38,RHBDD2,ITGA3,ABCC8,TMEM132A,CX3CL1,SPATA20,TTC22,GGCT,IFRD1,ARSD,CDKL3,PAFAH1B1,CACNA2D2,E2F2,RHOBTB2,HEATR5B,POMT2,UQCRC1,PHF7,NISCH,ANLN,MAP4K3,ERCC1,SEMA3B,PGM3,HEBP1,MDH1,SLC30A9,ZMYND11,STMN4,RALBP1,SYT13,RUNX3,PLEKHB1,SERPINB1,RNF10,ZNF839,ERP44,BIRC3,CD44,BTN3A1,SNX1,TBPL1,RABEP1,RANBP3,IFT88,RFC1,TUBG2,HOXC8,AGA,ZFYVE16,PNKP,INPP4A,PARP3,TNC,SPATA7,HSPA5,GEMIN8,YTHDC…
1	!	0.000529	10314	1972	1131	0.574	0.11	TF:M00986_1	tf	73	Factor: Churchill; motif: CGGGNN; match class: 1	3	DPM1,RBM5,SLC7A2,CD38,RHBDD2,ITGA3,ABCC8,CX3CL1,TTC22,IFRD1,ARSD,PAFAH1B1,CACNA2D2,E2F2,RHOBTB2,PHF7,NISCH,ANLN,MAP4K3,ERCC1,PGM3,HEBP1,MDH1,SLC30A9,ZMYND11,RALBP1,PLEKHB1,SERPINB1,RNF10,ERP44,SNX1,TBPL1,RABEP1,RANBP3,IFT88,RFC1,TUBG2,HOXC8,ZFYVE16,INPP4A,PARP3,TNC,FAM214A,VAMP3,NEDD4L,PPP1R3F,MAPK9,RAD51,HEBP2,TTC17,LAMA3,PHPT1,HHAT,GALC,PUM2,IL17RB,YIPF1,SLC2A3,CDH3,APPBP2,EIF4B,CA11,HAGH,EYA2,…
1	!	0.0337	7273	1972	809	0.41	0.111	TF:M03920	tf	80	Factor: SP1; motif: RCCMCRCCCMC	1	ENPP4,SLC7A2,RHBDD2,CD79B,RHOBTB2,POMT2,UQCRC1,PHF7,NISCH,ERCC1,PGM3,HEBP1,SLC30A9,STMN4,RALBP1,RUNX3,PLEKHB1,ZNF839,SNX1,RABEP1,HOXC8,ZFYVE16,PNKP,INPP4A,PARP3,SPATA7,HSPA5,RRM2B,VAMP3,PTCD2,TTC17,PHPT1,SLC2A3,GNA15,PIGV,APPBP2,EIF4B,KARS,YBX1,ROCK1,FGFR3,INPP5A,IP6K2,RASGRP2,NUCB2,ARHGAP10,CYBRD1,EPN2,TFRC,SREBF1,TRNT1,ACAP1,LLGL2,SMARCE1,TEAD2,TSG101,ATP2A3,SRI,GTSE1,RGS11,XAB2,STXBP2,DNAJC10,…
1	!	0.0337	7273	1972	809	0.41	0.111	TF:M03920_0	tf	80	Factor: SP1; motif: RCCMCRCCCMC; match class: 0	2	ENPP4,SLC7A2,RHBDD2,CD79B,RHOBTB2,POMT2,UQCRC1,PHF7,NISCH,ERCC1,PGM3,HEBP1,SLC30A9,STMN4,RALBP1,RUNX3,PLEKHB1,ZNF839,SNX1,RABEP1,HOXC8,ZFYVE16,PNKP,INPP4A,PARP3,SPATA7,HSPA5,RRM2B,VAMP3,PTCD2,TTC17,PHPT1,SLC2A3,GNA15,PIGV,APPBP2,EIF4B,KARS,YBX1,ROCK1,FGFR3,INPP5A,IP6K2,RASGRP2,NUCB2,ARHGAP10,CYBRD1,EPN2,TFRC,SREBF1,TRNT1,ACAP1,LLGL2,SMARCE1,TEAD2,TSG101,ATP2A3,SRI,GTSE1,RGS11,XAB2,STXBP2,DNAJC10,…
1	!	6.97e-05	9739	1972	1082	0.549	0.111	TF:M02036	tf	64	Factor: WT1; motif: CGCCCCCNCN	1	SLC7A2,CD38,RHBDD2,ABCC8,ARSD,PNPLA4,CDKL3,CACNA2D2,RHOBTB2,SEC62,POMT2,PHF7,NISCH,MAP4K3,ERCC1,SEMA3B,PGM3,HEBP1,ZMYND11,RALBP1,SYT13,RUNX3,SERPINB1,RNF10,ZNF839,ERP44,SNX1,TBPL1,RABEP1,RANBP3,IFT88,RFC1,TUBG2,HOXC8,ZFYVE16,PNKP,INPP4A,PARP3,TNC,HSPA5,YTHDC2,FAM214A,RRM2B,VAMP3,NEDD4L,HEXB,MAPK9,RAD51,HEBP2,TTC17,PHPT1,HHAT,GALC,PUM2,YIPF1,SLC2A3,GNA15,CDH3,EIF4B,SLC6A16,CA11,EYA2,BTBD1,MCM10,KA…
1	!	6.97e-05	9739	1972	1082	0.549	0.111	TF:M02036_0	tf	64	Factor: WT1; motif: CGCCCCCNCN; match class: 0	2	SLC7A2,CD38,RHBDD2,ABCC8,ARSD,PNPLA4,CDKL3,CACNA2D2,RHOBTB2,SEC62,POMT2,PHF7,NISCH,MAP4K3,ERCC1,SEMA3B,PGM3,HEBP1,ZMYND11,RALBP1,SYT13,RUNX3,SERPINB1,RNF10,ZNF839,ERP44,SNX1,TBPL1,RABEP1,RANBP3,IFT88,RFC1,TUBG2,HOXC8,ZFYVE16,PNKP,INPP4A,PARP3,TNC,HSPA5,YTHDC2,FAM214A,RRM2B,VAMP3,NEDD4L,HEXB,MAPK9,RAD51,HEBP2,TTC17,PHPT1,HHAT,GALC,PUM2,YIPF1,SLC2A3,GNA15,CDH3,EIF4B,SLC6A16,CA11,EYA2,BTBD1,MCM10,KA…
1	!	0.0314	8489	1972	932	0.473	0.11	TF:M07277	tf	1	Factor: BTEB2; motif: RGGGNGKGGN	1	RBM5,SLC7A2,CD38,RHBDD2,ITGA3,ABCC8,SPATA20,IFRD1,PAFAH1B1,CACNA2D2,RHOBTB2,SEC62,POMT2,PHF7,NISCH,ANLN,MAP4K3,ERCC1,SEMA3B,PGM3,HEBP1,MDH1,ZMYND11,STMN4,SYT13,PLEKHB1,SERPINB1,ZNF839,CD44,SNX1,TBPL1,RABEP1,RANBP3,IFT88,RFC1,HOXC8,ZFYVE16,PNKP,INPP4A,PARP3,RRM2B,VAMP3,MAPK9,HEBP2,TTC17,PHPT1,SLC2A3,GNA15,PIGV,ACAA1,CDH3,APPBP2,EIF4B,CA11,KARS,YBX1,MTFR1,RHOA,ROCK1,FGFR3,INPP5A,REEP1,IP6K2,RASGRP2…
1	!	0.0314	8489	1972	932	0.473	0.11	TF:M07277_0	tf	1	Factor: BTEB2; motif: RGGGNGKGGN; match class: 0	2	RBM5,SLC7A2,CD38,RHBDD2,ITGA3,ABCC8,SPATA20,IFRD1,PAFAH1B1,CACNA2D2,RHOBTB2,SEC62,POMT2,PHF7,NISCH,ANLN,MAP4K3,ERCC1,SEMA3B,PGM3,HEBP1,MDH1,ZMYND11,STMN4,SYT13,PLEKHB1,SERPINB1,ZNF839,CD44,SNX1,TBPL1,RABEP1,RANBP3,IFT88,RFC1,HOXC8,ZFYVE16,PNKP,INPP4A,PARP3,RRM2B,VAMP3,MAPK9,HEBP2,TTC17,PHPT1,SLC2A3,GNA15,PIGV,ACAA1,CDH3,APPBP2,EIF4B,CA11,KARS,YBX1,MTFR1,RHOA,ROCK1,FGFR3,INPP5A,REEP1,IP6K2,RASGRP2…
1	!	0.00054	11976	1972	1293	0.656	0.108	TF:M00426	tf	62	Factor: E2F; motif: TTTSGCGS	1	DPM1,RBM5,SLC7A2,CD38,RHBDD2,ITGA3,ABCC8,TMEM132A,CX3CL1,ARSD,PNPLA4,CDKL3,PAFAH1B1,CD79B,CACNA2D2,E2F2,DLEC1,RHOBTB2,HEATR5B,POMT2,UQCRC1,ANLN,MAP4K3,ERCC1,SEMA3B,PGM3,RNF14,HEBP1,CD6,MDH1,SLC30A9,ZMYND11,STMN4,RALBP1,MARCO,SYT13,SERPINB1,RNF10,ZNF839,BIRC3,CD44,SNX1,RABEP1,RANBP3,IFT88,RFC1,HOXC8,ZFYVE16,INPP4A,PARP3,HSPA5,FAM214A,RRM2B,NEDD4L,PPP1R3F,HEXB,MAPK9,RAD51,HEBP2,TTC17,FOXN3,LAMA3,GA…
1	!	0.00054	11976	1972	1293	0.656	0.108	TF:M00426_0	tf	62	Factor: E2F; motif: TTTSGCGS; match class: 0	2	DPM1,RBM5,SLC7A2,CD38,RHBDD2,ITGA3,ABCC8,TMEM132A,CX3CL1,ARSD,PNPLA4,CDKL3,PAFAH1B1,CD79B,CACNA2D2,E2F2,DLEC1,RHOBTB2,HEATR5B,POMT2,UQCRC1,ANLN,MAP4K3,ERCC1,SEMA3B,PGM3,RNF14,HEBP1,CD6,MDH1,SLC30A9,ZMYND11,STMN4,RALBP1,MARCO,SYT13,SERPINB1,RNF10,ZNF839,BIRC3,CD44,SNX1,RABEP1,RANBP3,IFT88,RFC1,HOXC8,ZFYVE16,INPP4A,PARP3,HSPA5,FAM214A,RRM2B,NEDD4L,PPP1R3F,HEXB,MAPK9,RAD51,HEBP2,TTC17,FOXN3,LAMA3,GA…
1	!	0.000129	5856	1972	686	0.348	0.117	TF:M00426_1	tf	62	Factor: E2F; motif: TTTSGCGS; match class: 1	3	DPM1,RBM5,SLC7A2,ITGA3,TMEM132A,PNPLA4,E2F2,DLEC1,RHOBTB2,POMT2,HEBP1,CD6,SLC30A9,ZMYND11,RNF10,CD44,RABEP1,RFC1,ZFYVE16,INPP4A,HSPA5,FAM214A,NEDD4L,RAD51,PUM2,IL17RB,APPBP2,EIF4B,SLC6A16,CA11,HAGH,BTBD1,MCM10,ZNRD1,MTFR1,DHX29,DHX8,INPP5A,PRR11,REEP1,ERLEC1,NUCB2,SEL1L,TFRC,SREBF1,MCM2,LLGL2,SMARCE1,GSDMB,NSF,TEAD2,CA12,GTSE1,PLD1,MLH1,RGS11,DNAJC10,SPAG6,PCM1,UBE2D4,FDFT1,SLC4A4,ULK2,DIS3,PIBF1…
1	!	3.84e-05	10274	1972	1137	0.577	0.111	TF:M00931	tf	4	Factor: Sp1; motif: GGGGCGGGGC	1	ENPP4,RBM5,SLC7A2,RHBDD2,ITGA3,ABCC8,CX3CL1,IFRD1,PAFAH1B1,CD79B,CACNA2D2,RHOBTB2,SEC62,POMT2,UQCRC1,PHF7,NISCH,ANLN,MAP4K3,ERCC1,SEMA3B,PGM3,HEBP1,MDH1,ZMYND11,STMN4,RALBP1,SYT13,PLEKHB1,SERPINB1,RNF10,ZNF839,CD44,SNX1,TBPL1,RABEP1,RANBP3,IFT88,RFC1,HOXC8,AGA,ZFYVE16,PNKP,INPP4A,GEMIN8,FAM214A,RRM2B,VAMP3,PTCD2,MAPK9,HEBP2,TTC17,LAMA3,PHPT1,PUM2,SLC2A3,GNA15,PIGV,ACAA1,CDH3,APPBP2,EIF4B,CA11,TAF…
1	!	3.84e-05	10274	1972	1137	0.577	0.111	TF:M00931_0	tf	4	Factor: Sp1; motif: GGGGCGGGGC; match class: 0	2	ENPP4,RBM5,SLC7A2,RHBDD2,ITGA3,ABCC8,CX3CL1,IFRD1,PAFAH1B1,CD79B,CACNA2D2,RHOBTB2,SEC62,POMT2,UQCRC1,PHF7,NISCH,ANLN,MAP4K3,ERCC1,SEMA3B,PGM3,HEBP1,MDH1,ZMYND11,STMN4,RALBP1,SYT13,PLEKHB1,SERPINB1,RNF10,ZNF839,CD44,SNX1,TBPL1,RABEP1,RANBP3,IFT88,RFC1,HOXC8,AGA,ZFYVE16,PNKP,INPP4A,GEMIN8,FAM214A,RRM2B,VAMP3,PTCD2,MAPK9,HEBP2,TTC17,LAMA3,PHPT1,PUM2,SLC2A3,GNA15,PIGV,ACAA1,CDH3,APPBP2,EIF4B,CA11,TAF…
1	!	0.00456	8403	1972	932	0.473	0.111	TF:M03807	tf	20	Factor: SP2; motif: GNNGGGGGCGGGGSN	1	RBM5,SLC7A2,RHBDD2,ITGA3,ABCC8,PAFAH1B1,CD79B,CACNA2D2,RHOBTB2,SEC62,POMT2,PHF7,NISCH,MAP4K3,ERCC1,SEMA3B,PGM3,HEBP1,MDH1,ZMYND11,STMN4,SYT13,PLEKHB1,SERPINB1,RNF10,ZNF839,CD44,SNX1,TBPL1,RABEP1,RANBP3,IFT88,RFC1,HOXC8,AGA,ZFYVE16,PNKP,INPP4A,HSPA5,RRM2B,VAMP3,PTCD2,HEBP2,TTC17,PHPT1,PUM2,SLC2A3,GNA15,PIGV,CDH3,APPBP2,EIF4B,CA11,KARS,YBX1,RHOA,ROCK1,FGFR3,INPP5A,REEP1,IP6K2,RASGRP2,PITX1,NUCB2,AR…
1	!	0.00456	8403	1972	932	0.473	0.111	TF:M03807_0	tf	20	Factor: SP2; motif: GNNGGGGGCGGGGSN; match class: 0	2	RBM5,SLC7A2,RHBDD2,ITGA3,ABCC8,PAFAH1B1,CD79B,CACNA2D2,RHOBTB2,SEC62,POMT2,PHF7,NISCH,MAP4K3,ERCC1,SEMA3B,PGM3,HEBP1,MDH1,ZMYND11,STMN4,SYT13,PLEKHB1,SERPINB1,RNF10,ZNF839,CD44,SNX1,TBPL1,RABEP1,RANBP3,IFT88,RFC1,HOXC8,AGA,ZFYVE16,PNKP,INPP4A,HSPA5,RRM2B,VAMP3,PTCD2,HEBP2,TTC17,PHPT1,PUM2,SLC2A3,GNA15,PIGV,CDH3,APPBP2,EIF4B,CA11,KARS,YBX1,RHOA,ROCK1,FGFR3,INPP5A,REEP1,IP6K2,RASGRP2,PITX1,NUCB2,AR…
1	!	0.0142	8812	1972	968	0.491	0.11	TF:M00737	tf	12	Factor: E2F-1:DP-2; motif: TTTSSCGC	1	DPM1,RBM5,SLC7A2,CD38,ZMYND10,RHBDD2,ABCC8,TMEM132A,ARSD,PNPLA4,CDKL3,PAFAH1B1,CD79B,E2F2,HEATR5B,SEC62,POMT2,UQCRC1,FMO1,ANLN,MAP4K3,PGM3,MDH1,SLC30A9,ZMYND11,RALBP1,SYT13,RUNX3,RNF10,ZNF839,ERP44,CD44,SNX1,RABEP1,RANBP3,IFT88,RFC1,AGA,ZFYVE16,PNKP,INPP4A,TNC,HSPA5,GEMIN8,RRM2B,VAMP3,NEDD4L,PTCD2,RAD51,HEBP2,TTC17,FOXN3,LAMA3,PHPT1,HHAT,PUM2,IL17RB,GNA15,PIGV,ACAA1,CDH3,APPBP2,SLC6A16,CA11,BTBD1…
1	!	0.0142	8812	1972	968	0.491	0.11	TF:M00737_0	tf	12	Factor: E2F-1:DP-2; motif: TTTSSCGC; match class: 0	2	DPM1,RBM5,SLC7A2,CD38,ZMYND10,RHBDD2,ABCC8,TMEM132A,ARSD,PNPLA4,CDKL3,PAFAH1B1,CD79B,E2F2,HEATR5B,SEC62,POMT2,UQCRC1,FMO1,ANLN,MAP4K3,PGM3,MDH1,SLC30A9,ZMYND11,RALBP1,SYT13,RUNX3,RNF10,ZNF839,ERP44,CD44,SNX1,RABEP1,RANBP3,IFT88,RFC1,AGA,ZFYVE16,PNKP,INPP4A,TNC,HSPA5,GEMIN8,RRM2B,VAMP3,NEDD4L,PTCD2,RAD51,HEBP2,TTC17,FOXN3,LAMA3,PHPT1,HHAT,PUM2,IL17RB,GNA15,PIGV,ACAA1,CDH3,APPBP2,SLC6A16,CA11,BTBD1…
1	!	2.11e-10	10416	1972	1189	0.603	0.114	TF:M00695	tf	117	Factor: ETF; motif: GVGGMGG	1	DPM1,ENPP4,RBM5,SLC7A2,ITGA3,ABCC8,TMEM132A,CX3CL1,SPATA20,GGCT,ARSD,PNPLA4,CDKL3,PAFAH1B1,CACNA2D2,DLEC1,RHOBTB2,HEATR5B,SEC62,POMT2,UQCRC1,PHF7,NISCH,MAP4K3,PGM3,RNF14,HEBP1,MDH1,SLC30A9,ZMYND11,RALBP1,SYT13,SERPINB1,RNF10,ZNF839,CD44,SNX1,RABEP1,RANBP3,IFT88,HOXC8,PNKP,INPP4A,PARP3,TNC,SPATA7,HSPA5,YTHDC2,FAM214A,RRM2B,VAMP3,NEDD4L,PPP1R3F,MAPK9,POLQ,HEBP2,TTC17,LAMA3,PHPT1,HHAT,GALC,PUM2,IL17…
1	!	2.11e-10	10416	1972	1189	0.603	0.114	TF:M00695_0	tf	117	Factor: ETF; motif: GVGGMGG; match class: 0	2	DPM1,ENPP4,RBM5,SLC7A2,ITGA3,ABCC8,TMEM132A,CX3CL1,SPATA20,GGCT,ARSD,PNPLA4,CDKL3,PAFAH1B1,CACNA2D2,DLEC1,RHOBTB2,HEATR5B,SEC62,POMT2,UQCRC1,PHF7,NISCH,MAP4K3,PGM3,RNF14,HEBP1,MDH1,SLC30A9,ZMYND11,RALBP1,SYT13,SERPINB1,RNF10,ZNF839,CD44,SNX1,RABEP1,RANBP3,IFT88,HOXC8,PNKP,INPP4A,PARP3,TNC,SPATA7,HSPA5,YTHDC2,FAM214A,RRM2B,VAMP3,NEDD4L,PPP1R3F,MAPK9,POLQ,HEBP2,TTC17,LAMA3,PHPT1,HHAT,GALC,PUM2,IL17…
1	!	0.0313	7004	1972	782	0.397	0.112	TF:M00695_1	tf	117	Factor: ETF; motif: GVGGMGG; match class: 1	3	ENPP4,SLC7A2,TMEM132A,ARSD,CDKL3,PAFAH1B1,CACNA2D2,RHOBTB2,HEATR5B,SEC62,PHF7,NISCH,MAP4K3,HEBP1,MDH1,SLC30A9,ZMYND11,RALBP1,RNF10,ZNF839,RABEP1,RANBP3,HOXC8,INPP4A,SPATA7,YTHDC2,FAM214A,VAMP3,NEDD4L,PPP1R3F,MAPK9,POLQ,HEBP2,LAMA3,PHPT1,HHAT,GALC,PUM2,IL17RB,HAGH,EYA2,BTBD1,KARS,MAP2K4,MTHFD2,YBX1,MTFR1,FECH,RHOA,ROCK1,FGFR3,INPP5A,PRR11,REEP1,ERLEC1,PITX1,NUCB2,ARHGAP10,TRIP13,CYBRD1,EPN2,SREBF1…
1	!	0.00413	6947	1972	785	0.398	0.113	TF:M02069	tf	94	Factor: Erm; motif: ACCGGAAGTN	1	DPM1,RHBDD2,ITGA3,ABCC8,GGCT,PNPLA4,CDKL3,CD79B,DLEC1,HEATR5B,POMT2,ANLN,MAP4K3,ERCC1,PGM3,RNF14,SYT13,SERPINB1,RNF10,ERP44,TBPL1,IFT88,ZFYVE16,PNKP,PARP3,GEMIN8,YTHDC2,FAM214A,RRM2B,VAMP3,NEDD4L,MAPK9,RAD51,POLQ,HEBP2,TTC17,HHAT,GALC,PUM2,YIPF1,PIGV,ACAA1,CDH3,APPBP2,EIF4B,EYA2,BTBD1,KARS,MTHFD2,YBX1,ZNRD1,RHOA,DHX8,PRR11,IP6K2,RASGRP2,ERLEC1,PIGB,TRIP13,CYBRD1,EPN2,TRNT1,ACAP1,MCM2,TSG101,ATP2A…
1	!	0.00413	6947	1972	785	0.398	0.113	TF:M02069_0	tf	94	Factor: Erm; motif: ACCGGAAGTN; match class: 0	2	DPM1,RHBDD2,ITGA3,ABCC8,GGCT,PNPLA4,CDKL3,CD79B,DLEC1,HEATR5B,POMT2,ANLN,MAP4K3,ERCC1,PGM3,RNF14,SYT13,SERPINB1,RNF10,ERP44,TBPL1,IFT88,ZFYVE16,PNKP,PARP3,GEMIN8,YTHDC2,FAM214A,RRM2B,VAMP3,NEDD4L,MAPK9,RAD51,POLQ,HEBP2,TTC17,HHAT,GALC,PUM2,YIPF1,PIGV,ACAA1,CDH3,APPBP2,EIF4B,EYA2,BTBD1,KARS,MTHFD2,YBX1,ZNRD1,RHOA,DHX8,PRR11,IP6K2,RASGRP2,ERLEC1,PIGB,TRIP13,CYBRD1,EPN2,TRNT1,ACAP1,MCM2,TSG101,ATP2A…
1	!	0.0106	8719	1972	960	0.487	0.11	TF:M00446	tf	16	Factor: Spz1; motif: DNNGGRGGGWWNNNN	1	DPM1,ENPP4,CD38,RHBDD2,ITGA3,ZFX,ABCC8,TMEM132A,CX3CL1,SPATA20,TTC22,GGCT,ARSD,CD79B,E2F2,DLEC1,RHOBTB2,HEATR5B,POMT2,PHF7,NISCH,FMO1,ANLN,SEMA3B,HEBP1,CD6,STMN4,RALBP1,RUNX3,ZNF839,TBPL1,RABEP1,RANBP3,IFT88,RFC1,HOXC8,ZFYVE16,PARP3,HSPA5,YTHDC2,RRM2B,VAMP3,NEDD4L,PPP1R3F,HEXB,RAD51,FOXN3,PHPT1,HHAT,PUM2,SLC2A3,CDH3,EIF4B,CA11,HAGH,TAF2,EYA2,BCAS1,ZNRD1,MTFR1,FECH,DHX29,RHOA,FGFR3,PRR11,IP6K2,ERL…
1	!	0.0106	8719	1972	960	0.487	0.11	TF:M00446_0	tf	16	Factor: Spz1; motif: DNNGGRGGGWWNNNN; match class: 0	2	DPM1,ENPP4,CD38,RHBDD2,ITGA3,ZFX,ABCC8,TMEM132A,CX3CL1,SPATA20,TTC22,GGCT,ARSD,CD79B,E2F2,DLEC1,RHOBTB2,HEATR5B,POMT2,PHF7,NISCH,FMO1,ANLN,SEMA3B,HEBP1,CD6,STMN4,RALBP1,RUNX3,ZNF839,TBPL1,RABEP1,RANBP3,IFT88,RFC1,HOXC8,ZFYVE16,PARP3,HSPA5,YTHDC2,RRM2B,VAMP3,NEDD4L,PPP1R3F,HEXB,RAD51,FOXN3,PHPT1,HHAT,PUM2,SLC2A3,CDH3,EIF4B,CA11,HAGH,TAF2,EYA2,BCAS1,ZNRD1,MTFR1,FECH,DHX29,RHOA,FGFR3,PRR11,IP6K2,ERL…
1	!	3.86e-11	16459	1972	1749	0.887	0.106	TF:M07039	tf	53	Factor: ETF; motif: CCCCGCCCCYN	1	ENPP4,RBM5,SLC7A2,CD38,RHBDD2,ITGA3,ABCC8,TMEM132A,CX3CL1,SPATA20,GGCT,IFRD1,ARSD,PNPLA4,CDKL3,PAFAH1B1,CD79B,CACNA2D2,E2F2,RHOBTB2,HEATR5B,SEC62,POMT2,UQCRC1,PHF7,NISCH,FMO1,ANLN,MAP4K3,ERCC1,SEMA3B,PGM3,HEBP1,MDH1,ZMYND11,STMN4,RALBP1,SYT13,RUNX3,PLEKHB1,SERPINB1,RNF10,ZNF839,BIRC3,CD44,SNX1,TBPL1,RABEP1,RANBP3,IFT88,RFC1,TUBG2,HOXC8,AGA,ZFYVE16,PNKP,INPP4A,PARP3,TNC,SPATA7,HSPA5,YTHDC2,FAM214A…
1	!	3.86e-11	16459	1972	1749	0.887	0.106	TF:M07039_0	tf	53	Factor: ETF; motif: CCCCGCCCCYN; match class: 0	2	ENPP4,RBM5,SLC7A2,CD38,RHBDD2,ITGA3,ABCC8,TMEM132A,CX3CL1,SPATA20,GGCT,IFRD1,ARSD,PNPLA4,CDKL3,PAFAH1B1,CD79B,CACNA2D2,E2F2,RHOBTB2,HEATR5B,SEC62,POMT2,UQCRC1,PHF7,NISCH,FMO1,ANLN,MAP4K3,ERCC1,SEMA3B,PGM3,HEBP1,MDH1,ZMYND11,STMN4,RALBP1,SYT13,RUNX3,PLEKHB1,SERPINB1,RNF10,ZNF839,BIRC3,CD44,SNX1,TBPL1,RABEP1,RANBP3,IFT88,RFC1,TUBG2,HOXC8,AGA,ZFYVE16,PNKP,INPP4A,PARP3,TNC,SPATA7,HSPA5,YTHDC2,FAM214A…
1	!	3.73e-08	13652	1972	1483	0.752	0.109	TF:M07039_1	tf	53	Factor: ETF; motif: CCCCGCCCCYN; match class: 1	3	RBM5,SLC7A2,CD38,RHBDD2,ITGA3,ABCC8,TMEM132A,CX3CL1,SPATA20,GGCT,IFRD1,ARSD,CDKL3,PAFAH1B1,CD79B,CACNA2D2,E2F2,RHOBTB2,SEC62,POMT2,PHF7,NISCH,FMO1,ANLN,MAP4K3,ERCC1,SEMA3B,PGM3,HEBP1,MDH1,ZMYND11,STMN4,RALBP1,SYT13,RUNX3,PLEKHB1,SERPINB1,RNF10,ZNF839,BIRC3,CD44,SNX1,TBPL1,RABEP1,RANBP3,IFT88,RFC1,TUBG2,HOXC8,ZFYVE16,PNKP,INPP4A,PARP3,TNC,HSPA5,YTHDC2,FAM214A,RRM2B,VAMP3,NEDD4L,PPP1R3F,HEXB,PTCD2,…
1	!	0.0455	12312	1972	1307	0.663	0.106	TF:M04645_1	tf	58	Factor: Foxn4; motif: NNNNKNNATRGCGTCNYTWNGW; match class: 1	1	DPM1,ENPP4,RBM5,CD38,ZMYND10,ITGA3,ZFX,ABCC8,TMEM132A,SPATA20,TTC22,GGCT,ARSD,PNPLA4,E2F2,DLEC1,RHOBTB2,HEATR5B,POMT2,UQCRC1,PHF7,FMO1,ANLN,MAP4K3,ERCC1,RNF14,CD6,MDH1,SLC30A9,ZMYND11,RALBP1,SYT13,RNF10,ZNF839,SNX1,RABEP1,RANBP3,IFT88,RFC1,AGA,ZFYVE16,PNKP,INPP4A,PARP3,TNC,HSPA5,YTHDC2,FAM214A,CC2D2A,RRM2B,VAMP3,NEDD4L,PTCD2,MAPK9,RAD51,POLQ,HEBP2,TTC17,LAMA3,HHAT,GALC,PUM2,IL17RB,YIPF1,SLC2A3,PI…
1	!	0.00213	8600	1972	955	0.484	0.111	TF:M05332	tf	11	Factor: Sp2; motif: WGGGCGG	1	ITGA3,ABCC8,CX3CL1,SPATA20,TTC22,ARSD,CD79B,CACNA2D2,RHOBTB2,POMT2,UQCRC1,PHF7,ANLN,SEMA3B,RNF14,HEBP1,SLC30A9,ZMYND11,STMN4,RUNX3,PLEKHB1,ZNF839,ERP44,SNX1,TBPL1,RABEP1,RANBP3,TUBG2,AGA,INPP4A,FAM214A,RRM2B,VAMP3,HEXB,MAPK9,RAD51,TTC17,PHPT1,HHAT,PUM2,IL17RB,YIPF1,GNA15,PIGV,APPBP2,EIF4B,CA11,BTBD1,MTHFD2,YBX1,MTFR1,DHX29,RHOA,DHX8,ROCK1,FGFR3,ACSL4,INPP5A,REEP1,IP6K2,RASGRP2,PITX1,TRIP13,SREBF1…
1	!	0.00213	8600	1972	955	0.484	0.111	TF:M05332_0	tf	11	Factor: Sp2; motif: WGGGCGG; match class: 0	2	ITGA3,ABCC8,CX3CL1,SPATA20,TTC22,ARSD,CD79B,CACNA2D2,RHOBTB2,POMT2,UQCRC1,PHF7,ANLN,SEMA3B,RNF14,HEBP1,SLC30A9,ZMYND11,STMN4,RUNX3,PLEKHB1,ZNF839,ERP44,SNX1,TBPL1,RABEP1,RANBP3,TUBG2,AGA,INPP4A,FAM214A,RRM2B,VAMP3,HEXB,MAPK9,RAD51,TTC17,PHPT1,HHAT,PUM2,IL17RB,YIPF1,GNA15,PIGV,APPBP2,EIF4B,CA11,BTBD1,MTHFD2,YBX1,MTFR1,DHX29,RHOA,DHX8,ROCK1,FGFR3,ACSL4,INPP5A,REEP1,IP6K2,RASGRP2,PITX1,TRIP13,SREBF1…
1	!	5.86e-05	6894	1972	796	0.404	0.115	TF:M03982	tf	54	Factor: ETV4; motif: ACCGGAAGTN	1	DPM1,RHBDD2,ITGA3,ABCC8,SPATA20,GGCT,PNPLA4,CDKL3,CD79B,DLEC1,RHOBTB2,HEATR5B,POMT2,ANLN,MAP4K3,ERCC1,PGM3,RNF14,SLC30A9,SYT13,PLEKHB1,SERPINB1,ERP44,TBPL1,IFT88,ZFYVE16,PNKP,INPP4A,PARP3,GEMIN8,FAM214A,RRM2B,VAMP3,NEDD4L,MAPK9,RAD51,POLQ,HEBP2,TTC17,HHAT,GALC,PUM2,YIPF1,PIGV,ACAA1,CDH3,APPBP2,EIF4B,TAF2,BTBD1,KARS,YBX1,ZNRD1,RHOA,DHX8,ROCK1,IP6K2,RASGRP2,ERLEC1,PIGB,TRIP13,CYBRD1,TRNT1,ACAP1,TSG…
1	!	5.86e-05	6894	1972	796	0.404	0.115	TF:M03982_0	tf	54	Factor: ETV4; motif: ACCGGAAGTN; match class: 0	2	DPM1,RHBDD2,ITGA3,ABCC8,SPATA20,GGCT,PNPLA4,CDKL3,CD79B,DLEC1,RHOBTB2,HEATR5B,POMT2,ANLN,MAP4K3,ERCC1,PGM3,RNF14,SLC30A9,SYT13,PLEKHB1,SERPINB1,ERP44,TBPL1,IFT88,ZFYVE16,PNKP,INPP4A,PARP3,GEMIN8,FAM214A,RRM2B,VAMP3,NEDD4L,MAPK9,RAD51,POLQ,HEBP2,TTC17,HHAT,GALC,PUM2,YIPF1,PIGV,ACAA1,CDH3,APPBP2,EIF4B,TAF2,BTBD1,KARS,YBX1,ZNRD1,RHOA,DHX8,ROCK1,IP6K2,RASGRP2,ERLEC1,PIGB,TRIP13,CYBRD1,TRNT1,ACAP1,TSG…
1	!	0.0301	4627	1972	537	0.272	0.116	TF:M02074	tf	46	Factor: GABPalpha; motif: RCCGGAWRYN	1	DPM1,RHBDD2,PNPLA4,CD79B,DLEC1,RHOBTB2,HEATR5B,ANLN,ERCC1,PGM3,HEBP1,MDH1,SLC30A9,ERP44,TBPL1,IFT88,ZFYVE16,PNKP,PARP3,HSPA5,GEMIN8,YTHDC2,RRM2B,VAMP3,POLQ,HEBP2,TTC17,YIPF1,PIGV,ACAA1,SLC6A16,MCM10,MAP2K4,YBX1,ZNRD1,DHX8,NAV3,PRR11,RASGRP2,ERLEC1,PIGB,ARHGAP10,TRIP13,TRNT1,ACAP1,LLGL2,TEAD2,TSG101,ATP2A3,SLC24A1,GTSE1,XAB2,STXBP2,DYNC1I2,XRCC5,DIS3,PIBF1,NOA1,MAPRE3,SLC25A24,MGST2,PIGS,PGS1,AURK…
1	!	0.0301	4627	1972	537	0.272	0.116	TF:M02074_0	tf	46	Factor: GABPalpha; motif: RCCGGAWRYN; match class: 0	2	DPM1,RHBDD2,PNPLA4,CD79B,DLEC1,RHOBTB2,HEATR5B,ANLN,ERCC1,PGM3,HEBP1,MDH1,SLC30A9,ERP44,TBPL1,IFT88,ZFYVE16,PNKP,PARP3,HSPA5,GEMIN8,YTHDC2,RRM2B,VAMP3,POLQ,HEBP2,TTC17,YIPF1,PIGV,ACAA1,SLC6A16,MCM10,MAP2K4,YBX1,ZNRD1,DHX8,NAV3,PRR11,RASGRP2,ERLEC1,PIGB,ARHGAP10,TRIP13,TRNT1,ACAP1,LLGL2,TEAD2,TSG101,ATP2A3,SLC24A1,GTSE1,XAB2,STXBP2,DYNC1I2,XRCC5,DIS3,PIBF1,NOA1,MAPRE3,SLC25A24,MGST2,PIGS,PGS1,AURK…
1	!	0.0242	10754	1972	1158	0.587	0.108	TF:M07250	tf	39	Factor: E2F-1; motif: NNNSSCGCSAANN	1	DPM1,ENPP4,RBM5,SLC7A2,CD38,ITGA3,ABCC8,CX3CL1,PNPLA4,PAFAH1B1,CD79B,CACNA2D2,E2F2,DLEC1,RHOBTB2,HEATR5B,POMT2,UQCRC1,PHF7,NISCH,MAP4K3,ERCC1,PGM3,RNF14,MDH1,ZMYND11,STMN4,RALBP1,SYT13,RUNX3,SERPINB1,RNF10,BIRC3,RABEP1,RANBP3,RFC1,HOXC8,AGA,ZFYVE16,INPP4A,PARP3,HSPA5,FAM214A,RRM2B,VAMP3,NEDD4L,HEXB,MAPK9,RAD51,HEBP2,TTC17,LAMA3,GALC,PUM2,IL17RB,YIPF1,CDH3,APPBP2,EIF4B,SLC6A16,CA11,HAGH,BTBD1,MCM1…
1	!	0.0242	10754	1972	1158	0.587	0.108	TF:M07250_0	tf	39	Factor: E2F-1; motif: NNNSSCGCSAANN; match class: 0	2	DPM1,ENPP4,RBM5,SLC7A2,CD38,ITGA3,ABCC8,CX3CL1,PNPLA4,PAFAH1B1,CD79B,CACNA2D2,E2F2,DLEC1,RHOBTB2,HEATR5B,POMT2,UQCRC1,PHF7,NISCH,MAP4K3,ERCC1,PGM3,RNF14,MDH1,ZMYND11,STMN4,RALBP1,SYT13,RUNX3,SERPINB1,RNF10,BIRC3,RABEP1,RANBP3,RFC1,HOXC8,AGA,ZFYVE16,INPP4A,PARP3,HSPA5,FAM214A,RRM2B,VAMP3,NEDD4L,HEXB,MAPK9,RAD51,HEBP2,TTC17,LAMA3,GALC,PUM2,IL17RB,YIPF1,CDH3,APPBP2,EIF4B,SLC6A16,CA11,HAGH,BTBD1,MCM1…
1	!	0.00528	5538	1972	639	0.324	0.115	TF:M07250_1	tf	39	Factor: E2F-1; motif: NNNSSCGCSAANN; match class: 1	3	DPM1,RBM5,SLC7A2,ITGA3,PAFAH1B1,CACNA2D2,E2F2,RHOBTB2,HEATR5B,POMT2,UQCRC1,PHF7,MDH1,ZMYND11,RALBP1,SYT13,RNF10,BIRC3,RANBP3,RFC1,AGA,ZFYVE16,INPP4A,HSPA5,LAMA3,PUM2,IL17RB,EIF4B,SLC6A16,CA11,HAGH,BTBD1,MCM10,YBX1,MTFR1,FECH,DHX29,RHOA,FGFR3,INPP5A,REEP1,IP6K2,RASGRP2,PITX1,NUCB2,TFRC,SREBF1,MCM2,SMARCE1,NSF,ATP2A3,CA12,GTSE1,FRYL,PLD1,MLH1,PLXNA2,PPP1R12B,SPAG6,NEBL,FDFT1,SLC4A4,KIAA0141,SMARCD3…
1	!	6.5e-09	13054	1972	1432	0.726	0.11	TF:M07380	tf	50	Factor: E2F-4; motif: NTTTCSCGCC	1	DPM1,ENPP4,RBM5,SLC7A2,CD38,ITGA3,CX3CL1,GGCT,ARSD,PAFAH1B1,CD79B,CACNA2D2,E2F2,DLEC1,RHOBTB2,POMT2,UQCRC1,PHF7,NISCH,FMO1,ANLN,MAP4K3,ERCC1,SEMA3B,PGM3,RNF14,HEBP1,MDH1,ZMYND11,STMN4,RALBP1,SYT13,RUNX3,PLEKHB1,SERPINB1,RNF10,ZNF839,ERP44,BIRC3,SNX1,TBPL1,RABEP1,RANBP3,IFT88,RFC1,TUBG2,HOXC8,AGA,ZFYVE16,PNKP,INPP4A,PARP3,TNC,HSPA5,GEMIN8,FAM214A,VAMP3,NEDD4L,PPP1R3F,HEXB,PTCD2,MAPK9,RAD51,POLQ,HE…
1	!	6.5e-09	13054	1972	1432	0.726	0.11	TF:M07380_0	tf	50	Factor: E2F-4; motif: NTTTCSCGCC; match class: 0	2	DPM1,ENPP4,RBM5,SLC7A2,CD38,ITGA3,CX3CL1,GGCT,ARSD,PAFAH1B1,CD79B,CACNA2D2,E2F2,DLEC1,RHOBTB2,POMT2,UQCRC1,PHF7,NISCH,FMO1,ANLN,MAP4K3,ERCC1,SEMA3B,PGM3,RNF14,HEBP1,MDH1,ZMYND11,STMN4,RALBP1,SYT13,RUNX3,PLEKHB1,SERPINB1,RNF10,ZNF839,ERP44,BIRC3,SNX1,TBPL1,RABEP1,RANBP3,IFT88,RFC1,TUBG2,HOXC8,AGA,ZFYVE16,PNKP,INPP4A,PARP3,TNC,HSPA5,GEMIN8,FAM214A,VAMP3,NEDD4L,PPP1R3F,HEXB,PTCD2,MAPK9,RAD51,POLQ,HE…
1	!	0.000801	7994	1972	898	0.455	0.112	TF:M07380_1	tf	50	Factor: E2F-4; motif: NTTTCSCGCC; match class: 1	3	SLC7A2,CD38,CX3CL1,GGCT,ARSD,PAFAH1B1,CD79B,E2F2,RHOBTB2,POMT2,UQCRC1,PHF7,ANLN,MAP4K3,PGM3,RNF14,HEBP1,MDH1,ZMYND11,RALBP1,RUNX3,RNF10,ZNF839,SNX1,RABEP1,RANBP3,IFT88,RFC1,ZFYVE16,PNKP,INPP4A,PARP3,FAM214A,VAMP3,NEDD4L,PPP1R3F,HEXB,PTCD2,MAPK9,RAD51,FOXN3,LAMA3,PHPT1,GALC,PUM2,IL17RB,PIGV,CDH3,APPBP2,EIF4B,EYA2,MCM10,YBX1,FECH,DHX29,RHOA,DHX8,FGFR3,INPP5A,PRR11,RASGRP2,ERLEC1,PITX1,NUCB2,ARHGAP1…
1	!	0.00153	11143	1972	1208	0.613	0.108	TF:M00425	tf	91	Factor: E2F; motif: TTTCGCGC	1	DPM1,RBM5,SLC7A2,CD38,ITGA3,ABCC8,TMEM132A,CX3CL1,TTC22,PNPLA4,CDKL3,PAFAH1B1,CD79B,CACNA2D2,E2F2,DLEC1,RHOBTB2,HEATR5B,POMT2,UQCRC1,PHF7,NISCH,MAP4K3,ERCC1,SEMA3B,PGM3,CD6,MDH1,SLC30A9,ZMYND11,STMN4,MARCO,SYT13,RUNX3,SERPINB1,RNF10,BIRC3,CD44,SNX1,TBPL1,IFT88,RFC1,HOXC8,AGA,ZFYVE16,INPP4A,PARP3,HSPA5,GEMIN8,RRM2B,NEDD4L,PPP1R3F,HEXB,RAD51,HEBP2,TTC17,FOXN3,LAMA3,GALC,PUM2,IL17RB,YIPF1,PIGV,CDH3,…
1	!	0.00153	11143	1972	1208	0.613	0.108	TF:M00425_0	tf	91	Factor: E2F; motif: TTTCGCGC; match class: 0	2	DPM1,RBM5,SLC7A2,CD38,ITGA3,ABCC8,TMEM132A,CX3CL1,TTC22,PNPLA4,CDKL3,PAFAH1B1,CD79B,CACNA2D2,E2F2,DLEC1,RHOBTB2,HEATR5B,POMT2,UQCRC1,PHF7,NISCH,MAP4K3,ERCC1,SEMA3B,PGM3,CD6,MDH1,SLC30A9,ZMYND11,STMN4,MARCO,SYT13,RUNX3,SERPINB1,RNF10,BIRC3,CD44,SNX1,TBPL1,IFT88,RFC1,HOXC8,AGA,ZFYVE16,INPP4A,PARP3,HSPA5,GEMIN8,RRM2B,NEDD4L,PPP1R3F,HEXB,RAD51,HEBP2,TTC17,FOXN3,LAMA3,GALC,PUM2,IL17RB,YIPF1,PIGV,CDH3,…
1	!	0.00122	5397	1972	630	0.319	0.117	TF:M00425_1	tf	91	Factor: E2F; motif: TTTCGCGC; match class: 1	3	DPM1,SLC7A2,ITGA3,ABCC8,PNPLA4,CD79B,CACNA2D2,E2F2,DLEC1,RHOBTB2,POMT2,UQCRC1,PHF7,MDH1,SLC30A9,ZMYND11,SYT13,RNF10,CD44,RFC1,HOXC8,AGA,ZFYVE16,PARP3,HSPA5,RRM2B,NEDD4L,RAD51,PUM2,IL17RB,EIF4B,CA11,HAGH,EYA2,MCM10,YBX1,ZNRD1,MTFR1,DHX29,RHOA,REEP1,IP6K2,ERLEC1,PITX1,NUCB2,SEL1L,MCM2,LLGL2,SMARCE1,NSF,CA12,SRI,GTSE1,PLD1,MLH1,SPAG6,PCM1,UBE2D4,FDFT1,SLC4A4,GSK3B,ULK2,NOA1,SCAMP1,SLC25A24,ADAMTS2,P…
1	!	3.22e-07	12822	1972	1399	0.709	0.109	TF:M04823	tf	82	Factor: E2F-4; motif: NNTTCCCGCCNN	1	DPM1,RBM5,SLC7A2,CD38,RHBDD2,ITGA3,ABCC8,TMEM132A,CX3CL1,TTC22,GGCT,ARSD,PNPLA4,CDKL3,CD79B,CACNA2D2,E2F2,RHOBTB2,HEATR5B,SEC62,POMT2,UQCRC1,PHF7,NISCH,FMO1,ANLN,MAP4K3,ERCC1,SEMA3B,PGM3,HEBP1,MDH1,SLC30A9,ZMYND11,RALBP1,SYT13,RUNX3,PLEKHB1,RNF10,ZNF839,ERP44,CD44,SNX1,TBPL1,RABEP1,RANBP3,IFT88,RFC1,HOXC8,AGA,ZFYVE16,PNKP,INPP4A,TNC,SPATA7,HSPA5,YTHDC2,FAM214A,VAMP3,NEDD4L,PPP1R3F,HEXB,PTCD2,MAPK…
1	!	3.22e-07	12822	1972	1399	0.709	0.109	TF:M04823_0	tf	82	Factor: E2F-4; motif: NNTTCCCGCCNN; match class: 0	2	DPM1,RBM5,SLC7A2,CD38,RHBDD2,ITGA3,ABCC8,TMEM132A,CX3CL1,TTC22,GGCT,ARSD,PNPLA4,CDKL3,CD79B,CACNA2D2,E2F2,RHOBTB2,HEATR5B,SEC62,POMT2,UQCRC1,PHF7,NISCH,FMO1,ANLN,MAP4K3,ERCC1,SEMA3B,PGM3,HEBP1,MDH1,SLC30A9,ZMYND11,RALBP1,SYT13,RUNX3,PLEKHB1,RNF10,ZNF839,ERP44,CD44,SNX1,TBPL1,RABEP1,RANBP3,IFT88,RFC1,HOXC8,AGA,ZFYVE16,PNKP,INPP4A,TNC,SPATA7,HSPA5,YTHDC2,FAM214A,VAMP3,NEDD4L,PPP1R3F,HEXB,PTCD2,MAPK…
1	!	0.000123	7863	1972	892	0.452	0.113	TF:M04823_1	tf	82	Factor: E2F-4; motif: NNTTCCCGCCNN; match class: 1	3	SLC7A2,ITGA3,TMEM132A,TTC22,GGCT,ARSD,PNPLA4,RHOBTB2,POMT2,PHF7,ANLN,MAP4K3,PGM3,HEBP1,MDH1,SLC30A9,ZMYND11,RALBP1,SYT13,RUNX3,CD44,SNX1,RABEP1,RANBP3,IFT88,RFC1,HOXC8,AGA,ZFYVE16,PNKP,INPP4A,TNC,SPATA7,HSPA5,FAM214A,VAMP3,NEDD4L,PPP1R3F,PTCD2,MAPK9,TTC17,LAMA3,PHPT1,HHAT,PUM2,IL17RB,PIGV,CDH3,CA11,EYA2,BTBD1,MAP2K4,MTHFD2,YBX1,MTFR1,FECH,RHOA,DHX8,FGFR3,ACSL4,INPP5A,PRR11,RASGRP2,ERLEC1,NUCB2,FG…
1	!	0.0129	7467	1972	833	0.422	0.112	TF:M09765	tf	6	Factor: SP1; motif: NRGKGGGCGGGGCN	1	RBM5,SLC7A2,RHBDD2,ITGA3,ABCC8,SPATA20,CD79B,CACNA2D2,RHOBTB2,SEC62,POMT2,PHF7,NISCH,MAP4K3,ERCC1,SEMA3B,PGM3,HEBP1,ZMYND11,STMN4,SYT13,PLEKHB1,SERPINB1,RNF10,ZNF839,SNX1,TBPL1,RABEP1,RANBP3,IFT88,RFC1,HOXC8,AGA,ZFYVE16,PNKP,INPP4A,RRM2B,VAMP3,HEBP2,TTC17,PHPT1,SLC2A3,GNA15,PIGV,CDH3,APPBP2,EIF4B,BTBD1,KARS,YBX1,RHOA,ROCK1,FGFR3,INPP5A,REEP1,IP6K2,RASGRP2,PITX1,NUCB2,ARHGAP10,SEL1L,EPN2,TFRC,SREB…
1	!	0.0129	7467	1972	833	0.422	0.112	TF:M09765_0	tf	6	Factor: SP1; motif: NRGKGGGCGGGGCN; match class: 0	2	RBM5,SLC7A2,RHBDD2,ITGA3,ABCC8,SPATA20,CD79B,CACNA2D2,RHOBTB2,SEC62,POMT2,PHF7,NISCH,MAP4K3,ERCC1,SEMA3B,PGM3,HEBP1,ZMYND11,STMN4,SYT13,PLEKHB1,SERPINB1,RNF10,ZNF839,SNX1,TBPL1,RABEP1,RANBP3,IFT88,RFC1,HOXC8,AGA,ZFYVE16,PNKP,INPP4A,RRM2B,VAMP3,HEBP2,TTC17,PHPT1,SLC2A3,GNA15,PIGV,CDH3,APPBP2,EIF4B,BTBD1,KARS,YBX1,RHOA,ROCK1,FGFR3,INPP5A,REEP1,IP6K2,RASGRP2,PITX1,NUCB2,ARHGAP10,SEL1L,EPN2,TFRC,SREB…
1	!	0.0469	6229	1972	701	0.355	0.113	TF:M08875	tf	106	Factor: E2F; motif: NNTTTCGCGCN	1	DPM1,ENPP4,ABCC8,TMEM132A,PNPLA4,PAFAH1B1,E2F2,POMT2,UQCRC1,PHF7,MAP4K3,MDH1,ZMYND11,STMN4,RALBP1,SERPINB1,RNF10,CD44,TBPL1,RABEP1,RANBP3,IFT88,RFC1,AGA,ZFYVE16,PNKP,RRM2B,NEDD4L,PPP1R3F,HEBP2,PUM2,IL17RB,GNA15,EIF4B,SLC6A16,BTBD1,MTHFD2,RHOA,DHX8,REEP1,ERLEC1,MAST4,SEL1L,CYBRD1,EPN2,TFRC,MCM2,LLGL2,NSF,TEAD2,TSG101,SLC24A1,SRI,FRYL,MLH1,PLXNA2,PPP1R12B,SPAG6,NEBL,PCM1,UBE2D4,RAPGEF3,FDFT1,SLC4A4…
1	!	0.0469	6229	1972	701	0.355	0.113	TF:M08875_0	tf	106	Factor: E2F; motif: NNTTTCGCGCN; match class: 0	2	DPM1,ENPP4,ABCC8,TMEM132A,PNPLA4,PAFAH1B1,E2F2,POMT2,UQCRC1,PHF7,MAP4K3,MDH1,ZMYND11,STMN4,RALBP1,SERPINB1,RNF10,CD44,TBPL1,RABEP1,RANBP3,IFT88,RFC1,AGA,ZFYVE16,PNKP,RRM2B,NEDD4L,PPP1R3F,HEBP2,PUM2,IL17RB,GNA15,EIF4B,SLC6A16,BTBD1,MTHFD2,RHOA,DHX8,REEP1,ERLEC1,MAST4,SEL1L,CYBRD1,EPN2,TFRC,MCM2,LLGL2,NSF,TEAD2,TSG101,SLC24A1,SRI,FRYL,MLH1,PLXNA2,PPP1R12B,SPAG6,NEBL,PCM1,UBE2D4,RAPGEF3,FDFT1,SLC4A4…
1	!	0.000368	9169	1972	1019	0.517	0.111	TF:M01783	tf	96	Factor: SP2; motif: GGGCGGGAC	1	SLC7A2,ZMYND10,RHBDD2,ITGA3,ABCC8,GGCT,ARSD,PNPLA4,CD79B,RHOBTB2,POMT2,PHF7,NISCH,MAP4K3,ERCC1,SEMA3B,PGM3,HEBP1,CD6,ZMYND11,STMN4,PLEKHB1,SERPINB1,ZNF839,ERP44,CD44,SNX1,RABEP1,IFT88,RFC1,HOXC8,AGA,ZFYVE16,PNKP,INPP4A,PARP3,HSPA5,GEMIN8,FAM214A,RRM2B,VAMP3,NEDD4L,PPP1R3F,MAPK9,HEBP2,TTC17,FOXN3,LAMA3,PHPT1,HHAT,IL17RB,YIPF1,GNA15,PIGV,ACAA1,CDH3,APPBP2,EIF4B,CA11,HAGH,KARS,MTHFD2,YBX1,FECH,ROCK1…
1	!	0.000368	9169	1972	1019	0.517	0.111	TF:M01783_0	tf	96	Factor: SP2; motif: GGGCGGGAC; match class: 0	2	SLC7A2,ZMYND10,RHBDD2,ITGA3,ABCC8,GGCT,ARSD,PNPLA4,CD79B,RHOBTB2,POMT2,PHF7,NISCH,MAP4K3,ERCC1,SEMA3B,PGM3,HEBP1,CD6,ZMYND11,STMN4,PLEKHB1,SERPINB1,ZNF839,ERP44,CD44,SNX1,RABEP1,IFT88,RFC1,HOXC8,AGA,ZFYVE16,PNKP,INPP4A,PARP3,HSPA5,GEMIN8,FAM214A,RRM2B,VAMP3,NEDD4L,PPP1R3F,MAPK9,HEBP2,TTC17,FOXN3,LAMA3,PHPT1,HHAT,IL17RB,YIPF1,GNA15,PIGV,ACAA1,CDH3,APPBP2,EIF4B,CA11,HAGH,KARS,MTHFD2,YBX1,FECH,ROCK1…
1	!	0.012	7602	1972	847	0.43	0.111	TF:M01214	tf	85	Factor: ESE-1; motif: NSMGGAARTN	1	DPM1,RHBDD2,ITGA3,SPATA20,IFRD1,PNPLA4,CDKL3,CD79B,DLEC1,HEATR5B,ERCC1,SEMA3B,PGM3,RNF14,CD6,MDH1,SLC30A9,RALBP1,PLEKHB1,SERPINB1,ERP44,CD44,TBPL1,IFT88,AGA,ZFYVE16,PNKP,PARP3,HSPA5,GEMIN8,FAM214A,RRM2B,VAMP3,PPP1R3F,POLQ,HEBP2,TTC17,HHAT,YIPF1,PIGV,ACAA1,TAF2,BTBD1,MCM10,RHOA,DHX8,NAV3,IP6K2,RASGRP2,ERLEC1,PIGB,SEL1L,TRIP13,EPN2,TFRC,TRNT1,LLGL2,SMARCE1,NSF,TEAD2,TSG101,GTSE1,PLD1,MLH1,RGS11,XAB…
1	!	0.012	7602	1972	847	0.43	0.111	TF:M01214_0	tf	85	Factor: ESE-1; motif: NSMGGAARTN; match class: 0	2	DPM1,RHBDD2,ITGA3,SPATA20,IFRD1,PNPLA4,CDKL3,CD79B,DLEC1,HEATR5B,ERCC1,SEMA3B,PGM3,RNF14,CD6,MDH1,SLC30A9,RALBP1,PLEKHB1,SERPINB1,ERP44,CD44,TBPL1,IFT88,AGA,ZFYVE16,PNKP,PARP3,HSPA5,GEMIN8,FAM214A,RRM2B,VAMP3,PPP1R3F,POLQ,HEBP2,TTC17,HHAT,YIPF1,PIGV,ACAA1,TAF2,BTBD1,MCM10,RHOA,DHX8,NAV3,IP6K2,RASGRP2,ERLEC1,PIGB,SEL1L,TRIP13,EPN2,TFRC,TRNT1,LLGL2,SMARCE1,NSF,TEAD2,TSG101,GTSE1,PLD1,MLH1,RGS11,XAB…
1	!	0.00287	10669	1972	1159	0.588	0.109	TF:M00736	tf	47	Factor: E2F-1:DP-1; motif: TTTCSCGC	1	DPM1,RBM5,CD38,ZMYND10,RHBDD2,ITGA3,ABCC8,TMEM132A,CX3CL1,GGCT,ARSD,PNPLA4,CDKL3,PAFAH1B1,CD79B,CACNA2D2,E2F2,SEC62,POMT2,UQCRC1,PHF7,NISCH,FMO1,ANLN,MAP4K3,ERCC1,SEMA3B,PGM3,HEBP1,MDH1,SLC30A9,ZMYND11,STMN4,RALBP1,RUNX3,PLEKHB1,SERPINB1,RNF10,ZNF839,CD44,SNX1,RABEP1,RANBP3,IFT88,RFC1,TUBG2,AGA,ZFYVE16,PNKP,INPP4A,PARP3,TNC,SPATA7,HSPA5,YTHDC2,FAM214A,RRM2B,VAMP3,NEDD4L,HEXB,PTCD2,RAD51,POLQ,TTC1…
1	!	0.00287	10669	1972	1159	0.588	0.109	TF:M00736_0	tf	47	Factor: E2F-1:DP-1; motif: TTTCSCGC; match class: 0	2	DPM1,RBM5,CD38,ZMYND10,RHBDD2,ITGA3,ABCC8,TMEM132A,CX3CL1,GGCT,ARSD,PNPLA4,CDKL3,PAFAH1B1,CD79B,CACNA2D2,E2F2,SEC62,POMT2,UQCRC1,PHF7,NISCH,FMO1,ANLN,MAP4K3,ERCC1,SEMA3B,PGM3,HEBP1,MDH1,SLC30A9,ZMYND11,STMN4,RALBP1,RUNX3,PLEKHB1,SERPINB1,RNF10,ZNF839,CD44,SNX1,RABEP1,RANBP3,IFT88,RFC1,TUBG2,AGA,ZFYVE16,PNKP,INPP4A,PARP3,TNC,SPATA7,HSPA5,YTHDC2,FAM214A,RRM2B,VAMP3,NEDD4L,HEXB,PTCD2,RAD51,POLQ,TTC1…
1	!	6.52e-09	13193	1972	1445	0.733	0.11	TF:M00803	tf	23	Factor: E2F; motif: GGCGSG	1	DPM1,ENPP4,RBM5,SLC7A2,CD38,ZMYND10,RHBDD2,ITGA3,ABCC8,TMEM132A,SPATA20,TTC22,GGCT,ARSD,PNPLA4,PAFAH1B1,CACNA2D2,E2F2,RHOBTB2,SEC62,POMT2,UQCRC1,PHF7,NISCH,ANLN,MAP4K3,RNF14,MDH1,SLC30A9,ZMYND11,STMN4,RALBP1,SYT13,SERPINB1,RNF10,ZNF839,ERP44,BIRC3,CD44,RABEP1,RANBP3,RFC1,TUBG2,HOXC8,AGA,ZFYVE16,PNKP,INPP4A,PARP3,HSPA5,GEMIN8,YTHDC2,FAM214A,RRM2B,VAMP3,NEDD4L,PPP1R3F,HEXB,PTCD2,MAPK9,RAD51,HEBP2,T…
1	!	6.52e-09	13193	1972	1445	0.733	0.11	TF:M00803_0	tf	23	Factor: E2F; motif: GGCGSG; match class: 0	2	DPM1,ENPP4,RBM5,SLC7A2,CD38,ZMYND10,RHBDD2,ITGA3,ABCC8,TMEM132A,SPATA20,TTC22,GGCT,ARSD,PNPLA4,PAFAH1B1,CACNA2D2,E2F2,RHOBTB2,SEC62,POMT2,UQCRC1,PHF7,NISCH,ANLN,MAP4K3,RNF14,MDH1,SLC30A9,ZMYND11,STMN4,RALBP1,SYT13,SERPINB1,RNF10,ZNF839,ERP44,BIRC3,CD44,RABEP1,RANBP3,RFC1,TUBG2,HOXC8,AGA,ZFYVE16,PNKP,INPP4A,PARP3,HSPA5,GEMIN8,YTHDC2,FAM214A,RRM2B,VAMP3,NEDD4L,PPP1R3F,HEXB,PTCD2,MAPK9,RAD51,HEBP2,T…
1	!	1.82e-09	10233	1972	1165	0.591	0.114	TF:M00803_1	tf	23	Factor: E2F; motif: GGCGSG; match class: 1	3	ENPP4,RBM5,SLC7A2,CD38,ZMYND10,ITGA3,ABCC8,SPATA20,TTC22,ARSD,PAFAH1B1,CACNA2D2,E2F2,RHOBTB2,SEC62,POMT2,UQCRC1,PHF7,NISCH,ANLN,MAP4K3,RNF14,MDH1,ZMYND11,RALBP1,SERPINB1,RNF10,ZNF839,BIRC3,CD44,RABEP1,RANBP3,RFC1,TUBG2,ZFYVE16,PNKP,INPP4A,GEMIN8,YTHDC2,VAMP3,NEDD4L,PPP1R3F,PTCD2,MAPK9,RAD51,LAMA3,PHPT1,HHAT,GALC,PUM2,IL17RB,YIPF1,PIGV,ACAA1,APPBP2,EIF4B,SLC6A16,HAGH,EYA2,BTBD1,MCM10,KARS,MAP2K4,M…
1	!	0.00213	8600	1972	955	0.484	0.111	TF:M05444	tf	101	Factor: CPBP; motif: NGGGCGG	1	ITGA3,ABCC8,CX3CL1,SPATA20,TTC22,ARSD,CD79B,CACNA2D2,RHOBTB2,POMT2,UQCRC1,PHF7,ANLN,SEMA3B,RNF14,HEBP1,SLC30A9,ZMYND11,STMN4,RUNX3,PLEKHB1,ZNF839,ERP44,SNX1,TBPL1,RABEP1,RANBP3,TUBG2,AGA,INPP4A,FAM214A,RRM2B,VAMP3,HEXB,MAPK9,RAD51,TTC17,PHPT1,HHAT,PUM2,IL17RB,YIPF1,GNA15,PIGV,APPBP2,EIF4B,CA11,BTBD1,MTHFD2,YBX1,MTFR1,DHX29,RHOA,DHX8,ROCK1,FGFR3,ACSL4,INPP5A,REEP1,IP6K2,RASGRP2,PITX1,TRIP13,SREBF1…
1	!	0.00213	8600	1972	955	0.484	0.111	TF:M05444_0	tf	101	Factor: CPBP; motif: NGGGCGG; match class: 0	2	ITGA3,ABCC8,CX3CL1,SPATA20,TTC22,ARSD,CD79B,CACNA2D2,RHOBTB2,POMT2,UQCRC1,PHF7,ANLN,SEMA3B,RNF14,HEBP1,SLC30A9,ZMYND11,STMN4,RUNX3,PLEKHB1,ZNF839,ERP44,SNX1,TBPL1,RABEP1,RANBP3,TUBG2,AGA,INPP4A,FAM214A,RRM2B,VAMP3,HEXB,MAPK9,RAD51,TTC17,PHPT1,HHAT,PUM2,IL17RB,YIPF1,GNA15,PIGV,APPBP2,EIF4B,CA11,BTBD1,MTHFD2,YBX1,MTFR1,DHX29,RHOA,DHX8,ROCK1,FGFR3,ACSL4,INPP5A,REEP1,IP6K2,RASGRP2,PITX1,TRIP13,SREBF1…
1	!	0.000255	8366	1972	940	0.477	0.112	TF:M08913	tf	113	Factor: FLI-1; motif: NAYTTCCGGT	1	DPM1,RHBDD2,ITGA3,ABCC8,SPATA20,GGCT,PNPLA4,CDKL3,CD79B,DLEC1,RHOBTB2,HEATR5B,POMT2,ANLN,MAP4K3,ERCC1,PGM3,RNF14,HEBP1,MDH1,SLC30A9,SYT13,PLEKHB1,SERPINB1,ERP44,TBPL1,IFT88,ZFYVE16,PNKP,INPP4A,PARP3,HSPA5,GEMIN8,YTHDC2,FAM214A,RRM2B,VAMP3,MAPK9,RAD51,POLQ,HEBP2,TTC17,HHAT,GALC,PUM2,YIPF1,PIGV,ACAA1,APPBP2,EIF4B,SLC6A16,TAF2,EYA2,BTBD1,MCM10,KARS,MAP2K4,YBX1,ZNRD1,RHOA,DHX8,NAV3,ROCK1,PRR11,IP6K2,…
1	!	0.000255	8366	1972	940	0.477	0.112	TF:M08913_0	tf	113	Factor: FLI-1; motif: NAYTTCCGGT; match class: 0	2	DPM1,RHBDD2,ITGA3,ABCC8,SPATA20,GGCT,PNPLA4,CDKL3,CD79B,DLEC1,RHOBTB2,HEATR5B,POMT2,ANLN,MAP4K3,ERCC1,PGM3,RNF14,HEBP1,MDH1,SLC30A9,SYT13,PLEKHB1,SERPINB1,ERP44,TBPL1,IFT88,ZFYVE16,PNKP,INPP4A,PARP3,HSPA5,GEMIN8,YTHDC2,FAM214A,RRM2B,VAMP3,MAPK9,RAD51,POLQ,HEBP2,TTC17,HHAT,GALC,PUM2,YIPF1,PIGV,ACAA1,APPBP2,EIF4B,SLC6A16,TAF2,EYA2,BTBD1,MCM10,KARS,MAP2K4,YBX1,ZNRD1,RHOA,DHX8,NAV3,ROCK1,PRR11,IP6K2,…
1	!	0.021	6800	1972	763	0.387	0.112	TF:M07615	tf	63	Factor: Sp3; motif: GGGGCGGGGSNN	1	ENPP4,RBM5,SLC7A2,RHBDD2,ITGA3,ABCC8,IFRD1,PAFAH1B1,CACNA2D2,RHOBTB2,POMT2,PHF7,NISCH,MAP4K3,ERCC1,SEMA3B,PGM3,HEBP1,MDH1,ZMYND11,STMN4,SYT13,SERPINB1,ZNF839,CD44,SNX1,TBPL1,RABEP1,RANBP3,IFT88,RFC1,HOXC8,PNKP,INPP4A,RRM2B,HEBP2,TTC17,PHPT1,SLC2A3,PIGV,ACAA1,CDH3,APPBP2,EIF4B,CA11,KARS,RHOA,ROCK1,FGFR3,INPP5A,REEP1,IP6K2,RASGRP2,PITX1,ARHGAP10,EPN2,TFRC,SREBF1,TRNT1,ACAP1,LLGL2,SMARCE1,TEAD2,ATP2…
1	!	0.021	6800	1972	763	0.387	0.112	TF:M07615_0	tf	63	Factor: Sp3; motif: GGGGCGGGGSNN; match class: 0	2	ENPP4,RBM5,SLC7A2,RHBDD2,ITGA3,ABCC8,IFRD1,PAFAH1B1,CACNA2D2,RHOBTB2,POMT2,PHF7,NISCH,MAP4K3,ERCC1,SEMA3B,PGM3,HEBP1,MDH1,ZMYND11,STMN4,SYT13,SERPINB1,ZNF839,CD44,SNX1,TBPL1,RABEP1,RANBP3,IFT88,RFC1,HOXC8,PNKP,INPP4A,RRM2B,HEBP2,TTC17,PHPT1,SLC2A3,PIGV,ACAA1,CDH3,APPBP2,EIF4B,CA11,KARS,RHOA,ROCK1,FGFR3,INPP5A,REEP1,IP6K2,RASGRP2,PITX1,ARHGAP10,EPN2,TFRC,SREBF1,TRNT1,ACAP1,LLGL2,SMARCE1,TEAD2,ATP2…
1	!	0.00217	13304	1972	1415	0.718	0.106	TF:M00144	tf	108	Factor: Pax-5; motif: RRMSWGANWYCTNRAGCGKRACSRYNSM	1	DPM1,ENPP4,SLC7A2,CD38,ITGA3,ZFX,ABCC8,TMEM132A,SPATA20,TTC22,GGCT,IFRD1,ARSD,PNPLA4,CDKL3,PAFAH1B1,E2F2,DLEC1,RHOBTB2,SEC62,POMT2,UQCRC1,PHF7,FMO1,ANLN,MAP4K3,PGM3,RNF14,HEBP1,CD6,MDH1,ZMYND11,RALBP1,SYT13,PLEKHB1,SERPINB1,ZNF839,ERP44,BIRC3,BTN3A1,SNX1,TBPL1,RANBP3,IFT88,RFC1,TUBG2,HOXC8,AGA,ZFYVE16,INPP4A,PARP3,SPATA7,HSPA5,YTHDC2,FAM214A,RRM2B,VAMP3,NEDD4L,PPP1R3F,HEXB,PTCD2,MAPK9,RAD51,HEBP2…
1	!	0.00217	13304	1972	1415	0.718	0.106	TF:M00144_0	tf	108	Factor: Pax-5; motif: RRMSWGANWYCTNRAGCGKRACSRYNSM; match class: 0	2	DPM1,ENPP4,SLC7A2,CD38,ITGA3,ZFX,ABCC8,TMEM132A,SPATA20,TTC22,GGCT,IFRD1,ARSD,PNPLA4,CDKL3,PAFAH1B1,E2F2,DLEC1,RHOBTB2,SEC62,POMT2,UQCRC1,PHF7,FMO1,ANLN,MAP4K3,PGM3,RNF14,HEBP1,CD6,MDH1,ZMYND11,RALBP1,SYT13,PLEKHB1,SERPINB1,ZNF839,ERP44,BIRC3,BTN3A1,SNX1,TBPL1,RANBP3,IFT88,RFC1,TUBG2,HOXC8,AGA,ZFYVE16,INPP4A,PARP3,SPATA7,HSPA5,YTHDC2,FAM214A,RRM2B,VAMP3,NEDD4L,PPP1R3F,HEXB,PTCD2,MAPK9,RAD51,HEBP2…
1	!	0.00881	7165	1972	804	0.408	0.112	TF:M00144_1	tf	108	Factor: Pax-5; motif: RRMSWGANWYCTNRAGCGKRACSRYNSM; match class: 1	3	DPM1,SLC7A2,CD38,ITGA3,ABCC8,TMEM132A,TTC22,GGCT,CDKL3,DLEC1,RHOBTB2,SEC62,POMT2,UQCRC1,PHF7,FMO1,ANLN,MAP4K3,PGM3,RNF14,MDH1,ZMYND11,RALBP1,SYT13,SERPINB1,ZNF839,RANBP3,IFT88,AGA,ZFYVE16,YTHDC2,RRM2B,VAMP3,NEDD4L,PPP1R3F,PTCD2,MAPK9,RAD51,HEBP2,FOXN3,PHPT1,HHAT,IL17RB,CDH3,EIF4B,SLC6A16,HAGH,TAF2,EYA2,BTBD1,KARS,MAP2K4,MTHFD2,MTFR1,ROCK1,FGFR3,ACSL4,INPP5A,REEP1,ERLEC1,PITX1,PIGB,NUCB2,FGF10,CYB…
1	!	2.72e-05	9694	1972	1081	0.548	0.112	TF:M00933	tf	126	Factor: Sp1; motif: CCCCGCCCCN	1	ENPP4,RBM5,SLC7A2,RHBDD2,ITGA3,ABCC8,CX3CL1,SPATA20,IFRD1,CDKL3,PAFAH1B1,CD79B,CACNA2D2,RHOBTB2,SEC62,POMT2,UQCRC1,PHF7,NISCH,ANLN,MAP4K3,ERCC1,SEMA3B,PGM3,HEBP1,MDH1,ZMYND11,STMN4,SYT13,PLEKHB1,SERPINB1,RNF10,ZNF839,CD44,SNX1,TBPL1,RABEP1,RANBP3,IFT88,RFC1,TUBG2,HOXC8,ZFYVE16,PNKP,INPP4A,RRM2B,VAMP3,NEDD4L,HEXB,PTCD2,MAPK9,HEBP2,TTC17,LAMA3,PHPT1,PUM2,SLC2A3,GNA15,PIGV,ACAA1,CDH3,APPBP2,EIF4B,CA…
1	!	2.72e-05	9694	1972	1081	0.548	0.112	TF:M00933_0	tf	126	Factor: Sp1; motif: CCCCGCCCCN; match class: 0	2	ENPP4,RBM5,SLC7A2,RHBDD2,ITGA3,ABCC8,CX3CL1,SPATA20,IFRD1,CDKL3,PAFAH1B1,CD79B,CACNA2D2,RHOBTB2,SEC62,POMT2,UQCRC1,PHF7,NISCH,ANLN,MAP4K3,ERCC1,SEMA3B,PGM3,HEBP1,MDH1,ZMYND11,STMN4,SYT13,PLEKHB1,SERPINB1,RNF10,ZNF839,CD44,SNX1,TBPL1,RABEP1,RANBP3,IFT88,RFC1,TUBG2,HOXC8,ZFYVE16,PNKP,INPP4A,RRM2B,VAMP3,NEDD4L,HEXB,PTCD2,MAPK9,HEBP2,TTC17,LAMA3,PHPT1,PUM2,SLC2A3,GNA15,PIGV,ACAA1,CDH3,APPBP2,EIF4B,CA…
1	!	0.00103	6007	1972	694	0.352	0.116	TF:M03922	tf	120	Factor: SP4; motif: NWRGCCACGCCCMCTYN	1	SLC7A2,RHBDD2,ITGA3,CX3CL1,CD79B,RHOBTB2,POMT2,PHF7,NISCH,ERCC1,PGM3,HEBP1,SLC30A9,STMN4,RALBP1,RUNX3,PLEKHB1,SERPINB1,RNF10,SNX1,RABEP1,IFT88,TUBG2,AGA,PNKP,INPP4A,PARP3,HSPA5,RRM2B,VAMP3,RAD51,HEBP2,TTC17,PHPT1,IL17RB,GNA15,PIGV,APPBP2,EIF4B,SLC6A16,KARS,MAP2K4,FECH,ROCK1,FGFR3,INPP5A,REEP1,IP6K2,RASGRP2,NUCB2,EPN2,TFRC,TRNT1,ACAP1,LLGL2,SMARCE1,TEAD2,SLC24A1,GTSE1,PLXNA2,XAB2,STXBP2,DNAJC10,CS…
1	!	0.00103	6007	1972	694	0.352	0.116	TF:M03922_0	tf	120	Factor: SP4; motif: NWRGCCACGCCCMCTYN; match class: 0	2	SLC7A2,RHBDD2,ITGA3,CX3CL1,CD79B,RHOBTB2,POMT2,PHF7,NISCH,ERCC1,PGM3,HEBP1,SLC30A9,STMN4,RALBP1,RUNX3,PLEKHB1,SERPINB1,RNF10,SNX1,RABEP1,IFT88,TUBG2,AGA,PNKP,INPP4A,PARP3,HSPA5,RRM2B,VAMP3,RAD51,HEBP2,TTC17,PHPT1,IL17RB,GNA15,PIGV,APPBP2,EIF4B,SLC6A16,KARS,MAP2K4,FECH,ROCK1,FGFR3,INPP5A,REEP1,IP6K2,RASGRP2,NUCB2,EPN2,TFRC,TRNT1,ACAP1,LLGL2,SMARCE1,TEAD2,SLC24A1,GTSE1,PLXNA2,XAB2,STXBP2,DNAJC10,CS…
1	!	0.000195	10305	1972	1134	0.575	0.11	TF:M00025	tf	44	Factor: Elk-1; motif: NNNNCCGGAARTNN	1	DPM1,ENPP4,CD38,RHBDD2,ITGA3,ABCC8,SPATA20,GGCT,PNPLA4,CDKL3,CD79B,E2F2,DLEC1,RHOBTB2,HEATR5B,SEC62,POMT2,ANLN,MAP4K3,ERCC1,SEMA3B,PGM3,RNF14,HEBP1,MDH1,SLC30A9,RALBP1,SYT13,PLEKHB1,SERPINB1,ERP44,CD44,TBPL1,RANBP3,IFT88,RFC1,AGA,ZFYVE16,PNKP,INPP4A,PARP3,GEMIN8,YTHDC2,FAM214A,RRM2B,VAMP3,NEDD4L,PPP1R3F,MAPK9,RAD51,POLQ,HEBP2,TTC17,PHPT1,HHAT,GALC,PUM2,YIPF1,PIGV,ACAA1,CDH3,APPBP2,EIF4B,SLC6A16,C…
1	!	0.000195	10305	1972	1134	0.575	0.11	TF:M00025_0	tf	44	Factor: Elk-1; motif: NNNNCCGGAARTNN; match class: 0	2	DPM1,ENPP4,CD38,RHBDD2,ITGA3,ABCC8,SPATA20,GGCT,PNPLA4,CDKL3,CD79B,E2F2,DLEC1,RHOBTB2,HEATR5B,SEC62,POMT2,ANLN,MAP4K3,ERCC1,SEMA3B,PGM3,RNF14,HEBP1,MDH1,SLC30A9,RALBP1,SYT13,PLEKHB1,SERPINB1,ERP44,CD44,TBPL1,RANBP3,IFT88,RFC1,AGA,ZFYVE16,PNKP,INPP4A,PARP3,GEMIN8,YTHDC2,FAM214A,RRM2B,VAMP3,NEDD4L,PPP1R3F,MAPK9,RAD51,POLQ,HEBP2,TTC17,PHPT1,HHAT,GALC,PUM2,YIPF1,PIGV,ACAA1,CDH3,APPBP2,EIF4B,SLC6A16,C…
1	!	0.000595	4629	1972	552	0.28	0.119	TF:M00025_1	tf	44	Factor: Elk-1; motif: NNNNCCGGAARTNN; match class: 1	3	DPM1,RHBDD2,ITGA3,GGCT,PNPLA4,CD79B,E2F2,RHOBTB2,HEATR5B,POMT2,MAP4K3,ERCC1,HEBP1,SLC30A9,SYT13,PLEKHB1,SERPINB1,ERP44,RFC1,ZFYVE16,PNKP,GEMIN8,YTHDC2,FAM214A,RRM2B,RAD51,POLQ,HEBP2,HHAT,ACAA1,TAF2,BTBD1,ZNRD1,RHOA,ROCK1,ACSL4,INPP5A,IP6K2,ERLEC1,PITX1,ARHGAP10,TRIP13,CYBRD1,TRNT1,TEAD2,TSG101,ATP2A3,SLC24A1,GTSE1,FRYL,MLH1,PLXNA2,STXBP2,SPAG6,DYNC1I2,XRCC5,FDFT1,KIAA0141,COL19A1,NOA1,AGBL5,SCAMP…
1	!	3.53e-05	8352	1972	946	0.48	0.113	TF:M03988	tf	104	Factor: FLI1; motif: ACCGGAARTN	1	DPM1,RHBDD2,ITGA3,ABCC8,SPATA20,GGCT,PNPLA4,CDKL3,CD79B,E2F2,DLEC1,RHOBTB2,HEATR5B,POMT2,ANLN,MAP4K3,ERCC1,PGM3,RNF14,HEBP1,MDH1,SLC30A9,RALBP1,SYT13,PLEKHB1,SERPINB1,ERP44,TBPL1,IFT88,ZFYVE16,PNKP,INPP4A,PARP3,HSPA5,GEMIN8,YTHDC2,FAM214A,RRM2B,VAMP3,MAPK9,RAD51,POLQ,HEBP2,TTC17,PHPT1,HHAT,GALC,PUM2,YIPF1,PIGV,ACAA1,APPBP2,EIF4B,SLC6A16,TAF2,EYA2,BTBD1,MCM10,KARS,MAP2K4,YBX1,ZNRD1,RHOA,DHX8,NAV3,…
1	!	3.53e-05	8352	1972	946	0.48	0.113	TF:M03988_0	tf	104	Factor: FLI1; motif: ACCGGAARTN; match class: 0	2	DPM1,RHBDD2,ITGA3,ABCC8,SPATA20,GGCT,PNPLA4,CDKL3,CD79B,E2F2,DLEC1,RHOBTB2,HEATR5B,POMT2,ANLN,MAP4K3,ERCC1,PGM3,RNF14,HEBP1,MDH1,SLC30A9,RALBP1,SYT13,PLEKHB1,SERPINB1,ERP44,TBPL1,IFT88,ZFYVE16,PNKP,INPP4A,PARP3,HSPA5,GEMIN8,YTHDC2,FAM214A,RRM2B,VAMP3,MAPK9,RAD51,POLQ,HEBP2,TTC17,PHPT1,HHAT,GALC,PUM2,YIPF1,PIGV,ACAA1,APPBP2,EIF4B,SLC6A16,TAF2,EYA2,BTBD1,MCM10,KARS,MAP2K4,YBX1,ZNRD1,RHOA,DHX8,NAV3,…
1	!	1.46e-05	12017	1972	1310	0.664	0.109	TF:M02090	tf	81	Factor: E2F-4; motif: GCGGGAAANA	1	DPM1,ENPP4,RBM5,SLC7A2,ZMYND10,RHBDD2,ITGA3,ABCC8,TMEM132A,CX3CL1,SPATA20,TTC22,GGCT,ARSD,PNPLA4,CDKL3,PAFAH1B1,CD79B,CACNA2D2,E2F2,RHOBTB2,SEC62,POMT2,UQCRC1,PHF7,NISCH,ANLN,MAP4K3,PGM3,CD6,MDH1,SLC30A9,ZMYND11,RALBP1,SYT13,RUNX3,RNF10,CD44,BTN3A1,SNX1,TBPL1,RABEP1,RANBP3,IFT88,RFC1,HOXC8,AGA,ZFYVE16,PNKP,INPP4A,PARP3,TNC,SPATA7,HSPA5,YTHDC2,FAM214A,RRM2B,VAMP3,NEDD4L,PPP1R3F,HEXB,PTCD2,MAPK9,RA…
1	!	1.46e-05	12017	1972	1310	0.664	0.109	TF:M02090_0	tf	81	Factor: E2F-4; motif: GCGGGAAANA; match class: 0	2	DPM1,ENPP4,RBM5,SLC7A2,ZMYND10,RHBDD2,ITGA3,ABCC8,TMEM132A,CX3CL1,SPATA20,TTC22,GGCT,ARSD,PNPLA4,CDKL3,PAFAH1B1,CD79B,CACNA2D2,E2F2,RHOBTB2,SEC62,POMT2,UQCRC1,PHF7,NISCH,ANLN,MAP4K3,PGM3,CD6,MDH1,SLC30A9,ZMYND11,RALBP1,SYT13,RUNX3,RNF10,CD44,BTN3A1,SNX1,TBPL1,RABEP1,RANBP3,IFT88,RFC1,HOXC8,AGA,ZFYVE16,PNKP,INPP4A,PARP3,TNC,SPATA7,HSPA5,YTHDC2,FAM214A,RRM2B,VAMP3,NEDD4L,PPP1R3F,HEXB,PTCD2,MAPK9,RA…
1	!	0.00144	6359	1972	729	0.37	0.115	TF:M02090_1	tf	81	Factor: E2F-4; motif: GCGGGAAANA; match class: 1	3	ENPP4,SLC7A2,TMEM132A,CX3CL1,GGCT,ARSD,PNPLA4,CACNA2D2,POMT2,UQCRC1,MAP4K3,PGM3,SLC30A9,RALBP1,SYT13,CD44,RABEP1,RANBP3,IFT88,RFC1,HOXC8,AGA,ZFYVE16,INPP4A,PARP3,TNC,SPATA7,YTHDC2,FAM214A,RRM2B,NEDD4L,PPP1R3F,POLQ,HEBP2,TTC17,LAMA3,PHPT1,HHAT,PUM2,CA11,HAGH,EYA2,MTHFD2,YBX1,RHOA,PRR11,RASGRP2,ERLEC1,PITX1,FGF10,ARHGAP10,TRIP13,CYBRD1,EPN2,TFRC,SREBF1,ACAP1,MCM2,LLGL2,SMARCE1,TEAD2,TSG101,ATP2A3,S…
1	!	0.0114	19486	1972	1957	0.992	0.1	TF:M01822	tf	78	Factor: CPBP; motif: SNCCCNN	1	DPM1,ENPP4,RBM5,SLC7A2,CD38,ZMYND10,RHBDD2,ITGA3,ZFX,ABCC8,TMEM132A,CX3CL1,SPATA20,TTC22,GGCT,IFRD1,ARSD,PNPLA4,CDKL3,PAFAH1B1,CD79B,CACNA2D2,E2F2,DLEC1,RHOBTB2,HEATR5B,SEC62,POMT2,UQCRC1,PHF7,NISCH,FMO1,ANLN,MAP4K3,ERCC1,SEMA3B,PGM3,RNF14,HEBP1,CD6,MDH1,SLC30A9,ZMYND11,STMN4,RALBP1,MARCO,SYT13,RUNX3,PLEKHB1,SERPINB1,RNF10,ZNF839,ERP44,BIRC3,CD44,BTN3A1,SNX1,TBPL1,RABEP1,RANBP3,IFT88,RFC1,TUBG2,H…
1	!	0.0114	19486	1972	1957	0.992	0.1	TF:M01822_0	tf	78	Factor: CPBP; motif: SNCCCNN; match class: 0	2	DPM1,ENPP4,RBM5,SLC7A2,CD38,ZMYND10,RHBDD2,ITGA3,ZFX,ABCC8,TMEM132A,CX3CL1,SPATA20,TTC22,GGCT,IFRD1,ARSD,PNPLA4,CDKL3,PAFAH1B1,CD79B,CACNA2D2,E2F2,DLEC1,RHOBTB2,HEATR5B,SEC62,POMT2,UQCRC1,PHF7,NISCH,FMO1,ANLN,MAP4K3,ERCC1,SEMA3B,PGM3,RNF14,HEBP1,CD6,MDH1,SLC30A9,ZMYND11,STMN4,RALBP1,MARCO,SYT13,RUNX3,PLEKHB1,SERPINB1,RNF10,ZNF839,ERP44,BIRC3,CD44,BTN3A1,SNX1,TBPL1,RABEP1,RANBP3,IFT88,RFC1,TUBG2,H…
1	!	9.85e-10	18781	1972	1926	0.977	0.103	TF:M01822_1	tf	78	Factor: CPBP; motif: SNCCCNN; match class: 1	3	DPM1,ENPP4,RBM5,SLC7A2,CD38,ZMYND10,RHBDD2,ITGA3,ABCC8,TMEM132A,CX3CL1,SPATA20,TTC22,GGCT,IFRD1,ARSD,PNPLA4,CDKL3,PAFAH1B1,CD79B,CACNA2D2,E2F2,DLEC1,RHOBTB2,HEATR5B,SEC62,POMT2,UQCRC1,PHF7,NISCH,FMO1,ANLN,MAP4K3,ERCC1,SEMA3B,PGM3,RNF14,HEBP1,CD6,MDH1,SLC30A9,ZMYND11,STMN4,RALBP1,MARCO,SYT13,RUNX3,PLEKHB1,SERPINB1,RNF10,ZNF839,ERP44,BIRC3,CD44,BTN3A1,SNX1,TBPL1,RABEP1,RANBP3,IFT88,RFC1,TUBG2,HOXC8…
1	!	0.005	7683	1972	859	0.436	0.112	TF:M07063	tf	57	Factor: Sp1; motif: GGGGCGGGGC	1	ENPP4,RBM5,SLC7A2,RHBDD2,ITGA3,ABCC8,IFRD1,PAFAH1B1,CACNA2D2,RHOBTB2,SEC62,POMT2,UQCRC1,PHF7,NISCH,ANLN,MAP4K3,ERCC1,SEMA3B,PGM3,HEBP1,MDH1,ZMYND11,STMN4,SYT13,SERPINB1,ZNF839,CD44,SNX1,TBPL1,RABEP1,RANBP3,IFT88,RFC1,HOXC8,ZFYVE16,PNKP,INPP4A,RRM2B,PTCD2,HEBP2,TTC17,PHPT1,SLC2A3,PIGV,ACAA1,CDH3,APPBP2,EIF4B,CA11,KARS,MTFR1,RHOA,ROCK1,FGFR3,INPP5A,REEP1,IP6K2,RASGRP2,PITX1,ARHGAP10,EPN2,TFRC,SREBF…
1	!	0.005	7683	1972	859	0.436	0.112	TF:M07063_0	tf	57	Factor: Sp1; motif: GGGGCGGGGC; match class: 0	2	ENPP4,RBM5,SLC7A2,RHBDD2,ITGA3,ABCC8,IFRD1,PAFAH1B1,CACNA2D2,RHOBTB2,SEC62,POMT2,UQCRC1,PHF7,NISCH,ANLN,MAP4K3,ERCC1,SEMA3B,PGM3,HEBP1,MDH1,ZMYND11,STMN4,SYT13,SERPINB1,ZNF839,CD44,SNX1,TBPL1,RABEP1,RANBP3,IFT88,RFC1,HOXC8,ZFYVE16,PNKP,INPP4A,RRM2B,PTCD2,HEBP2,TTC17,PHPT1,SLC2A3,PIGV,ACAA1,CDH3,APPBP2,EIF4B,CA11,KARS,MTFR1,RHOA,ROCK1,FGFR3,INPP5A,REEP1,IP6K2,RASGRP2,PITX1,ARHGAP10,EPN2,TFRC,SREBF…
1	!	0.00682	7164	1972	805	0.408	0.112	TF:M08303	tf	87	Factor: FOXO1A:ER81; motif: NCCGGAWGTTNN	1	DPM1,ENPP4,RHBDD2,ITGA3,SPATA20,GGCT,ARSD,PNPLA4,E2F2,RHOBTB2,HEATR5B,PHF7,MAP4K3,ERCC1,SEMA3B,PGM3,RNF14,SLC30A9,MARCO,PLEKHB1,RNF10,ZNF839,ERP44,CD44,RANBP3,HOXC8,AGA,ZFYVE16,PNKP,INPP4A,HSPA5,GEMIN8,CC2D2A,VAMP3,PPP1R3F,MAPK9,RAD51,POLQ,HEBP2,FOXN3,HHAT,PUM2,IL17RB,PIGV,ACAA1,APPBP2,EIF4B,TAF2,EYA2,BTBD1,MTHFD2,YBX1,MTFR1,DHX8,PRR11,IP6K2,ERLEC1,PITX1,PIGB,ARHGAP10,EPN2,TRNT1,ACAP1,MCM2,LLGL2,…
1	!	0.00682	7164	1972	805	0.408	0.112	TF:M08303_0	tf	87	Factor: FOXO1A:ER81; motif: NCCGGAWGTTNN; match class: 0	2	DPM1,ENPP4,RHBDD2,ITGA3,SPATA20,GGCT,ARSD,PNPLA4,E2F2,RHOBTB2,HEATR5B,PHF7,MAP4K3,ERCC1,SEMA3B,PGM3,RNF14,SLC30A9,MARCO,PLEKHB1,RNF10,ZNF839,ERP44,CD44,RANBP3,HOXC8,AGA,ZFYVE16,PNKP,INPP4A,HSPA5,GEMIN8,CC2D2A,VAMP3,PPP1R3F,MAPK9,RAD51,POLQ,HEBP2,FOXN3,HHAT,PUM2,IL17RB,PIGV,ACAA1,APPBP2,EIF4B,TAF2,EYA2,BTBD1,MTHFD2,YBX1,MTFR1,DHX8,PRR11,IP6K2,ERLEC1,PITX1,PIGB,ARHGAP10,EPN2,TRNT1,ACAP1,MCM2,LLGL2,…
1	!	0.000411	8933	1972	995	0.505	0.111	TF:M01588	tf	17	Factor: GKLF; motif: GCCMCRCCCNNN	1	SLC7A2,RHBDD2,ITGA3,ABCC8,SPATA20,ARSD,CD79B,RHOBTB2,HEATR5B,POMT2,PHF7,NISCH,ERCC1,SEMA3B,PGM3,RNF14,HEBP1,SLC30A9,STMN4,RALBP1,RUNX3,PLEKHB1,SERPINB1,ZNF839,BIRC3,CD44,BTN3A1,SNX1,RABEP1,IFT88,TUBG2,HOXC8,AGA,PNKP,INPP4A,PARP3,HSPA5,RRM2B,VAMP3,MAPK9,RAD51,HEBP2,TTC17,PHPT1,SLC2A3,GNA15,PIGV,CDH3,APPBP2,EIF4B,HAGH,TAF2,KARS,MTHFD2,YBX1,MTFR1,RHOA,ROCK1,FGFR3,INPP5A,REEP1,IP6K2,RASGRP2,NUCB2,ARH…
1	!	0.000411	8933	1972	995	0.505	0.111	TF:M01588_0	tf	17	Factor: GKLF; motif: GCCMCRCCCNNN; match class: 0	2	SLC7A2,RHBDD2,ITGA3,ABCC8,SPATA20,ARSD,CD79B,RHOBTB2,HEATR5B,POMT2,PHF7,NISCH,ERCC1,SEMA3B,PGM3,RNF14,HEBP1,SLC30A9,STMN4,RALBP1,RUNX3,PLEKHB1,SERPINB1,ZNF839,BIRC3,CD44,BTN3A1,SNX1,RABEP1,IFT88,TUBG2,HOXC8,AGA,PNKP,INPP4A,PARP3,HSPA5,RRM2B,VAMP3,MAPK9,RAD51,HEBP2,TTC17,PHPT1,SLC2A3,GNA15,PIGV,CDH3,APPBP2,EIF4B,HAGH,TAF2,KARS,MTHFD2,YBX1,MTFR1,RHOA,ROCK1,FGFR3,INPP5A,REEP1,IP6K2,RASGRP2,NUCB2,ARH…
1	!	0.000641	10872	1972	1185	0.601	0.109	TF:M02070	tf	37	Factor: TEL1; motif: CNCGGAANNN	1	DPM1,ENPP4,SLC7A2,CD38,RHBDD2,ITGA3,TMEM132A,PNPLA4,CDKL3,PAFAH1B1,E2F2,HEATR5B,SEC62,POMT2,ANLN,MAP4K3,ERCC1,PGM3,HEBP1,MDH1,SLC30A9,RALBP1,SYT13,PLEKHB1,SERPINB1,ZNF839,ERP44,BIRC3,CD44,TBPL1,RANBP3,IFT88,AGA,ZFYVE16,PNKP,PARP3,HSPA5,GEMIN8,FAM214A,RRM2B,VAMP3,NEDD4L,PPP1R3F,PTCD2,MAPK9,POLQ,HEBP2,TTC17,HHAT,SLC2A3,PIGV,ACAA1,CDH3,APPBP2,CA11,TAF2,EYA2,BTBD1,MCM10,KARS,MAP2K4,MTHFD2,YBX1,ZNRD1,…
1	!	0.000641	10872	1972	1185	0.601	0.109	TF:M02070_0	tf	37	Factor: TEL1; motif: CNCGGAANNN; match class: 0	2	DPM1,ENPP4,SLC7A2,CD38,RHBDD2,ITGA3,TMEM132A,PNPLA4,CDKL3,PAFAH1B1,E2F2,HEATR5B,SEC62,POMT2,ANLN,MAP4K3,ERCC1,PGM3,HEBP1,MDH1,SLC30A9,RALBP1,SYT13,PLEKHB1,SERPINB1,ZNF839,ERP44,BIRC3,CD44,TBPL1,RANBP3,IFT88,AGA,ZFYVE16,PNKP,PARP3,HSPA5,GEMIN8,FAM214A,RRM2B,VAMP3,NEDD4L,PPP1R3F,PTCD2,MAPK9,POLQ,HEBP2,TTC17,HHAT,SLC2A3,PIGV,ACAA1,CDH3,APPBP2,CA11,TAF2,EYA2,BTBD1,MCM10,KARS,MAP2K4,MTHFD2,YBX1,ZNRD1,…
1	!	0.00201	4832	1972	569	0.289	0.118	TF:M02070_1	tf	37	Factor: TEL1; motif: CNCGGAANNN; match class: 1	3	DPM1,ENPP4,SLC7A2,CD38,RHBDD2,ITGA3,PNPLA4,CDKL3,E2F2,HEATR5B,SEC62,ERCC1,MDH1,SLC30A9,RALBP1,SYT13,SERPINB1,ERP44,TBPL1,IFT88,ZFYVE16,PNKP,PARP3,GEMIN8,FAM214A,RRM2B,VAMP3,POLQ,HEBP2,HHAT,ACAA1,APPBP2,BTBD1,KARS,RHOA,DHX8,ACSL4,INPP5A,REEP1,IP6K2,ERLEC1,PITX1,ARHGAP10,SEL1L,TRIP13,CYBRD1,EPN2,TRNT1,LLGL2,SMARCE1,TSG101,SRI,RGS11,PLXNA2,STXBP2,NEBL,XRCC5,FDFT1,SLC4A4,KIAA0141,GSK3B,DIS3,PIBF1,NOA…
1	!	0.000537	7672	1972	867	0.44	0.113	TF:M02063	tf	33	Factor: c-ets-1; motif: ACCGGAWGTN	1	DPM1,RHBDD2,ITGA3,ABCC8,SPATA20,GGCT,IFRD1,PNPLA4,CDKL3,CD79B,DLEC1,HEATR5B,POMT2,ANLN,MAP4K3,ERCC1,SEMA3B,PGM3,RNF14,HEBP1,SLC30A9,RALBP1,PLEKHB1,SERPINB1,RNF10,ERP44,TBPL1,IFT88,AGA,ZFYVE16,PNKP,PARP3,GEMIN8,FAM214A,CC2D2A,RRM2B,VAMP3,PPP1R3F,MAPK9,RAD51,POLQ,HEBP2,TTC17,FOXN3,HHAT,GALC,PUM2,IL17RB,YIPF1,PIGV,ACAA1,APPBP2,EIF4B,TAF2,BTBD1,MTHFD2,YBX1,ZNRD1,RHOA,DHX8,PRR11,IP6K2,RASGRP2,ERLEC1,P…
1	!	0.000537	7672	1972	867	0.44	0.113	TF:M02063_0	tf	33	Factor: c-ets-1; motif: ACCGGAWGTN; match class: 0	2	DPM1,RHBDD2,ITGA3,ABCC8,SPATA20,GGCT,IFRD1,PNPLA4,CDKL3,CD79B,DLEC1,HEATR5B,POMT2,ANLN,MAP4K3,ERCC1,SEMA3B,PGM3,RNF14,HEBP1,SLC30A9,RALBP1,PLEKHB1,SERPINB1,RNF10,ERP44,TBPL1,IFT88,AGA,ZFYVE16,PNKP,PARP3,GEMIN8,FAM214A,CC2D2A,RRM2B,VAMP3,PPP1R3F,MAPK9,RAD51,POLQ,HEBP2,TTC17,FOXN3,HHAT,GALC,PUM2,IL17RB,YIPF1,PIGV,ACAA1,APPBP2,EIF4B,TAF2,BTBD1,MTHFD2,YBX1,ZNRD1,RHOA,DHX8,PRR11,IP6K2,RASGRP2,ERLEC1,P…
1	!	3.23e-05	7844	1972	895	0.454	0.114	TF:M00940	tf	109	Factor: E2F-1; motif: NTTTCGCGCS	1	DPM1,RBM5,CD38,ZMYND10,ITGA3,ABCC8,TMEM132A,GGCT,PNPLA4,PAFAH1B1,CACNA2D2,E2F2,DLEC1,RHOBTB2,POMT2,UQCRC1,PHF7,FMO1,ANLN,MAP4K3,PGM3,MDH1,ZMYND11,STMN4,RALBP1,SERPINB1,RNF10,ZNF839,BIRC3,CD44,SNX1,TBPL1,RABEP1,RANBP3,IFT88,RFC1,AGA,ZFYVE16,PNKP,INPP4A,HSPA5,YTHDC2,RRM2B,NEDD4L,PPP1R3F,HEXB,POLQ,TTC17,PUM2,IL17RB,GNA15,APPBP2,EIF4B,SLC6A16,BTBD1,MCM10,KARS,MAP2K4,MTHFD2,YBX1,DHX29,RHOA,DHX8,FGFR3,…
1	!	3.23e-05	7844	1972	895	0.454	0.114	TF:M00940_0	tf	109	Factor: E2F-1; motif: NTTTCGCGCS; match class: 0	2	DPM1,RBM5,CD38,ZMYND10,ITGA3,ABCC8,TMEM132A,GGCT,PNPLA4,PAFAH1B1,CACNA2D2,E2F2,DLEC1,RHOBTB2,POMT2,UQCRC1,PHF7,FMO1,ANLN,MAP4K3,PGM3,MDH1,ZMYND11,STMN4,RALBP1,SERPINB1,RNF10,ZNF839,BIRC3,CD44,SNX1,TBPL1,RABEP1,RANBP3,IFT88,RFC1,AGA,ZFYVE16,PNKP,INPP4A,HSPA5,YTHDC2,RRM2B,NEDD4L,PPP1R3F,HEXB,POLQ,TTC17,PUM2,IL17RB,GNA15,APPBP2,EIF4B,SLC6A16,BTBD1,MCM10,KARS,MAP2K4,MTHFD2,YBX1,DHX29,RHOA,DHX8,FGFR3,…
1	!	0.000553	9125	1972	1013	0.514	0.111	TF:M01857	tf	15	Factor: AP-2alpha; motif: NGCCYSNNGSN	1	RBM5,SLC7A2,RHBDD2,ITGA3,TMEM132A,CX3CL1,SPATA20,TTC22,IFRD1,ARSD,PAFAH1B1,CD79B,CACNA2D2,E2F2,RHOBTB2,SEC62,POMT2,PHF7,FMO1,ANLN,MAP4K3,ERCC1,SLC30A9,ZMYND11,RALBP1,RUNX3,PLEKHB1,ZNF839,ERP44,BIRC3,CD44,SNX1,TBPL1,RANBP3,IFT88,TUBG2,HOXC8,AGA,ZFYVE16,PNKP,INPP4A,GEMIN8,YTHDC2,FAM214A,RRM2B,VAMP3,NEDD4L,PPP1R3F,MAPK9,RAD51,TTC17,PHPT1,HHAT,GALC,PUM2,SLC2A3,GNA15,PIGV,ACAA1,APPBP2,SLC6A16,HAGH,EYA…
1	!	0.000553	9125	1972	1013	0.514	0.111	TF:M01857_0	tf	15	Factor: AP-2alpha; motif: NGCCYSNNGSN; match class: 0	2	RBM5,SLC7A2,RHBDD2,ITGA3,TMEM132A,CX3CL1,SPATA20,TTC22,IFRD1,ARSD,PAFAH1B1,CD79B,CACNA2D2,E2F2,RHOBTB2,SEC62,POMT2,PHF7,FMO1,ANLN,MAP4K3,ERCC1,SLC30A9,ZMYND11,RALBP1,RUNX3,PLEKHB1,ZNF839,ERP44,BIRC3,CD44,SNX1,TBPL1,RANBP3,IFT88,TUBG2,HOXC8,AGA,ZFYVE16,PNKP,INPP4A,GEMIN8,YTHDC2,FAM214A,RRM2B,VAMP3,NEDD4L,PPP1R3F,MAPK9,RAD51,TTC17,PHPT1,HHAT,GALC,PUM2,SLC2A3,GNA15,PIGV,ACAA1,APPBP2,SLC6A16,HAGH,EYA…
1	!	0.00682	5886	1972	674	0.342	0.115	TF:M02073	tf	40	Factor: Fli-1; motif: ACCGGAAGYN	1	DPM1,RHBDD2,SPATA20,GGCT,PNPLA4,CDKL3,CD79B,E2F2,DLEC1,RHOBTB2,HEATR5B,POMT2,ANLN,MAP4K3,ERCC1,PGM3,HEBP1,SERPINB1,ERP44,TBPL1,IFT88,ZFYVE16,PNKP,PARP3,GEMIN8,FAM214A,CC2D2A,RRM2B,VAMP3,MAPK9,RAD51,POLQ,HEBP2,TTC17,PHPT1,HHAT,GALC,YIPF1,PIGV,ACAA1,EIF4B,SLC6A16,BTBD1,YBX1,ZNRD1,RHOA,DHX8,IP6K2,RASGRP2,PIGB,ARHGAP10,SEL1L,TRIP13,TRNT1,ACAP1,TSG101,CA12,GTSE1,PLXNA2,XAB2,STXBP2,UBE2T,SPAG6,XRCC5,FD…
1	!	0.00682	5886	1972	674	0.342	0.115	TF:M02073_0	tf	40	Factor: Fli-1; motif: ACCGGAAGYN; match class: 0	2	DPM1,RHBDD2,SPATA20,GGCT,PNPLA4,CDKL3,CD79B,E2F2,DLEC1,RHOBTB2,HEATR5B,POMT2,ANLN,MAP4K3,ERCC1,PGM3,HEBP1,SERPINB1,ERP44,TBPL1,IFT88,ZFYVE16,PNKP,PARP3,GEMIN8,FAM214A,CC2D2A,RRM2B,VAMP3,MAPK9,RAD51,POLQ,HEBP2,TTC17,PHPT1,HHAT,GALC,YIPF1,PIGV,ACAA1,EIF4B,SLC6A16,BTBD1,YBX1,ZNRD1,RHOA,DHX8,IP6K2,RASGRP2,PIGB,ARHGAP10,SEL1L,TRIP13,TRNT1,ACAP1,TSG101,CA12,GTSE1,PLXNA2,XAB2,STXBP2,UBE2T,SPAG6,XRCC5,FD…
1	!	5.85e-09	10646	1972	1202	0.61	0.113	TF:M07395	tf	25	Factor: Sp1; motif: NGGGGCGGGGN	1	ENPP4,RBM5,SLC7A2,RHBDD2,ITGA3,ABCC8,CX3CL1,SPATA20,GGCT,IFRD1,ARSD,PAFAH1B1,CD79B,CACNA2D2,RHOBTB2,SEC62,POMT2,UQCRC1,PHF7,NISCH,ANLN,MAP4K3,ERCC1,SEMA3B,PGM3,HEBP1,MDH1,ZMYND11,STMN4,SYT13,PLEKHB1,SERPINB1,RNF10,ZNF839,CD44,SNX1,TBPL1,RABEP1,RANBP3,IFT88,RFC1,HOXC8,AGA,ZFYVE16,PNKP,INPP4A,GEMIN8,YTHDC2,FAM214A,RRM2B,VAMP3,NEDD4L,PPP1R3F,HEXB,PTCD2,MAPK9,POLQ,HEBP2,TTC17,PHPT1,HHAT,GALC,PUM2,SLC…
1	!	5.85e-09	10646	1972	1202	0.61	0.113	TF:M07395_0	tf	25	Factor: Sp1; motif: NGGGGCGGGGN; match class: 0	2	ENPP4,RBM5,SLC7A2,RHBDD2,ITGA3,ABCC8,CX3CL1,SPATA20,GGCT,IFRD1,ARSD,PAFAH1B1,CD79B,CACNA2D2,RHOBTB2,SEC62,POMT2,UQCRC1,PHF7,NISCH,ANLN,MAP4K3,ERCC1,SEMA3B,PGM3,HEBP1,MDH1,ZMYND11,STMN4,SYT13,PLEKHB1,SERPINB1,RNF10,ZNF839,CD44,SNX1,TBPL1,RABEP1,RANBP3,IFT88,RFC1,HOXC8,AGA,ZFYVE16,PNKP,INPP4A,GEMIN8,YTHDC2,FAM214A,RRM2B,VAMP3,NEDD4L,PPP1R3F,HEXB,PTCD2,MAPK9,POLQ,HEBP2,TTC17,PHPT1,HHAT,GALC,PUM2,SLC…
1	!	0.0418	3625	1972	430	0.218	0.119	TF:M00428_1	tf	98	Factor: E2F-1; motif: NKTSSCGC; match class: 1	1	DPM1,SLC7A2,ABCC8,E2F2,DLEC1,POMT2,PHF7,RNF14,MDH1,ZMYND11,SYT13,SERPINB1,IFT88,RFC1,ZFYVE16,INPP4A,PARP3,NEDD4L,HEXB,PTCD2,MAPK9,TTC17,IL17RB,CDH3,EIF4B,SLC6A16,HAGH,DHX29,REEP1,SEL1L,SREBF1,TRNT1,MCM2,SLC24A1,MLH1,PLXNA2,XAB2,UBE2T,SPAG6,NEBL,FDFT1,CXCL2,ULK2,SCAMP1,SLC25A24,TRIP6,ADAMTS2,PGS1,AURKA,TPX2,YPEL3,MFSD11,EFHC1,SYNGR1,POLE2,PYGL,PIGH,GSTZ1,KIAA0391,TM9SF1,C20ORF24,TPD52L2,CDC25B,TRI…
1	!	0.0167	8102	1972	896	0.454	0.111	TF:M00430	tf	27	Factor: E2F-1; motif: NTTSGCGG	1	DPM1,SLC7A2,CD38,RHBDD2,ITGA3,ABCC8,TMEM132A,PNPLA4,CDKL3,CD79B,CACNA2D2,E2F2,DLEC1,RHOBTB2,HEATR5B,SEC62,POMT2,UQCRC1,PHF7,NISCH,ANLN,SEMA3B,MDH1,SLC30A9,ZMYND11,SYT13,RUNX3,PLEKHB1,RNF10,BIRC3,CD44,TBPL1,RABEP1,RFC1,HOXC8,AGA,ZFYVE16,HSPA5,RRM2B,NEDD4L,RAD51,HEBP2,TTC17,LAMA3,HHAT,GALC,PUM2,IL17RB,YIPF1,SLC2A3,SLC6A16,CA11,HAGH,EYA2,BTBD1,MCM10,KARS,MTHFD2,YBX1,ZNRD1,MTFR1,DHX29,DHX8,INPP5A,REE…
1	!	0.0167	8102	1972	896	0.454	0.111	TF:M00430_0	tf	27	Factor: E2F-1; motif: NTTSGCGG; match class: 0	2	DPM1,SLC7A2,CD38,RHBDD2,ITGA3,ABCC8,TMEM132A,PNPLA4,CDKL3,CD79B,CACNA2D2,E2F2,DLEC1,RHOBTB2,HEATR5B,SEC62,POMT2,UQCRC1,PHF7,NISCH,ANLN,SEMA3B,MDH1,SLC30A9,ZMYND11,SYT13,RUNX3,PLEKHB1,RNF10,BIRC3,CD44,TBPL1,RABEP1,RFC1,HOXC8,AGA,ZFYVE16,HSPA5,RRM2B,NEDD4L,RAD51,HEBP2,TTC17,LAMA3,HHAT,GALC,PUM2,IL17RB,YIPF1,SLC2A3,SLC6A16,CA11,HAGH,EYA2,BTBD1,MCM10,KARS,MTHFD2,YBX1,ZNRD1,MTFR1,DHX29,DHX8,INPP5A,REE…
1	!	0.0341	5642	1972	642	0.326	0.114	TF:M00739	tf	18	Factor: E2F-4:DP-2; motif: TTTCSCGC	1	RBM5,ZMYND10,RHBDD2,ABCC8,TMEM132A,PNPLA4,CDKL3,E2F2,SEC62,POMT2,UQCRC1,FMO1,ANLN,MAP4K3,PGM3,MDH1,SLC30A9,RALBP1,RNF10,CD44,RABEP1,RANBP3,RFC1,AGA,ZFYVE16,PNKP,INPP4A,TNC,RRM2B,VAMP3,NEDD4L,RAD51,LAMA3,PHPT1,PUM2,IL17RB,GNA15,SLC6A16,CA11,BTBD1,MTHFD2,MTFR1,FECH,DHX29,DHX8,FGFR3,INPP5A,REEP1,ERLEC1,MAST4,NUCB2,ARHGAP10,SEL1L,TFRC,SREBF1,MCM2,LLGL2,SMARCE1,TEAD2,TSG101,SRI,FRYL,PLD1,MLH1,ACTL6B,P…
1	!	0.0341	5642	1972	642	0.326	0.114	TF:M00739_0	tf	18	Factor: E2F-4:DP-2; motif: TTTCSCGC; match class: 0	2	RBM5,ZMYND10,RHBDD2,ABCC8,TMEM132A,PNPLA4,CDKL3,E2F2,SEC62,POMT2,UQCRC1,FMO1,ANLN,MAP4K3,PGM3,MDH1,SLC30A9,RALBP1,RNF10,CD44,RABEP1,RANBP3,RFC1,AGA,ZFYVE16,PNKP,INPP4A,TNC,RRM2B,VAMP3,NEDD4L,RAD51,LAMA3,PHPT1,PUM2,IL17RB,GNA15,SLC6A16,CA11,BTBD1,MTHFD2,MTFR1,FECH,DHX29,DHX8,FGFR3,INPP5A,REEP1,ERLEC1,MAST4,NUCB2,ARHGAP10,SEL1L,TFRC,SREBF1,MCM2,LLGL2,SMARCE1,TEAD2,TSG101,SRI,FRYL,PLD1,MLH1,ACTL6B,P…
1	!	0.0128	4585	1972	536	0.272	0.117	TF:M00740_1	tf	105	Factor: Rb:E2F-1:DP-1; motif: TTTSGCGC; match class: 1	1	DPM1,SLC7A2,ABCC8,TMEM132A,PNPLA4,CD79B,E2F2,DLEC1,RHOBTB2,POMT2,PHF7,MAP4K3,MDH1,SLC30A9,ZMYND11,SYT13,RNF10,CD44,RFC1,AGA,ZFYVE16,INPP4A,PARP3,HSPA5,GEMIN8,RRM2B,RAD51,PUM2,IL17RB,CDH3,APPBP2,SLC6A16,HAGH,BTBD1,MCM10,ZNRD1,FECH,DHX8,REEP1,ERLEC1,PITX1,MAST4,SEL1L,TFRC,MCM2,LLGL2,SMARCE1,NSF,TEAD2,CA12,SRI,FRYL,PLD1,MLH1,DNAJC10,SPAG6,NEBL,PCM1,FDFT1,SLC4A4,SMARCD3,ULK2,DIS3,PIBF1,NOA1,SCAMP1,AD…
1	!	0.0267	5593	1972	638	0.324	0.114	TF:M07612	tf	69	Factor: PSF; motif: KWATCCGN	1	DPM1,ARSD,CDKL3,CACNA2D2,E2F2,HEATR5B,SEC62,PHF7,ERCC1,PGM3,RNF14,HEBP1,MDH1,SLC30A9,SYT13,RNF10,ZNF839,CD44,TBPL1,RABEP1,TUBG2,ZFYVE16,INPP4A,PARP3,TNC,HSPA5,GEMIN8,YTHDC2,RRM2B,NEDD4L,PPP1R3F,PTCD2,RAD51,PUM2,GNA15,ACAA1,CA11,KARS,MTFR1,RHOA,DHX8,FGFR3,ACSL4,PRR11,FGF10,ARHGAP10,SEL1L,TFRC,TRNT1,LLGL2,NSF,SLC24A1,SRI,GTSE1,FRYL,PLD1,MLH1,RGS11,PLXNA2,SPAG6,UBE2D4,EXD2,NOA1,SLC25A24,ADAMTS2,PGS1…
1	!	0.0267	5593	1972	638	0.324	0.114	TF:M07612_0	tf	69	Factor: PSF; motif: KWATCCGN; match class: 0	2	DPM1,ARSD,CDKL3,CACNA2D2,E2F2,HEATR5B,SEC62,PHF7,ERCC1,PGM3,RNF14,HEBP1,MDH1,SLC30A9,SYT13,RNF10,ZNF839,CD44,TBPL1,RABEP1,TUBG2,ZFYVE16,INPP4A,PARP3,TNC,HSPA5,GEMIN8,YTHDC2,RRM2B,NEDD4L,PPP1R3F,PTCD2,RAD51,PUM2,GNA15,ACAA1,CA11,KARS,MTFR1,RHOA,DHX8,FGFR3,ACSL4,PRR11,FGF10,ARHGAP10,SEL1L,TFRC,TRNT1,LLGL2,NSF,SLC24A1,SRI,GTSE1,FRYL,PLD1,MLH1,RGS11,PLXNA2,SPAG6,UBE2D4,EXD2,NOA1,SLC25A24,ADAMTS2,PGS1…
1	!	0.03	9902	1972	1073	0.544	0.108	TF:M00738	tf	35	Factor: E2F-4:DP-1; motif: TTTSGCGC	1	DPM1,RBM5,SLC7A2,CD38,ZMYND10,ITGA3,ABCC8,TMEM132A,CX3CL1,PNPLA4,PAFAH1B1,CD79B,CACNA2D2,E2F2,DLEC1,RHOBTB2,SEC62,POMT2,UQCRC1,PHF7,MAP4K3,ERCC1,CD6,MDH1,SLC30A9,ZMYND11,STMN4,RALBP1,SYT13,SERPINB1,RNF10,CD44,TBPL1,RABEP1,RANBP3,IFT88,RFC1,AGA,ZFYVE16,INPP4A,PARP3,HSPA5,GEMIN8,YTHDC2,RRM2B,NEDD4L,HEXB,PTCD2,RAD51,HEBP2,TTC17,FOXN3,HHAT,GALC,PUM2,IL17RB,GNA15,PIGV,CDH3,APPBP2,EIF4B,SLC6A16,CA11,HA…
1	!	0.03	9902	1972	1073	0.544	0.108	TF:M00738_0	tf	35	Factor: E2F-4:DP-1; motif: TTTSGCGC; match class: 0	2	DPM1,RBM5,SLC7A2,CD38,ZMYND10,ITGA3,ABCC8,TMEM132A,CX3CL1,PNPLA4,PAFAH1B1,CD79B,CACNA2D2,E2F2,DLEC1,RHOBTB2,SEC62,POMT2,UQCRC1,PHF7,MAP4K3,ERCC1,CD6,MDH1,SLC30A9,ZMYND11,STMN4,RALBP1,SYT13,SERPINB1,RNF10,CD44,TBPL1,RABEP1,RANBP3,IFT88,RFC1,AGA,ZFYVE16,INPP4A,PARP3,HSPA5,GEMIN8,YTHDC2,RRM2B,NEDD4L,HEXB,PTCD2,RAD51,HEBP2,TTC17,FOXN3,HHAT,GALC,PUM2,IL17RB,GNA15,PIGV,CDH3,APPBP2,EIF4B,SLC6A16,CA11,HA…
1	!	0.000391	4833	1972	575	0.292	0.119	TF:M03970	tf	9	Factor: ELK1; motif: ACCGGAAGTN	1	DPM1,RHBDD2,ITGA3,SPATA20,IFRD1,PNPLA4,CDKL3,CD79B,DLEC1,HEATR5B,POMT2,ANLN,MAP4K3,ERCC1,PGM3,SLC30A9,RALBP1,PLEKHB1,ERP44,IFT88,ZFYVE16,PNKP,PARP3,GEMIN8,RRM2B,VAMP3,MAPK9,RAD51,POLQ,HEBP2,TTC17,HHAT,YIPF1,PIGV,ACAA1,TAF2,BTBD1,YBX1,RHOA,DHX8,IP6K2,RASGRP2,PIGB,TRIP13,TRNT1,TSG101,CA12,GTSE1,MLH1,PLXNA2,XAB2,STXBP2,XRCC5,FDFT1,EXD2,KIAA0141,SMARCD3,DIS3,PIBF1,NOA1,MAPRE3,SCAMP1,SLC25A24,MGST2,PI…
1	!	0.000391	4833	1972	575	0.292	0.119	TF:M03970_0	tf	9	Factor: ELK1; motif: ACCGGAAGTN; match class: 0	2	DPM1,RHBDD2,ITGA3,SPATA20,IFRD1,PNPLA4,CDKL3,CD79B,DLEC1,HEATR5B,POMT2,ANLN,MAP4K3,ERCC1,PGM3,SLC30A9,RALBP1,PLEKHB1,ERP44,IFT88,ZFYVE16,PNKP,PARP3,GEMIN8,RRM2B,VAMP3,MAPK9,RAD51,POLQ,HEBP2,TTC17,HHAT,YIPF1,PIGV,ACAA1,TAF2,BTBD1,YBX1,RHOA,DHX8,IP6K2,RASGRP2,PIGB,TRIP13,TRNT1,TSG101,CA12,GTSE1,MLH1,PLXNA2,XAB2,STXBP2,XRCC5,FDFT1,EXD2,KIAA0141,SMARCD3,DIS3,PIBF1,NOA1,MAPRE3,SCAMP1,SLC25A24,MGST2,PI…
1	!	0.000234	10424	1972	1145	0.581	0.11	TF:M00932	tf	79	Factor: Sp1; motif: NNGGGGCGGGGNN	1	ENPP4,RBM5,SLC7A2,RHBDD2,ITGA3,ABCC8,CX3CL1,SPATA20,IFRD1,PAFAH1B1,CD79B,CACNA2D2,RHOBTB2,SEC62,POMT2,UQCRC1,PHF7,NISCH,ANLN,MAP4K3,ERCC1,SEMA3B,PGM3,HEBP1,MDH1,ZMYND11,STMN4,RALBP1,SYT13,PLEKHB1,SERPINB1,RNF10,ZNF839,CD44,SNX1,TBPL1,RABEP1,RANBP3,IFT88,RFC1,HOXC8,AGA,ZFYVE16,PNKP,INPP4A,GEMIN8,RRM2B,VAMP3,PTCD2,MAPK9,HEBP2,TTC17,LAMA3,PHPT1,PUM2,SLC2A3,GNA15,PIGV,ACAA1,CDH3,APPBP2,EIF4B,CA11,TAF…
1	!	0.000234	10424	1972	1145	0.581	0.11	TF:M00932_0	tf	79	Factor: Sp1; motif: NNGGGGCGGGGNN; match class: 0	2	ENPP4,RBM5,SLC7A2,RHBDD2,ITGA3,ABCC8,CX3CL1,SPATA20,IFRD1,PAFAH1B1,CD79B,CACNA2D2,RHOBTB2,SEC62,POMT2,UQCRC1,PHF7,NISCH,ANLN,MAP4K3,ERCC1,SEMA3B,PGM3,HEBP1,MDH1,ZMYND11,STMN4,RALBP1,SYT13,PLEKHB1,SERPINB1,RNF10,ZNF839,CD44,SNX1,TBPL1,RABEP1,RANBP3,IFT88,RFC1,HOXC8,AGA,ZFYVE16,PNKP,INPP4A,GEMIN8,RRM2B,VAMP3,PTCD2,MAPK9,HEBP2,TTC17,LAMA3,PHPT1,PUM2,SLC2A3,GNA15,PIGV,ACAA1,CDH3,APPBP2,EIF4B,CA11,TAF…
1	!	0.000534	7889	1972	889	0.451	0.113	TF:M00032	tf	70	Factor: c-Ets-1(p54); motif: NCMGGAWGYN	1	DPM1,RHBDD2,ZFX,SPATA20,IFRD1,ARSD,PNPLA4,CDKL3,CD79B,CACNA2D2,DLEC1,RHOBTB2,HEATR5B,MAP4K3,ERCC1,PGM3,CD6,RALBP1,PLEKHB1,SERPINB1,RNF10,ERP44,CD44,IFT88,ZFYVE16,PNKP,INPP4A,PARP3,GEMIN8,FAM214A,RRM2B,VAMP3,RAD51,POLQ,HEBP2,TTC17,HHAT,PUM2,YIPF1,PIGV,ACAA1,CDH3,EIF4B,TAF2,BTBD1,KARS,MTHFD2,YBX1,MTFR1,RHOA,DHX8,NAV3,ACSL4,PRR11,IP6K2,RASGRP2,ERLEC1,PITX1,PIGB,ARHGAP10,TRIP13,CYBRD1,TFRC,TRNT1,ACAP…
1	!	0.000534	7889	1972	889	0.451	0.113	TF:M00032_0	tf	70	Factor: c-Ets-1(p54); motif: NCMGGAWGYN; match class: 0	2	DPM1,RHBDD2,ZFX,SPATA20,IFRD1,ARSD,PNPLA4,CDKL3,CD79B,CACNA2D2,DLEC1,RHOBTB2,HEATR5B,MAP4K3,ERCC1,PGM3,CD6,RALBP1,PLEKHB1,SERPINB1,RNF10,ERP44,CD44,IFT88,ZFYVE16,PNKP,INPP4A,PARP3,GEMIN8,FAM214A,RRM2B,VAMP3,RAD51,POLQ,HEBP2,TTC17,HHAT,PUM2,YIPF1,PIGV,ACAA1,CDH3,EIF4B,TAF2,BTBD1,KARS,MTHFD2,YBX1,MTFR1,RHOA,DHX8,NAV3,ACSL4,PRR11,IP6K2,RASGRP2,ERLEC1,PITX1,PIGB,ARHGAP10,TRIP13,CYBRD1,TFRC,TRNT1,ACAP…
1	!	0.0106	5209	1972	602	0.305	0.116	TF:M07409	tf	65	Factor: BTEB2; motif: GCCCCRCCCH	1	SLC7A2,RHBDD2,ABCC8,CD79B,POMT2,PHF7,NISCH,ERCC1,PGM3,STMN4,ZNF839,SNX1,RABEP1,HOXC8,PNKP,INPP4A,PARP3,RRM2B,TTC17,PHPT1,SLC2A3,PIGV,APPBP2,EIF4B,KARS,YBX1,ROCK1,FGFR3,INPP5A,IP6K2,RASGRP2,ARHGAP10,CYBRD1,EPN2,TFRC,SREBF1,TRNT1,ACAP1,LLGL2,SMARCE1,TEAD2,ATP2A3,SRI,RGS11,XAB2,DNAJC10,CST7,UBE2D4,NKAIN1,AGBL5,EFR3B,MAPRE3,TRIP6,TFAP2C,ATRN,ANKRD24,CMTM6,TF,ORC6,MFSD11,LRRFIP2,BAMBI,EFHC1,CIRBP,IGFA…
1	!	0.0106	5209	1972	602	0.305	0.116	TF:M07409_0	tf	65	Factor: BTEB2; motif: GCCCCRCCCH; match class: 0	2	SLC7A2,RHBDD2,ABCC8,CD79B,POMT2,PHF7,NISCH,ERCC1,PGM3,STMN4,ZNF839,SNX1,RABEP1,HOXC8,PNKP,INPP4A,PARP3,RRM2B,TTC17,PHPT1,SLC2A3,PIGV,APPBP2,EIF4B,KARS,YBX1,ROCK1,FGFR3,INPP5A,IP6K2,RASGRP2,ARHGAP10,CYBRD1,EPN2,TFRC,SREBF1,TRNT1,ACAP1,LLGL2,SMARCE1,TEAD2,ATP2A3,SRI,RGS11,XAB2,DNAJC10,CST7,UBE2D4,NKAIN1,AGBL5,EFR3B,MAPRE3,TRIP6,TFAP2C,ATRN,ANKRD24,CMTM6,TF,ORC6,MFSD11,LRRFIP2,BAMBI,EFHC1,CIRBP,IGFA…
1	!	0.00337	2338	1972	299	0.152	0.128	TF:M03981	tf	43	Factor: ETV3; motif: ACCGGAAGTN	1	DPM1,RHBDD2,ITGA3,PNPLA4,HEATR5B,ERCC1,SLC30A9,PLEKHB1,ERP44,ZFYVE16,PNKP,GEMIN8,VAMP3,POLQ,HEBP2,ACAA1,TAF2,DHX8,PIGB,TRNT1,TSG101,GTSE1,MLH1,EXD2,DIS3,PIBF1,SLC25A24,AURKA,TPX2,TMEM230,IGBP1,GNPTG,CDC45,CIRBP,SLC25A17,ATP6V1D,GMPR2,STK4,NELFCD,CDC25B,TRIB3,XIAP,SLC35A2,MAGED2,SLC25A15,CLN5,LYRM1,HAS3,FAM173A,QPRT,EIF3J,LEPROTL1,UBXN8,MEIS3,BCAT2,RBM28,CDK5RAP3,DHRS7B,MFSD10,NCAPG,FBXO3,MLEC,C12…
1	!	0.00337	2338	1972	299	0.152	0.128	TF:M03981_0	tf	43	Factor: ETV3; motif: ACCGGAAGTN; match class: 0	2	DPM1,RHBDD2,ITGA3,PNPLA4,HEATR5B,ERCC1,SLC30A9,PLEKHB1,ERP44,ZFYVE16,PNKP,GEMIN8,VAMP3,POLQ,HEBP2,ACAA1,TAF2,DHX8,PIGB,TRNT1,TSG101,GTSE1,MLH1,EXD2,DIS3,PIBF1,SLC25A24,AURKA,TPX2,TMEM230,IGBP1,GNPTG,CDC45,CIRBP,SLC25A17,ATP6V1D,GMPR2,STK4,NELFCD,CDC25B,TRIB3,XIAP,SLC35A2,MAGED2,SLC25A15,CLN5,LYRM1,HAS3,FAM173A,QPRT,EIF3J,LEPROTL1,UBXN8,MEIS3,BCAT2,RBM28,CDK5RAP3,DHRS7B,MFSD10,NCAPG,FBXO3,MLEC,C12…
1	!	0.0318	11359	1972	1216	0.617	0.107	TF:M03975	tf	61	Factor: ERG; motif: ACCGGAARTN	1	DPM1,ENPP4,RHBDD2,ITGA3,ABCC8,SPATA20,GGCT,IFRD1,PNPLA4,CDKL3,CD79B,E2F2,DLEC1,RHOBTB2,HEATR5B,SEC62,POMT2,ANLN,MAP4K3,ERCC1,SEMA3B,PGM3,RNF14,HEBP1,MDH1,SLC30A9,RALBP1,SYT13,PLEKHB1,SERPINB1,ERP44,BIRC3,CD44,TBPL1,RANBP3,IFT88,RFC1,ZFYVE16,PNKP,INPP4A,PARP3,HSPA5,GEMIN8,YTHDC2,FAM214A,CC2D2A,RRM2B,VAMP3,NEDD4L,PPP1R3F,MAPK9,RAD51,POLQ,HEBP2,TTC17,PHPT1,HHAT,GALC,PUM2,IL17RB,YIPF1,PIGV,ACAA1,CDH3…
1	!	0.0318	11359	1972	1216	0.617	0.107	TF:M03975_0	tf	61	Factor: ERG; motif: ACCGGAARTN; match class: 0	2	DPM1,ENPP4,RHBDD2,ITGA3,ABCC8,SPATA20,GGCT,IFRD1,PNPLA4,CDKL3,CD79B,E2F2,DLEC1,RHOBTB2,HEATR5B,SEC62,POMT2,ANLN,MAP4K3,ERCC1,SEMA3B,PGM3,RNF14,HEBP1,MDH1,SLC30A9,RALBP1,SYT13,PLEKHB1,SERPINB1,ERP44,BIRC3,CD44,TBPL1,RANBP3,IFT88,RFC1,ZFYVE16,PNKP,INPP4A,PARP3,HSPA5,GEMIN8,YTHDC2,FAM214A,CC2D2A,RRM2B,VAMP3,NEDD4L,PPP1R3F,MAPK9,RAD51,POLQ,HEBP2,TTC17,PHPT1,HHAT,GALC,PUM2,IL17RB,YIPF1,PIGV,ACAA1,CDH3…
1	!	0.00722	5223	1972	605	0.307	0.116	TF:M03975_1	tf	61	Factor: ERG; motif: ACCGGAARTN; match class: 1	3	DPM1,RHBDD2,ITGA3,SPATA20,GGCT,PNPLA4,CDKL3,CD79B,E2F2,RHOBTB2,HEATR5B,POMT2,MAP4K3,ERCC1,HEBP1,SLC30A9,RALBP1,SYT13,PLEKHB1,SERPINB1,ERP44,ZFYVE16,PNKP,GEMIN8,YTHDC2,FAM214A,CC2D2A,RRM2B,RAD51,HEBP2,TTC17,HHAT,ACAA1,TAF2,BTBD1,MCM10,MAP2K4,YBX1,ZNRD1,RHOA,DHX8,ROCK1,ACSL4,IP6K2,ERLEC1,PIGB,ARHGAP10,TRIP13,CYBRD1,TRNT1,TEAD2,TSG101,ATP2A3,SLC24A1,GTSE1,FRYL,MLH1,PLXNA2,STXBP2,SPAG6,DYNC1I2,XRCC5,…
1	!	6.88e-07	9991	1972	1123	0.569	0.112	TF:M09723	tf	84	Factor: BTEB1; motif: GGGGGCGGGGCNGSGGGNGS	1	RBM5,SLC7A2,RHBDD2,ITGA3,ABCC8,CX3CL1,SPATA20,ARSD,PAFAH1B1,CD79B,CACNA2D2,E2F2,RHOBTB2,SEC62,POMT2,UQCRC1,PHF7,NISCH,ANLN,MAP4K3,ERCC1,PGM3,HEBP1,SLC30A9,ZMYND11,STMN4,RALBP1,SYT13,RUNX3,PLEKHB1,SERPINB1,ZNF839,CD44,SNX1,TBPL1,RABEP1,RANBP3,IFT88,TUBG2,HOXC8,AGA,ZFYVE16,PNKP,INPP4A,PARP3,RRM2B,VAMP3,NEDD4L,HEXB,MAPK9,HEBP2,TTC17,LAMA3,PHPT1,PUM2,IL17RB,SLC2A3,GNA15,PIGV,ACAA1,CDH3,APPBP2,EIF4B,S…
1	!	6.88e-07	9991	1972	1123	0.569	0.112	TF:M09723_0	tf	84	Factor: BTEB1; motif: GGGGGCGGGGCNGSGGGNGS; match class: 0	2	RBM5,SLC7A2,RHBDD2,ITGA3,ABCC8,CX3CL1,SPATA20,ARSD,PAFAH1B1,CD79B,CACNA2D2,E2F2,RHOBTB2,SEC62,POMT2,UQCRC1,PHF7,NISCH,ANLN,MAP4K3,ERCC1,PGM3,HEBP1,SLC30A9,ZMYND11,STMN4,RALBP1,SYT13,RUNX3,PLEKHB1,SERPINB1,ZNF839,CD44,SNX1,TBPL1,RABEP1,RANBP3,IFT88,TUBG2,HOXC8,AGA,ZFYVE16,PNKP,INPP4A,PARP3,RRM2B,VAMP3,NEDD4L,HEXB,MAPK9,HEBP2,TTC17,LAMA3,PHPT1,PUM2,IL17RB,SLC2A3,GNA15,PIGV,ACAA1,CDH3,APPBP2,EIF4B,S…
1	!	0.0277	2106	1972	267	0.135	0.127	TF:M07052	tf	55	Factor: NRF-1; motif: GCGCMTGCGCN	1	ENPP4,PAFAH1B1,HEATR5B,UQCRC1,PHF7,ANLN,RALBP1,PLEKHB1,RABEP1,RANBP3,TUBG2,ZFYVE16,INPP4A,PUM2,PIGV,EIF4B,SLC6A16,HAGH,MTFR1,RHOA,DHX8,SREBF1,GTSE1,UBE2T,NOA1,MAPRE3,PGS1,AURKA,ATRN,ANKRD24,MAEA,ORC6,MFSD11,EFHC1,RAB18,TECR,CBX7,SYNGR1,KIAA0391,RAE1,NELFCD,RNF24,RBBP8,SUV39H1,MAGED2,DMXL2,DCTN6,MCM4,BNIP3L,MAP4K1,PEX11G,CNTD2,BCAT2,MIER2,HBP1,VIPR2,TAF6,RASSF4,ANKRD26,DHRS7B,LAMTOR3,CTSC,RAD51AP1…
1	!	0.0277	2106	1972	267	0.135	0.127	TF:M07052_0	tf	55	Factor: NRF-1; motif: GCGCMTGCGCN; match class: 0	2	ENPP4,PAFAH1B1,HEATR5B,UQCRC1,PHF7,ANLN,RALBP1,PLEKHB1,RABEP1,RANBP3,TUBG2,ZFYVE16,INPP4A,PUM2,PIGV,EIF4B,SLC6A16,HAGH,MTFR1,RHOA,DHX8,SREBF1,GTSE1,UBE2T,NOA1,MAPRE3,PGS1,AURKA,ATRN,ANKRD24,MAEA,ORC6,MFSD11,EFHC1,RAB18,TECR,CBX7,SYNGR1,KIAA0391,RAE1,NELFCD,RNF24,RBBP8,SUV39H1,MAGED2,DMXL2,DCTN6,MCM4,BNIP3L,MAP4K1,PEX11G,CNTD2,BCAT2,MIER2,HBP1,VIPR2,TAF6,RASSF4,ANKRD26,DHRS7B,LAMTOR3,CTSC,RAD51AP1…
1	!	4.44e-08	10238	1972	1156	0.586	0.113	TF:M00196	tf	103	Factor: Sp1; motif: NGGGGGCGGGGYN	1	ENPP4,RBM5,SLC7A2,RHBDD2,ITGA3,ABCC8,CX3CL1,GGCT,IFRD1,ARSD,PAFAH1B1,CD79B,CACNA2D2,RHOBTB2,SEC62,POMT2,UQCRC1,PHF7,NISCH,ANLN,MAP4K3,ERCC1,SEMA3B,PGM3,HEBP1,MDH1,ZMYND11,STMN4,RALBP1,SYT13,PLEKHB1,SERPINB1,RNF10,ZNF839,CD44,SNX1,TBPL1,RABEP1,RANBP3,IFT88,RFC1,HOXC8,AGA,ZFYVE16,PNKP,INPP4A,HSPA5,GEMIN8,RRM2B,VAMP3,PPP1R3F,PTCD2,MAPK9,HEBP2,TTC17,PHPT1,HHAT,PUM2,SLC2A3,GNA15,PIGV,ACAA1,CDH3,APPBP2…
1	!	4.44e-08	10238	1972	1156	0.586	0.113	TF:M00196_0	tf	103	Factor: Sp1; motif: NGGGGGCGGGGYN; match class: 0	2	ENPP4,RBM5,SLC7A2,RHBDD2,ITGA3,ABCC8,CX3CL1,GGCT,IFRD1,ARSD,PAFAH1B1,CD79B,CACNA2D2,RHOBTB2,SEC62,POMT2,UQCRC1,PHF7,NISCH,ANLN,MAP4K3,ERCC1,SEMA3B,PGM3,HEBP1,MDH1,ZMYND11,STMN4,RALBP1,SYT13,PLEKHB1,SERPINB1,RNF10,ZNF839,CD44,SNX1,TBPL1,RABEP1,RANBP3,IFT88,RFC1,HOXC8,AGA,ZFYVE16,PNKP,INPP4A,HSPA5,GEMIN8,RRM2B,VAMP3,PPP1R3F,PTCD2,MAPK9,HEBP2,TTC17,PHPT1,HHAT,PUM2,SLC2A3,GNA15,PIGV,ACAA1,CDH3,APPBP2…
1	!	3.94e-05	10560	1972	1165	0.591	0.11	TF:M03977	tf	132	Factor: ETS1; motif: ACCGGAARYN	1	DPM1,ENPP4,CD38,RHBDD2,ITGA3,ABCC8,SPATA20,GGCT,PNPLA4,CDKL3,CD79B,E2F2,DLEC1,RHOBTB2,HEATR5B,SEC62,POMT2,ANLN,MAP4K3,ERCC1,PGM3,RNF14,HEBP1,MDH1,SLC30A9,RALBP1,SYT13,PLEKHB1,SERPINB1,RNF10,ERP44,CD44,TBPL1,RANBP3,IFT88,RFC1,ZFYVE16,PNKP,INPP4A,PARP3,GEMIN8,YTHDC2,FAM214A,CC2D2A,RRM2B,VAMP3,NEDD4L,MAPK9,RAD51,POLQ,HEBP2,TTC17,PHPT1,HHAT,GALC,PUM2,YIPF1,PIGV,ACAA1,CDH3,APPBP2,EIF4B,SLC6A16,CA11,TA…
1	!	3.94e-05	10560	1972	1165	0.591	0.11	TF:M03977_0	tf	132	Factor: ETS1; motif: ACCGGAARYN; match class: 0	2	DPM1,ENPP4,CD38,RHBDD2,ITGA3,ABCC8,SPATA20,GGCT,PNPLA4,CDKL3,CD79B,E2F2,DLEC1,RHOBTB2,HEATR5B,SEC62,POMT2,ANLN,MAP4K3,ERCC1,PGM3,RNF14,HEBP1,MDH1,SLC30A9,RALBP1,SYT13,PLEKHB1,SERPINB1,RNF10,ERP44,CD44,TBPL1,RANBP3,IFT88,RFC1,ZFYVE16,PNKP,INPP4A,PARP3,GEMIN8,YTHDC2,FAM214A,CC2D2A,RRM2B,VAMP3,NEDD4L,MAPK9,RAD51,POLQ,HEBP2,TTC17,PHPT1,HHAT,GALC,PUM2,YIPF1,PIGV,ACAA1,CDH3,APPBP2,EIF4B,SLC6A16,CA11,TA…
1	!	0.0124	4660	1972	544	0.276	0.117	TF:M03977_1	tf	132	Factor: ETS1; motif: ACCGGAARYN; match class: 1	3	DPM1,RHBDD2,ITGA3,SPATA20,GGCT,PNPLA4,CDKL3,CD79B,E2F2,RHOBTB2,POMT2,MAP4K3,ERCC1,HEBP1,SLC30A9,SYT13,SERPINB1,ERP44,ZFYVE16,PNKP,GEMIN8,YTHDC2,FAM214A,RRM2B,VAMP3,RAD51,POLQ,HEBP2,HHAT,ACAA1,BTBD1,MCM10,YBX1,ZNRD1,RHOA,ROCK1,ACSL4,INPP5A,PRR11,IP6K2,ERLEC1,ARHGAP10,TRIP13,CYBRD1,TRNT1,TEAD2,TSG101,ATP2A3,SLC24A1,GTSE1,FRYL,MLH1,PLXNA2,STXBP2,SPAG6,XRCC5,FDFT1,KIAA0141,DIS3,PIBF1,NOA1,AGBL5,SCAMP…
1	!	6.63e-05	3205	1972	406	0.206	0.127	TF:M09641	tf	31	Factor: NRF-1; motif: SYGCGCMTGCGCRNNGSN	1	ENPP4,TTC22,PAFAH1B1,HEATR5B,POMT2,UQCRC1,PHF7,ANLN,RALBP1,SYT13,PLEKHB1,BTN3A1,RABEP1,RANBP3,TUBG2,ZFYVE16,INPP4A,PARP3,NEDD4L,PUM2,PIGV,EIF4B,SLC6A16,HAGH,KARS,MTFR1,RHOA,DHX8,CYBRD1,SREBF1,MCM2,TEAD2,GTSE1,PLD1,MLH1,UBE2T,UBE2D4,XRCC5,RAPGEF3,NOA1,MAPRE3,PGS1,AURKA,ATRN,CHGB,ANKRD24,YPEL3,MAEA,GNPTG,ORC6,MFSD11,EFHC1,RAB18,TECR,JOSD1,CBX7,SYNGR1,SOS2,ATP6V1D,GSTZ1,DHRS7,KIAA0391,C20ORF24,RAE1,…
1	!	6.63e-05	3205	1972	406	0.206	0.127	TF:M09641_0	tf	31	Factor: NRF-1; motif: SYGCGCMTGCGCRNNGSN; match class: 0	2	ENPP4,TTC22,PAFAH1B1,HEATR5B,POMT2,UQCRC1,PHF7,ANLN,RALBP1,SYT13,PLEKHB1,BTN3A1,RABEP1,RANBP3,TUBG2,ZFYVE16,INPP4A,PARP3,NEDD4L,PUM2,PIGV,EIF4B,SLC6A16,HAGH,KARS,MTFR1,RHOA,DHX8,CYBRD1,SREBF1,MCM2,TEAD2,GTSE1,PLD1,MLH1,UBE2T,UBE2D4,XRCC5,RAPGEF3,NOA1,MAPRE3,PGS1,AURKA,ATRN,CHGB,ANKRD24,YPEL3,MAEA,GNPTG,ORC6,MFSD11,EFHC1,RAB18,TECR,JOSD1,CBX7,SYNGR1,SOS2,ATP6V1D,GSTZ1,DHRS7,KIAA0391,C20ORF24,RAE1,…
1	!	0.00021	9519	1972	1056	0.535	0.111	TF:M01752	tf	130	Factor: ERG; motif: ACCGGAART	1	DPM1,RHBDD2,ITGA3,ABCC8,SPATA20,GGCT,IFRD1,PNPLA4,CDKL3,CD79B,E2F2,DLEC1,RHOBTB2,HEATR5B,POMT2,ANLN,MAP4K3,ERCC1,SEMA3B,PGM3,RNF14,HEBP1,SLC30A9,RALBP1,SYT13,PLEKHB1,SERPINB1,ERP44,TBPL1,IFT88,AGA,ZFYVE16,PNKP,INPP4A,PARP3,HSPA5,GEMIN8,YTHDC2,FAM214A,RRM2B,VAMP3,NEDD4L,PPP1R3F,MAPK9,RAD51,POLQ,HEBP2,TTC17,HHAT,GALC,PUM2,IL17RB,YIPF1,PIGV,ACAA1,CDH3,APPBP2,EIF4B,SLC6A16,CA11,TAF2,EYA2,BTBD1,MCM10,…
1	!	0.00021	9519	1972	1056	0.535	0.111	TF:M01752_0	tf	130	Factor: ERG; motif: ACCGGAART; match class: 0	2	DPM1,RHBDD2,ITGA3,ABCC8,SPATA20,GGCT,IFRD1,PNPLA4,CDKL3,CD79B,E2F2,DLEC1,RHOBTB2,HEATR5B,POMT2,ANLN,MAP4K3,ERCC1,SEMA3B,PGM3,RNF14,HEBP1,SLC30A9,RALBP1,SYT13,PLEKHB1,SERPINB1,ERP44,TBPL1,IFT88,AGA,ZFYVE16,PNKP,INPP4A,PARP3,HSPA5,GEMIN8,YTHDC2,FAM214A,RRM2B,VAMP3,NEDD4L,PPP1R3F,MAPK9,RAD51,POLQ,HEBP2,TTC17,HHAT,GALC,PUM2,IL17RB,YIPF1,PIGV,ACAA1,CDH3,APPBP2,EIF4B,SLC6A16,CA11,TAF2,EYA2,BTBD1,MCM10,…
1	!	0.00865	3711	1972	445	0.226	0.12	TF:M01752_1	tf	130	Factor: ERG; motif: ACCGGAART; match class: 1	3	DPM1,RHBDD2,ITGA3,SPATA20,PNPLA4,CDKL3,CD79B,RHOBTB2,HEATR5B,POMT2,MAP4K3,ERCC1,HEBP1,SYT13,SERPINB1,ERP44,ZFYVE16,PNKP,GEMIN8,FAM214A,RRM2B,RAD51,HEBP2,TTC17,HHAT,ACAA1,TAF2,BTBD1,ZNRD1,RHOA,DHX8,PIGB,TRIP13,EPN2,TRNT1,TEAD2,TSG101,ATP2A3,SLC24A1,FRYL,STXBP2,SPAG6,DYNC1I2,XRCC5,FDFT1,NOA1,AGBL5,SLC25A24,PGS1,KLHL42,TMEM230,IGBP1,ZBTB25,YPEL3,TMEM101,PHGDH,LRRFIP2,UPRT,BAMBI,EFHC1,SOS2,TRIM9,ATP6…
1	!	0.00439	5830	1972	670	0.34	0.115	TF:M09605	tf	97	Factor: Elf-1; motif: NAANCMGGAAGTGN	1	DPM1,RHBDD2,ITGA3,ABCC8,IFRD1,PNPLA4,CDKL3,CD79B,DLEC1,RHOBTB2,HEATR5B,MAP4K3,ERCC1,PGM3,CD6,RALBP1,SYT13,SERPINB1,ERP44,IFT88,ZFYVE16,PNKP,PARP3,GEMIN8,FAM214A,RRM2B,VAMP3,MAPK9,RAD51,POLQ,HEBP2,TTC17,GALC,PUM2,YIPF1,PIGV,ACAA1,APPBP2,EIF4B,TAF2,BTBD1,KARS,RHOA,DHX8,ROCK1,PIGB,TRIP13,CYBRD1,TFRC,TRNT1,SMARCE1,TSG101,ATP2A3,GTSE1,FRYL,PLD1,PLXNA2,XAB2,STXBP2,DNAJC10,DYNC1I2,XRCC5,FDFT1,KIAA0141,S…
1	!	0.00439	5830	1972	670	0.34	0.115	TF:M09605_0	tf	97	Factor: Elf-1; motif: NAANCMGGAAGTGN; match class: 0	2	DPM1,RHBDD2,ITGA3,ABCC8,IFRD1,PNPLA4,CDKL3,CD79B,DLEC1,RHOBTB2,HEATR5B,MAP4K3,ERCC1,PGM3,CD6,RALBP1,SYT13,SERPINB1,ERP44,IFT88,ZFYVE16,PNKP,PARP3,GEMIN8,FAM214A,RRM2B,VAMP3,MAPK9,RAD51,POLQ,HEBP2,TTC17,GALC,PUM2,YIPF1,PIGV,ACAA1,APPBP2,EIF4B,TAF2,BTBD1,KARS,RHOA,DHX8,ROCK1,PIGB,TRIP13,CYBRD1,TFRC,TRNT1,SMARCE1,TSG101,ATP2A3,GTSE1,FRYL,PLD1,PLXNA2,XAB2,STXBP2,DNAJC10,DYNC1I2,XRCC5,FDFT1,KIAA0141,S…
1	!	0.000211	7814	1972	885	0.449	0.113	TF:M01165	tf	60	Factor: Elk-1; motif: RACCGGAAGTR	1	DPM1,RHBDD2,ITGA3,SPATA20,IFRD1,PNPLA4,CDKL3,CD79B,RHOBTB2,HEATR5B,POMT2,NISCH,FMO1,ANLN,MAP4K3,ERCC1,PGM3,RNF14,HEBP1,SLC30A9,RALBP1,SYT13,PLEKHB1,ZNF839,ERP44,BIRC3,IFT88,HOXC8,ZFYVE16,PNKP,PARP3,HSPA5,GEMIN8,YTHDC2,CC2D2A,RRM2B,VAMP3,NEDD4L,MAPK9,RAD51,POLQ,HEBP2,TTC17,FOXN3,PHPT1,IL17RB,PIGV,ACAA1,TAF2,BTBD1,YBX1,DHX8,ACSL4,PRR11,PIGB,SEL1L,TRIP13,CYBRD1,TFRC,TRNT1,ACAP1,MCM2,TEAD2,TSG101,ATP…
1	!	0.000211	7814	1972	885	0.449	0.113	TF:M01165_0	tf	60	Factor: Elk-1; motif: RACCGGAAGTR; match class: 0	2	DPM1,RHBDD2,ITGA3,SPATA20,IFRD1,PNPLA4,CDKL3,CD79B,RHOBTB2,HEATR5B,POMT2,NISCH,FMO1,ANLN,MAP4K3,ERCC1,PGM3,RNF14,HEBP1,SLC30A9,RALBP1,SYT13,PLEKHB1,ZNF839,ERP44,BIRC3,IFT88,HOXC8,ZFYVE16,PNKP,PARP3,HSPA5,GEMIN8,YTHDC2,CC2D2A,RRM2B,VAMP3,NEDD4L,MAPK9,RAD51,POLQ,HEBP2,TTC17,FOXN3,PHPT1,IL17RB,PIGV,ACAA1,TAF2,BTBD1,YBX1,DHX8,ACSL4,PRR11,PIGB,SEL1L,TRIP13,CYBRD1,TFRC,TRNT1,ACAP1,MCM2,TEAD2,TSG101,ATP…
1	!	0.000888	18240	1972	1865	0.946	0.102	TF:M04934	tf	26	Factor: TR4; motif: ACCCCGS	1	DPM1,ENPP4,RBM5,SLC7A2,CD38,ZMYND10,RHBDD2,ITGA3,ZFX,ABCC8,TMEM132A,CX3CL1,SPATA20,TTC22,GGCT,IFRD1,ARSD,PNPLA4,CDKL3,PAFAH1B1,CD79B,CACNA2D2,E2F2,DLEC1,RHOBTB2,HEATR5B,SEC62,POMT2,UQCRC1,PHF7,NISCH,FMO1,ANLN,MAP4K3,ERCC1,SEMA3B,PGM3,RNF14,HEBP1,CD6,MDH1,SLC30A9,ZMYND11,STMN4,RALBP1,SYT13,RUNX3,PLEKHB1,SERPINB1,RNF10,ZNF839,ERP44,BIRC3,CD44,SNX1,TBPL1,RABEP1,RANBP3,IFT88,RFC1,TUBG2,HOXC8,AGA,ZFYV…
1	!	0.000888	18240	1972	1865	0.946	0.102	TF:M04934_0	tf	26	Factor: TR4; motif: ACCCCGS; match class: 0	2	DPM1,ENPP4,RBM5,SLC7A2,CD38,ZMYND10,RHBDD2,ITGA3,ZFX,ABCC8,TMEM132A,CX3CL1,SPATA20,TTC22,GGCT,IFRD1,ARSD,PNPLA4,CDKL3,PAFAH1B1,CD79B,CACNA2D2,E2F2,DLEC1,RHOBTB2,HEATR5B,SEC62,POMT2,UQCRC1,PHF7,NISCH,FMO1,ANLN,MAP4K3,ERCC1,SEMA3B,PGM3,RNF14,HEBP1,CD6,MDH1,SLC30A9,ZMYND11,STMN4,RALBP1,SYT13,RUNX3,PLEKHB1,SERPINB1,RNF10,ZNF839,ERP44,BIRC3,CD44,SNX1,TBPL1,RABEP1,RANBP3,IFT88,RFC1,TUBG2,HOXC8,AGA,ZFYV…
1	!	0.00314	15560	1972	1625	0.824	0.104	TF:M04934_1	tf	26	Factor: TR4; motif: ACCCCGS; match class: 1	3	DPM1,ENPP4,SLC7A2,CD38,ZMYND10,RHBDD2,ITGA3,ABCC8,TMEM132A,CX3CL1,SPATA20,TTC22,GGCT,IFRD1,ARSD,PNPLA4,CD79B,CACNA2D2,E2F2,DLEC1,RHOBTB2,HEATR5B,POMT2,UQCRC1,PHF7,NISCH,ANLN,MAP4K3,ERCC1,SEMA3B,PGM3,RNF14,HEBP1,CD6,MDH1,ZMYND11,STMN4,RALBP1,SYT13,RUNX3,PLEKHB1,SERPINB1,ZNF839,ERP44,CD44,SNX1,TBPL1,RABEP1,RANBP3,IFT88,RFC1,TUBG2,HOXC8,ZFYVE16,PNKP,INPP4A,PARP3,TNC,HSPA5,GEMIN8,YTHDC2,FAM214A,RRM2B…
1	!	0.000218	10147	1972	1118	0.567	0.11	TF:M02052	tf	56	Factor: EHF; motif: CSCGGAARTN	1	DPM1,CD38,RHBDD2,ITGA3,TMEM132A,SPATA20,GGCT,ARSD,PNPLA4,CDKL3,CD79B,DLEC1,RHOBTB2,HEATR5B,SEC62,POMT2,PHF7,MAP4K3,ERCC1,SEMA3B,PGM3,MDH1,SLC30A9,SYT13,PLEKHB1,SERPINB1,ERP44,CD44,SNX1,TBPL1,IFT88,AGA,ZFYVE16,PNKP,INPP4A,PARP3,HSPA5,GEMIN8,FAM214A,RRM2B,VAMP3,NEDD4L,PPP1R3F,RAD51,POLQ,HEBP2,TTC17,HHAT,GALC,IL17RB,YIPF1,PIGV,ACAA1,CDH3,EIF4B,TAF2,BTBD1,MCM10,KARS,MAP2K4,YBX1,RHOA,DHX8,NAV3,ROCK1,A…
1	!	0.000218	10147	1972	1118	0.567	0.11	TF:M02052_0	tf	56	Factor: EHF; motif: CSCGGAARTN; match class: 0	2	DPM1,CD38,RHBDD2,ITGA3,TMEM132A,SPATA20,GGCT,ARSD,PNPLA4,CDKL3,CD79B,DLEC1,RHOBTB2,HEATR5B,SEC62,POMT2,PHF7,MAP4K3,ERCC1,SEMA3B,PGM3,MDH1,SLC30A9,SYT13,PLEKHB1,SERPINB1,ERP44,CD44,SNX1,TBPL1,IFT88,AGA,ZFYVE16,PNKP,INPP4A,PARP3,HSPA5,GEMIN8,FAM214A,RRM2B,VAMP3,NEDD4L,PPP1R3F,RAD51,POLQ,HEBP2,TTC17,HHAT,GALC,IL17RB,YIPF1,PIGV,ACAA1,CDH3,EIF4B,TAF2,BTBD1,MCM10,KARS,MAP2K4,YBX1,RHOA,DHX8,NAV3,ROCK1,A…
1	!	0.00673	4069	1972	484	0.245	0.119	TF:M02052_1	tf	56	Factor: EHF; motif: CSCGGAARTN; match class: 1	3	DPM1,RHBDD2,ITGA3,TMEM132A,GGCT,PNPLA4,CDKL3,HEATR5B,MAP4K3,ERCC1,SLC30A9,PLEKHB1,SERPINB1,TBPL1,PNKP,PARP3,GEMIN8,FAM214A,RRM2B,VAMP3,RAD51,POLQ,HEBP2,TTC17,HHAT,ACAA1,TAF2,BTBD1,KARS,RHOA,DHX8,IP6K2,ERLEC1,PIGB,EPN2,TRNT1,SMARCE1,TSG101,RGS11,XAB2,STXBP2,DYNC1I2,XRCC5,FDFT1,KIAA0141,GSK3B,DIS3,PIBF1,NOA1,SLC25A24,PGS1,KLHL42,TMEM230,IGBP1,ZBTB25,ANKRD24,YPEL3,GNPTG,CMTM6,TMEM101,PHGDH,MFSD11,CD…
1	!	0.000188	10977	1972	1200	0.609	0.109	TF:M04950	tf	107	Factor: Egr-1; motif: NGCGTGCGY	1	DPM1,RBM5,ZMYND10,RHBDD2,ITGA3,ABCC8,TMEM132A,TTC22,GGCT,CDKL3,PAFAH1B1,CD79B,DLEC1,HEATR5B,PHF7,NISCH,ANLN,RNF14,HEBP1,CD6,MDH1,SLC30A9,ZMYND11,RALBP1,RUNX3,SERPINB1,ZNF839,ERP44,BIRC3,BTN3A1,RABEP1,RANBP3,IFT88,RFC1,HOXC8,AGA,TNC,SPATA7,HSPA5,YTHDC2,RRM2B,VAMP3,NEDD4L,PPP1R3F,HEXB,PTCD2,MAPK9,RAD51,TTC17,LAMA3,PHPT1,HHAT,GALC,PUM2,IL17RB,GNA15,PIGV,ACAA1,CDH3,APPBP2,EIF4B,SLC6A16,TAF2,EYA2,BTBD…
1	!	0.000188	10977	1972	1200	0.609	0.109	TF:M04950_0	tf	107	Factor: Egr-1; motif: NGCGTGCGY; match class: 0	2	DPM1,RBM5,ZMYND10,RHBDD2,ITGA3,ABCC8,TMEM132A,TTC22,GGCT,CDKL3,PAFAH1B1,CD79B,DLEC1,HEATR5B,PHF7,NISCH,ANLN,RNF14,HEBP1,CD6,MDH1,SLC30A9,ZMYND11,RALBP1,RUNX3,SERPINB1,ZNF839,ERP44,BIRC3,BTN3A1,RABEP1,RANBP3,IFT88,RFC1,HOXC8,AGA,TNC,SPATA7,HSPA5,YTHDC2,RRM2B,VAMP3,NEDD4L,PPP1R3F,HEXB,PTCD2,MAPK9,RAD51,TTC17,LAMA3,PHPT1,HHAT,GALC,PUM2,IL17RB,GNA15,PIGV,ACAA1,CDH3,APPBP2,EIF4B,SLC6A16,TAF2,EYA2,BTBD…
1	!	0.00864	6958	1972	783	0.397	0.113	TF:M00516	tf	30	Factor: E2F-1; motif: TTTSGCGCGMNR	1	DPM1,SLC7A2,CD38,ITGA3,ABCC8,CX3CL1,PAFAH1B1,CD79B,E2F2,DLEC1,RHOBTB2,POMT2,UQCRC1,PHF7,MAP4K3,ERCC1,SEMA3B,MDH1,SLC30A9,ZMYND11,STMN4,SYT13,SERPINB1,RNF10,CD44,RFC1,ZFYVE16,INPP4A,HSPA5,RRM2B,NEDD4L,PPP1R3F,HEXB,RAD51,HEBP2,TTC17,FOXN3,GALC,PUM2,IL17RB,PIGV,EIF4B,SLC6A16,HAGH,BTBD1,MCM10,YBX1,RHOA,REEP1,IP6K2,RASGRP2,ERLEC1,PITX1,NUCB2,SEL1L,TFRC,MCM2,LLGL2,SMARCE1,NSF,ATP2A3,CA12,SLC24A1,FRYL,P…
1	!	0.00864	6958	1972	783	0.397	0.113	TF:M00516_0	tf	30	Factor: E2F-1; motif: TTTSGCGCGMNR; match class: 0	2	DPM1,SLC7A2,CD38,ITGA3,ABCC8,CX3CL1,PAFAH1B1,CD79B,E2F2,DLEC1,RHOBTB2,POMT2,UQCRC1,PHF7,MAP4K3,ERCC1,SEMA3B,MDH1,SLC30A9,ZMYND11,STMN4,SYT13,SERPINB1,RNF10,CD44,RFC1,ZFYVE16,INPP4A,HSPA5,RRM2B,NEDD4L,PPP1R3F,HEXB,RAD51,HEBP2,TTC17,FOXN3,GALC,PUM2,IL17RB,PIGV,EIF4B,SLC6A16,HAGH,BTBD1,MCM10,YBX1,RHOA,REEP1,IP6K2,RASGRP2,ERLEC1,PITX1,NUCB2,SEL1L,TFRC,MCM2,LLGL2,SMARCE1,NSF,ATP2A3,CA12,SLC24A1,FRYL,P…
1	!	8.22e-07	8362	1972	960	0.487	0.115	TF:M08759	tf	21	Factor: c-Ets-2; motif: NCCGGAAGTG	1	DPM1,RHBDD2,ITGA3,ABCC8,SPATA20,GGCT,PNPLA4,CDKL3,CD79B,DLEC1,RHOBTB2,HEATR5B,POMT2,ANLN,MAP4K3,ERCC1,SEMA3B,PGM3,RNF14,CD6,SLC30A9,RALBP1,PLEKHB1,SERPINB1,RNF10,ERP44,CD44,TBPL1,IFT88,HOXC8,AGA,ZFYVE16,PNKP,INPP4A,PARP3,GEMIN8,FAM214A,RRM2B,VAMP3,PPP1R3F,MAPK9,RAD51,POLQ,HEBP2,TTC17,HHAT,GALC,PUM2,YIPF1,PIGV,ACAA1,APPBP2,EIF4B,CA11,TAF2,BTBD1,KARS,RHOA,DHX8,ROCK1,PRR11,IP6K2,RASGRP2,ERLEC1,PIGB,…
1	!	8.22e-07	8362	1972	960	0.487	0.115	TF:M08759_0	tf	21	Factor: c-Ets-2; motif: NCCGGAAGTG; match class: 0	2	DPM1,RHBDD2,ITGA3,ABCC8,SPATA20,GGCT,PNPLA4,CDKL3,CD79B,DLEC1,RHOBTB2,HEATR5B,POMT2,ANLN,MAP4K3,ERCC1,SEMA3B,PGM3,RNF14,CD6,SLC30A9,RALBP1,PLEKHB1,SERPINB1,RNF10,ERP44,CD44,TBPL1,IFT88,HOXC8,AGA,ZFYVE16,PNKP,INPP4A,PARP3,GEMIN8,FAM214A,RRM2B,VAMP3,PPP1R3F,MAPK9,RAD51,POLQ,HEBP2,TTC17,HHAT,GALC,PUM2,YIPF1,PIGV,ACAA1,APPBP2,EIF4B,CA11,TAF2,BTBD1,KARS,RHOA,DHX8,ROCK1,PRR11,IP6K2,RASGRP2,ERLEC1,PIGB,…
1	!	0.031	2924	1972	356	0.181	0.122	TF:M08759_1	tf	21	Factor: c-Ets-2; motif: NCCGGAAGTG; match class: 1	3	DPM1,RHBDD2,ITGA3,SPATA20,PNPLA4,CDKL3,DLEC1,RHOBTB2,HEATR5B,ERCC1,SERPINB1,ERP44,PNKP,INPP4A,GEMIN8,FAM214A,MAPK9,RAD51,HEBP2,HHAT,ACAA1,TAF2,BTBD1,RHOA,DHX8,PRR11,PIGB,TRIP13,EPN2,TRNT1,MCM2,TSG101,FRYL,STXBP2,DYNC1I2,XRCC5,FDFT1,NOA1,AGBL5,SLC25A24,MGST2,KLHL42,TPX2,TMEM230,IGBP1,ANKRD24,YPEL3,LRRFIP2,EFHC1,SOS2,ATP6V1D,PIGH,KIAA0391,GMPR2,C20ORF24,STK4,TPD52L2,NELFCD,TRIB3,CRNKL1,SUV39H1,XIAP…
1	!	0.00367	5303	1972	616	0.312	0.116	TF:M01163	tf	13	Factor: Elk-1; motif: AACCGGAAGTR	1	DPM1,RHBDD2,ITGA3,SPATA20,IFRD1,PNPLA4,CDKL3,CD79B,HEATR5B,POMT2,NISCH,FMO1,ANLN,ERCC1,PGM3,SLC30A9,RALBP1,PLEKHB1,ERP44,BIRC3,HOXC8,ZFYVE16,PNKP,HSPA5,GEMIN8,CC2D2A,VAMP3,MAPK9,RAD51,POLQ,HEBP2,TTC17,FOXN3,ACAA1,TAF2,YBX1,DHX8,PIGB,CYBRD1,TFRC,TRNT1,TEAD2,TSG101,CA12,GTSE1,MLH1,XAB2,STXBP2,XRCC5,EXD2,SMARCD3,DIS3,PIBF1,EFR3B,MAPRE3,SCAMP1,SLC25A24,PGS1,ADD1,AURKA,TPX2,C3ORF18,ANAPC5,TMEM230,IGBP…
1	!	0.00367	5303	1972	616	0.312	0.116	TF:M01163_0	tf	13	Factor: Elk-1; motif: AACCGGAAGTR; match class: 0	2	DPM1,RHBDD2,ITGA3,SPATA20,IFRD1,PNPLA4,CDKL3,CD79B,HEATR5B,POMT2,NISCH,FMO1,ANLN,ERCC1,PGM3,SLC30A9,RALBP1,PLEKHB1,ERP44,BIRC3,HOXC8,ZFYVE16,PNKP,HSPA5,GEMIN8,CC2D2A,VAMP3,MAPK9,RAD51,POLQ,HEBP2,TTC17,FOXN3,ACAA1,TAF2,YBX1,DHX8,PIGB,CYBRD1,TFRC,TRNT1,TEAD2,TSG101,CA12,GTSE1,MLH1,XAB2,STXBP2,XRCC5,EXD2,SMARCD3,DIS3,PIBF1,EFR3B,MAPRE3,SCAMP1,SLC25A24,PGS1,ADD1,AURKA,TPX2,C3ORF18,ANAPC5,TMEM230,IGBP…
1	!	9.15e-06	8116	1972	927	0.47	0.114	TF:M02062	tf	74	Factor: Erg; motif: ACCGGAAGTN	1	DPM1,RHBDD2,ITGA3,ABCC8,SPATA20,GGCT,PNPLA4,CDKL3,CD79B,E2F2,DLEC1,RHOBTB2,HEATR5B,POMT2,ANLN,MAP4K3,ERCC1,PGM3,RNF14,HEBP1,SLC30A9,SYT13,PLEKHB1,SERPINB1,ERP44,TBPL1,IFT88,ZFYVE16,PNKP,INPP4A,PARP3,HSPA5,GEMIN8,YTHDC2,FAM214A,CC2D2A,RRM2B,VAMP3,NEDD4L,MAPK9,RAD51,POLQ,HEBP2,TTC17,HHAT,GALC,PUM2,IL17RB,YIPF1,PIGV,ACAA1,CDH3,APPBP2,EIF4B,SLC6A16,TAF2,BTBD1,MCM10,KARS,YBX1,ZNRD1,RHOA,DHX8,ROCK1,ACS…
1	!	9.15e-06	8116	1972	927	0.47	0.114	TF:M02062_0	tf	74	Factor: Erg; motif: ACCGGAAGTN; match class: 0	2	DPM1,RHBDD2,ITGA3,ABCC8,SPATA20,GGCT,PNPLA4,CDKL3,CD79B,E2F2,DLEC1,RHOBTB2,HEATR5B,POMT2,ANLN,MAP4K3,ERCC1,PGM3,RNF14,HEBP1,SLC30A9,SYT13,PLEKHB1,SERPINB1,ERP44,TBPL1,IFT88,ZFYVE16,PNKP,INPP4A,PARP3,HSPA5,GEMIN8,YTHDC2,FAM214A,CC2D2A,RRM2B,VAMP3,NEDD4L,MAPK9,RAD51,POLQ,HEBP2,TTC17,HHAT,GALC,PUM2,IL17RB,YIPF1,PIGV,ACAA1,CDH3,APPBP2,EIF4B,SLC6A16,TAF2,BTBD1,MCM10,KARS,YBX1,ZNRD1,RHOA,DHX8,ROCK1,ACS…
1	!	0.000117	10979	1972	1202	0.61	0.109	TF:M02064	tf	28	Factor: c-ets-2; motif: ACCGGAWRTN	1	DPM1,SLC7A2,RHBDD2,ITGA3,ABCC8,SPATA20,GGCT,IFRD1,ARSD,PNPLA4,CDKL3,CD79B,E2F2,DLEC1,RHOBTB2,HEATR5B,POMT2,ANLN,MAP4K3,ERCC1,PGM3,RNF14,HEBP1,SLC30A9,RALBP1,SYT13,PLEKHB1,SERPINB1,RNF10,ERP44,BIRC3,CD44,TBPL1,IFT88,HOXC8,ZFYVE16,PNKP,PARP3,HSPA5,GEMIN8,YTHDC2,FAM214A,CC2D2A,RRM2B,VAMP3,HEXB,MAPK9,RAD51,POLQ,HEBP2,TTC17,FOXN3,PHPT1,HHAT,GALC,PUM2,IL17RB,YIPF1,PIGV,ACAA1,CDH3,APPBP2,EIF4B,SLC6A16,T…
1	!	0.000117	10979	1972	1202	0.61	0.109	TF:M02064_0	tf	28	Factor: c-ets-2; motif: ACCGGAWRTN; match class: 0	2	DPM1,SLC7A2,RHBDD2,ITGA3,ABCC8,SPATA20,GGCT,IFRD1,ARSD,PNPLA4,CDKL3,CD79B,E2F2,DLEC1,RHOBTB2,HEATR5B,POMT2,ANLN,MAP4K3,ERCC1,PGM3,RNF14,HEBP1,SLC30A9,RALBP1,SYT13,PLEKHB1,SERPINB1,RNF10,ERP44,BIRC3,CD44,TBPL1,IFT88,HOXC8,ZFYVE16,PNKP,PARP3,HSPA5,GEMIN8,YTHDC2,FAM214A,CC2D2A,RRM2B,VAMP3,HEXB,MAPK9,RAD51,POLQ,HEBP2,TTC17,FOXN3,PHPT1,HHAT,GALC,PUM2,IL17RB,YIPF1,PIGV,ACAA1,CDH3,APPBP2,EIF4B,SLC6A16,T…
1	!	0.0236	4589	1972	534	0.271	0.116	TF:M02064_1	tf	28	Factor: c-ets-2; motif: ACCGGAWRTN; match class: 1	3	DPM1,RHBDD2,ITGA3,PNPLA4,CDKL3,CD79B,RHOBTB2,HEATR5B,POMT2,MAP4K3,ERCC1,HEBP1,PLEKHB1,ERP44,CD44,ZFYVE16,PNKP,GEMIN8,CC2D2A,RRM2B,VAMP3,RAD51,HEBP2,TTC17,HHAT,PUM2,IL17RB,PIGV,ACAA1,APPBP2,BTBD1,MCM10,YBX1,ZNRD1,RHOA,DHX8,PRR11,IP6K2,RASGRP2,PIGB,ARHGAP10,TRIP13,CYBRD1,TRNT1,LLGL2,NSF,TSG101,ATP2A3,CA12,SLC24A1,PLXNA2,STXBP2,DNAJC10,SPAG6,XRCC5,KIAA0141,DIS3,PIBF1,NOA1,NKAIN1,SLC25A24,PGS1,AURKA,…
1	!	0.0198	9590	1972	1044	0.529	0.109	TF:M00427	tf	112	Factor: E2F; motif: TTTSGCGS	1	DPM1,SLC7A2,CD38,ITGA3,ABCC8,TMEM132A,CX3CL1,PNPLA4,CDKL3,PAFAH1B1,CD79B,CACNA2D2,E2F2,DLEC1,RHOBTB2,HEATR5B,POMT2,UQCRC1,MAP4K3,ERCC1,SEMA3B,CD6,MDH1,SLC30A9,ZMYND11,STMN4,SYT13,SERPINB1,RNF10,BIRC3,CD44,RABEP1,RANBP3,RFC1,ZFYVE16,INPP4A,PARP3,HSPA5,RRM2B,NEDD4L,HEXB,RAD51,HEBP2,TTC17,FOXN3,LAMA3,GALC,PUM2,IL17RB,YIPF1,GNA15,PIGV,EIF4B,SLC6A16,CA11,HAGH,BTBD1,MCM10,KARS,MTHFD2,YBX1,ZNRD1,MTFR1,D…
1	!	0.0198	9590	1972	1044	0.529	0.109	TF:M00427_0	tf	112	Factor: E2F; motif: TTTSGCGS; match class: 0	2	DPM1,SLC7A2,CD38,ITGA3,ABCC8,TMEM132A,CX3CL1,PNPLA4,CDKL3,PAFAH1B1,CD79B,CACNA2D2,E2F2,DLEC1,RHOBTB2,HEATR5B,POMT2,UQCRC1,MAP4K3,ERCC1,SEMA3B,CD6,MDH1,SLC30A9,ZMYND11,STMN4,SYT13,SERPINB1,RNF10,BIRC3,CD44,RABEP1,RANBP3,RFC1,ZFYVE16,INPP4A,PARP3,HSPA5,RRM2B,NEDD4L,HEXB,RAD51,HEBP2,TTC17,FOXN3,LAMA3,GALC,PUM2,IL17RB,YIPF1,GNA15,PIGV,EIF4B,SLC6A16,CA11,HAGH,BTBD1,MCM10,KARS,MTHFD2,YBX1,ZNRD1,MTFR1,D…
1	!	0.0205	10147	1972	1099	0.557	0.108	TF:M02071	tf	51	Factor: ETV7; motif: NCCGGAANNN	1	DPM1,ENPP4,SLC7A2,CD38,RHBDD2,ITGA3,ABCC8,SPATA20,GGCT,ARSD,PNPLA4,CDKL3,PAFAH1B1,CD79B,E2F2,DLEC1,RHOBTB2,HEATR5B,SEC62,POMT2,ANLN,MAP4K3,ERCC1,PGM3,RNF14,HEBP1,MDH1,SLC30A9,ZMYND11,RALBP1,SYT13,PLEKHB1,SERPINB1,ERP44,CD44,TBPL1,RANBP3,IFT88,RFC1,ZFYVE16,PNKP,INPP4A,PARP3,GEMIN8,YTHDC2,FAM214A,RRM2B,VAMP3,NEDD4L,PPP1R3F,MAPK9,RAD51,POLQ,HEBP2,TTC17,PHPT1,HHAT,GALC,PUM2,IL17RB,YIPF1,PIGV,ACAA1,CD…
1	!	0.0205	10147	1972	1099	0.557	0.108	TF:M02071_0	tf	51	Factor: ETV7; motif: NCCGGAANNN; match class: 0	2	DPM1,ENPP4,SLC7A2,CD38,RHBDD2,ITGA3,ABCC8,SPATA20,GGCT,ARSD,PNPLA4,CDKL3,PAFAH1B1,CD79B,E2F2,DLEC1,RHOBTB2,HEATR5B,SEC62,POMT2,ANLN,MAP4K3,ERCC1,PGM3,RNF14,HEBP1,MDH1,SLC30A9,ZMYND11,RALBP1,SYT13,PLEKHB1,SERPINB1,ERP44,CD44,TBPL1,RANBP3,IFT88,RFC1,ZFYVE16,PNKP,INPP4A,PARP3,GEMIN8,YTHDC2,FAM214A,RRM2B,VAMP3,NEDD4L,PPP1R3F,MAPK9,RAD51,POLQ,HEBP2,TTC17,PHPT1,HHAT,GALC,PUM2,IL17RB,YIPF1,PIGV,ACAA1,CD…
1	!	0.00213	8600	1972	955	0.484	0.111	TF:M05361	tf	127	Factor: Sp6; motif: WGGGCGG	1	ITGA3,ABCC8,CX3CL1,SPATA20,TTC22,ARSD,CD79B,CACNA2D2,RHOBTB2,POMT2,UQCRC1,PHF7,ANLN,SEMA3B,RNF14,HEBP1,SLC30A9,ZMYND11,STMN4,RUNX3,PLEKHB1,ZNF839,ERP44,SNX1,TBPL1,RABEP1,RANBP3,TUBG2,AGA,INPP4A,FAM214A,RRM2B,VAMP3,HEXB,MAPK9,RAD51,TTC17,PHPT1,HHAT,PUM2,IL17RB,YIPF1,GNA15,PIGV,APPBP2,EIF4B,CA11,BTBD1,MTHFD2,YBX1,MTFR1,DHX29,RHOA,DHX8,ROCK1,FGFR3,ACSL4,INPP5A,REEP1,IP6K2,RASGRP2,PITX1,TRIP13,SREBF1…
1	!	0.00213	8600	1972	955	0.484	0.111	TF:M05361_0	tf	127	Factor: Sp6; motif: WGGGCGG; match class: 0	2	ITGA3,ABCC8,CX3CL1,SPATA20,TTC22,ARSD,CD79B,CACNA2D2,RHOBTB2,POMT2,UQCRC1,PHF7,ANLN,SEMA3B,RNF14,HEBP1,SLC30A9,ZMYND11,STMN4,RUNX3,PLEKHB1,ZNF839,ERP44,SNX1,TBPL1,RABEP1,RANBP3,TUBG2,AGA,INPP4A,FAM214A,RRM2B,VAMP3,HEXB,MAPK9,RAD51,TTC17,PHPT1,HHAT,PUM2,IL17RB,YIPF1,GNA15,PIGV,APPBP2,EIF4B,CA11,BTBD1,MTHFD2,YBX1,MTFR1,DHX29,RHOA,DHX8,ROCK1,FGFR3,ACSL4,INPP5A,REEP1,IP6K2,RASGRP2,PITX1,TRIP13,SREBF1…
1	!	0.00102	10087	1972	1106	0.561	0.11	TF:M00008	tf	110	Factor: Sp1; motif: GGGGCGGGGT	1	ENPP4,SLC7A2,CD38,ZMYND10,RHBDD2,ITGA3,ABCC8,ARSD,CDKL3,CD79B,CACNA2D2,RHOBTB2,SEC62,POMT2,UQCRC1,PHF7,NISCH,ANLN,MAP4K3,ERCC1,PGM3,ZMYND11,STMN4,RALBP1,SYT13,PLEKHB1,ZNF839,SNX1,RABEP1,RANBP3,IFT88,RFC1,HOXC8,AGA,ZFYVE16,PNKP,INPP4A,RRM2B,VAMP3,NEDD4L,PPP1R3F,PTCD2,MAPK9,RAD51,HEBP2,TTC17,LAMA3,PHPT1,GALC,SLC2A3,GNA15,PIGV,ACAA1,CDH3,APPBP2,EIF4B,CA11,TAF2,BTBD1,MCM10,KARS,MAP2K4,MTFR1,FECH,RHOA…
1	!	0.00102	10087	1972	1106	0.561	0.11	TF:M00008_0	tf	110	Factor: Sp1; motif: GGGGCGGGGT; match class: 0	2	ENPP4,SLC7A2,CD38,ZMYND10,RHBDD2,ITGA3,ABCC8,ARSD,CDKL3,CD79B,CACNA2D2,RHOBTB2,SEC62,POMT2,UQCRC1,PHF7,NISCH,ANLN,MAP4K3,ERCC1,PGM3,ZMYND11,STMN4,RALBP1,SYT13,PLEKHB1,ZNF839,SNX1,RABEP1,RANBP3,IFT88,RFC1,HOXC8,AGA,ZFYVE16,PNKP,INPP4A,RRM2B,VAMP3,NEDD4L,PPP1R3F,PTCD2,MAPK9,RAD51,HEBP2,TTC17,LAMA3,PHPT1,GALC,SLC2A3,GNA15,PIGV,ACAA1,CDH3,APPBP2,EIF4B,CA11,TAF2,BTBD1,MCM10,KARS,MAP2K4,MTFR1,FECH,RHOA…
1	!	0.00744	1715	1972	227	0.115	0.132	TF:M09606_1	tf	99	Factor: nerf; motif: NRRNSCGGAAGNRNNNN; match class: 1	1	DPM1,RHBDD2,ITGA3,ARSD,DLEC1,RHOBTB2,ERCC1,SERPINB1,FAM214A,RRM2B,VAMP3,MAPK9,RAD51,HEBP2,TTC17,HHAT,RHOA,DHX8,TRNT1,TSG101,STXBP2,DYNC1I2,FDFT1,PGS1,KLHL42,IGBP1,GNPTG,BAMBI,EFHC1,CBX7,ATP6V1D,PIGH,STK4,CHMP4B,SUV39H1,SLC35A2,PSMD7,VAC14,FAM173A,EIF3J,LAPTM4B,GDAP1,SQLE,LEPROTL1,UBXN8,MEIS3,AVL9,ACBD5,MFSD10,MLEC,C12ORF57,COX6A1,SPCS1,STAT1,TMEM59,CD46,DNAH7,SENP5,FBXW2,VPS4B,C19ORF25,PPP4R4,FKB…
1	!	1.17e-13	15142	1972	1647	0.835	0.109	TF:M00333	tf	29	Factor: ZF5; motif: NRNGNGCGCGCWN	1	DPM1,ENPP4,RBM5,SLC7A2,CD38,ZMYND10,RHBDD2,ITGA3,ABCC8,TMEM132A,CX3CL1,SPATA20,TTC22,GGCT,ARSD,PNPLA4,PAFAH1B1,CACNA2D2,E2F2,DLEC1,RHOBTB2,HEATR5B,SEC62,POMT2,UQCRC1,PHF7,NISCH,FMO1,ANLN,MAP4K3,ERCC1,PGM3,RNF14,HEBP1,CD6,MDH1,ZMYND11,STMN4,RALBP1,MARCO,SYT13,RUNX3,SERPINB1,RNF10,ZNF839,BIRC3,CD44,TBPL1,RABEP1,RANBP3,IFT88,RFC1,TUBG2,HOXC8,AGA,ZFYVE16,INPP4A,PARP3,TNC,SPATA7,GEMIN8,YTHDC2,FAM214A,…
1	!	1.17e-13	15142	1972	1647	0.835	0.109	TF:M00333_0	tf	29	Factor: ZF5; motif: NRNGNGCGCGCWN; match class: 0	2	DPM1,ENPP4,RBM5,SLC7A2,CD38,ZMYND10,RHBDD2,ITGA3,ABCC8,TMEM132A,CX3CL1,SPATA20,TTC22,GGCT,ARSD,PNPLA4,PAFAH1B1,CACNA2D2,E2F2,DLEC1,RHOBTB2,HEATR5B,SEC62,POMT2,UQCRC1,PHF7,NISCH,FMO1,ANLN,MAP4K3,ERCC1,PGM3,RNF14,HEBP1,CD6,MDH1,ZMYND11,STMN4,RALBP1,MARCO,SYT13,RUNX3,SERPINB1,RNF10,ZNF839,BIRC3,CD44,TBPL1,RABEP1,RANBP3,IFT88,RFC1,TUBG2,HOXC8,AGA,ZFYVE16,INPP4A,PARP3,TNC,SPATA7,GEMIN8,YTHDC2,FAM214A,…
1	!	8.28e-14	12443	1972	1403	0.711	0.113	TF:M00333_1	tf	29	Factor: ZF5; motif: NRNGNGCGCGCWN; match class: 1	3	DPM1,ENPP4,RBM5,SLC7A2,CD38,RHBDD2,ITGA3,ABCC8,TMEM132A,CX3CL1,SPATA20,TTC22,GGCT,ARSD,PNPLA4,PAFAH1B1,CACNA2D2,E2F2,DLEC1,RHOBTB2,HEATR5B,SEC62,POMT2,UQCRC1,PHF7,NISCH,ANLN,MAP4K3,ERCC1,PGM3,RNF14,HEBP1,MDH1,ZMYND11,RALBP1,SYT13,RUNX3,SERPINB1,RNF10,ZNF839,BIRC3,CD44,TBPL1,RABEP1,RANBP3,IFT88,RFC1,TUBG2,HOXC8,ZFYVE16,INPP4A,PARP3,TNC,GEMIN8,YTHDC2,FAM214A,RRM2B,VAMP3,NEDD4L,PPP1R3F,HEXB,PTCD2,MA…

## Sheet: (E) Gene ontology for CDH1 mutations in luminal A breast cancer
	signf	p-value	T	Q	Q&T	Q&T/Q	Q&T/T	term ID	t type	t group	t name	t depth	Q&T list
1	!	0.0167	372	413	23	0.056	0.062	GO:0019216	BP	14	regulation of lipid metabolic process	1	PDK4,SCD,EEF1A2,RBL2,CPT1A,GPAM,TEK,CCR7,BCL11B,LDLR,PPARG,HMGCS2,CD36,HTR2B,AGTR1,CCDC3,KIT,IGFBP7,CCL19,DHCR7,LEP,CIDEA,RXRA
1	!	0.000196	7414	413	210	0.508	0.028	GO:0032501	BP	2	multicellular organismal process	1	SLC7A2,HSPB6,PDK4,MEOX1,TNFRSF12A,CD79B,TFAP2B,FYN,CD6,ISL1,CPS1,CDH1,C6,PHLPP2,ZIC2,KITLG,ELN,LAMC2,VPS35,TRIB2,DAZAP1,GPC4,GNB1,ITM2A,RAPGEF3,IGSF9B,AFP,AACS,ITGB5,GSTP1,IGSF9,TF,PHGDH,PTGS1,BAMBI,MFNG,SIX4,CCNB1IP1,PPP1R16B,MYOM1,RNF125,RBBP8,BMX,EMD,CD40LG,CORO1A,ZNF423,FZD3,SFRP1,LYL1,CD79A,GRB10,LHX2,DVL1,SPOCK2,KAZALD1,TRIM3,VWF,IL23A,MGP,TTK,ITK,THBS4,FGF12,ZAP70,EPAS1,ERRFI1,LEPR,CD2,CEN…
1	!	3.36e-06	693	413	42	0.102	0.061	GO:0001816	BP	2	cytokine production	2	CD6,ISL1,TRIB2,GSTP1,RNF125,CD40LG,IL23A,ITK,ERRFI1,CD2,GPAM,TRIM6,SASH3,CCR7,KLF2,TRIM21,SYT11,ROCK2,CD36,HTR2B,IL33,LRRC32,CD96,KIT,SLAMF6,EOMES,SYK,INPP5D,FABP4,PTGER4,CCL19,SAA1,LEP,CIDEA,PDE4B,TLR5,TLR7,CD247,CD3E,ACKR1,HLA-DPB1,TRIL
1	!	0.000138	104	413	14	0.034	0.135	GO:0032609	BP	2	interferon-gamma production	3	ISL1,IL23A,ITK,CD2,SASH3,CCR7,IL33,CD96,SLAMF6,EOMES,PDE4B,TLR7,CD3E,HLA-DPB1
1	!	2.22e-05	12170	413	312	0.755	0.026	GO:0065007	BP	2	biological regulation	1	SLC7A2,HSPB6,PDK4,MEOX1,TNFRSF12A,CD79B,TFAP2B,FYN,CALCOCO1,CD6,BID,ISL1,CPS1,CDH1,C6,PHLPP2,ZIC2,KITLG,ELN,SLC4A8,LAMC2,VPS35,TRIB2,DAZAP1,ACAP1,ARHGAP15,GPC4,CST7,ACER3,GNB1,ITM2A,RAPGEF3,IGSF9B,AFP,AACS,ITGB5,GSTP1,IGSF9,LAT2,TF,PHGDH,MAP3K1,PTGS1,SH2D3C,BAMBI,SCD,UPB1,PRODH,MFNG,RASL10A,APOBEC3H,SIX4,EEF1A2,PPP1R16B,MYOM1,RNF125,RBBP8,BMX,ASB9,EMD,CD40LG,CORO1A,ZNF423,RBL2,FZD3,SFRP1,MAP4K1,C…
1	!	4.65e-05	11560	413	299	0.724	0.026	GO:0050789	BP	2	regulation of biological process	2	SLC7A2,HSPB6,PDK4,MEOX1,TNFRSF12A,CD79B,TFAP2B,FYN,CALCOCO1,CD6,BID,ISL1,CDH1,C6,PHLPP2,ZIC2,KITLG,ELN,LAMC2,VPS35,TRIB2,DAZAP1,ARHGAP15,GPC4,CST7,ACER3,GNB1,ITM2A,RAPGEF3,IGSF9B,AFP,AACS,ITGB5,GSTP1,IGSF9,LAT2,TF,PHGDH,MAP3K1,PTGS1,SH2D3C,BAMBI,SCD,PRODH,MFNG,RASL10A,APOBEC3H,SIX4,EEF1A2,PPP1R16B,MYOM1,RNF125,RBBP8,BMX,ASB9,EMD,CD40LG,CORO1A,ZNF423,RBL2,FZD3,SFRP1,MAP4K1,CD37,LYL1,RASAL3,CD79A,C…
1	!	2.55e-09	5764	413	190	0.46	0.033	GO:0048518	BP	2	positive regulation of biological process	3	HSPB6,MEOX1,TNFRSF12A,CD79B,TFAP2B,FYN,CALCOCO1,CD6,BID,ISL1,CDH1,C6,ZIC2,KITLG,LAMC2,VPS35,TRIB2,DAZAP1,ACER3,RAPGEF3,IGSF9B,AACS,GSTP1,LAT2,TF,MAP3K1,SH2D3C,BAMBI,PRODH,MFNG,SIX4,EEF1A2,PPP1R16B,MYOM1,RNF125,ASB9,EMD,CD40LG,CORO1A,ZNF423,RBL2,FZD3,SFRP1,MAP4K1,LYL1,RASAL3,CD79A,GRB10,LHX2,DVL1,PDLIM1,SPOCK2,ICAM2,CPT1A,HPX,IL23A,FHL5,TTK,LY86,C7,ITK,THBS4,FGF12,ZAP70,EPAS1,CD2,AKAP7,CASQ2,GPAM,…
1	!	1.36e-07	2957	413	114	0.276	0.039	GO:0051239	BP	2	regulation of multicellular organismal process	3	HSPB6,PDK4,TNFRSF12A,FYN,CD6,ISL1,C6,KITLG,VPS35,TRIB2,GPC4,RAPGEF3,IGSF9B,GSTP1,TF,BAMBI,SIX4,PPP1R16B,RNF125,CD40LG,FZD3,SFRP1,LHX2,DVL1,IL23A,MGP,THBS4,FGF12,ZAP70,EPAS1,ERRFI1,LEPR,CD2,CENPF,CASQ2,CSF3R,GPAM,TEK,SOCS2,TRIM6,SLITRK3,SASH3,NKX2-2,CCR7,WNK4,BCL11B,TSPAN8,KLF2,KCNA5,LDLR,TNNT3,LATS1,TRIM21,PPARG,SYT11,ROCK2,MYCN,CD36,HTR2B,NOV,IL33,LRRC32,SMAD6,CD27,ASCL1,FTO,ECM1,SOX13,OSR1,TMEM…
1	!	0.00627	1658	413	64	0.155	0.039	GO:0051240	BP	2	positive regulation of multicellular organismal process	4	HSPB6,TNFRSF12A,FYN,CD6,ISL1,C6,KITLG,RAPGEF3,IGSF9B,TF,BAMBI,SIX4,PPP1R16B,RNF125,CD40LG,FZD3,DVL1,IL23A,ZAP70,CD2,GPAM,TEK,SOCS2,TRIM6,SLITRK3,SASH3,NKX2-2,CCR7,LDLR,PPARG,ROCK2,CD36,HTR2B,IL33,CD27,ASCL1,ECM1,OSR1,AGTR1,TCF7L2,KIT,GDPD5,BRINP3,SLAMF6,SYK,IL7R,INPP5D,MAP2K1,ADRB2,PTGER4,ENC1,CCL19,SAA1,LEP,FZD4,LRRN1,HCLS1,PCP4,TMEM119,PDE4B,TLR5,TLR7,CD3E,HLA-DPB1
1	!	6.01e-05	623	413	37	0.09	0.059	GO:0001817	BP	2	regulation of cytokine production	4	CD6,ISL1,TRIB2,GSTP1,RNF125,CD40LG,IL23A,ERRFI1,CD2,GPAM,TRIM6,SASH3,CCR7,KLF2,TRIM21,SYT11,ROCK2,CD36,HTR2B,IL33,LRRC32,CD96,SLAMF6,SYK,INPP5D,PTGER4,CCL19,SAA1,LEP,CIDEA,PDE4B,TLR5,TLR7,CD3E,ACKR1,HLA-DPB1,TRIL
1	!	0.00206	93	413	12	0.029	0.129	GO:0032649	BP	2	regulation of interferon-gamma production	5	ISL1,IL23A,CD2,SASH3,CCR7,IL33,CD96,SLAMF6,PDE4B,TLR7,CD3E,HLA-DPB1
1	!	0.0197	403	413	24	0.058	0.06	GO:0001819	BP	2	positive regulation of cytokine production	5	CD6,ISL1,RNF125,CD40LG,IL23A,CD2,TRIM6,SASH3,CCR7,ROCK2,CD36,HTR2B,IL33,SLAMF6,SYK,PTGER4,CCL19,SAA1,LEP,PDE4B,TLR5,TLR7,CD3E,HLA-DPB1
1	!	0.0226	63	413	9	0.022	0.143	GO:0032729	BP	2	positive regulation of interferon-gamma production	6	ISL1,IL23A,CD2,SASH3,SLAMF6,PDE4B,TLR7,CD3E,HLA-DPB1
1	!	0.0116	91	413	11	0.027	0.121	GO:0034103	BP	2	regulation of tissue remodeling	4	PDK4,TF,SFRP1,IL23A,THBS4,LEPR,ROCK2,SYK,INPP5D,S1PR1,LEP
1	!	0.000311	10868	413	282	0.683	0.026	GO:0050794	BP	2	regulation of cellular process	3	SLC7A2,HSPB6,PDK4,MEOX1,TNFRSF12A,CD79B,TFAP2B,FYN,CALCOCO1,CD6,BID,ISL1,CDH1,C6,PHLPP2,ZIC2,KITLG,ELN,LAMC2,VPS35,TRIB2,DAZAP1,ARHGAP15,GPC4,CST7,ACER3,GNB1,ITM2A,RAPGEF3,IGSF9B,AFP,AACS,ITGB5,GSTP1,IGSF9,LAT2,TF,MAP3K1,PTGS1,SH2D3C,BAMBI,PRODH,MFNG,RASL10A,APOBEC3H,SIX4,EEF1A2,PPP1R16B,MYOM1,RNF125,RBBP8,BMX,ASB9,EMD,CD40LG,CORO1A,ZNF423,RBL2,FZD3,SFRP1,MAP4K1,CD37,LYL1,RASAL3,CD79A,CEACAM5,GRB…
1	!	0.00899	1676	413	64	0.155	0.038	GO:0010941	BP	2	regulation of cell death	4	HSPB6,PDK4,TNFRSF12A,TFAP2B,FYN,BID,ISL1,KITLG,VPS35,GSTP1,MAP3K1,PRODH,SIX4,EEF1A2,CD40LG,CORO1A,FZD3,SFRP1,MAP4K1,CEACAM5,TMEM109,PDE1A,GPAM,TEK,SOCS2,SOX4,CCR7,BCL11B,LATS1,PPARG,MYCN,CD36,HTR2B,NOV,RNF144B,SMAD6,CD27,ASCL1,LEFTY2,OSR1,GZMA,TCF7L2,SUPV3L1,KIT,BTG2,FRZB,ARHGEF3,IL7R,INPP5D,MAP2K1,GIMAP8,CCL19,LEP,UCP2,CIDEA,HCLS1,PNMA3,CIDEC,CLN3,SYCP2,STK39,CD3E,ECSCR,TXNIP
1	!	0.000111	6212	413	184	0.446	0.03	GO:0032502	BP	2	developmental process	1	HSPB6,MEOX1,TNFRSF12A,CD79B,TFAP2B,FYN,ISL1,CPS1,CDH1,C6,PHLPP2,ZIC2,KITLG,ELN,LAMC2,VPS35,TRIB2,DAZAP1,ARHGAP15,GPC4,GNB1,ITM2A,RAPGEF3,IGSF9B,AFP,AACS,ITGB5,GSTP1,IGSF9,TF,PHGDH,BAMBI,MFNG,SIX4,CCNB1IP1,PPP1R16B,MYOM1,RBBP8,BMX,EMD,CD40LG,CORO1A,ZNF423,FZD3,SFRP1,LYL1,CD79A,CEACAM5,GRB10,LHX2,DVL1,SPOCK2,KAZALD1,CPT1A,TRIM3,IL23A,MGP,ITK,THBS4,FGF12,ZAP70,EPAS1,ERRFI1,LEPR,CD2,CENPF,CASQ2,CSF3R…
1	!	1.23e-06	4270	413	145	0.351	0.034	GO:0048869	BP	2	cellular developmental process	2	MEOX1,TNFRSF12A,CD79B,TFAP2B,FYN,ISL1,CPS1,CDH1,ZIC2,KITLG,TRIB2,DAZAP1,ARHGAP15,ITM2A,RAPGEF3,AACS,ITGB5,GSTP1,IGSF9,TF,PHGDH,BAMBI,MFNG,SIX4,CCNB1IP1,PPP1R16B,MYOM1,BMX,EMD,CD40LG,CORO1A,ZNF423,FZD3,SFRP1,LYL1,CD79A,CEACAM5,GRB10,LHX2,DVL1,SPOCK2,KAZALD1,CPT1A,IL23A,MGP,ITK,ZAP70,EPAS1,ERRFI1,LEPR,CD2,CENPF,CASQ2,CSF3R,GOT1,TEK,SOCS2,TRIM6,SLITRK3,SASH3,SOX4,NKX2-2,CCR7,BCL11B,KLF2,LDLR,LATS1,P…
1	!	1.68e-06	4088	413	140	0.339	0.034	GO:0030154	BP	2	cell differentiation	3	MEOX1,TNFRSF12A,CD79B,TFAP2B,FYN,ISL1,CPS1,CDH1,ZIC2,KITLG,TRIB2,DAZAP1,ITM2A,RAPGEF3,AACS,ITGB5,GSTP1,IGSF9,TF,PHGDH,BAMBI,MFNG,SIX4,CCNB1IP1,PPP1R16B,MYOM1,BMX,EMD,CD40LG,ZNF423,FZD3,SFRP1,LYL1,CD79A,CEACAM5,GRB10,LHX2,DVL1,SPOCK2,KAZALD1,CPT1A,IL23A,MGP,ITK,ZAP70,EPAS1,ERRFI1,LEPR,CD2,CENPF,CASQ2,CSF3R,GOT1,TEK,SOCS2,TRIM6,SLITRK3,SASH3,SOX4,NKX2-2,CCR7,BCL11B,KLF2,LDLR,LATS1,PPARG,FCRLA,MATN2…
1	!	0.000415	5793	413	172	0.416	0.03	GO:0048856	BP	2	anatomical structure development	2	HSPB6,MEOX1,TNFRSF12A,CD79B,TFAP2B,FYN,ISL1,CPS1,CDH1,C6,PHLPP2,ZIC2,KITLG,ELN,LAMC2,VPS35,DAZAP1,ARHGAP15,GPC4,GNB1,ITM2A,RAPGEF3,IGSF9B,AFP,AACS,ITGB5,GSTP1,IGSF9,TF,PHGDH,BAMBI,MFNG,SIX4,CCNB1IP1,PPP1R16B,MYOM1,RBBP8,BMX,EMD,CD40LG,CORO1A,ZNF423,FZD3,SFRP1,LYL1,CD79A,CEACAM5,GRB10,LHX2,DVL1,SPOCK2,KAZALD1,CPT1A,TRIM3,IL23A,MGP,ITK,THBS4,FGF12,ZAP70,EPAS1,ERRFI1,LEPR,CD2,CENPF,CASQ2,CSF3R,TEK,S…
1	!	0.000236	5321	413	162	0.392	0.03	GO:0007275	BP	2	multicellular organism development	3	HSPB6,MEOX1,TNFRSF12A,CD79B,TFAP2B,FYN,ISL1,CPS1,CDH1,C6,PHLPP2,ZIC2,KITLG,ELN,LAMC2,VPS35,DAZAP1,GPC4,GNB1,ITM2A,RAPGEF3,IGSF9B,AFP,AACS,ITGB5,GSTP1,IGSF9,TF,PHGDH,BAMBI,MFNG,SIX4,CCNB1IP1,PPP1R16B,MYOM1,RBBP8,BMX,EMD,CD40LG,ZNF423,FZD3,SFRP1,LYL1,CD79A,GRB10,LHX2,DVL1,SPOCK2,KAZALD1,TRIM3,IL23A,MGP,ITK,THBS4,FGF12,ZAP70,EPAS1,ERRFI1,LEPR,CD2,CENPF,CSF3R,TEK,SOCS2,SLITRK3,SASH3,ATP7B,ZNF831,SOX4…
1	!	0.00751	1079	413	47	0.114	0.044	GO:0035295	BP	2	tube development	3	HSPB6,TNFRSF12A,TFAP2B,ISL1,CPS1,C6,RAPGEF3,PHGDH,SIX4,PPP1R16B,FZD3,SFRP1,LHX2,DVL1,THBS4,EPAS1,ERRFI1,LEPR,TEK,SOX4,NKX2-2,WNK4,PTPRB,KLF2,PPARG,ROCK2,MYCN,NOV,SMAD6,ASCL1,ECM1,OSR1,AGTR1,NFIB,KIT,SIM2,VANGL2,EMCN,SYK,MAP2K1,S1PR1,DHCR7,LEP,FZD4,AARD,ECSCR,PECAM1
1	!	0.00035	4760	413	148	0.358	0.031	GO:0048731	BP	2	system development	3	HSPB6,MEOX1,TNFRSF12A,CD79B,TFAP2B,FYN,ISL1,CPS1,CDH1,C6,PHLPP2,ZIC2,KITLG,ELN,LAMC2,VPS35,DAZAP1,GPC4,GNB1,ITM2A,RAPGEF3,IGSF9B,AFP,AACS,GSTP1,IGSF9,TF,PHGDH,BAMBI,MFNG,SIX4,PPP1R16B,MYOM1,BMX,EMD,CD40LG,ZNF423,FZD3,SFRP1,LYL1,CD79A,GRB10,LHX2,DVL1,SPOCK2,TRIM3,IL23A,MGP,ITK,THBS4,FGF12,ZAP70,EPAS1,ERRFI1,LEPR,CD2,CENPF,CSF3R,TEK,SOCS2,SLITRK3,SASH3,ATP7B,SOX4,NKX2-2,CCR7,WNK4,BCL11B,PTPRB,KLF2,…
1	!	0.000404	3428	413	115	0.278	0.034	GO:0048513	BP	2	animal organ development	3	MEOX1,CD79B,TFAP2B,FYN,ISL1,CPS1,CDH1,PHLPP2,ZIC2,KITLG,ELN,DAZAP1,GPC4,GNB1,ITM2A,AFP,AACS,GSTP1,TF,PHGDH,BAMBI,MFNG,SIX4,MYOM1,BMX,EMD,CD40LG,FZD3,SFRP1,LYL1,CD79A,LHX2,DVL1,IL23A,MGP,ITK,FGF12,ZAP70,EPAS1,ERRFI1,LEPR,CD2,CENPF,CSF3R,TEK,SOCS2,SASH3,ATP7B,SOX4,NKX2-2,CCR7,WNK4,BCL11B,KLF2,LATS1,PPARG,ROCK2,MYCN,HTR2B,NOV,RNF38,SMAD6,BCAR3,CD27,ASCL1,FTO,ECM1,SOX13,ETNK2,OSR1,TMEM108,AGTR1,NFIB,…
1	!	0.00819	2565	413	88	0.213	0.034	GO:0050793	BP	2	regulation of developmental process	2	HSPB6,TNFRSF12A,TFAP2B,FYN,ISL1,C6,KITLG,VPS35,TRIB2,ARHGAP15,GPC4,RAPGEF3,BAMBI,SIX4,PPP1R16B,CORO1A,FZD3,SFRP1,CEACAM5,LHX2,DVL1,SPOCK2,IL23A,MGP,THBS4,ZAP70,ERRFI1,CD2,CENPF,CSF3R,GPAM,TEK,SOCS2,TRIM6,SLITRK3,SASH3,NKX2-2,BCL11B,KLF2,LDLR,LATS1,PPARG,ROCK2,MYCN,CD36,NOV,SMAD6,CD27,ASCL1,FTO,ECM1,SOX13,OSR1,BOC,AGTR1,NFIB,TCF7L2,CCDC3,KIT,GDPD5,BRINP3,VANGL2,FRZB,EOMES,SYK,IL7R,INPP5D,MAP2K1,AD…
1	!	0.0389	2014	413	71	0.172	0.035	GO:2000026	BP	2	regulation of multicellular organismal development	3	HSPB6,TNFRSF12A,FYN,ISL1,C6,KITLG,VPS35,GPC4,RAPGEF3,BAMBI,SIX4,PPP1R16B,FZD3,SFRP1,LHX2,DVL1,IL23A,MGP,THBS4,ZAP70,ERRFI1,CD2,CENPF,CSF3R,TEK,SOCS2,SLITRK3,SASH3,NKX2-2,BCL11B,KLF2,LDLR,PPARG,ROCK2,MYCN,CD27,ASCL1,ECM1,SOX13,OSR1,AGTR1,NFIB,TCF7L2,KIT,GDPD5,BRINP3,VANGL2,FRZB,EOMES,SYK,IL7R,INPP5D,MAP2K1,ADRB2,S1PR1,ENC1,CCL19,LEP,FZD4,NR2F1,LRRN1,DAND5,HCLS1,PCP4,TMEM119,RXRA,LAMA2,DNM3,CD3E,HL…
1	!	3.25e-05	6513	413	193	0.467	0.03	GO:0023052	BP	2	signaling	1	PDK4,TNFRSF12A,CD79B,TFAP2B,FYN,CALCOCO1,CD6,BID,ISL1,PHLPP2,KITLG,VPS35,TRIB2,ARHGAP15,GPC4,GNB1,RAPGEF3,IGSF9B,AFP,AACS,ITGB5,GSTP1,LAT2,TF,MAP3K1,SH2D3C,BAMBI,PRODH,MFNG,RASL10A,PPP1R16B,MYOM1,RNF125,BMX,ASB9,EMD,CD40LG,CORO1A,ZNF423,RBL2,FZD3,SFRP1,MAP4K1,CD37,RASAL3,CD79A,GRB10,DVL1,ICAM2,PPY,INPP4B,CPT1A,TMEM109,HPX,IL23A,KLRB1,TTK,LY86,PDE8B,ITK,THBS4,FGF12,ZAP70,PDE1A,EPAS1,ERRFI1,LEPR,CD…
1	!	0.0017	3482	413	114	0.276	0.033	GO:0023051	BP	2	regulation of signaling	2	TNFRSF12A,TFAP2B,FYN,BID,ISL1,KITLG,VPS35,TRIB2,ARHGAP15,GPC4,RAPGEF3,IGSF9B,AACS,GSTP1,TF,MAP3K1,SH2D3C,BAMBI,MFNG,PPP1R16B,RNF125,EMD,CD40LG,ZNF423,SFRP1,MAP4K1,RASAL3,GRB10,DVL1,PPY,CPT1A,HPX,IL23A,TTK,LY86,THBS4,FGF12,ZAP70,ERRFI1,AKAP7,CASQ2,GPAM,GOT1,TEK,SOCS2,TRIM6,SOX4,HCST,CCR7,PNKD,GNAI1,KCNA5,SH3BP4,LATS1,PPARG,SYT11,ROCK2,CD36,HTR2B,NOV,IL33,IL18BP,SMAD6,BCAR3,CD27,ASCL1,ECM1,LEFTY2,T…
1	!	0.00203	1710	413	67	0.162	0.039	GO:0023056	BP	2	positive regulation of signaling	3	TNFRSF12A,FYN,BID,ISL1,KITLG,VPS35,IGSF9B,AACS,TF,MAP3K1,SH2D3C,BAMBI,MFNG,CD40LG,ZNF423,SFRP1,MAP4K1,GRB10,DVL1,HPX,IL23A,TTK,LY86,ZAP70,GOT1,TEK,SOCS2,TRIM6,SOX4,HCST,CCR7,ROCK2,CD36,HTR2B,NOV,BCAR3,CD27,ASCL1,ECM1,LEFTY2,TMEM108,TCF7L2,GRAP,SLA,KIT,VANGL2,F2RL2,SYK,IL7R,MAP2K1,ADRB2,HINT1,MYRIP,CCL19,SAA1,LEP,FZD4,HCLS1,CD300LF,TLR5,PLA2G2A,LAMA2,TLR7,STK39,CD3E,PECAM1,CCL14
1	!	3.88e-07	3044	413	115	0.278	0.038	GO:0002376	BP	2	immune system process	1	SLC7A2,MEOX1,CD79B,FYN,CD6,C6,KITLG,CST7,ITM2A,ITGB5,GSTP1,LAT2,TF,MAP3K1,MFNG,APOBEC3H,SIX4,RNF125,BMX,CD40LG,CORO1A,SFRP1,LYL1,RASAL3,CD79A,CEACAM5,ICAM2,HPX,CLEC2B,IL23A,KLRB1,LY86,C7,ITK,THBS4,ZAP70,EPAS1,LEPR,CD2,LRMP,CSF3R,GPAM,TEK,TRIM6,SASH3,SLPI,SOX4,HCST,CCR7,BCL11B,PTPRB,KLF2,VPREB3,LDLR,TRIM21,PPARG,CD36,NOV,IL33,SIT1,IL18BP,LRRC32,SMAD6,CD27,SLC16A3,SIGLEC10,ECM1,SOX13,GZMA,IQGAP2,MS…
1	!	3.81e-07	1503	413	71	0.172	0.047	GO:0002682	BP	2	regulation of immune system process	2	SLC7A2,CD79B,FYN,CD6,C6,KITLG,LAT2,MAP3K1,RNF125,CD40LG,CORO1A,SFRP1,RASAL3,CD79A,ICAM2,HPX,CLEC2B,IL23A,KLRB1,C7,ITK,THBS4,ZAP70,CD2,CSF3R,GPAM,TRIM6,SASH3,HCST,CCR7,LDLR,PPARG,CD36,NOV,IL33,SIT1,LRRC32,CD27,ECM1,SOX13,MS4A2,CD96,CD8A,PLCL2,KIT,CD1D,SLAMF6,DNASE1L3,SYK,AP1G1,IL7R,INPP5D,PTGER4,MUCL1,CCL19,LEP,TBC1D10C,HCLS1,PDE4B,CD300LF,TLR5,TLR7,CD247,CD3E,HLA-DOA,IGHV1-69,PVRIG,HLA-DPB1,APOBE…
1	!	0.000654	1053	413	49	0.119	0.047	GO:0002684	BP	2	positive regulation of immune system process	2	CD79B,FYN,CD6,C6,KITLG,LAT2,MAP3K1,RNF125,CD40LG,CORO1A,RASAL3,CD79A,ICAM2,HPX,IL23A,C7,ITK,THBS4,ZAP70,CD2,GPAM,TRIM6,SASH3,CCR7,CD36,IL33,CD27,PLCL2,CD1D,SLAMF6,SYK,AP1G1,IL7R,INPP5D,MUCL1,CCL19,LEP,HCLS1,PDE4B,CD300LF,TLR5,TLR7,CD247,CD3E,IGHV1-69,PVRIG,HLA-DPB1,HLA-DMB,TRIL
1	!	0.00109	912	413	44	0.107	0.048	GO:0002520	BP	2	immune system development	2	MEOX1,CD79B,KITLG,ITM2A,TF,MFNG,SIX4,BMX,CD40LG,SFRP1,LYL1,CD79A,IL23A,ITK,ZAP70,EPAS1,LEPR,CD2,CSF3R,TEK,SASH3,SOX4,CCR7,BCL11B,KLF2,PPARG,CD27,SOX13,CD8A,PLCL2,KIT,CD1D,SLAMF6,EOMES,SYK,IL7R,INPP5D,MAP2K1,PTGER4,CCL19,LEP,HCLS1,CD3E,HLA-DOA
1	!	0.000256	866	413	44	0.107	0.051	GO:0048534	BP	2	hematopoietic or lymphoid organ development	3	MEOX1,CD79B,KITLG,ITM2A,TF,MFNG,SIX4,BMX,CD40LG,SFRP1,LYL1,CD79A,IL23A,ITK,ZAP70,EPAS1,LEPR,CD2,CSF3R,TEK,SASH3,SOX4,CCR7,BCL11B,KLF2,PPARG,CD27,SOX13,CD8A,PLCL2,KIT,CD1D,SLAMF6,EOMES,SYK,IL7R,INPP5D,MAP2K1,PTGER4,CCL19,LEP,HCLS1,CD3E,HLA-DOA
1	!	0.000523	827	413	42	0.102	0.051	GO:0030097	BP	2	hemopoiesis	4	MEOX1,CD79B,KITLG,ITM2A,TF,MFNG,BMX,CD40LG,SFRP1,LYL1,CD79A,IL23A,ITK,ZAP70,EPAS1,LEPR,CD2,CSF3R,TEK,SASH3,SOX4,CCR7,BCL11B,KLF2,PPARG,CD27,SOX13,CD8A,PLCL2,KIT,CD1D,SLAMF6,EOMES,SYK,IL7R,INPP5D,PTGER4,CCL19,LEP,HCLS1,CD3E,HLA-DOA
1	!	1.52e-07	501	413	37	0.09	0.074	GO:0002521	BP	2	leukocyte differentiation	5	CD79B,KITLG,ITM2A,TF,MFNG,BMX,CD40LG,SFRP1,LYL1,CD79A,IL23A,ITK,ZAP70,LEPR,CD2,SASH3,SOX4,CCR7,BCL11B,PPARG,CD27,SOX13,CD8A,PLCL2,KIT,CD1D,SLAMF6,EOMES,SYK,IL7R,INPP5D,PTGER4,CCL19,LEP,HCLS1,CD3E,HLA-DOA
1	!	1.29e-06	2121	413	88	0.213	0.041	GO:0008283	BP	2	cell proliferation	1	TFAP2B,FYN,CD6,BID,ISL1,KITLG,ELN,LAMC2,DAZAP1,ACER3,GNB1,RAPGEF3,GSTP1,PTGS1,BAMBI,SIX4,PPP1R16B,BMX,EMD,CD40LG,CORO1A,FZD3,SFRP1,MAP4K1,RASAL3,CD79A,LHX2,IL23A,TTK,LY86,ITK,THBS4,ZAP70,PDE1A,ERRFI1,CENPF,GPAM,TEK,SASH3,SOX4,BCL11B,KCNA5,SH3BP4,PPARG,MYCN,HTR2B,NOV,IL33,LRRC32,SMAD6,TET1,CD27,ASCL1,FTO,DPT,ECM1,OSR1,AGTR1,NFIB,TCF7L2,GRAP,PLCL2,SLA,KIT,CD1D,BTG2,FRZB,IGFBP7,SYK,CLMN,IL7R,INPP5D,…
1	!	1.32e-06	283	413	26	0.063	0.092	GO:0070661	BP	2	leukocyte proliferation	2	FYN,CD6,KITLG,GSTP1,CD40LG,CORO1A,RASAL3,CD79A,IL23A,ZAP70,GPAM,SASH3,IL33,LRRC32,PLCL2,KIT,CD1D,SYK,IL7R,INPP5D,CCL19,LEP,GAPT,CD3E,HLA-DPB1,HLA-DMB
1	!	0.000202	266	413	22	0.053	0.083	GO:0032943	BP	2	mononuclear cell proliferation	3	FYN,CD6,CD40LG,CORO1A,RASAL3,CD79A,IL23A,ZAP70,GPAM,SASH3,LRRC32,PLCL2,CD1D,SYK,IL7R,INPP5D,CCL19,LEP,GAPT,CD3E,HLA-DPB1,HLA-DMB
1	!	1.21e-06	1708	413	76	0.184	0.044	GO:0042127	BP	2	regulation of cell proliferation	2	TFAP2B,FYN,CD6,BID,ISL1,KITLG,LAMC2,ACER3,GSTP1,PTGS1,BAMBI,SIX4,PPP1R16B,BMX,EMD,CD40LG,CORO1A,FZD3,SFRP1,RASAL3,LHX2,IL23A,TTK,ITK,THBS4,ZAP70,PDE1A,ERRFI1,GPAM,TEK,SASH3,SOX4,BCL11B,KCNA5,SH3BP4,PPARG,MYCN,HTR2B,NOV,LRRC32,SMAD6,TET1,CD27,ASCL1,FTO,DPT,ECM1,OSR1,AGTR1,NFIB,TCF7L2,GRAP,SLA,KIT,CD1D,BTG2,FRZB,IGFBP7,SYK,CLMN,IL7R,INPP5D,MAP2K1,S1PR1,CCL19,DHCR7,LEP,HCLS1,TMEM119,ZBTB7C,CD3E,HLA-…
1	!	0.000622	216	413	19	0.046	0.088	GO:0070663	BP	2	regulation of leukocyte proliferation	3	CD6,KITLG,GSTP1,CD40LG,CORO1A,RASAL3,IL23A,ZAP70,GPAM,SASH3,LRRC32,CD1D,SYK,INPP5D,CCL19,LEP,CD3E,HLA-DPB1,HLA-DMB
1	!	0.00667	206	413	17	0.041	0.083	GO:0032944	BP	2	regulation of mononuclear cell proliferation	4	CD6,CD40LG,CORO1A,RASAL3,IL23A,ZAP70,GPAM,SASH3,LRRC32,CD1D,SYK,INPP5D,CCL19,LEP,CD3E,HLA-DPB1,HLA-DMB
1	!	2.65e-06	9017	413	252	0.61	0.028	GO:0050896	BP	2	response to stimulus	1	SLC7A2,PDK4,TNFRSF12A,CD79B,TFAP2B,FYN,CALCOCO1,CD6,BID,ISL1,CPS1,CDH1,C6,PHLPP2,KITLG,VPS35,TRIB2,ARHGAP15,GPC4,CST7,GNB1,ITM2A,RAPGEF3,IGSF9B,AFP,AACS,ITGB5,GSTP1,LAT2,TF,PHGDH,MAP3K1,PTGS1,SH2D3C,BAMBI,PRODH,MFNG,RASL10A,APOBEC3H,EEF1A2,PPP1R16B,MYOM1,RNF125,RBBP8,BMX,ASB9,EMD,CD40LG,CORO1A,ZNF423,RBL2,FZD3,SFRP1,MAP4K1,CD37,RASAL3,CD79A,GRB10,LHX2,DVL1,PDLIM1,SPOCK2,ICAM2,PPY,INPP4B,CPT1A,TME…
1	!	0.000657	1588	413	65	0.157	0.041	GO:0009719	BP	2	response to endogenous stimulus	2	PDK4,TFAP2B,FYN,CALCOCO1,ISL1,CPS1,CDH1,GNB1,RAPGEF3,AACS,ITGB5,GSTP1,BAMBI,RBBP8,CORO1A,ZNF423,SFRP1,GRB10,FGF12,ERRFI1,LEPR,AKAP7,CASQ2,GPAM,GOT1,TEK,SOCS2,NKX2-2,CCR7,KLF2,GNAI1,SH3BP4,LDLR,LATS1,PPARG,ROCK2,CD36,CIB2,SMAD6,ASCL1,LEFTY2,TMEM108,AGTR1,KIT,BTG2,IGFBP7,SYK,ABCA3,PTGDR,ADRB2,PAQR8,PTGER4,CCL19,ADCY5,LEP,UCP2,NR2F1,CIDEA,DAND5,HCLS1,PDE4B,RXRA,ESRRG,CPEB1,TXNIP
1	!	0.00209	4559	413	140	0.339	0.031	GO:0042221	BP	2	response to chemical	2	SLC7A2,PDK4,TNFRSF12A,TFAP2B,FYN,CALCOCO1,CD6,ISL1,CPS1,CDH1,GNB1,RAPGEF3,AACS,ITGB5,GSTP1,TF,PHGDH,PTGS1,BAMBI,PRODH,EEF1A2,RBBP8,EMD,CD40LG,CORO1A,ZNF423,FZD3,SFRP1,MAP4K1,GRB10,LHX2,DVL1,SPOCK2,CPT1A,HPX,IL23A,LY86,THBS4,FGF12,EPAS1,ERRFI1,LEPR,CENPF,AKAP7,CASQ2,CSF3R,GPAM,GOT1,TEK,SOCS2,TRIM6,ATP7B,SLPI,SOX4,NKX2-2,CCR7,BCL11B,KLF2,GNAI1,KCNA5,SH3BP4,LDLR,LATS1,TRIM21,PPARG,MATN2,ROCK2,MYCN,C…
1	!	0.0192	1571	413	60	0.145	0.038	GO:1901700	BP	2	response to oxygen-containing compound	3	PDK4,FYN,CD6,CPS1,CDH1,GNB1,RAPGEF3,AACS,GSTP1,RBBP8,SFRP1,MAP4K1,GRB10,CPT1A,LY86,ERRFI1,AKAP7,GPAM,GOT1,TEK,SOCS2,TRIM6,SLPI,SOX4,NKX2-2,CCR7,KLF2,GNAI1,KCNA5,SH3BP4,LDLR,PPARG,ROCK2,CD36,CIB2,IL18BP,CD27,ASCL1,OSR1,AGTR1,TCF7L2,CD96,BTG2,BRINP3,IGFBP7,PTGDR,ADRB2,PTGER4,CCL19,ADCY5,LEP,FZD4,UCP2,HNRNPA0,PDE4B,RXRA,TLR5,GPX3,CPEB1,TXNIP
1	!	4.66e-05	335	413	26	0.063	0.078	GO:0001101	BP	2	response to acid chemical	3	PDK4,FYN,CPS1,GNB1,AACS,GSTP1,SFRP1,CPT1A,CCR7,KLF2,SH3BP4,LDLR,PPARG,CD36,ASCL1,OSR1,BRINP3,IGFBP7,PTGDR,PTGER4,CCL19,LEP,FZD4,UCP2,RXRA,CPEB1
1	!	8.91e-05	3180	413	111	0.269	0.035	GO:0010033	BP	2	response to organic substance	3	PDK4,TNFRSF12A,TFAP2B,FYN,CALCOCO1,CD6,ISL1,CPS1,CDH1,GNB1,RAPGEF3,AACS,ITGB5,GSTP1,BAMBI,RBBP8,EMD,CD40LG,CORO1A,ZNF423,SFRP1,MAP4K1,GRB10,SPOCK2,CPT1A,HPX,IL23A,LY86,THBS4,FGF12,ERRFI1,LEPR,AKAP7,CASQ2,CSF3R,GPAM,GOT1,TEK,SOCS2,TRIM6,SLPI,SOX4,NKX2-2,CCR7,KLF2,GNAI1,KCNA5,SH3BP4,LDLR,LATS1,TRIM21,PPARG,ROCK2,MYCN,CD36,CIB2,IL33,IL18BP,SMAD6,STAT4,CD27,ASCL1,ECM1,CREB3L4,LEFTY2,OSR1,TMEM108,AGTR…
1	!	0.000397	189	413	18	0.044	0.095	GO:1901654	BP	2	response to ketone	4	CPS1,GNB1,AACS,SFRP1,MAP4K1,ERRFI1,NKX2-2,CCR7,KLF2,GNAI1,PPARG,ROCK2,IGFBP7,PTGDR,PTGER4,CCL19,ADCY5,TXNIP
1	!	0.0433	950	413	41	0.099	0.043	GO:0014070	BP	2	response to organic cyclic compound	4	CALCOCO1,ISL1,CPS1,CDH1,GNB1,RAPGEF3,AACS,GSTP1,RBBP8,SFRP1,CPT1A,ERRFI1,AKAP7,CASQ2,GPAM,GOT1,TEK,SOCS2,NKX2-2,KLF2,GNAI1,LATS1,PPARG,ROCK2,MYCN,CD36,CIB2,ASCL1,BTG2,IGFBP7,ABCA3,MAP2K1,PAQR8,ADCY5,LEP,NR2F1,CIDEA,PDE4B,RXRA,ESRRG,TXNIP
1	!	2.27e-06	910	413	50	0.121	0.055	GO:0033993	BP	2	response to lipid	4	PDK4,CALCOCO1,CD6,ISL1,CPS1,GNB1,AACS,GSTP1,RBBP8,SFRP1,MAP4K1,CPT1A,LY86,ERRFI1,GPAM,GOT1,SOCS2,TRIM6,SLPI,NKX2-2,CCR7,GNAI1,LDLR,LATS1,PPARG,ROCK2,CD36,IL18BP,CD27,ASCL1,OSR1,CD96,BRINP3,IGFBP7,ABCA3,PTGDR,PAQR8,PTGER4,CCL19,ADCY5,LEP,FZD4,UCP2,NR2F1,HNRNPA0,PDE4B,RXRA,TLR5,ESRRG,TXNIP
1	!	1.3e-05	87	413	14	0.034	0.161	GO:0070542	BP	2	response to fatty acid	5	PDK4,CPS1,GNB1,AACS,SFRP1,CPT1A,CCR7,LDLR,PPARG,CD36,PTGDR,PTGER4,CCL19,UCP2
1	!	0.0423	949	413	41	0.099	0.043	GO:0009725	BP	2	response to hormone	4	PDK4,FYN,CALCOCO1,ISL1,CPS1,GNB1,AACS,GSTP1,RBBP8,SFRP1,GRB10,ERRFI1,LEPR,GPAM,GOT1,TEK,SOCS2,NKX2-2,CCR7,GNAI1,LATS1,PPARG,ROCK2,AGTR1,KIT,BTG2,IGFBP7,ABCA3,PTGDR,PAQR8,PTGER4,CCL19,ADCY5,LEP,UCP2,NR2F1,HCLS1,RXRA,ESRRG,CPEB1,TXNIP
1	!	0.0161	33	413	7	0.017	0.212	GO:0034694	BP	2	response to prostaglandin	5	GNB1,SFRP1,CCR7,PPARG,PTGDR,PTGER4,CCL19
1	!	0.0156	243	413	18	0.044	0.074	GO:0097305	BP	2	response to alcohol	4	FYN,CDH1,GNB1,AACS,GSTP1,SFRP1,MAP4K1,CCR7,KLF2,GNAI1,PPARG,CD27,IGFBP7,PTGDR,PTGER4,CCL19,ADCY5,LEP
1	!	0.00282	26	413	7	0.017	0.269	GO:0034695	BP	2	response to prostaglandin E	5	GNB1,SFRP1,CCR7,PPARG,PTGDR,PTGER4,CCL19
1	!	0.000262	2332	413	87	0.211	0.037	GO:0009605	BP	2	response to external stimulus	2	SLC7A2,PDK4,CD79B,FYN,CD6,ISL1,CPS1,C6,VPS35,GNB1,AACS,GSTP1,MAP3K1,APOBEC3H,RNF125,CORO1A,FZD3,SFRP1,GRB10,LHX2,DVL1,PPY,IL23A,LY86,C7,THBS4,CSF3R,GPAM,GOT1,TEK,TRIM6,SLPI,CCR7,BCL11B,TSPAN8,KCNA5,LDLR,PPARG,MATN2,SYT11,CD36,CIB2,NOV,IL33,IL18BP,CD27,ASCL1,SIGLEC10,BOC,AGTR1,GZMA,NFIB,CD96,KIT,CD1D,BTG2,VANGL2,DNASE1L3,SYK,AP1G1,MAP2K1,ADRB2,RNASE6,FABP4,S1PR1,PTGER4,CCL19,SAA1,LEP,UCP2,HNRNPA0,…
1	!	1.34e-06	4115	413	141	0.341	0.034	GO:0048583	BP	2	regulation of response to stimulus	2	SLC7A2,TNFRSF12A,CD79B,TFAP2B,FYN,CD6,BID,ISL1,C6,KITLG,VPS35,TRIB2,ARHGAP15,GPC4,IGSF9B,GSTP1,LAT2,TF,MAP3K1,SH2D3C,BAMBI,MFNG,PPP1R16B,RNF125,EMD,CD40LG,ZNF423,SFRP1,MAP4K1,RASAL3,CD79A,GRB10,DVL1,ICAM2,PPY,HPX,CLEC2B,IL23A,KLRB1,TTK,LY86,C7,ITK,THBS4,FGF12,ZAP70,ERRFI1,AKAP7,CASQ2,GPAM,GOT1,TEK,SOCS2,TRIM6,SASH3,SOX4,HCST,CCR7,TSPAN8,GNAI1,SH3BP4,LDLR,LATS1,PPARG,SYT11,ROCK2,MYCN,CD36,HTR2B,NO…
1	!	0.0125	806	413	38	0.092	0.047	GO:0032101	BP	2	regulation of response to external stimulus	3	SLC7A2,CD6,ISL1,C6,VPS35,GSTP1,RNF125,DVL1,IL23A,LY86,C7,THBS4,TEK,TRIM6,CCR7,TSPAN8,LDLR,PPARG,SYT11,CD36,NOV,IL33,SIGLEC10,AGTR1,DNASE1L3,SYK,MAP2K1,FABP4,S1PR1,PTGER4,CCL19,SAA1,LEP,PLA2G2A,TLR7,STK39,IGHV1-69,APOBEC3G
1	!	0.000181	7362	413	209	0.506	0.028	GO:0051716	BP	2	cellular response to stimulus	2	PDK4,TNFRSF12A,CD79B,TFAP2B,FYN,CALCOCO1,CD6,BID,ISL1,CPS1,CDH1,PHLPP2,KITLG,VPS35,TRIB2,ARHGAP15,GPC4,GNB1,RAPGEF3,IGSF9B,AFP,AACS,ITGB5,GSTP1,LAT2,TF,PHGDH,MAP3K1,PTGS1,SH2D3C,BAMBI,PRODH,MFNG,RASL10A,PPP1R16B,MYOM1,RNF125,RBBP8,BMX,ASB9,EMD,CD40LG,CORO1A,ZNF423,RBL2,FZD3,SFRP1,MAP4K1,CD37,RASAL3,CD79A,GRB10,DVL1,SPOCK2,ICAM2,PPY,INPP4B,CPT1A,TMEM109,HPX,IL23A,KLRB1,TTK,LY86,PDE8B,ITK,THBS4,FGF…
1	!	0.000782	3116	413	106	0.257	0.034	GO:0070887	BP	2	cellular response to chemical stimulus	3	PDK4,TNFRSF12A,TFAP2B,FYN,CALCOCO1,CD6,ISL1,CPS1,CDH1,GNB1,RAPGEF3,AACS,ITGB5,GSTP1,TF,PHGDH,PTGS1,BAMBI,PRODH,EMD,CD40LG,CORO1A,ZNF423,SFRP1,MAP4K1,GRB10,SPOCK2,CPT1A,HPX,IL23A,LY86,THBS4,FGF12,EPAS1,ERRFI1,LEPR,AKAP7,CASQ2,CSF3R,GPAM,GOT1,SOCS2,TRIM6,SOX4,CCR7,KLF2,GNAI1,SH3BP4,LDLR,LATS1,TRIM21,PPARG,ROCK2,MYCN,CD36,CIB2,NOV,IL33,IL18BP,SMAD6,STAT4,CD27,ECM1,CREB3L4,LEFTY2,OSR1,TMEM108,AGTR1,A…
1	!	0.00509	202	413	17	0.041	0.084	GO:0071229	BP	2	cellular response to acid chemical	4	PDK4,FYN,CPS1,GNB1,SFRP1,CPT1A,KLF2,SH3BP4,LDLR,PPARG,OSR1,BRINP3,PTGDR,PTGER4,LEP,FZD4,CPEB1
1	!	3.84e-05	2603	413	97	0.235	0.037	GO:0071310	BP	2	cellular response to organic substance	4	PDK4,TNFRSF12A,TFAP2B,FYN,CALCOCO1,CD6,ISL1,CPS1,CDH1,GNB1,RAPGEF3,AACS,ITGB5,GSTP1,BAMBI,EMD,CD40LG,CORO1A,ZNF423,SFRP1,MAP4K1,GRB10,SPOCK2,CPT1A,HPX,IL23A,LY86,FGF12,ERRFI1,LEPR,AKAP7,CASQ2,CSF3R,GPAM,GOT1,SOCS2,TRIM6,SOX4,CCR7,KLF2,GNAI1,SH3BP4,LDLR,LATS1,TRIM21,PPARG,ROCK2,MYCN,CD36,CIB2,IL33,IL18BP,SMAD6,STAT4,CD27,ECM1,CREB3L4,LEFTY2,OSR1,TMEM108,AGTR1,ARID5B,CCDC3,KIT,GBP4,BRINP3,IGFBP7,PC…
1	!	0.00521	84	413	11	0.027	0.131	GO:0097306	BP	2	cellular response to alcohol	5	CDH1,GNB1,AACS,SFRP1,MAP4K1,KLF2,GNAI1,PPARG,PTGDR,PTGER4,ADCY5
1	!	0.000744	573	413	33	0.08	0.058	GO:0071396	BP	2	cellular response to lipid	5	PDK4,CALCOCO1,CD6,ISL1,CPS1,GNB1,AACS,GSTP1,SFRP1,MAP4K1,CPT1A,LY86,ERRFI1,GPAM,GNAI1,LDLR,LATS1,PPARG,ROCK2,CD36,OSR1,BRINP3,PTGDR,PAQR8,PTGER4,ADCY5,LEP,FZD4,NR2F1,PDE4B,RXRA,TLR5,ESRRG
1	!	0.0096	57	413	9	0.022	0.158	GO:0071398	BP	2	cellular response to fatty acid	6	PDK4,CPS1,GNB1,SFRP1,CPT1A,LDLR,PPARG,PTGDR,PTGER4
1	!	8.07e-06	2165	413	87	0.211	0.04	GO:0006955	BP	2	immune response	2	CD79B,FYN,CD6,C6,CST7,ITM2A,GSTP1,LAT2,MAP3K1,MFNG,APOBEC3H,RNF125,BMX,CD40LG,CORO1A,CD79A,ICAM2,HPX,CLEC2B,IL23A,KLRB1,LY86,C7,ITK,ZAP70,LRMP,TRIM6,SASH3,SLPI,HCST,CCR7,PTPRB,VPREB3,TRIM21,PPARG,CD36,IL33,SIT1,IL18BP,SMAD6,CD27,SIGLEC10,ECM1,GZMA,IQGAP2,MS4A2,CD96,CD8A,GRAP,PLCL2,SLA,KIT,CD1D,GBP4,SLAMF6,EOMES,DNASE1L3,SYK,AP1G1,IL7R,INPP5D,RNASE6,PTGER4,MUCL1,CCL19,SAA1,LEP,TBC1D10C,GAPT,PDE4B,…
1	!	0.0348	592	413	30	0.073	0.051	GO:0002250	BP	2	adaptive immune response	3	CD79B,FYN,CD6,C6,LAT2,RNF125,CD40LG,CD79A,HPX,IL23A,C7,ITK,ZAP70,SASH3,IL33,SIT1,IL18BP,CD27,SIGLEC10,CD8A,SLAMF6,EOMES,SYK,IL7R,INPP5D,CCL19,GAPT,CD247,CD3E,IGHV1-69
1	!	6.15e-05	975	413	49	0.119	0.05	GO:0050776	BP	2	regulation of immune response	3	CD79B,FYN,C6,LAT2,MAP3K1,RNF125,CD40LG,CD79A,ICAM2,HPX,CLEC2B,IL23A,KLRB1,C7,ITK,ZAP70,TRIM6,SASH3,HCST,CCR7,PPARG,CD36,IL33,ECM1,MS4A2,CD96,CD8A,PLCL2,KIT,CD1D,SLAMF6,SYK,AP1G1,IL7R,INPP5D,MUCL1,CCL19,LEP,PDE4B,CD300LF,TLR5,TLR7,CD247,CD3E,IGHV1-69,PVRIG,HLA-DPB1,HLA-DMB,TRIL
1	!	1.97e-07	2288	413	95	0.23	0.042	GO:0048584	BP	2	positive regulation of response to stimulus	2	TNFRSF12A,CD79B,FYN,CD6,BID,ISL1,C6,KITLG,VPS35,IGSF9B,LAT2,TF,MAP3K1,SH2D3C,BAMBI,MFNG,RNF125,CD40LG,ZNF423,SFRP1,MAP4K1,CD79A,GRB10,DVL1,ICAM2,HPX,IL23A,TTK,LY86,C7,ITK,THBS4,ZAP70,GOT1,TEK,SOCS2,TRIM6,SASH3,SOX4,HCST,CCR7,LDLR,ROCK2,MYCN,CD36,HTR2B,NOV,IL33,BCAR3,CD27,ASCL1,ECM1,LEFTY2,TMEM108,AGTR1,TCF7L2,GRAP,PLCL2,SLA,KIT,CD1D,VANGL2,SLAMF6,F2RL2,SYK,AP1G1,IL7R,INPP5D,MAP2K1,ADRB2,HINT1,FAB…
1	!	0.00884	763	413	37	0.09	0.048	GO:0050778	BP	2	positive regulation of immune response	3	CD79B,FYN,C6,LAT2,MAP3K1,RNF125,CD79A,ICAM2,HPX,IL23A,C7,ITK,ZAP70,TRIM6,SASH3,CCR7,CD36,IL33,PLCL2,CD1D,SLAMF6,SYK,AP1G1,INPP5D,MUCL1,CCL19,PDE4B,CD300LF,TLR5,TLR7,CD247,CD3E,IGHV1-69,PVRIG,HLA-DPB1,HLA-DMB,TRIL
1	!	2.12e-05	1351	413	62	0.15	0.046	GO:0022610	BP	2	biological adhesion	1	TNFRSF12A,FYN,CD6,CDH1,KITLG,LAMC2,IGSF9B,ITGB5,IGSF9,BMX,CD40LG,CORO1A,SFRP1,RASAL3,CEACAM5,PDLIM1,SPOCK2,ICAM2,VWF,IL23A,THBS4,ZAP70,CD2,CSF3R,GPAM,TEK,SASH3,CCR7,ROCK2,CD36,NOV,LRRC32,SMAD6,CLCA2,CD27,SIGLEC10,DPT,BOC,CD96,ABI3BP,PGM5,KIT,CD1D,IGFBP7,EMCN,SYK,SVEP1,MFAP4,IL7R,GP9,SMAGP,S1PR1,CCL19,SAA1,LEP,FZD4,LAMA2,CD3E,GP1BB,HLA-DPB1,HLA-DMB,PECAM1
1	!	1.69e-05	1343	413	62	0.15	0.046	GO:0007155	BP	2	cell adhesion	2	TNFRSF12A,FYN,CD6,CDH1,KITLG,LAMC2,IGSF9B,ITGB5,IGSF9,BMX,CD40LG,CORO1A,SFRP1,RASAL3,CEACAM5,PDLIM1,SPOCK2,ICAM2,VWF,IL23A,THBS4,ZAP70,CD2,CSF3R,GPAM,TEK,SASH3,CCR7,ROCK2,CD36,NOV,LRRC32,SMAD6,CLCA2,CD27,SIGLEC10,DPT,BOC,CD96,ABI3BP,PGM5,KIT,CD1D,IGFBP7,EMCN,SYK,SVEP1,MFAP4,IL7R,GP9,SMAGP,S1PR1,CCL19,SAA1,LEP,FZD4,LAMA2,CD3E,GP1BB,HLA-DPB1,HLA-DMB,PECAM1
1	!	0.0246	642	413	32	0.077	0.05	GO:0030155	BP	2	regulation of cell adhesion	3	FYN,CD6,CDH1,CD40LG,CORO1A,SFRP1,RASAL3,SPOCK2,IL23A,ZAP70,GPAM,TEK,SASH3,CCR7,ROCK2,CD36,LRRC32,CD27,ABI3BP,CD1D,EMCN,SYK,IL7R,S1PR1,CCL19,SAA1,LEP,FZD4,LAMA2,CD3E,HLA-DPB1,HLA-DMB
1	!	0.00209	380	413	25	0.061	0.066	GO:0045785	BP	2	positive regulation of cell adhesion	3	FYN,CD6,CD40LG,CORO1A,SFRP1,RASAL3,SPOCK2,IL23A,ZAP70,GPAM,TEK,SASH3,CCR7,CD36,CD27,ABI3BP,CD1D,SYK,IL7R,CCL19,SAA1,LEP,CD3E,HLA-DPB1,HLA-DMB
1	!	3.12e-05	6554	413	194	0.47	0.03	GO:0007154	BP	2	cell communication	1	PDK4,TNFRSF12A,CD79B,TFAP2B,FYN,CALCOCO1,CD6,BID,ISL1,PHLPP2,KITLG,VPS35,TRIB2,ARHGAP15,GPC4,GNB1,RAPGEF3,IGSF9B,AFP,AACS,ITGB5,GSTP1,LAT2,TF,MAP3K1,SH2D3C,BAMBI,PRODH,MFNG,RASL10A,PPP1R16B,MYOM1,RNF125,BMX,ASB9,EMD,CD40LG,CORO1A,ZNF423,RBL2,FZD3,SFRP1,MAP4K1,CD37,RASAL3,CD79A,GRB10,DVL1,ICAM2,PPY,INPP4B,CPT1A,TMEM109,HPX,IL23A,KLRB1,TTK,LY86,PDE8B,ITK,THBS4,FGF12,ZAP70,PDE1A,EPAS1,ERRFI1,LEPR,CD…
1	!	0.001	3447	413	114	0.276	0.033	GO:0010646	BP	2	regulation of cell communication	2	TNFRSF12A,TFAP2B,FYN,BID,ISL1,KITLG,VPS35,TRIB2,ARHGAP15,GPC4,RAPGEF3,IGSF9B,AACS,GSTP1,TF,MAP3K1,SH2D3C,BAMBI,MFNG,PPP1R16B,RNF125,EMD,CD40LG,ZNF423,SFRP1,MAP4K1,RASAL3,GRB10,DVL1,PPY,CPT1A,HPX,IL23A,TTK,LY86,THBS4,FGF12,ZAP70,ERRFI1,AKAP7,CASQ2,GPAM,GOT1,TEK,SOCS2,TRIM6,SOX4,HCST,CCR7,PNKD,GNAI1,KCNA5,SH3BP4,LATS1,PPARG,SYT11,ROCK2,CD36,HTR2B,NOV,IL33,IL18BP,SMAD6,BCAR3,CD27,ASCL1,ECM1,LEFTY2,T…
1	!	1.71e-05	6029	413	183	0.443	0.03	GO:0007165	BP	2	signal transduction	2	PDK4,TNFRSF12A,CD79B,TFAP2B,FYN,CALCOCO1,CD6,BID,ISL1,PHLPP2,KITLG,VPS35,TRIB2,ARHGAP15,GPC4,GNB1,RAPGEF3,IGSF9B,AFP,ITGB5,GSTP1,LAT2,TF,MAP3K1,SH2D3C,BAMBI,PRODH,MFNG,RASL10A,PPP1R16B,MYOM1,RNF125,BMX,ASB9,EMD,CD40LG,CORO1A,ZNF423,RBL2,FZD3,SFRP1,MAP4K1,CD37,RASAL3,CD79A,GRB10,DVL1,ICAM2,PPY,INPP4B,TMEM109,HPX,IL23A,KLRB1,TTK,LY86,PDE8B,ITK,THBS4,FGF12,ZAP70,PDE1A,EPAS1,ERRFI1,LEPR,CD2,AKAP7,CAS…
1	!	1.31e-07	2955	413	114	0.276	0.039	GO:0007166	BP	2	cell surface receptor signaling pathway	3	PDK4,TNFRSF12A,CD79B,TFAP2B,FYN,CALCOCO1,CD6,BID,ISL1,KITLG,VPS35,GPC4,GNB1,IGSF9B,AFP,ITGB5,GSTP1,LAT2,TF,MAP3K1,BAMBI,MFNG,BMX,EMD,CD40LG,CORO1A,ZNF423,FZD3,SFRP1,CD37,CD79A,GRB10,DVL1,ICAM2,HPX,IL23A,KLRB1,TTK,LY86,ITK,FGF12,ZAP70,ERRFI1,LEPR,CD2,CSF3R,GOT1,TEK,GRIA2,SOCS2,TRIM6,SOX4,NKX2-2,CCR7,TSPAN8,KCNA5,LATS1,TRIM21,PPARG,ROCK2,CD36,NOV,IL33,IL18BP,SMAD6,STAT4,CD27,ASCL1,ECM1,LEFTY2,PTH2R…
1	!	0.0133	3145	413	102	0.247	0.032	GO:0009966	BP	2	regulation of signal transduction	3	TNFRSF12A,TFAP2B,FYN,BID,ISL1,KITLG,VPS35,TRIB2,ARHGAP15,GPC4,IGSF9B,GSTP1,TF,MAP3K1,SH2D3C,BAMBI,MFNG,PPP1R16B,RNF125,EMD,CD40LG,ZNF423,SFRP1,MAP4K1,RASAL3,GRB10,DVL1,PPY,HPX,IL23A,TTK,LY86,THBS4,FGF12,ZAP70,ERRFI1,AKAP7,CASQ2,GPAM,GOT1,TEK,SOCS2,TRIM6,SOX4,HCST,CCR7,GNAI1,SH3BP4,LATS1,PPARG,ROCK2,CD36,HTR2B,NOV,IL33,IL18BP,SMAD6,BCAR3,CD27,ASCL1,ECM1,LEFTY2,TMEM108,TCF7L2,TAF5,CCDC3,GRAP,PLCL2,…
1	!	0.0092	1394	413	56	0.136	0.04	GO:0080134	BP	2	regulation of response to stress	1	SLC7A2,TNFRSF12A,FYN,CD6,BID,ISL1,C6,VPS35,GSTP1,TF,MAP3K1,RNF125,CD40LG,SFRP1,MAP4K1,ICAM2,HPX,IL23A,C7,ERRFI1,TEK,TRIM6,CCR7,TSPAN8,LDLR,PPARG,SYT11,CD36,NOV,IL33,CD27,SIGLEC10,AGTR1,CD96,CD1D,VANGL2,SLAMF6,DNASE1L3,SYK,AP1G1,MAP2K1,FABP4,PTGER4,MUCL1,CCL19,SAA1,LEP,FZD4,CD300LF,TLR5,PLA2G2A,TLR7,STK39,IGHV1-69,APOBEC3G,TRIL
1	!	0.0197	5209	413	151	0.366	0.029	GO:0048519	BP	2	negative regulation of biological process	1	HSPB6,PDK4,TFAP2B,FYN,BID,ISL1,CDH1,ZIC2,KITLG,VPS35,TRIB2,CST7,ITM2A,RAPGEF3,GSTP1,BAMBI,APOBEC3H,SIX4,PPP1R16B,RNF125,RBBP8,EMD,CD40LG,CORO1A,ZNF423,RBL2,FZD3,SFRP1,RASAL3,CEACAM5,GRB10,LHX2,DVL1,SPOCK2,TMEM109,IL23A,BACH2,TTK,THBS4,FGF12,ERRFI1,LEPR,CENPF,CASQ2,GPAM,GOT1,TEK,SOCS2,TRIM6,ITIH5,SLPI,ZNF831,SOX4,NKX2-2,CCR7,WNK4,BCL11B,TSPAN8,KLF2,PNKD,GNAI1,KCNA5,SH3BP4,LDLR,RPL36,LATS1,TRIM21,P…
1	!	0.00177	683	413	36	0.087	0.053	GO:0090087	BP	2	regulation of peptide transport	1	TFAP2B,FYN,ISL1,CDH1,VPS35,RAPGEF3,AACS,MYOM1,EMD,CD40LG,SFRP1,CPT1A,CD2,GPAM,TRIM6,SOX4,CCR7,KCNA5,SYT11,CD36,HTR2B,NOV,IL33,LRRC32,TCF7L2,SYK,MYRIP,PTGER4,CCL19,ADCY5,SAA1,LEP,UCP2,CIDEA,HCLS1,TLR5
1	!	1.31e-06	1384	413	66	0.16	0.048	GO:0001775	BP	2	cell activation	1	SLC7A2,CD79B,FYN,CD6,GNB1,ITM2A,GSTP1,LAT2,MFNG,BMX,CD40LG,CORO1A,SFRP1,LYL1,RASAL3,CD79A,VWF,IL23A,ITK,ZAP70,LEPR,CD2,LRMP,GPAM,SASH3,SLPI,SOX4,CCR7,BCL11B,PTPRB,LDLR,CD36,IL33,SIT1,LRRC32,CD27,SOX13,IQGAP2,CD8A,PLCL2,KIT,CD1D,SLAMF6,EOMES,DNASE1L3,F2RL2,SYK,AP1G1,IL7R,INPP5D,GP9,PTGER4,CCL19,SAA1,LEP,TBC1D10C,GAPT,CD300LF,TLR7,SERPINA1,CD3E,GP1BB,HLA-DOA,HLA-DPB1,HLA-DMB,PECAM1
1	!	3.83e-06	1229	413	60	0.145	0.049	GO:0045321	BP	2	leukocyte activation	2	SLC7A2,CD79B,FYN,CD6,ITM2A,GSTP1,LAT2,MFNG,BMX,CD40LG,CORO1A,SFRP1,LYL1,RASAL3,CD79A,IL23A,ITK,ZAP70,LEPR,CD2,LRMP,GPAM,SASH3,SLPI,SOX4,CCR7,BCL11B,PTPRB,LDLR,CD36,IL33,SIT1,LRRC32,CD27,SOX13,IQGAP2,CD8A,PLCL2,KIT,CD1D,SLAMF6,EOMES,DNASE1L3,SYK,AP1G1,IL7R,INPP5D,PTGER4,CCL19,LEP,TBC1D10C,GAPT,CD300LF,TLR7,SERPINA1,CD3E,HLA-DOA,HLA-DPB1,HLA-DMB,PECAM1
1	!	1.84e-08	688	413	46	0.111	0.067	GO:0046649	BP	2	lymphocyte activation	3	CD79B,FYN,CD6,ITM2A,LAT2,MFNG,BMX,CD40LG,CORO1A,SFRP1,LYL1,RASAL3,CD79A,IL23A,ITK,ZAP70,LEPR,CD2,GPAM,SASH3,SOX4,CCR7,BCL11B,SIT1,LRRC32,CD27,SOX13,CD8A,PLCL2,KIT,CD1D,SLAMF6,EOMES,SYK,AP1G1,IL7R,INPP5D,PTGER4,CCL19,LEP,TBC1D10C,GAPT,CD3E,HLA-DOA,HLA-DPB1,HLA-DMB
1	!	4.69e-07	448	413	34	0.082	0.076	GO:0042110	BP	2	T cell activation	4	FYN,CD6,BMX,CD40LG,CORO1A,RASAL3,IL23A,ITK,ZAP70,LEPR,CD2,GPAM,SASH3,SOX4,CCR7,BCL11B,SIT1,LRRC32,CD27,SOX13,CD8A,KIT,CD1D,SLAMF6,EOMES,SYK,IL7R,PTGER4,CCL19,LEP,CD3E,HLA-DOA,HLA-DPB1,HLA-DMB
1	!	0.0133	130	413	13	0.031	0.1	GO:0046631	BP	2	alpha-beta T cell activation	5	BMX,RASAL3,IL23A,ITK,ZAP70,SASH3,BCL11B,SLAMF6,EOMES,SYK,PTGER4,CCL19,CD3E
1	!	0.000176	264	413	22	0.053	0.083	GO:0046651	BP	2	lymphocyte proliferation	4	FYN,CD6,CD40LG,CORO1A,RASAL3,CD79A,IL23A,ZAP70,GPAM,SASH3,LRRC32,PLCL2,CD1D,SYK,IL7R,INPP5D,CCL19,LEP,GAPT,CD3E,HLA-DPB1,HLA-DMB
1	!	0.000789	177	413	17	0.041	0.096	GO:0042098	BP	2	T cell proliferation	5	FYN,CD6,CD40LG,CORO1A,RASAL3,IL23A,ZAP70,GPAM,SASH3,LRRC32,CD1D,SYK,CCL19,LEP,CD3E,HLA-DPB1,HLA-DMB
1	!	1.15e-09	340	413	33	0.08	0.097	GO:0030098	BP	2	lymphocyte differentiation	4	CD79B,ITM2A,MFNG,BMX,CD40LG,SFRP1,LYL1,CD79A,IL23A,ITK,ZAP70,LEPR,CD2,SASH3,SOX4,CCR7,BCL11B,CD27,SOX13,CD8A,PLCL2,KIT,CD1D,SLAMF6,EOMES,SYK,IL7R,INPP5D,PTGER4,CCL19,LEP,CD3E,HLA-DOA
1	!	5.6e-07	232	413	24	0.058	0.103	GO:0030217	BP	2	T cell differentiation	5	BMX,IL23A,ITK,ZAP70,LEPR,CD2,SASH3,SOX4,CCR7,BCL11B,CD27,SOX13,CD8A,KIT,CD1D,SLAMF6,EOMES,SYK,IL7R,PTGER4,CCL19,LEP,CD3E,HLA-DOA
1	!	0.0193	47	413	8	0.019	0.17	GO:0045058	BP	2	T cell selection	6	IL23A,ZAP70,CCR7,BCL11B,CD1D,SLAMF6,SYK,CD3E
1	!	0.0356	102	413	11	0.027	0.108	GO:0046632	BP	2	alpha-beta T cell differentiation	6	BMX,IL23A,ITK,ZAP70,SASH3,BCL11B,SLAMF6,EOMES,SYK,PTGER4,CCL19
1	!	0.00165	565	413	32	0.077	0.057	GO:0050865	BP	2	regulation of cell activation	2	SLC7A2,FYN,CD6,CD40LG,CORO1A,SFRP1,RASAL3,IL23A,ZAP70,CD2,GPAM,SASH3,CCR7,LDLR,IL33,SIT1,LRRC32,CD27,SOX13,CD1D,SYK,AP1G1,IL7R,INPP5D,CCL19,LEP,TBC1D10C,CD300LF,CD3E,HLA-DOA,HLA-DPB1,HLA-DMB
1	!	0.000348	527	413	32	0.077	0.061	GO:0002694	BP	2	regulation of leukocyte activation	3	SLC7A2,FYN,CD6,CD40LG,CORO1A,SFRP1,RASAL3,IL23A,ZAP70,CD2,GPAM,SASH3,CCR7,LDLR,IL33,SIT1,LRRC32,CD27,SOX13,CD1D,SYK,AP1G1,IL7R,INPP5D,CCL19,LEP,TBC1D10C,CD300LF,CD3E,HLA-DOA,HLA-DPB1,HLA-DMB
1	!	0.00163	454	413	28	0.068	0.062	GO:0051249	BP	2	regulation of lymphocyte activation	4	FYN,CD6,CD40LG,CORO1A,SFRP1,RASAL3,IL23A,ZAP70,CD2,GPAM,SASH3,CCR7,SIT1,LRRC32,CD27,SOX13,CD1D,SYK,AP1G1,IL7R,INPP5D,CCL19,LEP,TBC1D10C,CD3E,HLA-DOA,HLA-DPB1,HLA-DMB
1	!	0.00624	205	413	17	0.041	0.083	GO:0050670	BP	2	regulation of lymphocyte proliferation	5	CD6,CD40LG,CORO1A,RASAL3,IL23A,ZAP70,GPAM,SASH3,LRRC32,CD1D,SYK,INPP5D,CCL19,LEP,CD3E,HLA-DPB1,HLA-DMB
1	!	0.000131	305	413	24	0.058	0.079	GO:0050863	BP	2	regulation of T cell activation	5	FYN,CD6,CD40LG,CORO1A,RASAL3,IL23A,ZAP70,CD2,GPAM,SASH3,CCR7,SIT1,LRRC32,CD27,SOX13,CD1D,SYK,IL7R,CCL19,LEP,CD3E,HLA-DOA,HLA-DPB1,HLA-DMB
1	!	0.000507	152	413	16	0.039	0.105	GO:0042129	BP	2	regulation of T cell proliferation	6	CD6,CD40LG,CORO1A,RASAL3,IL23A,ZAP70,GPAM,SASH3,LRRC32,CD1D,SYK,CCL19,LEP,CD3E,HLA-DPB1,HLA-DMB
1	!	0.0242	581	413	30	0.073	0.052	GO:0042330	BP	2	taxis	1	FYN,ISL1,GSTP1,CORO1A,FZD3,GRB10,LHX2,DVL1,IL23A,THBS4,CSF3R,CCR7,BCL11B,MATN2,NOV,BOC,AGTR1,NFIB,KIT,VANGL2,SYK,MAP2K1,S1PR1,CCL19,SAA1,PDE4B,LAMA2,ECSCR,TUBB3,CCL14
1	!	0.0234	580	413	30	0.073	0.052	GO:0006935	BP	2	chemotaxis	2	FYN,ISL1,GSTP1,CORO1A,FZD3,GRB10,LHX2,DVL1,IL23A,THBS4,CSF3R,CCR7,BCL11B,MATN2,NOV,BOC,AGTR1,NFIB,KIT,VANGL2,SYK,MAP2K1,S1PR1,CCL19,SAA1,PDE4B,LAMA2,ECSCR,TUBB3,CCL14
1	!	0.00291	96	413	12	0.029	0.125	GO:1901655	BP	2	cellular response to ketone	1	GNB1,AACS,SFRP1,MAP4K1,ERRFI1,KLF2,GNAI1,PPARG,ROCK2,PTGDR,PTGER4,ADCY5
1	!	1.03e-05	5100	413	162	0.392	0.032	GO:0048522	BP	2	positive regulation of cellular process	1	MEOX1,TNFRSF12A,TFAP2B,FYN,CALCOCO1,CD6,BID,ISL1,CDH1,C6,ZIC2,KITLG,LAMC2,VPS35,TRIB2,DAZAP1,ACER3,RAPGEF3,IGSF9B,AACS,GSTP1,TF,MAP3K1,SH2D3C,BAMBI,PRODH,MFNG,SIX4,EEF1A2,PPP1R16B,MYOM1,RNF125,CD40LG,CORO1A,ZNF423,RBL2,FZD3,SFRP1,MAP4K1,LYL1,RASAL3,GRB10,LHX2,DVL1,PDLIM1,SPOCK2,CPT1A,HPX,IL23A,FHL5,TTK,LY86,THBS4,ZAP70,EPAS1,CD2,AKAP7,CASQ2,GPAM,GOT1,TEK,SOCS2,TRIM6,SLITRK3,RASL11A,SASH3,TOX2,SOX…
1	!	0.00179	1704	413	67	0.162	0.039	GO:0010647	BP	2	positive regulation of cell communication	2	TNFRSF12A,FYN,BID,ISL1,KITLG,VPS35,IGSF9B,AACS,TF,MAP3K1,SH2D3C,BAMBI,MFNG,CD40LG,ZNF423,SFRP1,MAP4K1,GRB10,DVL1,HPX,IL23A,TTK,LY86,ZAP70,GOT1,TEK,SOCS2,TRIM6,SOX4,HCST,CCR7,ROCK2,CD36,HTR2B,NOV,BCAR3,CD27,ASCL1,ECM1,LEFTY2,TMEM108,TCF7L2,GRAP,SLA,KIT,VANGL2,F2RL2,SYK,IL7R,MAP2K1,ADRB2,HINT1,MYRIP,CCL19,SAA1,LEP,FZD4,HCLS1,CD300LF,TLR5,PLA2G2A,LAMA2,TLR7,STK39,CD3E,PECAM1,CCL14
1	!	0.000818	1563	413	64	0.155	0.041	GO:0009967	BP	2	positive regulation of signal transduction	3	TNFRSF12A,FYN,BID,ISL1,KITLG,VPS35,IGSF9B,TF,MAP3K1,SH2D3C,BAMBI,MFNG,CD40LG,ZNF423,SFRP1,MAP4K1,GRB10,DVL1,HPX,IL23A,TTK,LY86,ZAP70,GOT1,TEK,SOCS2,TRIM6,SOX4,HCST,CCR7,ROCK2,CD36,HTR2B,NOV,BCAR3,CD27,ASCL1,ECM1,LEFTY2,TMEM108,TCF7L2,GRAP,SLA,KIT,VANGL2,F2RL2,SYK,IL7R,MAP2K1,ADRB2,HINT1,CCL19,SAA1,LEP,FZD4,HCLS1,CD300LF,TLR5,PLA2G2A,TLR7,STK39,CD3E,PECAM1,CCL14
1	!	0.00543	936	413	43	0.104	0.046	GO:0008284	BP	2	positive regulation of cell proliferation	2	TFAP2B,CD6,ISL1,KITLG,LAMC2,ACER3,BAMBI,PPP1R16B,CD40LG,CORO1A,FZD3,SFRP1,RASAL3,LHX2,IL23A,TTK,THBS4,ZAP70,GPAM,TEK,SASH3,SOX4,KCNA5,MYCN,HTR2B,TET1,ASCL1,ECM1,OSR1,AGTR1,KIT,CD1D,SYK,IL7R,S1PR1,CCL19,LEP,HCLS1,TMEM119,CD3E,HLA-DPB1,HLA-DMB,CCL14
1	!	0.000159	140	413	16	0.039	0.114	GO:0070665	BP	2	positive regulation of leukocyte proliferation	3	CD6,KITLG,CD40LG,CORO1A,RASAL3,IL23A,ZAP70,GPAM,SASH3,CD1D,SYK,CCL19,LEP,CD3E,HLA-DPB1,HLA-DMB
1	!	0.000553	134	413	15	0.036	0.112	GO:0032946	BP	2	positive regulation of mononuclear cell proliferation	4	CD6,CD40LG,CORO1A,RASAL3,IL23A,ZAP70,GPAM,SASH3,CD1D,SYK,CCL19,LEP,CD3E,HLA-DPB1,HLA-DMB
1	!	0.0111	363	413	23	0.056	0.063	GO:0050867	BP	2	positive regulation of cell activation	2	FYN,CD6,CD40LG,CORO1A,RASAL3,IL23A,ZAP70,CD2,GPAM,SASH3,CCR7,IL33,CD27,CD1D,SYK,AP1G1,IL7R,INPP5D,CCL19,LEP,CD3E,HLA-DPB1,HLA-DMB
1	!	0.00631	351	413	23	0.056	0.066	GO:0002696	BP	2	positive regulation of leukocyte activation	3	FYN,CD6,CD40LG,CORO1A,RASAL3,IL23A,ZAP70,CD2,GPAM,SASH3,CCR7,IL33,CD27,CD1D,SYK,AP1G1,IL7R,INPP5D,CCL19,LEP,CD3E,HLA-DPB1,HLA-DMB
1	!	0.0129	314	413	21	0.051	0.067	GO:0051251	BP	2	positive regulation of lymphocyte activation	4	FYN,CD6,CD40LG,CORO1A,RASAL3,IL23A,ZAP70,GPAM,SASH3,CCR7,CD27,CD1D,SYK,AP1G1,IL7R,INPP5D,CCL19,LEP,CD3E,HLA-DPB1,HLA-DMB
1	!	0.0005	133	413	15	0.036	0.113	GO:0050671	BP	2	positive regulation of lymphocyte proliferation	5	CD6,CD40LG,CORO1A,RASAL3,IL23A,ZAP70,GPAM,SASH3,CD1D,SYK,CCL19,LEP,CD3E,HLA-DPB1,HLA-DMB
1	!	1.22e-05	1662	413	72	0.174	0.043	GO:0006952	BP	2	defense response	1	SLC7A2,FYN,CD6,ISL1,C6,VPS35,GSTP1,MAP3K1,PTGS1,APOBEC3H,RNF125,BMX,CD40LG,CORO1A,ICAM2,HPX,IL23A,LY86,C7,ITK,ZAP70,CSF3R,GPAM,TEK,TRIM6,SLPI,CCR7,LDLR,TRIM21,PPARG,SYT11,CD36,NOV,IL33,CD27,SIGLEC10,ECM1,AGTR1,MS4A2,CLEC1A,CD96,GRAP,SLA,KIT,CD1D,GBP4,SLAMF6,DNASE1L3,SYK,AP1G1,PTGDR,RNASE6,FABP4,PTGER4,MUCL1,CCL19,SAA1,LEP,HNRNPA0,CD300LF,TLR5,PLA2G2A,TLR7,SERPINA1,STK39,IGHV1-69,ACKR1,PTPRCAP,HLA…
1	!	6.92e-06	738	413	43	0.104	0.058	GO:0031347	BP	2	regulation of defense response	2	SLC7A2,FYN,CD6,ISL1,C6,VPS35,GSTP1,MAP3K1,RNF125,ICAM2,HPX,IL23A,C7,TEK,TRIM6,CCR7,LDLR,PPARG,SYT11,CD36,NOV,IL33,SIGLEC10,AGTR1,CD96,CD1D,SLAMF6,DNASE1L3,SYK,AP1G1,FABP4,PTGER4,MUCL1,SAA1,LEP,CD300LF,TLR5,PLA2G2A,TLR7,STK39,IGHV1-69,APOBEC3G,TRIL
1	!	0.00727	407	413	25	0.061	0.061	GO:0031349	BP	2	positive regulation of defense response	2	FYN,CD6,MAP3K1,RNF125,ICAM2,HPX,IL23A,TRIM6,CCR7,LDLR,CD36,IL33,AGTR1,CD1D,SLAMF6,SYK,AP1G1,FABP4,PTGER4,MUCL1,CD300LF,TLR5,PLA2G2A,TLR7,TRIL
1	!	0.000112	782	413	42	0.102	0.054	GO:0006954	BP	2	inflammatory response	2	SLC7A2,CD6,ISL1,C6,VPS35,GSTP1,PTGS1,CD40LG,IL23A,LY86,C7,TEK,CCR7,LDLR,PPARG,NOV,IL33,CD27,SIGLEC10,ECM1,AGTR1,MS4A2,CD96,KIT,DNASE1L3,SYK,PTGDR,FABP4,PTGER4,CCL19,SAA1,LEP,HNRNPA0,TLR5,PLA2G2A,TLR7,SERPINA1,STK39,IGHV1-69,ACKR1,TRIL,CCL14
1	!	0.00759	408	413	25	0.061	0.061	GO:0050727	BP	2	regulation of inflammatory response	3	SLC7A2,CD6,ISL1,C6,VPS35,GSTP1,IL23A,C7,TEK,CCR7,LDLR,PPARG,NOV,IL33,SIGLEC10,AGTR1,DNASE1L3,FABP4,PTGER4,SAA1,LEP,PLA2G2A,TLR7,STK39,IGHV1-69
1	!	0.0109	897	413	41	0.099	0.046	GO:0045087	BP	2	innate immune response	2	FYN,CD6,C6,MAP3K1,APOBEC3H,RNF125,BMX,CORO1A,ICAM2,HPX,IL23A,LY86,C7,ITK,ZAP70,TRIM6,SLPI,TRIM21,PPARG,CD36,SIGLEC10,CD96,GRAP,SLA,CD1D,GBP4,SLAMF6,SYK,AP1G1,RNASE6,MUCL1,CCL19,SAA1,LEP,CD300LF,TLR5,TLR7,HLA-DPB1,APOBEC3G,TRIL,CCL14
1	!	0.0416	1575	413	59	0.143	0.037	GO:0046903	BP	2	secretion	1	TFAP2B,ISL1,VPS35,RAPGEF3,AACS,GSTP1,LAT2,TF,MYOM1,CD40LG,CORO1A,SFRP1,DVL1,PPY,CPT1A,VWF,CD2,LRMP,GPAM,SOCS2,TRIM6,ATP7B,SLPI,SOX4,CCR7,WNK4,PTPRB,PNKD,KCNA5,SYT11,CD36,HTR2B,NOV,IL33,LRRC32,ECM1,LEFTY2,AGTR1,IQGAP2,TCF7L2,KIT,SYK,AP1G1,PRRT2,MYRIP,PTGER4,CCL19,ADCY5,SAA1,LEP,FZD4,TBC1D10C,UCP2,CIDEA,TLR5,PLA2G2A,SERPINA1,STK39,PECAM1
1	!	0.000458	561	413	33	0.08	0.059	GO:0002790	BP	2	peptide secretion	2	TFAP2B,ISL1,VPS35,RAPGEF3,AACS,MYOM1,CD40LG,SFRP1,PPY,CPT1A,CD2,GPAM,TRIM6,SOX4,CCR7,KCNA5,SYT11,CD36,HTR2B,NOV,IL33,LRRC32,TCF7L2,SYK,MYRIP,PTGER4,CCL19,ADCY5,SAA1,LEP,UCP2,CIDEA,TLR5
1	!	0.0106	738	413	36	0.087	0.049	GO:0051046	BP	2	regulation of secretion	2	TFAP2B,ISL1,VPS35,RAPGEF3,AACS,MYOM1,CD40LG,SFRP1,CPT1A,CD2,GPAM,TRIM6,SOX4,CCR7,WNK4,PNKD,KCNA5,SYT11,HTR2B,NOV,IL33,LRRC32,AGTR1,TCF7L2,SYK,AP1G1,MYRIP,PTGER4,CCL19,ADCY5,SAA1,LEP,UCP2,CIDEA,TLR5,STK39
1	!	0.0126	682	413	34	0.082	0.05	GO:1903530	BP	2	regulation of secretion by cell	3	TFAP2B,ISL1,VPS35,RAPGEF3,AACS,MYOM1,CD40LG,SFRP1,CPT1A,CD2,GPAM,TRIM6,SOX4,CCR7,PNKD,KCNA5,SYT11,HTR2B,NOV,IL33,LRRC32,AGTR1,TCF7L2,SYK,AP1G1,MYRIP,PTGER4,CCL19,ADCY5,SAA1,LEP,UCP2,CIDEA,TLR5
1	!	4.76e-05	458	413	31	0.075	0.068	GO:0002791	BP	2	regulation of peptide secretion	3	TFAP2B,ISL1,VPS35,RAPGEF3,AACS,MYOM1,CD40LG,SFRP1,CPT1A,CD2,GPAM,TRIM6,SOX4,CCR7,KCNA5,SYT11,HTR2B,NOV,IL33,LRRC32,TCF7L2,SYK,MYRIP,PTGER4,CCL19,ADCY5,SAA1,LEP,UCP2,CIDEA,TLR5
1	!	0.019	322	413	21	0.051	0.065	GO:0007159	BP	2	leukocyte cell-cell adhesion	1	FYN,CD6,CD40LG,CORO1A,RASAL3,IL23A,ZAP70,GPAM,SASH3,CCR7,LRRC32,CD27,CD1D,SYK,IL7R,CCL19,LEP,CD3E,HLA-DPB1,HLA-DMB,PECAM1
1	!	0.0118	287	413	20	0.048	0.07	GO:1903037	BP	2	regulation of leukocyte cell-cell adhesion	2	FYN,CD6,CD40LG,CORO1A,RASAL3,IL23A,ZAP70,GPAM,SASH3,CCR7,LRRC32,CD27,CD1D,SYK,IL7R,CCL19,LEP,CD3E,HLA-DPB1,HLA-DMB
1	!	0.0113	3333	413	107	0.259	0.032	GO:0009893	BP	2	positive regulation of metabolic process	1	MEOX1,TFAP2B,FYN,CALCOCO1,BID,ISL1,CDH1,C6,ZIC2,KITLG,VPS35,TRIB2,DAZAP1,RAPGEF3,GSTP1,TF,MAP3K1,BAMBI,SIX4,EEF1A2,PPP1R16B,MYOM1,RNF125,ASB9,CD40LG,ZNF423,SFRP1,MAP4K1,LYL1,LHX2,DVL1,PDLIM1,CPT1A,HPX,IL23A,FHL5,TTK,THBS4,EPAS1,TEK,TRIM6,RASL11A,TOX2,SOX4,NKX2-2,CCR7,BCL11B,KLF2,SH3BP4,LDLR,LATS1,TRIM21,PPARG,ROCK2,MYCN,CD36,HTR2B,IL33,RNF144B,LRRC32,SMAD6,BCAR3,TET1,STAT4,CD27,ASCL1,OAZ3,CREB3L4…
1	!	0.0347	3134	413	100	0.242	0.032	GO:0010604	BP	2	positive regulation of macromolecule metabolic process	2	MEOX1,TFAP2B,FYN,CALCOCO1,BID,ISL1,CDH1,C6,ZIC2,KITLG,VPS35,TRIB2,DAZAP1,RAPGEF3,TF,MAP3K1,BAMBI,SIX4,PPP1R16B,MYOM1,RNF125,ASB9,CD40LG,ZNF423,SFRP1,MAP4K1,LYL1,LHX2,DVL1,PDLIM1,HPX,IL23A,FHL5,TTK,THBS4,EPAS1,TEK,TRIM6,RASL11A,TOX2,SOX4,NKX2-2,CCR7,BCL11B,KLF2,LDLR,LATS1,PPARG,ROCK2,MYCN,CD36,HTR2B,IL33,RNF144B,LRRC32,SMAD6,BCAR3,TET1,STAT4,CD27,ASCL1,OAZ3,CREB3L4,LEFTY2,OSR1,AGTR1,NFIB,TCF7L2,AR…
1	!	0.0218	2981	413	97	0.235	0.033	GO:0051173	BP	2	positive regulation of nitrogen compound metabolic process	2	MEOX1,TFAP2B,FYN,CALCOCO1,BID,ISL1,CDH1,C6,ZIC2,KITLG,VPS35,TRIB2,DAZAP1,RAPGEF3,TF,MAP3K1,BAMBI,SIX4,PPP1R16B,RNF125,ASB9,CD40LG,ZNF423,SFRP1,MAP4K1,LYL1,LHX2,DVL1,PDLIM1,HPX,IL23A,FHL5,TTK,THBS4,EPAS1,TEK,TRIM6,RASL11A,TOX2,SOX4,NKX2-2,CCR7,BCL11B,KLF2,LDLR,LATS1,PPARG,ROCK2,MYCN,CD36,HTR2B,IL33,RNF144B,SMAD6,BCAR3,TET1,STAT4,CD27,ASCL1,OAZ3,CREB3L4,LEFTY2,OSR1,AGTR1,NFIB,TCF7L2,ARID5B,SUPV3L1,…
1	!	0.0208	3097	413	100	0.242	0.032	GO:0031325	BP	2	positive regulation of cellular metabolic process	2	MEOX1,TFAP2B,FYN,CALCOCO1,BID,ISL1,CDH1,C6,ZIC2,KITLG,VPS35,TRIB2,DAZAP1,RAPGEF3,GSTP1,TF,MAP3K1,BAMBI,SIX4,EEF1A2,PPP1R16B,RNF125,CD40LG,ZNF423,SFRP1,MAP4K1,LYL1,LHX2,DVL1,PDLIM1,CPT1A,HPX,IL23A,FHL5,TTK,THBS4,EPAS1,TEK,TRIM6,RASL11A,TOX2,SOX4,NKX2-2,CCR7,BCL11B,KLF2,SH3BP4,LDLR,LATS1,TRIM21,PPARG,ROCK2,MYCN,CD36,HTR2B,IL33,RNF144B,SMAD6,BCAR3,TET1,STAT4,CD27,ASCL1,CREB3L4,LEFTY2,OSR1,AGTR1,NFIB…
1	!	0.0141	939	413	42	0.102	0.045	GO:0032880	BP	2	regulation of protein localization	1	TFAP2B,FYN,BID,ISL1,CDH1,VPS35,RAPGEF3,AACS,SIX4,MYOM1,EMD,CD40LG,SFRP1,DVL1,CPT1A,CD2,GPAM,TRIM6,SOX4,CCR7,GNAI1,KCNA5,SYT11,ROCK2,CD36,HTR2B,NOV,IL33,LRRC32,TCF7L2,SYK,MYRIP,PTGER4,CCL19,ADCY5,SAA1,LEP,UCP2,CIDEA,HCLS1,TLR5,CD247
1	!	0.000991	696	413	37	0.09	0.053	GO:0070201	BP	2	regulation of establishment of protein localization	2	TFAP2B,FYN,BID,ISL1,CDH1,VPS35,RAPGEF3,AACS,MYOM1,EMD,CD40LG,SFRP1,CPT1A,CD2,GPAM,TRIM6,SOX4,CCR7,KCNA5,SYT11,CD36,HTR2B,NOV,IL33,LRRC32,TCF7L2,SYK,MYRIP,PTGER4,CCL19,ADCY5,SAA1,LEP,UCP2,CIDEA,HCLS1,TLR5
1	!	0.0266	49	413	8	0.019	0.163	GO:0046850	BP	2	regulation of bone remodeling	1	PDK4,TF,SFRP1,LEPR,SYK,INPP5D,S1PR1,LEP
1	!	0.00252	464	413	28	0.068	0.06	GO:0050900	BP	2	leukocyte migration	1	FYN,KITLG,CORO1A,CEACAM5,IL23A,THBS4,ZAP70,CD2,CSF3R,TEK,CCR7,VPREB3,NOV,IL33,SLC16A3,ECM1,KIT,SYK,INPP5D,S1PR1,PTGER4,CCL19,SAA1,LEP,PDE4B,IGHV1-69,PECAM1,CCL14
1	!	0.0038	243	413	19	0.046	0.078	GO:0022409	BP	2	positive regulation of cell-cell adhesion	1	FYN,CD6,CD40LG,CORO1A,RASAL3,IL23A,ZAP70,GPAM,SASH3,CCR7,CD27,CD1D,SYK,IL7R,CCL19,LEP,CD3E,HLA-DPB1,HLA-DMB
1	!	0.000343	208	413	19	0.046	0.091	GO:1903039	BP	2	positive regulation of leukocyte cell-cell adhesion	2	FYN,CD6,CD40LG,CORO1A,RASAL3,IL23A,ZAP70,GPAM,SASH3,CCR7,CD27,CD1D,SYK,IL7R,CCL19,LEP,CD3E,HLA-DPB1,HLA-DMB
1	!	0.000144	197	413	19	0.046	0.096	GO:0050870	BP	2	positive regulation of T cell activation	3	FYN,CD6,CD40LG,CORO1A,RASAL3,IL23A,ZAP70,GPAM,SASH3,CCR7,CD27,CD1D,SYK,IL7R,CCL19,LEP,CD3E,HLA-DPB1,HLA-DMB
1	!	4.73e-06	95	413	15	0.036	0.158	GO:0042102	BP	2	positive regulation of T cell proliferation	4	CD6,CD40LG,CORO1A,RASAL3,IL23A,ZAP70,GPAM,SASH3,CD1D,SYK,CCL19,LEP,CD3E,HLA-DPB1,HLA-DMB
1	!	0.00011	528	413	33	0.08	0.062	GO:0009306	BP	2	protein secretion	1	TFAP2B,ISL1,VPS35,RAPGEF3,AACS,MYOM1,CD40LG,SFRP1,PPY,CPT1A,CD2,GPAM,TRIM6,SOX4,CCR7,KCNA5,SYT11,CD36,HTR2B,NOV,IL33,LRRC32,TCF7L2,SYK,MYRIP,PTGER4,CCL19,ADCY5,SAA1,LEP,UCP2,CIDEA,TLR5
1	!	0.0226	202	413	16	0.039	0.079	GO:0050663	BP	2	cytokine secretion	2	CD2,GPAM,TRIM6,CCR7,SYT11,CD36,HTR2B,IL33,LRRC32,SYK,PTGER4,CCL19,SAA1,LEP,CIDEA,TLR5
1	!	0.000579	652	413	36	0.087	0.055	GO:0051223	BP	2	regulation of protein transport	1	TFAP2B,FYN,ISL1,CDH1,VPS35,RAPGEF3,AACS,MYOM1,EMD,CD40LG,SFRP1,CPT1A,CD2,GPAM,TRIM6,SOX4,CCR7,KCNA5,SYT11,CD36,HTR2B,NOV,IL33,LRRC32,TCF7L2,SYK,MYRIP,PTGER4,CCL19,ADCY5,SAA1,LEP,UCP2,CIDEA,HCLS1,TLR5
1	!	1.02e-05	429	413	31	0.075	0.072	GO:0050708	BP	2	regulation of protein secretion	2	TFAP2B,ISL1,VPS35,RAPGEF3,AACS,MYOM1,CD40LG,SFRP1,CPT1A,CD2,GPAM,TRIM6,SOX4,CCR7,KCNA5,SYT11,HTR2B,NOV,IL33,LRRC32,TCF7L2,SYK,MYRIP,PTGER4,CCL19,ADCY5,SAA1,LEP,UCP2,CIDEA,TLR5
1	!	0.036	390	413	23	0.056	0.059	GO:0018212	BP	1	peptidyl-tyrosine modification	1	FYN,ISL1,KITLG,BMX,SFRP1,HPX,IL23A,TTK,ITK,THBS4,ZAP70,ERRFI1,TEK,CD36,GRAP,SLA,KIT,SYK,MAP2K1,LEP,HCLS1,CD3E,PECAM1
1	!	0.0318	387	413	23	0.056	0.059	GO:0018108	BP	1	peptidyl-tyrosine phosphorylation	1	FYN,ISL1,KITLG,BMX,SFRP1,HPX,IL23A,TTK,ITK,THBS4,ZAP70,ERRFI1,TEK,CD36,GRAP,SLA,KIT,SYK,MAP2K1,LEP,HCLS1,CD3E,PECAM1
1	!	0.0315	3	413	3	0.007	1	GO:0019815	CC	8	B cell receptor complex	1	CD79B,CD79A,SYK
1	!	4.57e-07	496	413	36	0.087	0.073	GO:0098552	CC	3	side of membrane	1	CD79B,FYN,CDH1,GPC4,GNB1,TF,EEF1A2,BMX,CD40LG,RASAL3,CD79A,CEACAM5,ITK,ZAP70,ERRFI1,CD2,GRIA2,CCR7,GNAI1,LDLR,CD36,CD27,MS4A2,CD8A,GRAP,PGM5,SLA,KIT,EMCN,SYK,IL7R,KCNAB1,S1PR1,CD3E,HLA-DPB1,PECAM1
1	!	0.00583	204	413	17	0.041	0.083	GO:0098562	CC	3	cytoplasmic side of membrane	2	FYN,CDH1,GNB1,EEF1A2,BMX,RASAL3,ITK,ZAP70,ERRFI1,CD2,GNAI1,GRAP,PGM5,SLA,KIT,SYK,KCNAB1
1	!	0.0018	5522	413	163	0.395	0.03	GO:0071944	CC	3	cell periphery	1	SLC7A2,TNFRSF12A,CD79B,FYN,CD6,CDH1,C6,PHLPP2,KITLG,SLC4A8,LAMC2,GPC4,GNB1,ITM2A,RAPGEF3,IGSF9B,ITGB5,GSTP1,IGSF9,LAT2,TF,BAMBI,RASL10A,PPP1R16B,BMX,EMD,CD40LG,CORO1A,PHKB,FZD3,SFRP1,CD37,RASAL3,CD79A,NKG7,CEACAM5,GRB10,DVL1,ICAM2,CLEC2B,KLRB1,LY86,C7,ITK,ZAP70,ERRFI1,LEPR,CD2,LRMP,AKAP7,CSF3R,GPAM,TEK,GRIA2,SLITRK3,ATP7B,HCST,CCR7,AIF1L,TSPAN8,PTPRB,GNAI1,KCNA5,LDLR,SYT11,ROCK2,CD36,HTR2B,SLC19A…
1	!	0.0044	5424	413	159	0.385	0.029	GO:0005886	CC	3	plasma membrane	1	SLC7A2,TNFRSF12A,CD79B,FYN,CD6,CDH1,C6,PHLPP2,KITLG,SLC4A8,GPC4,GNB1,ITM2A,RAPGEF3,IGSF9B,ITGB5,GSTP1,IGSF9,LAT2,TF,BAMBI,RASL10A,PPP1R16B,BMX,CD40LG,CORO1A,PHKB,FZD3,SFRP1,CD37,RASAL3,CD79A,NKG7,CEACAM5,GRB10,DVL1,ICAM2,CLEC2B,KLRB1,LY86,C7,ITK,ZAP70,ERRFI1,LEPR,CD2,LRMP,AKAP7,CSF3R,GPAM,TEK,GRIA2,SLITRK3,ATP7B,HCST,CCR7,AIF1L,TSPAN8,PTPRB,GNAI1,KCNA5,LDLR,SYT11,ROCK2,CD36,HTR2B,SLC19A3,CIB2,SIT…
1	!	0.000124	2740	413	99	0.24	0.036	GO:0044459	CC	3	plasma membrane part	2	SLC7A2,CD79B,FYN,CD6,CDH1,C6,PHLPP2,SLC4A8,GPC4,GNB1,IGSF9B,ITGB5,TF,BMX,CD40LG,CORO1A,FZD3,CD37,RASAL3,CD79A,NKG7,CEACAM5,DVL1,ICAM2,CLEC2B,C7,ITK,ZAP70,ERRFI1,LEPR,CD2,LRMP,AKAP7,CSF3R,TEK,GRIA2,ATP7B,CCR7,AIF1L,TSPAN8,PTPRB,GNAI1,KCNA5,LDLR,SYT11,CD36,HTR2B,SIT1,LRRC32,CLCA2,CD27,SLC16A3,PTH2R,BOC,TMEM108,AGTR1,GZMA,MS4A2,CLEC1A,CD96,CD8A,GRAP,PGM5,SLA,TSPAN7,KIT,CD1D,KCNT2,VANGL2,EMCN,F2RL2,S…
1	!	0.00504	180	413	16	0.039	0.089	GO:0009898	CC	3	cytoplasmic side of plasma membrane	3	FYN,CDH1,GNB1,BMX,RASAL3,ITK,ZAP70,ERRFI1,CD2,GNAI1,GRAP,PGM5,SLA,KIT,SYK,KCNAB1
1	!	0.00581	274	413	20	0.048	0.073	GO:0009897	CC	3	external side of plasma membrane	1	CD79B,GPC4,TF,CD40LG,CD79A,CEACAM5,CD2,GRIA2,CCR7,LDLR,CD36,CD27,MS4A2,CD8A,KIT,EMCN,IL7R,S1PR1,CD3E,PECAM1
1	!	0.0219	249	413	18	0.044	0.072	GO:0062023	CC	7	collagen-containing extracellular matrix	1	ELN,LAMC2,GPC4,SFRP1,KAZALD1,VWF,MGP,THBS4,SLPI,MATN2,DPT,ECM1,ABI3BP,LAD1,IGFBP7,MFAP4,PRELP,LAMA2
1	!	0.00624	19	413	6	0.015	0.316	GO:0042101	CC	4	T cell receptor complex	1	CD6,ZAP70,CD8A,SYK,CD247,CD3E
[truncated: 10 more rows]
