# Supplementary material for: Landscape of transcriptomic interactions between breast cancer and its microenvironment
Source: Nat Commun. 2019 Jul 15;10:3116. doi: 10.1038/s41467-019-10929-z (PMC6629667; doi:10.1038/s41467-019-10929-z)
Supplement: Supplementary file 10 — Supplementary Data 8 [file 41467_2019_10929_MOESM10_ESM.zip]

Archive with 1 entries (1 files):
- NCOMMS-18-06488B Supplementary Data 8.gz
